# Supplementary material for: Role of Myeloid Cell-Specific TLR9 in Mitochondrial DNA-Induced Lung Inflammation in Mice
Source: Int J Mol Sci. 2023 Jan 4;24(2):939. doi: 10.3390/ijms24020939 (PMC9864555; doi:10.3390/ijms24020939)
Supplement: Supplementary file 1 [file ijms-24-00939-s001.zip]

Archive with 5 entries (5 files):
- TLR9 CKO BSA vs wild-type BSA_deg_all.xls
- TLR9 CKO PA vs wild-type PA_deg_down copy.xls
- TLR9 CKO PA vs wild-type PA_deg_up copy.xls
- Wild-type PA vs wild-type BSA_deg_down copy.xls
- Wild-type PA vs wild-type BSA_deg_up copy.xls
