# Supplementary material for: Role of Myeloid Cell-Specific TLR9 in Mitochondrial DNA-Induced Lung Inflammation in Mice
Source: Int J Mol Sci. 2023 Jan 4;24(2):939. doi: 10.3390/ijms24020939 (PMC9864555; doi:10.3390/ijms24020939)
Supplement: Supplementary file 1 [file ijms-24-00939-s001.zip › TLR9 CKO BSA vs wild-type BSA_deg_all.xls]

gene_id	PosBSA_3	PosBSA_7	PosBSA_8	PosBSA_9	PosBSA_10	PosBSA_11	PosBSA_12	NegBSA_8	NegBSA_9	NegBSA_10	NegBSA_11	Pos_BSA	Neg_BSA	log2FoldChange	pvalue	padj	gene_name	gene_chr	gene_start	gene_end	gene_strand	gene_length	gene_biotype	gene_description	tf_family	PosBSA_3_count	PosBSA_7_count	PosBSA_8_count	PosBSA_9_count	PosBSA_10_count	PosBSA_11_count	PosBSA_12_count	NegBSA_8_count	NegBSA_9_count	NegBSA_10_count	NegBSA_11_count	PosBSA_3_fpkm	PosBSA_7_fpkm	PosBSA_8_fpkm	PosBSA_9_fpkm	PosBSA_10_fpkm	PosBSA_11_fpkm	PosBSA_12_fpkm	NegBSA_8_fpkm	NegBSA_9_fpkm	NegBSA_10_fpkm	NegBSA_11_fpkm
ENSMUSG00000069516	2682.89877462121	2195.52891204649	1303.23633917584	1360.17500539334	1377.53279426423	1011.69847389945	1874.95839206383	361407.290251452	415940.787592367	417867.491598528	367487.864099258	1686.57552735206	390675.858385401	-7.85589535199882	2.24921817355752e-241	4.07940700138127e-237	Lyz2	10	117277331	117282321	-	1316	protein_coding	lysozyme 2 [Source:MGI Symbol;Acc:MGI:96897]	-	3244	1786	1415	1575	1623	1175	1905	352433	366489	352075	325930	93.6818289703478	77.6101929513943	45.4282075068904	47.5967861571065	48.0422624367126	35.3442003106929	65.158241461977	12557.0451283215	14435.6026342876	14588.8374694434	12741.8834956664
ENSMUSG00000069515	1903.00557349057	2263.1403847019	2804.49092069995	1659.84530816888	1552.37675952513	2269.64866144591	1974.36563489766	519.910156419762	460.78316064739	403.53602824256	695.670886844545	2060.98189184714	519.975058038564	1.98650596322025	8.28008926630315e-23	7.50879895114701e-19	Lyz1	10	117287797	117292868	-	1263	protein_coding	lysozyme 1 [Source:MGI Symbol;Acc:MGI:96902]	-	2301	1841	3045	1922	1829	2636	2006	507	406	340	617	69.2378658290093	83.3572993761402	101.861248911399	60.5205676884464	56.4119582289815	82.6186773248337	71.4920650962306	18.8222434510216	16.6629751675148	14.6796923438748	25.1331542094897
ENSMUSG00000029372	498.70159096689	516.305791186745	570.108334946887	407.620700028987	527.926924234352	375.404710315029	374.991678412765	2358.56678454724	1465.19965614724	1108.53720699574	2704.88566862247	467.294247155951	1909.29732907817	-2.03090997780308	7.3281573861015e-17	4.4303596837241e-13	Ppbp	5	90768518	90770063	+	1083	protein_coding	pro-platelet basic protein [Source:MGI Symbol;Acc:MGI:1888712]	-	603	420	619	472	622	436	381	2300	1291	934	2399	21.1601752495299	22.1775737257228	24.1483378182858	17.3327112606423	22.3729240745175	15.9365465334419	15.8353177772783	99.5786322980995	61.7913451705795	47.0283570580445	113.963813624796
ENSMUSG00000025921	1115.66906503206	1101.45235453172	1925.84253372204	1419.76362467723	1429.30697815217	1657.46345723952	831.674457372144	467.611501631975	374.528184762657	566.137310210886	386.734382800128	1354.45321010384	448.752844851412	1.59404175505446	5.03936484100298e-12	2.28497400303177e-08	Rdh10	1	16105774	16133734	+	4160	protein_coding	retinol dehydrogenase 10 (all-trans) [Source:MGI Symbol;Acc:MGI:1924238]	-	1349	896	2091	1644	1684	1925	845	456	330	477	343	12.3239243501164	12.3170832538245	21.2366374314234	15.7167028751594	15.7691969473592	18.3178115071764	9.14310363296836	5.13970614581436	4.11197507345852	6.25268335142797	4.2419541679415
ENSMUSG00000074934	38.0435707868606	102.031858734523	0	0	0	0	0	0	0	0	0	20.010775645912	0	21.1577827531371	2.48241999991747e-11	9.00473030770062e-08	Grem1	2	113746164	113758646	-	4148	protein_coding	gremlin 1, DAN family BMP antagonist [Source:MGI Symbol;Acc:MGI:1344337]	-	46	83	0	0	0	0	0	0	0	0	0	0.421453329055895	1.14428061982338	0	0	0	0	0	0	0	0	0
ENSMUSG00000025993	89.3196879343683	116.78345276843	136.310231942067	178.765857851696	124.767295598794	128.291976690228	136.8079876624	389.676251359979	369.988449189776	338.25814132097	819.696490657997	130.149498635426	479.40483313218	-1.88083358509991	5.0137538280086e-11	1.5155742196432e-07	Slc40a1	1	45908068	45926523	-	9000	protein_coding	solute carrier family 40 (iron-regulated transporter), member 1 [Source:MGI Symbol;Acc:MGI:1315204]	-	108	95	148	207	147	149	139	380	326	285	727	0.456049150154048	0.6036348340664	0.694775117369614	0.914704459303683	0.636261501533986	0.655360016427604	0.695188460845184	1.97973866357294	1.87760811973788	1.72680675086257	4.15582339785839
ENSMUSG00000042306	204.27743444249	260.611494599024	261.568282915858	189.992699166053	161.263851454223	213.532954491117	84.6437909278158	44.0949442328398	27.2384134372841	42.7273441668593	71.0328458204316	196.555786856655	46.2733869143537	2.08603803170416	4.09451968432765e-09	1.06089005020929e-05	S100a14	3	90526856	90528837	+	1727	protein_coding	S100 calcium binding protein A14 [Source:MGI Symbol;Acc:MGI:1913416]	-	247	212	284	220	190	248	86	43	24	36	63	5.43544393399198	7.0199936817645	6.94785990389808	5.06621135033887	4.28570312887007	5.6845426046891	2.2414877910052	1.16746238198691	0.720358637914932	1.13671489405514	1.87678011944424
ENSMUSG00000021994	67.8168000983167	119.242051774082	64.4710556482748	98.4507622951367	94.2120395337831	109.349537178919	56.1011172428547	27.6875231229459	13.6192067186421	16.6161893982231	6.7650329352792	87.0919091101952	16.1719880437726	2.42106429513932	8.26429999617717e-09	1.87362011288332e-05	Wnt5a	14	28504750	28527448	+	7823	protein_coding	wingless-type MMTV integration site family, member 5A [Source:MGI Symbol;Acc:MGI:98958]	-	82	97	70	114	111	127	57	27	12	14	6	0.398355600074907	0.709074066537898	0.378050450631417	0.579541421119552	0.552726732035096	0.642638252868844	0.327968240130863	0.161829320844818	0.0795129341479667	0.0975879270117505	0.0394587299511234
ENSMUSG00000023349	6335.08157015983	6751.3128695181	4466.92314134476	4856.04067004872	5190.99850260016	4680.50459924885	5492.00410903735	11322.1460296461	9239.49682470541	8874.23200932243	15742.2316403947	5396.12363742254	11294.5266260172	-1.06571040766462	9.76287278100368e-09	1.96743581810071e-05	Clec4n	6	123229843	123247021	+	1420	protein_coding	C-type lectin domain family 4, member n [Source:MGI Symbol;Acc:MGI:1861231]	-	7660	5492	4850	5623	6116	5436	5580	11041	8141	7477	13962	205.00800998709	221.174666999511	144.30402490095	157.482644662113	167.779908452796	151.54000115183	176.878936587522	364.574965271645	297.179792026862	287.131224822819	505.853165166602
ENSMUSG00000063415	883.272469573198	1252.65619337927	3289.8658682234	2589.94593090452	2168.57442350285	2369.52697886917	1278.51493506085	820.371055494694	346.154837432152	459.318949793738	438.599635303935	1976.05097135903	516.11111950613	1.93661399355815	1.18246119540946e-08	2.04276281745202e-05	Cyp26b1	6	84571414	84593908	-	5352	protein_coding	cytochrome P450, family 26, subfamily b, polypeptide 1 [Source:MGI Symbol;Acc:MGI:2176159]	-	1068	1019	3572	2999	2555	2752	1299	800	305	387	389	7.58377697378742	10.8880793470674	28.1981356719367	22.285035041364	18.5966886659117	20.3548781699608	10.9250469074172	7.00875146414777	2.9540211380646	3.94308598409142	3.73937206261121
ENSMUSG00000028124	2845.82450168668	3568.65645670267	2681.07489988754	2412.04367623085	2895.95926927269	2776.78942836231	2478.29145995628	5768.23398394706	5074.28943658739	4154.04734955577	7902.68597389532	2808.37709887129	5724.81418599639	-1.02766975075048	1.23892545580704e-08	2.04276281745202e-05	Gclm	3	122245557	122270732	+	6291	protein_coding	glutamate-cysteine ligase, modifier subunit [Source:MGI Symbol;Acc:MGI:104995]	-	3441	2903	2911	2793	3412	3225	2518	5625	4471	3500	7009	20.7871711662173	26.3888551057113	19.5500364097644	17.656483415474	21.1275996149403	20.2929981755242	18.0163290251045	41.9246667517423	36.8395951418243	30.3381955576587	57.3193896479928
ENSMUSG00000062345	382.089776163687	177.019128406884	198.018242348273	161.493794291145	367.511829893046	306.523112092088	391.723590572915	1184.41071137046	578.816285542287	760.784100304357	2595.51763616879	283.482781966862	1279.88218334647	-2.17421218961549	1.65435339436732e-08	2.50041729280334e-05	Serpinb2	1	107511423	107535478	+	2349	protein_coding	serine (or cysteine) peptidase inhibitor, clade B, member 2 [Source:MGI Symbol;Acc:MGI:97609]	-	462	144	215	187	433	356	398	1155	510	641	2302	7.47462421495566	3.50568324684661	3.86705628648822	3.16600466229457	7.18068210087356	5.99933569513814	7.62658858889118	23.0550328335022	11.254262053291	14.8804614815205	50.4182172148704
ENSMUSG00000023088	2706.88276489988	2479.4970971992	3076.1903695034	3204.83139366011	4870.16831391755	3170.27555821086	3673.14683421638	8146.28458106231	6025.36403910589	5775.31268655382	8494.62635573225	3311.57033308677	7110.39691561357	-1.1023354920811	2.28809676619222e-08	3.19224700372526e-05	Abcc1	16	14361558	14475737	+	15092	protein_coding	ATP-binding cassette, sub-family C (CFTR/MRP), member 1 [Source:MGI Symbol;Acc:MGI:102676]	-	3273	2017	3340	3711	5738	3682	3732	7944	5309	4866	7534	8.24194312910924	7.64279656200383	9.35028224552949	9.77906016569668	14.8106653172191	9.65768798099974	11.13076727623	24.6807990798211	18.2345811881799	17.5819360198444	25.6828965121383
ENSMUSG00000087412	589.675347196339	544.579679751733	446.692314134476	477.572557449216	405.705899974309	701.731281896212	579.711544842831	1343.35760337256	921.566321294779	1059.87550947237	1028.28500616244	535.095517892159	1088.27111007554	-1.02443983821958	2.54918783109342e-08	3.21230088141713e-05	Gm15501	7	93178983	93184176	-	849	transcribed_processed_pseudogene	predicted pseudogene 15501 [Source:MGI Symbol;Acc:MGI:3704296]	-	713	443	485	553	478	815	589	1310	812	893	912	31.9162783725791	29.8393414347869	24.135655519358	25.9042129356756	21.9321408908376	38.0002191326272	31.2275468468221	72.348641880618	49.5767671061749	57.3568320074492	55.2652743815795
ENSMUSG00000027187	4581.76917737408	3711.25519903044	4099.43812414959	3925.07644413506	4546.79185389618	3911.61375908527	5178.03469850278	7992.46500815705	7919.56870689036	6908.7741776469	5980.28911478682	4279.13989373905	7200.27425187028	-0.750697977261099	2.65669698523774e-08	3.21230088141713e-05	Cat	2	103453849	103485160	-	2613	protein_coding	catalase [Source:MGI Symbol;Acc:MGI:88271]	-	5540	3019	4451	4545	5357	4543	5261	7794	6978	5821	5304	80.5750826589306	66.0719160328647	71.9686298929194	69.1747244968342	79.862528731169	68.823936568257	90.6273239022338	139.858146811477	138.427195236393	121.47854367963	104.430964277211
ENSMUSG00000042834	229.088458868704	306.09557620357	430.114042682062	310.897144089905	241.047020068418	417.59468922658	269.679054816529	55.3750462458918	73.7707030593111	122.24767914407	146.575713597716	314.930855136538	99.4922855117472	1.66414253477525	3.90069492488187e-08	4.06591844595959e-05	Nrep	18	33437019	33464029	-	2513	protein_coding	neuronal regeneration related protein [Source:MGI Symbol;Acc:MGI:99444]	-	277	249	467	360	284	485	274	54	65	103	130	4.18907065236342	5.66630641984964	7.8514422793487	5.69721976763138	4.40237133686021	7.6398605685509	4.9078167469997	1.00755334418545	1.34075903467205	2.23504423740354	2.6614361170575
ENSMUSG00000049130	1832.70767094963	2665.12132212586	2157.93833405583	2861.98093198318	2380.76370173209	2221.43154268985	2588.52523418786	3941.882921652	4442.13125806375	3707.78397714635	4206.72298025445	2386.92410538919	4074.63028427914	-0.77172056057179	4.00097855968316e-08	4.06591844595959e-05	C5ar1	7	16246743	16259540	-	2570	protein_coding	complement component 5a receptor 1 [Source:MGI Symbol;Acc:MGI:88232]	-	2216	2168	2343	3314	2805	2580	2630	3844	3914	3124	3731	32.7692904261145	48.2413388585034	38.5180431695579	51.2828722404399	42.516799296502	39.7395335477737	46.0630710416413	70.1321306624713	78.9437153874181	66.2856148641572	74.6891140911088
ENSMUSG00000094561	31.427297606537	28.2738885649884	15.6572563717239	7.77242860224763	16.1263851454223	30.9967192003235	20.6688326684201	0	0	0	0	21.5604011656661	0	6.71194193264938	4.03520604439944e-08	4.06591844595959e-05	Ighv1-22	12	114746273	114746706	-	351	IG_V_gene	immunoglobulin heavy variable 1-22 [Source:MGI Symbol;Acc:MGI:4439784]	-	38	23	17	9	19	36	21	0	0	0	0	4.11440353890167	3.74726077827995	2.04628846072132	1.01973741282462	2.10866361924747	4.06005172799755	2.69303775645616	0	0	0	0
ENSMUSG00000079018	196.007092967086	382.312145378756	411.693741068269	346.304874389034	251.232105423422	470.97792784936	168.303351728564	131.259368879151	49.9370913016875	91.3890416902269	73.287856798858	318.118748400641	86.4683396674809	1.87762020378371	5.67694837686476e-08	5.41909540585243e-05	Ly6c1	15	75044018	75048830	-	1677	protein_coding	lymphocyte antigen 6 complex, locus C1 [Source:MGI Symbol;Acc:MGI:96882]	-	237	311	447	401	296	547	171	128	44	77	65	5.37088295500444	10.6052405646164	11.2615847845169	9.50964424517842	6.87574036924756	12.9119086931085	4.5897952460532	3.57885155264104	1.36003309923176	2.5037966258623	1.99409331012686
ENSMUSG00000025150	1549.03495834326	1154.31223315322	993.775272064122	1153.77384584476	734.174902673175	460.645688115919	481.288532136069	267.646056855144	255.360125974539	345.37936534878	298.788954641498	932.429347475789	291.79362570499	1.6762107556761	8.37033200884055e-08	7.3345145127056e-05	Cbr2	11	120729489	120732114	-	1327	protein_coding	carbonyl reductase 2 [Source:MGI Symbol;Acc:MGI:107200]	-	1873	939	1079	1336	865	535	489	261	225	291	265	53.6410486208573	40.4657754546873	34.3538624247761	40.0394861777046	25.3925318192131	15.9594912028389	16.5870135816693	9.22223876716939	8.78904037075467	11.9581350375046	10.2740135352957
ENSMUSG00000031373	329.986624868638	269.216591118803	392.352424373787	317.805969514126	319.132674456779	171.342975579566	325.780172059384	882.924348476164	877.303899459193	642.097033174192	525.417557973351	303.659633138726	731.935709770725	-1.26927868861334	8.49229777619328e-08	7.3345145127056e-05	Car5b	X	163976822	164027997	-	6354	protein_coding	carbonic anhydrase 5b, mitochondrial [Source:MGI Symbol;Acc:MGI:1926249]	-	399	219	426	368	376	199	331	861	773	541	466	2.38647060790401	1.97101578441243	2.83261427149008	2.30331623368885	2.30516201823802	1.23977264168197	2.34482830150362	6.35364167786008	6.30611879141705	4.6429225794774	3.77314841816072
ENSMUSG00000024987	38.870604934401	325.76436824878	373.011107679304	356.668112525364	131.55735250213	229.892334069066	96.4545524526273	26.6620593035775	0	18.9899307408264	32.6976591871828	221.745490344524	19.5874123078967	3.4991105184038	2.20981040251528e-07	0.000182178778501907	Cyp26a1	19	37697808	37701528	+	1773	protein_coding	cytochrome P450, family 26, subfamily a, polypeptide 1 [Source:MGI Symbol;Acc:MGI:1096359]	-	47	265	405	413	155	267	98	26	0	16	29	1.00744078103216	8.54732733249245	9.65097827324371	9.26390891616815	3.40552272998957	5.96126884428067	2.48798412017778	0.687592910137543	0	0.492099172033147	0.841500628672824
ENSMUSG00000059089	3741.50248347298	6275.5739619246	4599.54931296406	5717.05303854215	3359.38065292535	4656.39603987082	4251.87414893214	2069.38598748536	2350.44809285898	2949.3736181846	1973.1346061231	4657.33280551887	2335.58557616301	0.995687794188439	2.45608185188852e-07	0.000193678071946531	Fcgr4	1	171018920	171029761	+	1256	protein_coding	Fc receptor, IgG, low affinity IV [Source:MGI Symbol;Acc:MGI:2179523]	-	4524	5105	4994	6620	3958	5408	4320	2018	2071	2485	1750	136.88736433764	232.433812027998	167.990200686944	209.614494620271	122.757199226806	170.44459196963	154.819040448499	75.335261498097	85.4713027621878	107.889241767352	71.6825740065508
ENSMUSG00000001348	30081.7130484887	30964.8251766736	31437.9287642602	33762.5662449857	24173.4513329881	25715.2226565795	26485.6327193898	11151.919035631	12884.9044897286	16535.4821925746	20911.8443084372	28945.9057061951	15371.0375065928	0.913159641160213	2.67422386681025e-07	0.000202093326134739	Acp5	9	22126727	22135711	-	2030	protein_coding	acid phosphatase 5, tartrate resistant [Source:MGI Symbol;Acc:MGI:87883]	-	36373	25189	34134	39095	28481	29866	26910	10875	11353	13932	18547	680.947279907766	709.590980128012	710.42166391509	765.910705428946	546.537563844057	582.394420126431	596.688851869778	251.18864622401	289.897495920786	374.247420062493	470.048657375079
ENSMUSG00000034845	581.405005720934	1074.40776546956	2122.93976098962	1613.2107365554	1168.73854448666	1296.69608654687	460.619699467649	457.356863438292	206.557968566071	377.424873473924	268.346306432742	1188.28822846238	327.421502977757	1.85948108980268	3.42413382207468e-07	0.000248414060523874	Plvap	8	71497765	71511752	-	1987	protein_coding	plasmalemma vesicle associated protein [Source:MGI Symbol;Acc:MGI:1890497]	-	703	874	2305	1868	1377	1506	468	446	182	318	238	13.4458376345536	25.1539830199788	49.0115133837261	37.3879768490685	26.9958430085032	30.0029036477363	10.6017668698335	10.524555658599	4.74791991523222	8.7271138204799	6.16232036311172
ENSMUSG00000040907	709.595298589704	243.401301559465	454.981449860682	491.390208297656	639.962863139392	539.859526072301	462.588159721784	1471.54058079361	929.51085854732	1046.81993208805	2429.77432925445	505.968401034426	1469.41142517086	-1.53735284112488	3.69255555637459e-07	0.000257584154330638	Atp1a3	7	24978167	25005958	-	5958	protein_coding	ATPase, Na+/K+ transporting, alpha 3 polypeptide [Source:MGI Symbol;Acc:MGI:88107]	-	858	198	494	569	754	627	470	1435	819	882	2155	5.47289597784734	1.90045630696688	3.50309165490109	3.79808541926672	4.92982687133018	4.16584612725428	3.55081154336365	11.2932301726315	7.12546591508037	8.07252639137533	18.60852533564
ENSMUSG00000029581	4856.34451435751	2936.79651225032	6029.88573327507	4760.18071728766	3956.05690330597	5569.93823630257	2833.59853582769	2170.90690560283	1555.99436760485	2185.02890586633	2158.04550635407	4420.40016465811	2017.49392135702	1.13171238626365	4.05769243590605e-07	0.000272571732259363	Fscn1	5	142960343	142973185	+	3012	protein_coding	fascin actin-bundling protein 1 [Source:MGI Symbol;Acc:MGI:1352745]	-	5872	2389	6547	5512	4661	6469	2879	2117	1371	1841	1914	74.0903223136501	45.3580504901855	91.8358867251035	72.7791873041443	60.2816257144871	85.019464683618	43.0246118856936	32.9558614288943	23.594585451085	33.3303756378484	32.6928023127612
ENSMUSG00000021575	71.1249366884785	84.8216656949652	40.5246635503442	45.7709684354583	81.4806828400287	28.4136592669632	50.1957364804489	243.034925190303	130.51739772032	149.545704584008	392.371910246194	57.4760447080981	228.867484435206	-1.995979676639	4.65938449542481e-07	0.000291948370650902	Ahrr	13	74211118	74292331	-	9441	protein_coding	aryl-hydrocarbon receptor repressor [Source:MGI Symbol;Acc:MGI:1333776]	bHLH	86	69	44	53	96	33	51	237	115	126	348	0.346187082170393	0.417949962877744	0.196906353311152	0.223259954698495	0.396108403515254	0.138366872522319	0.243154573407386	1.1770560013717	0.631407457203929	0.727769640622425	1.89638463887756
ENSMUSG00000037035	479.679805573459	256.923596090547	1206.52975570343	676.201288395544	702.770889495247	899.765876787168	293.300577866152	164.074211098939	116.898191001678	110.378972431053	253.68873507297	645.024541415935	161.26002740116	2.00009132108572	4.66808333730836e-07	0.000291948370650902	Inhbb	1	119415465	119422248	-	4255	protein_coding	inhibin beta-B [Source:MGI Symbol;Acc:MGI:96571]	-	580	209	1310	783	828	1045	298	160	103	93	225	5.1803467898423	2.80892355217737	13.0075882646612	7.31838340198011	7.58039075186657	9.72193937570741	3.1524409742018	1.76314161391863	1.25477981659759	1.19185870119527	2.7204962785632
ENSMUSG00000013584	692.227581491354	669.968229039943	923.778125931709	742.698733103663	952.305480692835	771.47390009694	708.64569148869	430.694804134714	402.901532093161	544.773638127457	398.00943769226	780.156820263591	444.094853011898	0.813703770161233	6.47853782740617e-07	0.000388005045553593	Aldh1a2	9	71215789	71296243	+	2264	protein_coding	aldehyde dehydrogenase family 1, subfamily A2 [Source:MGI Symbol;Acc:MGI:107928]	-	837	545	1003	860	1122	896	720	420	355	459	353	14.0501008053202	13.7661747307778	18.7175740870485	15.1068872906969	19.3053311293304	15.6663480105064	14.3148347175585	8.69840541694453	8.1279644347408	11.0554811974045	8.02164550028683
ENSMUSG00000004730	4233.58780125955	4083.73294838659	4349.95422609717	5217.02679846422	4707.20694823749	4705.47417860466	6091.40025642154	7262.33476876677	7644.91470473107	7658.87644190954	7229.56519683504	4769.76902249589	7448.92277806061	-0.643060320303853	6.63183349625704e-07	0.000388005045553593	Adgre1	17	57358691	57483527	+	3238	protein_coding	adhesion G protein-coupled receptor E1 [Source:MGI Symbol;Acc:MGI:106912]	-	5119	3322	4723	6041	5546	5465	6189	7082	6736	6453	6412	60.0812126734242	58.6699855951277	61.6263081857966	74.1967618048386	66.7211989167063	66.8112357201017	86.0347502400398	102.552406406499	107.833846776384	108.674138974508	101.87833806577
ENSMUSG00000022097	16195.8097112846	10209.3323709665	13330.7722779019	7945.14923785314	3183.68793055154	5092.07214863092	2124.952844339	1950.43218443863	1827.24356808448	2577.88309806718	1351.87908156663	8297.3966459325	1926.85948303923	2.10642125392937	7.01692282324585e-07	0.000397706028891281	Sftpc	14	70520949	70524081	-	1034	protein_coding	surfactant associated protein C [Source:MGI Symbol;Acc:MGI:109517]	-	19583	8305	14474	9200	3751	5914	2159	1902	1610	2172	1199	719.762291059536	459.316763435744	591.416013900819	353.850854662934	141.314701708482	226.410708620823	93.985827078488	86.2495328388517	80.7114596213463	114.546195547394	59.6573319865826
ENSMUSG00000058427	1847.59428560536	1936.14671695029	1210.21381602619	725.426669543113	1709.39682541477	1353.52340508079	1028.52048278567	4135.69558351262	2827.12032801145	2339.32209313555	7743.70769991626	1401.54602877231	4261.46142614397	-1.60444230874418	8.26843169564559e-07	0.000451113903294673	Cxcl2	5	90903871	90905938	+	2068	protein_coding	chemokine (C-X-C motif) ligand 2 [Source:MGI Symbol;Acc:MGI:1340094]	-	2234	1575	1314	840	2014	1572	1045	4033	2491	1971	6868	41.0547147583875	43.5535160994158	26.8454001059029	16.1540607563513	37.9375912077956	30.0911087209954	22.7455278594303	91.4417365770475	62.4385856884391	51.9729630349708	170.861783187593
ENSMUSG00000026479	583.059074016015	459.758014056768	720.233793099299	418.847541343345	455.78256963641	418.455709204367	309.048259899234	268.671520674512	180.454489022007	168.535635324834	213.098537461295	480.740708750777	207.690045620662	1.21007234140216	8.45667569720399e-07	0.000451113903294673	Lamc2	1	153122756	153186447	-	8039	protein_coding	laminin, gamma 2 [Source:MGI Symbol;Acc:MGI:99913]	-	705	374	782	485	537	486	314	262	159	142	189	3.33286323815777	2.66049698701397	4.10988599164154	2.39934483935535	2.60215449421634	2.39315276938878	1.75815792825487	1.52815019173143	1.02523862555964	0.963224904730823	1.20955315323306
ENSMUSG00000023043	967.629952622323	803.961874847931	889.700567946193	630.430319960086	572.911051218951	504.557706983043	253.931372783447	174.328849292622	80.5803064186322	231.439780903821	293.151427195432	660.446120908854	194.875090952627	1.76106569033485	1.57927242274371e-06	0.000818378969465789	Krt18	15	102028180	102032027	+	1437	protein_coding	keratin 18 [Source:MGI Symbol;Acc:MGI:96692]	-	1170	654	966	730	675	586	258	170	71	195	260	30.9427920250659	26.0264046684601	28.4017701593571	20.2031483250639	18.2981770497823	16.1427317661197	8.08152278719413	5.54700977047687	2.56112894645138	7.39978719741128	9.3085441366256
ENSMUSG00000069917	54.5842537376695	256.923596090547	179.59794073448	242.672493025732	79.7831686141947	298.773932292007	107.281083850371	8.20371055494694	21.5637439711833	1.18687067130165	49.6102415253808	174.230924049286	20.1411416807032	3.11259175404343	1.66719346590664e-06	0.000839941330309686	Hba-a2	11	32296489	32297298	+	667	protein_coding	hemoglobin alpha, adult chain 2 [Source:MGI Symbol;Acc:MGI:96016]	-	66	209	195	281	94	347	109	8	19	1	44	3.76052522615782	17.918995074235	12.3519017280246	16.7545761726312	5.48987985902714	20.5939580341045	7.35581720027532	0.562381376853357	1.47658220801491	0.0817552316355669	3.39384516590107
ENSMUSG00000026193	5361.66237850472	1808.29956865643	5165.97358758819	5252.43452876335	9138.56783477696	5059.35338947502	6818.74632032451	23372.3713710438	9587.92152992401	11091.3064233139	27484.073805061	5515.00537258417	17883.9182823357	-1.69718106065843	1.80169440523647e-06	0.000883171119669565	Fn1	1	71585520	71653200	-	11685	protein_coding	fibronectin 1 [Source:MGI Symbol;Acc:MGI:95566]	-	6483	1471	5609	6082	10767	5876	6928	22792	8448	9345	24376	21.0851992615083	7.19908255586791	20.2806454914105	20.7000149633867	35.8944098242982	19.9062407829446	26.6875942597617	91.4577466795915	37.476157246302	43.6105914108795	107.324508174021
ENSMUSG00000022469	92.6278245245301	97.1146607232211	219.201589204134	164.084603825228	229.164420487581	179.953175357434	86.6122511819511	44.0949442328398	57.8816285542287	28.4848961112396	47.3552305469544	152.679789329154	44.4541748613156	1.78058891217291	1.91911318147332e-06	0.000915972520325831	Rapgef3	15	97744770	97767972	-	6336	protein_coding	Rap guanine nucleotide exchange factor (GEF) 3 [Source:MGI Symbol;Acc:MGI:2441741]	-	112	79	238	190	270	209	88	43	51	24	42	0.67178957303837	0.713025596460012	1.58703622095716	1.19259062958182	1.66000507705411	1.30577184481171	0.625169479177324	0.318214572867959	0.417238976691613	0.206555831442891	0.341035276334196
ENSMUSG00000031790	339.911034639124	55.3184776271512	315.908172676547	202.083143658439	165.507637018808	157.566655934978	92.5176319443568	11.280102013052	38.5877523694858	58.1566628937808	37.2076811440356	189.830393357058	36.3080496050886	2.39075239925643	2.45139733019851e-06	0.00114002547122591	Mmp15	8	95352268	95375080	+	5397	protein_coding	matrix metallopeptidase 15 [Source:MGI Symbol;Acc:MGI:109320]	-	411	45	343	234	195	183	94	11	34	49	33	2.89414181819087	0.476818715654686	2.68513887510078	1.72431417999583	1.40748253337032	1.34225445537885	0.783981292398023	0.0955668001198137	0.32655501900044	0.495091020112143	0.314576810124515
ENSMUSG00000112023	4192.23609388253	3814.51635726778	3287.10282298133	3368.91599748534	4304.04731960193	3037.6784816317	3731.21641171337	7195.67962050783	5291.06181019244	5350.41298622783	11346.0877379524	3676.53049779485	7295.81053872013	-0.988740762523751	2.6424525851645e-06	0.00119815406342821	Lilr4b	10	51480632	51486703	+	5439	protein_coding	leukocyte immunoglobulin-like receptor, subfamily B, member 4B [Source:MGI Symbol;Acc:MGI:102702]	-	5069	3103	3569	3901	5071	3528	3791	7017	4662	4508	10063	35.418783203574	32.6254052331066	27.723786100671	28.5239621713044	36.3191246246366	25.6770839013899	31.3736458320296	60.4921743647836	44.4306917028246	45.1966489557201	95.1861138589834
ENSMUSG00000061825	186.082683196601	106.949056745826	160.256624039997	277.216620146832	244.442048520086	185.119295224154	375.975908539833	525.037475516604	830.771609837165	586.314111623014	463.404756066625	219.434605201904	601.381988260852	-1.45354552464021	2.85511647308485e-06	0.00125743524254672	Ces2c	8	104847068	104854483	+	2298	protein_coding	carboxylesterase 2C [Source:MGI Symbol;Acc:MGI:2385905]	-	225	87	174	321	288	215	382	512	732	494	411	3.72102766117859	2.16502256000179	3.19907391209987	5.55530577508764	4.88206192896542	3.70360462785677	7.48244619464452	10.4468826001375	16.511666977464	11.7224479170827	9.20146503129818
ENSMUSG00000047501	2084.95308594947	1338.70715857706	2116.49265542479	981.916813417285	757.091344721933	748.226360696697	416.329343749606	159.972355821465	60.1514963406691	306.212633195825	487.082371340103	1206.24525179098	253.354714174516	2.25152267873554	2.91185312824404e-06	0.00125743524254672	Cldn4	5	134945119	134946934	-	1816	protein_coding	claudin 4 [Source:MGI Symbol;Acc:MGI:1313314]	-	2521	1089	2298	1137	892	869	423	156	53	258	432	52.7578885617821	34.292980574338	53.4637269966602	24.8998987317633	19.1341789322232	18.942622950656	10.4846705164232	4.02787080288721	1.51282916866262	7.74720858548358	12.2386378840033
ENSMUSG00000028613	914.699767179735	499.095598147187	779.178758263436	506.071462324124	1036.33243487161	630.266623739911	910.412867537554	1397.70718579908	1678.56722807263	1553.61370873386	1501.83731163198	753.722501723366	1532.93135855939	-1.0236498051154	3.55522181924901e-06	0.00149955949152836	Lrp8	4	107802261	107876840	+	10514	protein_coding	low density lipoprotein receptor-related protein 8, apolipoprotein e receptor [Source:MGI Symbol;Acc:MGI:1340044]	-	1106	406	846	586	1221	732	925	1363	1479	1309	1332	3.99776773881156	2.20826535414297	3.39959702613519	2.21657588288889	4.52385328816969	2.75600049293499	3.96008058904411	6.07847536268666	7.29172137466462	6.78911337328404	6.51780607366327
ENSMUSG00000021614	600.426791114365	543.350380248908	557.214123817232	477.572557449216	718.048517527753	559.662985561396	579.711544842831	1493.07532100034	696.849410437185	1034.95122537504	1116.23043432107	576.5695572231	1085.27659778341	-0.912595804731424	5.89290620543227e-06	0.00242908272381648	Vcan	13	89655312	89742509	-	14462	protein_coding	versican [Source:MGI Symbol;Acc:MGI:102889]	-	726	442	605	553	846	650	589	1456	614	872	990	1.90782558320564	1.74778138709514	1.76747006791216	1.52072166936721	2.27878224268704	1.77918530121591	1.83323103809653	4.72062818847575	2.20074578134352	3.2879826334397	3.52185944732819
ENSMUSG00000047414	224.953288131002	286.426784158361	338.012534613098	389.485033290409	373.453129683465	342.685951159132	209.641017065404	872.66971028248	618.538971804993	446.26337240942	679.88580999556	309.236819728696	654.339466123113	-1.08124668701151	6.38272886187328e-06	0.00257252340817324	Flrt2	12	95692226	95785215	+	7721	protein_coding	fibronectin leucine rich transmembrane protein 2 [Source:MGI Symbol;Acc:MGI:3603594]	-	272	233	367	451	440	398	213	851	545	376	603	1.33883098952965	1.72574079855656	2.008249012584	2.32303605157003	2.21993339665968	2.04054277043058	1.24175613685577	5.1680033348234	3.65891915654871	2.65555731800895	4.01799083835872
ENSMUSG00000087370	1199.19951393365	883.866342531594	1006.66948319378	1143.41060770843	1453.07217731384	1105.5496514782	1572.79974305407	1981.19609901968	1960.03083359124	1942.9072889208	2194.12568200889	1194.93821703051	2019.56497588515	-0.756773092164812	7.46754753484466e-06	0.00285991337731559	Tmem170b	13	41605907	41641355	+	7477	protein_coding	transmembrane protein 170B [Source:MGI Symbol;Acc:MGI:3647046]	-	1450	719	1093	1324	1712	1284	1598	1932	1727	1637	1946	7.3700600477394	5.49913913016574	6.17614994954337	7.04228447888351	8.91943203205081	6.79788519229655	9.62010159104269	12.1156444261371	11.972774998784	11.9388552311102	13.3900018727935
ENSMUSG00000041046	529.301854425886	646.611538486257	505.637279298613	526.797938596784	314.040131779277	441.70324860461	225.388699098486	168.176066376412	133.92219939998	238.561004931631	206.333504526016	455.640098612845	186.74819380851	1.28681830766305	7.63811649236407e-06	0.00285991337731559	Ramp3	11	6658521	6677475	+	1380	protein_coding	receptor (calcitonin) activity modifying protein 3 [Source:MGI Symbol;Acc:MGI:1860292]	-	640	526	549	610	370	513	229	164	118	201	183	17.6250879286589	21.797157166059	16.8080878129811	17.5793862689114	10.4443990935038	14.7154809641389	7.46941621208385	5.57226214232201	4.43233711914651	7.94252075339533	6.82240011190795
ENSMUSG00000101389	306.002634589965	481.885405107629	468.796676071027	478.436160627243	472.75771189475	606.158064361882	479.320071881934	965.986917845002	712.738484942268	764.344712318262	930.19202860089	470.479532076347	843.315535926605	-0.842383626463137	7.72078383844981e-06	0.00285991337731559	Ms4a4a	19	11375523	11392790	+	836	protein_coding	membrane-spanning 4-domains, subfamily A, member 4A [Source:MGI Symbol;Acc:MGI:3643932]	-	370	392	509	554	557	704	487	942	628	644	825	16.819994573066	26.8147027774649	25.7238847526041	26.3546011261827	25.9543249942215	33.3351615561904	26.2212232271216	52.833745875634	38.9388597937832	42.0069332997542	50.7706651986247
ENSMUSG00000078922	160.444624622847	122.929950282558	326.960353644822	528.525144952839	228.315663374664	462.367728071492	131.886837027062	64.6042206202071	21.5637439711833	87.828429676322	85.6904171802032	280.204328853755	64.9217028619789	2.11070942534008	7.72651240494371e-06	0.00285991337731559	Tgtp1	11	48985327	48994172	-	3205	protein_coding	T cell specific GTPase 1 [Source:MGI Symbol;Acc:MGI:98734]	-	194	100	355	612	269	537	134	63	19	74	76	2.3004039295342	1.78428886003698	4.67977927224336	7.5941006456468	3.26952804443266	6.63257904363905	1.88194543996968	0.921678152759551	0.307294955614959	1.25905607584035	1.21997446567761
ENSMUSG00000027737	4443.65447473482	1181.35682221539	893.384628268951	1188.31797296586	1886.78706201441	1282.91976690228	2011.76637972623	5999.98880712431	3789.54426946215	4279.85564071374	11067.5938821168	1841.16958668971	6284.24564985425	-1.77100629640167	8.26103548685526e-06	0.00295042149643299	Slc7a11	3	49892526	50443614	-	13922	protein_coding	solute carrier family 7 (cationic amino acid transporter, y+ system), member 11 [Source:MGI Symbol;Acc:MGI:1347355]	-	5373	961	970	1376	2223	1490	2044	5851	3339	3606	9816	14.6671460265389	3.94743471509712	2.94371089440237	3.93069878766128	6.22011843496881	4.23663277391786	6.6086009130562	19.7058533417551	12.4321045487971	14.1242527395725	36.2742216815756
ENSMUSG00000031785	432.538859163654	671.197528542768	1115.34926271515	656.338415300911	583.096136573955	724.117801318668	328.732862440587	327.122958378509	238.336117576236	248.055970302045	244.668691159265	644.481552293671	264.545934354014	1.28420401925506	8.29638288129692e-06	0.00295042149643299	Adgrg1	8	94974751	95014217	+	5421	protein_coding	adhesion G protein-coupled receptor G1 [Source:MGI Symbol;Acc:MGI:1340051]	-	523	546	1211	760	687	841	334	319	210	209	217	3.66650841681374	5.75978713308341	9.43821326000915	5.57554268882525	4.93671607641314	6.14119335116176	2.77330301332896	2.75916742061472	2.00802794082125	2.10236571770761	2.05942276444867
ENSMUSG00000042284	170.369034393332	233.566905536861	161.177639120687	174.447841961558	226.61814914883	112.793617090066	208.656786938337	423.516557399136	308.702018955887	318.081339908842	944.849599960662	183.947139169953	498.787379056131	-1.44008722408424	1.08692999844519e-05	0.003791086419577	Itga1	13	114953096	115101964	-	18599	protein_coding	integrin alpha 1 [Source:MGI Symbol;Acc:MGI:96599]	-	206	190	175	202	267	131	212	413	272	268	838	0.420928208199965	0.584194150932588	0.397533291479323	0.431931358580157	0.559219732823822	0.278816122887514	0.513069892476083	1.04118339872554	0.758069761834668	0.785753975280789	2.3180329588831
ENSMUSG00000032033	0	60.2356756384536	11.9731960489653	14.6812540264678	5.09254267750179	43.0509988893382	22.6372929225554	0	0	0	0	22.5244228861831	0	6.77289472813196	1.25498852193128e-05	0.00425713618889316	Barx2	9	31846044	31913462	-	1968	protein_coding	BarH-like homeobox 2 [Source:MGI Symbol;Acc:MGI:109617]	Homeobox	0	49	13	17	6	50	23	0	0	0	0	0	1.4238498171977	0.279089378475352	0.343539585722928	0.118764590878668	1.00572927713354	0.526057244673602	0	0	0	0
ENSMUSG00000024235	712.076401032325	758.477793243385	582.081530995853	654.611208944856	723.989817318171	614.768264139749	732.267214538314	867.542391185638	1056.62345458798	1014.77442396291	1163.58566486802	682.610318601808	1025.63148365114	-0.587648204616694	1.26749382036848e-05	0.00425713618889316	Map3k8	18	4331327	4353015	-	4504	protein_coding	mitogen-activated protein kinase kinase kinase 8 [Source:MGI Symbol;Acc:MGI:1346878]	-	861	617	632	758	853	714	744	846	931	855	1032	7.2649925673963	7.83393529393924	5.92848529175022	6.69304560344613	7.37753825364062	6.27532195924843	7.43540822836831	8.80721825304079	10.714728309181	10.3516390482436	11.7881729214285
ENSMUSG00000049382	2172.61870558875	972.375906735036	1748.08662314894	1231.49813186724	1147.51961666374	1113.29883127829	554.121561539073	309.690073449247	139.596868866081	485.430104562374	677.630799017134	1277.07419668872	403.086961473709	1.66397311757452	1.50649615390929e-05	0.0049678764988096	Krt8	15	101996698	102004482	-	1958	protein_coding	keratin 8 [Source:MGI Symbol;Acc:MGI:96705]	-	2627	791	1898	1426	1352	1293	563	302	123	409	601	50.9891520877887	23.1023944073905	40.9551547183687	28.964084002466	26.8982994957563	26.1409893370445	12.9427323840306	7.23204355624866	3.25628409568709	11.3907418058619	15.7916302595327
ENSMUSG00000044258	345.700273671907	479.426806101977	443.008253811717	284.98904874908	244.442048520086	266.916193113897	157.47682033082	162.023283460202	70.3659013796506	145.985092570103	69.9053403312184	317.422777757069	112.069904435293	1.50068708021982	1.66782296693358e-05	0.00540166163415614	Ctla2a	13	60934155	60936625	-	2108	protein_coding	cytotoxic T lymphocyte-associated protein 2 alpha [Source:MGI Symbol;Acc:MGI:88554]	-	418	390	481	330	288	310	160	158	62	123	62	7.5359165387568	10.5800372893891	9.64049913807458	6.22581617791881	5.32209597379626	5.82139769823178	3.41648595831251	3.51441673274833	1.52458255843025	3.18182208662882	1.51316492356685
ENSMUSG00000022037	3896.98490321059	2070.14036275828	2701.33723166272	2339.50100927654	1439.49206350717	1654.88039730616	630.891511450348	654.245916757018	321.186291781309	621.920231762064	1072.25772024175	2104.74678273883	667.402540135536	1.65705310065104	1.89225800722201e-05	0.00602103218894484	Clu	14	65968483	65981547	+	3437	protein_coding	clusterin [Source:MGI Symbol;Acc:MGI:88423]	-	4712	1684	2933	2709	1696	1922	641	638	283	524	951	52.102211122245	28.0192013999674	36.0543425937251	31.3460219384154	19.2223790313391	22.1365549481554	8.39476921821119	8.70378038239884	4.26812143648993	8.3136768980168	14.2352850272362
ENSMUSG00000005413	9739.98115558385	20739.5119121704	14063.9002821308	12565.4262403003	13566.5336928648	12993.65248478	13634.5399502678	29521.0524319765	25795.9124590013	18092.6565133223	26635.0621716834	13900.5065311569	25011.1708939959	-0.847504108188767	1.93322433219672e-05	0.00604532581259516	Hmox1	8	75093621	75100589	+	1751	protein_coding	heme oxygenase 1 [Source:MGI Symbol;Acc:MGI:96163]	-	11777	16871	15270	14550	15984	15091	13853	28788	22729	15244	23623	255.610643506769	550.99527830598	368.449474354832	330.46830091795	355.598684385106	341.167816170935	356.113101795048	770.889491452163	672.85897030216	474.738202713919	694.087281347957
ENSMUSG00000023039	1328.21684094996	738.809001198175	1280.2109621586	696.927764668205	447.294998507241	655.236203095727	223.420238844351	284.053477965038	47.6672235152472	167.348764653532	276.238844857234	767.159429917465	193.827077747763	1.98441123197196	2.05430344812719e-05	0.00631506807435301	Krt7	15	101411043	101430313	+	7049	protein_coding	keratin 7 [Source:MGI Symbol;Acc:MGI:96704]	-	1606	601	1390	807	527	761	227	277	42	141	245	8.65861511263301	4.87573574073987	8.3312916901131	4.55301398692428	2.91235240756463	4.27359466715986	1.44953468118516	1.84254895740618	0.308852871817053	1.09076950909777	1.78814921454276
ENSMUSG00000013150	160.444624622847	147.51594033907	102.23267395655	88.951127336834	139.196166518382	123.986876801294	136.8079876624	72.8079311751541	37.4528184762657	39.1667321529544	64.2678128851524	128.447913891054	53.4238236723816	1.26168275760477	2.09901368436556e-05	0.00634496853222302	Gfod2	8	105713854	105758664	-	4608	protein_coding	glucose-fructose oxidoreductase domain containing 2 [Source:MGI Symbol;Acc:MGI:1917825]	-	194	120	111	103	164	144	139	71	33	33	57	1.59999882685701	1.48923067615066	1.0177369883344	0.888950778497503	1.38641164768779	1.23704701087425	1.35778996258825	0.722458085493826	0.37121997190945	0.390519618821715	0.636396185302205
ENSMUSG00000027375	706.287161999542	162.267534372977	515.768445186199	266.853382010502	173.995208147978	251.417833513735	82.6753306736805	96.3935990206265	46.532289622027	83.0809469911154	71.0328458204316	308.466413700659	74.2599203635501	2.05464762677116	2.16861243051003e-05	0.006447889123305	Mal	2	127633226	127656695	-	2778	protein_coding	myelin and lymphocyte protein, T cell differentiation protein [Source:MGI Symbol;Acc:MGI:892970]	-	854	132	560	309	205	292	84	94	41	70	63	11.68304458338	2.7172830998101	8.51688603395125	4.42363411157289	2.87463322198764	4.16089534543161	1.3610601188137	1.58658151394671	0.765035308297975	1.37406471024644	1.16673839678913
ENSMUSG00000029075	81.8763806065043	98.3439602260467	85.6544025041366	105.359587719357	78.0856543883608	142.068296334816	74.8014896571395	15.3819572905255	0	32.0455081251445	27.0601317411168	95.1699673480515	18.6218992891967	2.35616696393244	2.34822628472337e-05	0.00686931937516577	Tnfrsf4	4	156013843	156016612	+	1365	protein_coding	tumor necrosis factor receptor superfamily, member 4 [Source:MGI Symbol;Acc:MGI:104512]	-	99	80	93	122	92	165	76	15	0	27	24	2.75634101741458	3.35158727995225	2.87856040609032	3.5545132675601	2.62552402516828	4.78506096513997	2.50617391213063	0.515258761485149	0	1.07863001210617	0.90457331694546
ENSMUSG00000084817	37.2165366393201	33.1910865762907	108.679779521378	78.5878892005039	74.6906259366929	70.6036381785146	72.8330294030043	174.328849292622	212.232638032172	138.863868542293	208.588515504442	67.9717979222435	183.503467842882	-1.43035270760344	2.71343723944184e-05	0.00781168431932645	Gm5526	1	45857332	45857754	-	423	processed_pseudogene	predicted pseudogene 5526 [Source:MGI Symbol;Acc:MGI:3643066]	-	45	27	118	91	88	82	74	170	187	117	185	4.04298891980539	3.65019944452247	11.786006878898	8.55566921540088	8.10406891518176	7.67378571284643	7.87447514197821	18.8440970216909	22.9155931595734	15.0829705002553	22.5007266412187
ENSMUSG00000022885	1190.92917245824	939.184820158746	2174.51660550824	2310.1385012236	1509.09014676636	1773.70115424073	1471.4240399661	623.482002175967	701.389146010066	792.829608429501	1036.17754458693	1624.14063433172	788.469575300616	1.04290331130098	2.7640106554138e-05	0.00783294707144378	St6gal1	16	23224740	23360350	+	4916	protein_coding	beta galactoside alpha 2,6 sialyltransferase 1 [Source:MGI Symbol;Acc:MGI:108470]	-	1440	764	2361	2675	1778	2060	1495	608	618	668	919	11.1322005733291	8.88739908149666	20.2912668904995	21.6403794940863	14.0890173244478	16.5879045884522	13.6886173186833	5.79907175660097	6.51638094339636	7.40979129101234	9.61764670499795
ENSMUSG00000041268	2739.9641308015	1132.18484210236	1931.36862420618	2297.18445355319	3126.8212039861	2032.00714757676	3511.73309337729	4829.93458922501	4469.36967150103	4686.95228097021	5981.41662027603	2395.8947850862	4991.91829049307	-1.05885861183616	2.834860372939e-05	0.00791013270522996	Dmxl2	9	54365158	54501626	-	13285	protein_coding	Dmx-like 2 [Source:MGI Symbol;Acc:MGI:2444630]	-	3313	921	2097	2660	3684	2360	3568	4710	3938	3949	5305	9.47742337511204	3.964525990592	6.66901849785712	7.96293257105201	10.8023658951766	7.03212572534615	12.0890883344176	16.6236400271095	15.3654051873048	16.2094008497663	20.5441894816525
ENSMUSG00000035451	219.991083245759	44.254782101721	130.784141457929	76.8606828444488	60.2617550171045	55.9662985561396	48.2272762263137	20.5092763873673	0	17.8030600695247	14.6575713597716	90.9065742070594	13.2424769541659	2.77832502488134	2.91691864622704e-05	0.00801578083130603	Foxa1	12	57540628	57546916	-	3327	protein_coding	forkhead box A1 [Source:MGI Symbol;Acc:MGI:1347472]	Fork	266	36	142	89	71	65	49	20	0	15	13	3.03849999852161	0.618789445960526	1.80326931981244	1.06387392843831	0.831316438948731	0.773386769647865	0.662938960786775	0.281866830749315	0	0.245855453115073	0.201027621345521
ENSMUSG00000086503	251.418380852296	3349.84114519971	5352.0186338875	5337.06764021004	2138.01916743784	179.092155379647	64.9591883864633	208.169155331778	55.6117607677884	9.49496537041319	3.3825164676396	2381.77375876479	69.1645994844049	5.10510656690186	2.99852091175824e-05	0.00811704086217301	Xist	X	103460366	103483254	-	17946	lincRNA	inactive X specific transcripts [Source:MGI Symbol;Acc:MGI:98974]	-	304	2725	5811	6180	2519	208	66	203	49	8	3	0.643778286929448	8.68344466468321	13.6806981994457	13.6953700679254	5.46790958714276	0.45880892145208	0.165541366602621	0.530389786075736	0.141533185241547	0.0243088106545963	0.00860040244086811
ENSMUSG00000028680	1591.21369986782	1374.356844159	1442.30961635998	1262.58784627623	1636.40371370391	1275.1705871022	1471.4240399661	1962.73775027105	2131.40585146748	1814.72525642022	2376.78157126143	1436.20947820503	2071.41260735505	-0.528233080393159	3.30877008471252e-05	0.00875944397491629	Plk3	4	117128655	117133963	-	2531	protein_coding	polo like kinase 3 [Source:MGI Symbol;Acc:MGI:109604]	-	1924	1118	1566	1462	1928	1481	1495	1914	1878	1529	2108	28.8897196396809	25.2605531426152	26.1411484196166	22.9724961692746	29.6739735433488	23.1632287393728	26.5876107224999	35.458190250065	38.462127823346	32.9425131161247	42.8492913480378
ENSMUSG00000001507	583.886108163556	162.267534372977	671.419993822748	373.076572907886	306.401317763024	266.05517313611	226.372929225554	100.4954542981	105.548852069476	169.722505996136	134.173153216371	369.925661341694	127.484991395021	1.53832675860359	3.33242341219178e-05	0.00875944397491629	Itga3	11	95044474	95076801	-	5710	protein_coding	integrin alpha 3 [Source:MGI Symbol;Acc:MGI:96602]	-	706	132	729	432	361	309	230	98	93	143	119	4.69893023947399	1.32199867798117	5.39406866221191	3.00885042579145	2.46281570521215	2.14219279221097	1.81310097638818	0.804742142718838	0.844260954423199	1.36565599800911	1.07220057456243
ENSMUSG00000058254	332.46772731126	236.025504542512	612.475028658611	352.350096635226	309.796346214692	421.038769137727	173.224502363902	125.106585962941	166.835282303365	150.732575255309	130.790636748731	348.19685355199	143.366270067587	1.28124712166748	3.42728751277449e-05	0.00876284681865804	Tspan7	X	10485158	10596605	+	7067	protein_coding	tetraspanin 7 [Source:MGI Symbol;Acc:MGI:1298407]	-	402	192	665	408	365	489	176	122	147	127	116	2.16182913968595	1.55367198657472	3.97568167755072	2.29603250500429	2.01195653318157	2.73911300780534	1.12100575069125	0.809452776285288	1.07823172874408	0.979963763494728	0.844477495195652
ENSMUSG00000042842	420.133346950547	661.363132520164	686.156235113782	969.826368924899	583.096136573955	855.853857920043	428.140105274417	247.136780467776	380.202854228757	334.697529307065	302.171471109138	657.795597611115	316.052158778184	1.05795767714134	3.43034748924696e-05	0.00876284681865804	Serpinb6b	13	32965209	32979067	+	2262	protein_coding	serine (or cysteine) peptidase inhibitor, clade B, member 6b [Source:MGI Symbol;Acc:MGI:894688]	-	508	538	745	1123	687	994	435	241	335	282	268	8.53496051717715	13.6013768279097	13.9151766015582	19.7442261138284	11.8310954245073	17.3952216277136	8.6561927886091	4.99564098060602	7.67683259969964	6.79826195369599	6.0954724949342
ENSMUSG00000003352	841.920762196175	785.522382305548	1464.41397829653	1295.40476704127	1238.33662774585	1287.22486679121	883.838654106728	594.769015233653	544.768268745682	377.424873473924	757.683688751271	1113.80886264047	568.661461551133	0.969924108401754	3.6873753501654e-05	0.0092886009341597	Cacnb3	15	98630840	98644529	+	4010	protein_coding	calcium channel, voltage-dependent, beta 3 subunit [Source:MGI Symbol;Acc:MGI:103307]	-	1018	639	1590	1500	1459	1495	898	580	480	318	672	9.64792258638447	9.11275477284649	16.7524296177785	14.8764684913317	14.1733248115133	14.7581867830983	10.0800393630147	6.78188464618109	6.20478487620493	4.32438283324029	8.62164393357992
ENSMUSG00000004221	1625.94913406452	931.809023141792	1497.57052120136	1488.85187891944	1666.110212656	1393.99134403677	1721.41849224128	2424.19646898682	2286.89179483865	2106.69544156043	3285.55099556727	1475.10008660874	2525.83367523829	-0.775586416883308	3.77060228107742e-05	0.00936813884546591	Ikbkg	X	74393290	74453854	+	8110	protein_coding	inhibitor of kappaB kinase gamma [Source:MGI Symbol;Acc:MGI:1338074]	-	1966	758	1626	1724	1963	1619	1749	2364	2015	1775	2914	9.21283013977454	5.34492418456874	8.4708060349143	8.45413867924489	9.42888342065388	7.90245764973777	9.70731716076967	13.6676357343688	12.879056853028	11.934902911731	18.4856138060801
ENSMUSG00000050511	35.5624683442392	46.7133811073722	5.52609048413784	0	11.8825995808375	9.4712197556544	15.747682033082	0	0	0	0	17.8433487579033	0	6.43686371333931	3.8380740056838e-05	0.00940691192447123	Oprd1	4	132110726	132144486	-	4021	protein_coding	opioid receptor, delta 1 [Source:MGI Symbol;Acc:MGI:97438]	-	43	38	6	0	14	11	16	0	0	0	0	0.406410375873001	0.5404340717829	0.0630437774957809	0	0.135629694432938	0.108291606025301	0.179108490428321	0	0	0	0
ENSMUSG00000007656	1276.94072380245	1312.89186901772	1318.89359554756	1221.13489373091	1034.63492064578	1281.1977269467	1181.07615248115	984.445266593632	905.677246789697	798.763961786009	815.186468701144	1232.39569745318	876.018235967621	0.491792828865436	3.99145485874719e-05	0.00953410590306509	Arpp19	9	75037614	75060313	+	4957	protein_coding	cAMP-regulated phosphoprotein 19 [Source:MGI Symbol;Acc:MGI:1891691]	-	1544	1068	1432	1414	1219	1488	1200	960	798	673	723	11.8374670136146	12.3209879172382	12.2053194127055	11.3444501447703	9.57956100468019	11.8828385051016	10.8966397016181	9.08069505816878	8.34475972873304	7.40350770307066	7.50385720216268
ENSMUSG00000021789	1793.01003186769	1220.6944063058	1868.73959871928	1304.04079882155	517.741838879349	667.290482784742	434.045486036823	370.19243879198	508.450384162637	305.025762524524	351.781712634519	1115.08037763075	383.862574528415	1.53846642241955	3.99510419933256e-05	0.00953410590306509	Sftpa1	14	41131782	41136452	+	2860	protein_coding	surfactant associated protein A1 [Source:MGI Symbol;Acc:MGI:109518]	-	2168	993	2029	1510	610	775	441	361	448	257	312	28.8086992288455	19.8552981672853	29.9737488619508	20.9973203640706	8.30853823181957	10.7268412131753	6.9406927632302	5.91844950124078	8.11973480070267	4.90013987822981	5.61246626195706
ENSMUSG00000022993	6.61627318032358	41.7961830960698	6.44710556482748	6.0452222461926	11.0338424679205	4.30509988893382	8.85807114360863	0	0	0	0	12.1573996554109	0	5.87546721669125	4.11006666241754e-05	0.00968107520211259	4930415O20Rik	15	98571004	98589580	+	558	protein_coding	RIKEN cDNA 4930415O20 gene [Source:MGI Symbol;Acc:MGI:1921113]	-	8	34	7	7	13	5	9	0	0	0	0	0.544861589192411	3.484479517531	0.530015891628956	0.49890378799484	0.907548773309394	0.354708820322367	0.726003266141408	0	0	0	0
ENSMUSG00000019951	1399.34177763844	1314.12116852055	1352.97115353308	1313.54043377985	1522.67026057304	1255.3671276131	1505.87209441347	2283.70792573335	1708.07550929636	1738.76553345691	2411.73424142704	1380.55485943879	2035.57080247842	-0.560296523795669	4.24679153904881e-05	0.00987487924919594	Uhrf1bp1l	10	89744991	89819871	+	9235	protein_coding	UHRF1 (ICBP90) binding protein 1-like [Source:MGI Symbol;Acc:MGI:2442888]	-	1692	1069	1469	1521	1794	1458	1530	2227	1505	1465	2139	6.96295941220582	6.619634386975	6.72062938201003	6.5500599449208	7.56739423280093	6.2496659815213	7.45735461030579	11.3070703655978	8.44752458201149	8.6505179608936	11.9162352172521
ENSMUSG00000003849	579.750937425854	767.082889763164	446.692314134476	566.52368478605	684.098233011074	499.391587116323	629.90728132328	1291.05894858477	856.875089381229	829.622599239852	1160.20314840038	596.206703937174	1034.43994640156	-0.795962978206067	4.37225563813156e-05	0.00988800563341226	Nqo1	8	107388225	107403206	-	1553	protein_coding	NAD(P)H dehydrogenase, quinone 1 [Source:MGI Symbol;Acc:MGI:103187]	-	701	624	485	656	806	580	640	1259	755	699	1029	17.1544566569	22.9776881968137	13.1945727855344	16.799074030718	20.2173582494603	14.7840260926118	18.5497808116491	38.0120290048887	25.2002796361266	24.5440997496106	34.0885949877076
ENSMUSG00000002728	1377.01185565484	1577.19126212522	1282.05299231998	1236.6797509354	1170.43605871249	1187.34654936795	1300.16799785633	809.090953481641	1004.41649549985	956.617761069129	864.796710226525	1304.4123524246	908.730480069287	0.521176354504624	4.45995067667711e-05	0.00988800563341226	Naa20	2	145902099	145916425	+	3705	protein_coding	N(alpha)-acetyltransferase 20, NatB catalytic subunit [Source:MGI Symbol;Acc:MGI:1915127]	-	1665	1283	1392	1432	1379	1379	1321	789	885	806	767	17.0787637203439	19.8030298429284	15.8736234278122	15.3711997385774	14.498960763701	14.7337140339701	16.048885156144	9.98517241993853	12.3818324381016	11.8628275405517	10.650557321667
ENSMUSG00000095041	1490.31553386789	1823.05116269034	1409.15307345515	1392.99192615838	1865.56813419149	1056.47151274436	1802.12536266082	2586.21975244702	2253.97871193526	2684.70145848433	2460.2169774632	1548.5252436812	2496.27922508245	-0.689182423862341	4.46040012366119e-05	0.00988800563341226	AC149090.1	JH584304.1	52190	59690	-	4238	protein_coding		-	1802	1483	1530	1613	2198	1227	1831	2522	1986	2262	2182	16.159363075696	20.0112121663253	15.2530090783828	15.1365317198108	20.2035439373362	11.4609282291096	19.4472257618936	27.9030005376038	24.2911544774527	29.1053640281001	26.4885982419957
ENSMUSG00000064367	9068.429427781	7021.75876013973	4191.53963221855	3895.71393608212	7755.94249783523	3808.29136175086	7836.44027171243	13971.944538894	12848.5866051456	15245.3537728697	9977.29607404761	6225.44512678856	13010.7952477392	-1.06347551507464	4.47051034867842e-05	0.00988800563341226	mt-Nd5	MT	11742	13565	+	1824	protein_coding	mitochondrially encoded NADH dehydrogenase 5 [Source:MGI Symbol;Acc:MGI:102496]	-	10965	5712	4551	4511	9138	4423	7962	13625	11321	12845	8849	228.462122233148	179.083907835212	105.416125949584	98.3560215465035	195.158351269386	95.9905075280144	196.484186574073	350.250250491447	321.728712113828	384.017186891095	249.594231301461
ENSMUSG00000044217	385.397912753848	44.254782101721	393.273439454476	318.669572692153	117.128481582541	166.176855712845	50.1957364804489	59.4769015233653	12.4842728254219	21.3636720834297	55.2477689714468	210.728111539719	37.1431538509159	2.50310154975789	4.60937846184148e-05	0.0100723249593276	Aqp5	15	99590782	99594829	+	2599	protein_coding	aquaporin 5 [Source:MGI Symbol;Acc:MGI:106215]	-	466	36	427	369	138	193	51	58	11	18	49	6.81412414940959	0.792117155333078	6.94139319710135	5.64641827932247	2.06839570663026	2.93959305085009	0.883271384201282	1.04637773879131	0.219389717911857	0.377665760298814	0.969962586634236
ENSMUSG00000010021	179.466410016277	467.133811073722	404.325620422752	424.892763589537	283.484875714266	363.350430626014	304.127109263896	186.634415125043	143.001670545742	187.52556606566	138.683175173224	346.683002958066	163.961206727417	1.0790899402712	4.80486525904836e-05	0.0102774973761964	Kif19a	11	114765388	114790739	+	4068	protein_coding	kinesin family member 19A [Source:MGI Symbol;Acc:MGI:2447024]	-	217	380	439	492	334	422	309	182	126	158	123	2.02725880005384	5.34190118642832	4.55940977824176	4.80991186757099	3.19835262043753	4.10646087385593	3.41906847904058	2.09776686522051	1.60553384471859	2.11795890883625	1.55556925033348
ENSMUSG00000041836	1713.61475370381	1264.94918840753	1612.69740628756	1690.07141939985	2255.14764902038	1682.43303659534	1910.39067663826	3042.55115206594	2519.55324294878	2364.24637723288	3034.11727147272	1732.75773286467	2740.11701093008	-0.660904604869392	4.81660294964269e-05	0.0102774973761964	Ptpre	7	135537481	135686293	+	10201	protein_coding	protein tyrosine phosphatase, receptor type, E [Source:MGI Symbol;Acc:MGI:97813]	-	2072	1029	1751	1957	2657	1954	1941	2967	2220	1992	2691	7.71929091199546	5.76853889276999	7.25217789632955	7.62958715410385	10.146345053661	7.58259734300023	8.56471768003033	13.6377139324288	11.2808049711122	10.6484886859954	13.5717587998065
ENSMUSG00000022887	0	0	55.2609048413784	15.5448572044953	35.6477987425125	59.4103784672867	13.7792217789468	0	0	0	0	25.6633087192314	0	6.96561535698229	5.15677583292637e-05	0.0107772237898445	Masp1	16	23449417	23520815	-	9833	protein_coding	mannan-binding lectin serine peptidase 1 [Source:MGI Symbol;Acc:MGI:88492]	-	0	0	60	18	42	69	14	0	0	0	0	0	0	0.257804362158583	0.0728013489070357	0.166388793241588	0.277778887420965	0.0640873421143845	0	0	0	0
ENSMUSG00000051022	73.6060391310998	40.5668835932442	160.256624039997	112.268413143577	73.841868823776	130.014016645801	57.0853473699223	30.763914581051	13.6192067186421	33.2323787964462	28.18763723033	92.5198846782026	26.4507843316173	1.80813046528945	5.17415767601346e-05	0.0107772237898445	Hs3st1	5	39613935	39755475	-	2230	protein_coding	heparan sulfate (glucosamine) 3-O-sulfotransferase 1 [Source:MGI Symbol;Acc:MGI:1201606]	-	89	33	174	130	87	151	58	30	12	28	25	1.51675539475748	0.846257001263729	3.29662414798453	2.31841644978512	1.51976070193439	2.68045343342798	1.17072096190337	0.6307876317733	0.278937077954952	0.684690899563161	0.576766899117411
ENSMUSG00000070473	288.634917491616	109.407655751477	359.19588146896	266.853382010502	151.927523212137	175.6480754685	136.8079876624	20.5092763873673	44.2624218355867	64.091016250289	115.005559899746	212.639346152227	60.9670685932474	1.80472799879427	5.29213243809949e-05	0.0107772237898445	Cldn3	5	134986214	134987472	+	1259	protein_coding	claudin 3 [Source:MGI Symbol;Acc:MGI:1329044]	-	349	89	390	309	179	204	139	20	39	54	102	10.5348923354357	4.04256930803216	13.0877179548727	9.76080664173906	5.53844849854517	6.41417226925109	4.96957597109345	0.74485380929545	1.60571602261995	2.33888795317701	4.1681143406909
ENSMUSG00000022894	82.7034147540447	185.624224926663	303.013961546892	427.48357312362	601.768793058128	441.70324860461	294.28480799322	133.310296517888	115.763257108457	79.5203349772105	82.3079007125636	333.797432001025	102.72544732903	1.69997849971918	5.2978303985433e-05	0.0107772237898445	Adamts5	16	85856173	85901828	-	10791	protein_coding	a disintegrin-like and metallopeptidase (reprolysin type) with thrombospondin type 1 motif, 5 (aggrecanase-2) [Source:MGI Symbol;Acc:MGI:1346321]	-	100	151	329	495	709	513	299	130	102	67	73	0.352183262405437	0.800218251560743	1.28812869742016	1.82430087615413	2.55944241849839	1.88187968960354	1.24721050391339	0.564869905325671	0.489968706573638	0.338574696187735	0.348037748150582
ENSMUSG00000064351	50838.6160834588	63701.0709369189	34597.0104910256	33842.0177373642	63033.7957478913	32661.9318373631	73617.4608142772	111160.278019531	103776.085328266	127922.107823563	70271.7796152127	50327.4148068999	103282.562696643	-1.03718703111638	5.34790837010536e-05	0.0107772237898445	mt-Co1	MT	5328	6872	+	1545	protein_coding	mitochondrially encoded cytochrome c oxidase I [Source:MGI Symbol;Acc:MGI:102504]	-	61471	51819	37564	39187	74266	37934	74797	108400	91438	107781	62325	1512.07105227182	1918.02269595218	1027.23166526655	1008.71038825759	1872.50234487509	971.933023906877	2179.14414915851	3289.78545423567	3067.80745582094	3804.12791854304	2075.38649274067
ENSMUSG00000075229	252.245414999836	298.719779186617	322.355278241374	317.805969514126	216.433063793826	228.170294113492	325.780172059384	179.456168389464	174.779819555906	138.863868542293	151.085735554569	280.215710272665	161.046398010558	0.79721966660178	5.54100326651174e-05	0.0110436457411784	Ccdc58	16	36071685	36092120	+	1503	protein_coding	coiled-coil domain containing 58 [Source:MGI Symbol;Acc:MGI:2146423]	-	305	243	350	368	255	265	331	175	154	117	134	7.71207533804528	9.24571476067666	9.83861834760337	9.73737282026542	6.60909539660134	6.97948014119339	9.91286695126679	5.45941169437858	5.31118714300786	4.24490786534132	4.58681263590857
ENSMUSG00000031647	159.617590475306	172.101930395582	186.045046299307	161.493794291145	168.053908357559	117.959736956787	194.87756515939	312.766464907352	229.256646430475	344.192494677478	275.111339368021	165.735653133582	290.331736345831	-0.809861844795466	5.69174620115039e-05	0.0112207827011157	Mfap3l	8	60632827	60676729	+	6837	protein_coding	microfibrillar-associated protein 3-like [Source:MGI Symbol;Acc:MGI:1918556]	-	193	140	202	187	198	137	198	305	202	290	244	1.07280832211656	1.17099665276963	1.24827663011867	1.08774973697966	1.12813333187425	0.793215459364155	1.3035565445593	2.09170790186051	1.53149524810575	2.3129902669691	1.83607082139983
ENSMUSG00000075602	1661.51160240876	5750.66307421808	5432.1469459075	5190.25509994537	3860.99610665927	6110.65878235266	2804.07163201567	1674.58241702854	1752.33793113194	2391.54440267282	1902.10176030267	4401.47189192961	1930.14162778399	1.18927979778129	5.76645491819611e-05	0.0112458271883143	Ly6a	15	74994877	74998031	-	1205	protein_coding	lymphocyte antigen 6 complex, locus A [Source:MGI Symbol;Acc:MGI:107527]	-	2009	4678	5898	6010	4549	7097	2849	1633	1544	2015	1687	63.3611855227858	222.006846768846	206.796303578635	198.35373625889	147.058357378852	233.143837641151	106.423041431275	63.5427367078653	66.4186605704188	91.186257339718	72.0266503617822
ENSMUSG00000028039	3.30813659016179	40.5668835932442	25.7884222593099	23.3172858067429	12.7313566937545	8.61019977786763	0	0	0	0	0	16.3317549601544	0	6.30905131251837	5.99134622145069e-05	0.0115601113211118	Efna3	3	89313899	89322965	-	2434	protein_coding	ephrin A3 [Source:MGI Symbol;Acc:MGI:106644]	-	4	33	28	27	15	10	0	0	0	0	0	0.0624553752607571	0.775329955964714	0.486029363235756	0.441160022885918	0.240066469647925	0.162635597156845	0	0	0	0	0
ENSMUSG00000026576	492.085317786566	288.885383164012	416.298816471717	290.170667817245	189.272836180483	252.278853491522	177.161422872173	103.571845756205	72.635769166091	56.9697922224791	191.675933166244	300.879042540531	106.213335077755	1.50193229632871	6.07094515678703e-05	0.0115903928745944	Atp1b1	1	164437109	164458355	-	3081	protein_coding	ATPase, Na+/K+ transporting, beta 1 polypeptide [Source:MGI Symbol;Acc:MGI:88108]	-	595	235	452	336	223	293	180	101	64	48	170	7.33931743864705	4.3618362939252	6.19828850202108	4.33711102163382	2.8195122477213	3.76454163387115	2.62972945476732	1.53707993405064	1.07675808086473	0.849553877326943	2.83871900623707
ENSMUSG00000028378	1075.14439180258	1475.1594033907	1326.26171619308	1315.26764013591	1133.09074574415	1245.03488787966	1211.58728642025	2176.03422469967	2026.99193329123	1410.00235750636	3851.55875115229	1254.50658165233	2366.14681666239	-0.915638487699906	6.41684946215481e-05	0.0119969719048917	Ptgr1	4	58965439	58987119	-	2296	protein_coding	prostaglandin reductase 1 [Source:MGI Symbol;Acc:MGI:1914353]	-	1300	1200	1440	1523	1335	1446	1231	2122	1786	1188	3416	21.5179985191733	29.8883926642083	26.4981563739235	26.3803759187909	22.6501041175746	24.9305920240302	24.1332845289393	43.3351469339309	40.3217557831528	28.2153826337529	76.5440012555526
ENSMUSG00000051682	109.995541622879	405.668835932442	419.061861713786	419.711144521372	348.839173408873	271.221293002831	574.790394207493	1149.54494151194	893.192973964275	723.991109494006	868.179226694164	364.184034915668	908.727062916096	-1.31991620535122	6.41842993280667e-05	0.0119969719048917	Treml4	17	48264295	48275360	+	1997	protein_coding	triggering receptor expressed on myeloid cells-like 4 [Source:MGI Symbol;Acc:MGI:1923239]	-	133	330	455	486	411	315	584	1121	787	610	770	2.5310689772362	9.44994047480278	9.62627761110777	9.67856931531188	8.01723433508839	6.24408305939533	13.1633080923626	26.3205115262201	20.4280320973844	16.6568608390401	19.8370844762044
ENSMUSG00000050812	2811.08906748998	2420.49072106357	2929.74897167375	2758.34855061988	3561.38484579959	2845.67102658525	3495.98541134421	4647.40202937744	4159.53271865193	4460.2599827516	3932.73914637564	2974.67408493946	4299.98346928915	-0.531469246722939	6.4823468417014e-05	0.0119969719048917	Ecpas	4	58798911	58912749	-	11447	protein_coding	Ecm29 proteasome adaptor and scaffold [Source:MGI Symbol;Acc:MGI:2140220]	-	3399	1969	3181	3194	4196	3305	3552	4532	3665	3758	3488	11.2846965826098	9.83665027793141	11.7407823336072	11.0967598991798	14.279224360201	11.4292034480703	13.9672703138574	18.5637194323066	16.5963337648287	17.9022031138699	15.6765313720311
ENSMUSG00000094910	9.09737562294492	0	57.1029350027577	27.6353016968805	12.7313566937545	12.0542796890147	16.7319121601496	0	0	0	1.1275054892132	19.3361658379288	0.2818763723033	5.83661626877886	6.8457811767747e-05	0.0125416094144609	D430019H16Rik	12	105453856	105493095	+	5786	protein_coding	RIKEN cDNA D430019H16 gene [Source:MGI Symbol;Acc:MGI:2443127]	-	11	0	62	32	15	14	17	0	0	0	1	0.0722511327873967	0	0.452728995772933	0.219950275009527	0.100988902026106	0.0957824163276297	0.132251545543215	0	0	0	0.00889173995874059
ENSMUSG00000034641	427.576654278411	639.235741469303	545.240927768267	694.336955134122	646.752920042728	674.178642607036	816.911005466129	1182.35978373173	982.852751528668	842.67817662417	1555.95757511422	634.890406680857	1140.9620717497	-0.846023913606544	6.96684877783293e-05	0.0126357736283556	Cd300ld	11	114982274	114989922	-	2645	protein_coding	CD300 molecule like family member d [Source:MGI Symbol;Acc:MGI:2442358]	-	517	520	592	804	762	783	830	1153	866	710	1380	7.4283998308016	11.2427062916357	9.45629649349947	12.0888039003889	11.2225129625145	11.7185065801381	14.1248121268948	20.4395066280931	16.9715723442043	14.637741038055	26.8422299484903
ENSMUSG00000030589	134.806566049093	172.101930395582	254.200162270341	184.811080097888	437.958670265154	267.777213091683	380.897059175171	534.266649890919	449.433821715188	513.915000673614	1641.64799229442	261.79324019213	784.815866143535	-1.58365008770808	7.38372934653497e-05	0.0132592771443668	Rasgrp4	7	29134851	29153961	+	6363	protein_coding	RAS guanyl releasing protein 4 [Source:MGI Symbol;Acc:MGI:2386851]	-	163	140	276	214	516	311	387	521	396	433	1456	0.973545123829297	1.25822789800188	1.83261910235496	1.33753393799061	3.1589925313583	1.93479362756885	2.73765870938189	3.83921627232004	3.22599081670673	3.71079839759543	11.7723898123925
ENSMUSG00000019986	106.687405032718	114.324853762779	188.808091541376	108.814000431467	158.717580115472	129.152996668015	97.4387825796949	260.467810119565	255.360125974539	192.273048750867	323.594075404189	129.134815733075	257.92376506229	-0.997542184081097	7.83168061405306e-05	0.0137915396199	Ahi1	10	20952547	21080429	+	7040	protein_coding	Abelson helper integration site 1 [Source:MGI Symbol;Acc:MGI:87971]	-	129	93	205	126	187	150	99	254	225	162	287	0.696381869908525	0.755446106629152	1.23028648221259	0.71178830207673	1.0347364980304	0.8434411437779	0.63298409766704	1.69171747343292	1.65668417215788	1.25482667601556	2.09736694945531
ENSMUSG00000071652	903.121289114168	612.19115240714	714.707702615161	739.244320391553	628.929020671471	667.290482784742	666.323796024782	509.655518226078	473.267433472811	424.89970032599	474.679810958757	704.543966287003	470.625615745909	0.582402318502539	7.83221360120031e-05	0.0137915396199	Ints5	19	8892987	8897890	+	3294	protein_coding	integrator complex subunit 5 [Source:MGI Symbol;Acc:MGI:1923578]	-	1092	498	776	856	741	775	677	497	417	358	421	12.5988077304245	8.64567579422109	9.95321021781901	10.3348250727799	8.76305290949562	9.31352940791788	9.25114180115953	7.07456223609255	6.56209214129452	5.92653452985139	6.57542280386641
ENSMUSG00000100862	142.249873376957	116.78345276843	82.8913572620676	67.3610478861462	112.884696017956	90.4070976676102	156.492590203752	260.467810119565	220.177175284713	255.177194329854	187.165911209391	109.867159311846	230.747022735881	-1.07166684941228	7.99792800047007e-05	0.0139413965094498	Gm10925	1	24613974	24614651	-	678	unprocessed_pseudogene	predicted gene 10925 [Source:MGI Symbol;Acc:MGI:3809095]	-	172	95	90	78	133	105	159	254	194	215	166	9.64115705832058	8.01285177964248	5.60838560421537	4.5752820203724	7.6415730272729	6.13049846096975	10.5559589935428	17.56591594833	14.8320745654955	17.2921961544225	12.5963168563589
ENSMUSG00000000317	257.207619885079	97.1146607232211	313.145127434478	161.493794291145	141.742437857133	173.926035512926	108.265313977439	99.4699904787316	37.4528184762657	60.5304042363841	47.3552305469544	178.984998525917	61.2021109345839	1.5472930132402	8.07105162646647e-05	0.0139413965094498	Bcl6b	11	70224128	70229798	-	3719	protein_coding	B cell CLL/lymphoma 6, member B [Source:MGI Symbol;Acc:MGI:1278332]	ZBTB	311	79	340	187	167	202	110	97	33	51	42	3.17807846414603	1.21477014766621	3.86258268197463	1.99971630861252	1.74924690238503	2.15011343863705	1.33136388144243	1.22296022791864	0.459957416122276	0.747799869466814	0.581016270732312
ENSMUSG00000015619	145.558009967119	114.324853762779	148.283427991032	59.5886192838985	60.2617550171045	105.905457267772	62.0064980052604	3.0763914581051	18.1589422915227	28.4848961112396	42.8452085901016	99.4183744707093	23.1413596127423	2.10722721291339	8.21113350236568e-05	0.0140495592766421	Gata3	2	9857078	9890034	-	3978	protein_coding	GATA binding protein 3 [Source:MGI Symbol;Acc:MGI:95663]	zf-GATA	176	93	161	69	71	123	63	3	16	24	38	1.68142807162545	1.33693830836331	1.70996077254048	0.689822367499007	0.695271441021224	1.22398618270514	0.712862935532514	0.0353608953960397	0.208489922520377	0.328993903474649	0.491455274320858
ENSMUSG00000032766	243.148039376891	308.554175209221	277.225539287582	145.94893708665	121.372267147126	112.793617090066	67.9118787676662	54.3495824265234	47.6672235152472	71.2122402780989	66.5228238635788	182.422064852172	59.9379675208621	1.60513837648653	8.67674651851319e-05	0.0147074908043246	Gng11	6	4003904	4008445	+	919	protein_coding	guanine nucleotide binding protein (G protein), gamma 11 [Source:MGI Symbol;Acc:MGI:1913316]	-	294	251	301	169	143	131	69	53	42	60	59	12.1580023708098	15.6189346561594	13.8380862935203	7.31348127086731	6.06151726939397	5.64276503763316	3.37958865348525	2.70412731952435	2.36899226707117	3.5602223830853	3.30294759159424
ENSMUSG00000026921	540.880332491452	638.006441966478	1105.21809682757	713.336225050727	523.683138669768	668.151502762528	239.167920877433	340.453988030298	154.351009477943	302.65202118192	211.971031972082	632.634808377994	252.357012665561	1.3256859199966	9.17746267015132e-05	0.0154121889304199	Egfl7	2	26580014	26593120	+	3581	protein_coding	EGF-like domain 7 [Source:MGI Symbol;Acc:MGI:2449923]	-	654	519	1200	826	617	776	243	332	136	255	188	6.94070893141458	8.28812389930527	14.158002195506	9.17336526577276	6.71184106217855	8.57814894555416	3.05444434730144	4.34710910415787	1.96863159736987	3.88308812419308	2.70096347149939
ENSMUSG00000020250	13560.8789172207	9976.99476493243	11301.7760551426	9970.29869032766	13159.9790357775	11480.8403838087	13020.3803509776	17954.8460133207	16267.0074915247	14481.0090605514	19581.3878311657	11781.592599741	17071.0625991406	-0.534991580286128	9.32661900835913e-05	0.0155189806380376	Txnrd1	10	82833951	82897712	+	7086	protein_coding	thioredoxin reductase 1 [Source:MGI Symbol;Acc:MGI:1354175]	-	16397	8116	12271	11545	15505	13334	13229	17509	14333	12201	17367	87.9414563349789	65.4989123394479	73.1650811146291	64.7956348872917	85.2376452097362	74.4895730984919	84.034212091822	115.858252129658	104.849367984667	93.893529868863	126.092379020309
ENSMUSG00000049723	7779.91022591299	4060.3762578329	2544.76466794548	2398.22602538241	2625.20575025217	1883.91171139744	4306.00680592086	19484.8380318183	7673.28805206158	4544.52780041401	10471.143478323	3656.91449209204	10543.4493406542	-1.52767343975884	9.53232314872528e-05	0.0157170677225846	Mmp12	9	7344381	7369499	+	7237	protein_coding	matrix metallopeptidase 12 [Source:MGI Symbol;Acc:MGI:97005]	-	9407	3303	2763	2777	3093	2188	4375	19001	6761	3829	9287	49.3995481034859	26.1001617598043	16.1304826582149	15.260552856314	16.6487705547565	11.9680922361989	27.2113287192009	123.107542787774	48.4264047307719	28.85148563618	66.0209934967007
ENSMUSG00000022008	734.406323015917	789.210280814024	696.287401001368	663.247240725132	752.847559157348	742.19922085219	745.062206190193	1009.05639825847	881.843635032073	1026.64313067593	966.272204255713	731.89431882231	970.953842055546	-0.408361120423634	9.91057872121565e-05	0.0161116045265002	Gpalpp1	14	76086236	76110760	-	5389	protein_coding	GPALPP motifs containing 1 [Source:MGI Symbol;Acc:MGI:1914717]	-	888	642	756	768	887	862	757	984	777	865	857	6.26231900378541	6.81271219391482	5.92705097293141	5.6676888084845	6.4117452239518	6.33191774873917	6.32292397347947	8.56157553134649	7.47382112239942	8.75284647769503	8.18159204729838
ENSMUSG00000031779	6933.02725883157	5428.58660447778	10174.4535963785	10373.6013744665	8045.36867333991	7984.23825401666	5937.86035659899	5022.72178726626	3035.94816436396	5005.03362087905	4593.45736305458	7839.5908740157	4414.29023389096	0.828641545129914	9.94927334712477e-05	0.0161116045265002	Ccl22	8	94745590	94751699	+	2325	protein_coding	chemokine (C-C motif) ligand 22 [Source:MGI Symbol;Acc:MGI:1306779]	-	8383	4416	11047	12012	9479	9273	6033	4898	2675	4217	4074	137.027241065999	108.617375642943	200.745790451145	205.468536047795	158.81824287138	157.882314760767	116.79940545683	98.778539635113	59.6390467480566	98.9058617098464	90.1494849689404
ENSMUSG00000027848	295.25119067194	522.452288700873	944.040457706881	620.930685001783	536.414495363522	697.426182007278	499.988904550354	294.308116158721	266.70946490674	339.445011992271	145.448208108503	588.072029143233	261.477700291559	1.16938101653608	0.000105338133697943	0.0168639791069482	Olfml3	3	103722222	103738001	-	6161	protein_coding	olfactomedin-like 3 [Source:MGI Symbol;Acc:MGI:1914877]	-	357	425	1025	719	632	810	508	287	235	286	129	2.20215260786933	3.94485386053867	7.02906738741812	4.64120382941327	3.99601113955274	5.20439190421371	3.71144276422493	2.18422546237748	1.9771814059175	2.5313733967317	1.07721820398705
ENSMUSG00000095648	0.827034147540447	0	0.92101508068964	2.59080953408254	8.48757112916965	1.72203995557353	6.88961088947338	34.8657698585245	22.6986778644034	56.9697922224791	15.7850768489848	3.06258296236131	32.579829198598	-3.39688577837139	0.000105998435143193	0.0168639791069482	Gm2004	2	176141591	176149825	-	1753	protein_coding	predicted gene 2004 [Source:MGI Symbol;Acc:MGI:3780174]	zf-C2H2	1	0	1	3	10	2	7	34	20	48	14	0.0216794614068287	0	0.0241014479283642	0.0680600555051229	0.222217831193401	0.0451631538482329	0.179740683117725	0.909418487184856	0.591395402015159	1.49314061383018	0.410876499496761
ENSMUSG00000069792	525.166683688184	1032.61158237349	430.114042682062	433.528795369813	449.841269845992	507.140766916404	549.200410903735	1459.23501496119	840.986014876147	643.283903845493	3452.42180797082	561.086221682811	1598.98168541341	-1.51147867034198	0.000107155849393556	0.0168998751343559	Wfdc17	11	83703991	83706268	+	533	protein_coding	WAP four-disulfide core domain 17 [Source:MGI Symbol;Acc:MGI:3649773]	-	635	840	467	502	530	589	558	1423	741	542	3062	45.2769246947812	90.1249994182282	37.0181509343401	37.4566961881433	38.7355281019657	43.744581727876	47.1234690345744	125.18274446716	72.0644145911667	55.4515212185748	295.558299930015
ENSMUSG00000040552	1390.24440201549	1737.00019749255	1923.07948847997	1990.60532535342	1640.64749926849	1760.78585457393	1385.79601891122	2906.16446408995	2428.75853149117	2135.18033767167	2576.35004285216	1689.73696944215	2511.61334402624	-0.571965894642069	0.000109945221167197	0.0171903144509435	C3ar1	6	122847138	122856161	-	4305	protein_coding	complement component 3a receptor 1 [Source:MGI Symbol;Acc:MGI:1097680]	-	1681	1413	2088	2305	1933	2045	1408	2834	2140	1799	2285	14.8396945685047	18.7699105931228	20.4919075958342	21.2936805402716	17.4911965080736	18.8042639701768	14.7217610037353	30.8669321798957	25.7673930200663	22.7876423605484	27.3072666462042
ENSMUSG00000023132	44.6598439671841	35.6496855819419	23.025377017241	52.6797938596784	7.63881401625269	51.6611986672058	22.6372929225554	0	0	5.93435335650824	7.8925384244924	33.9931437188656	3.45672294525016	3.312668488818	0.000114653580176287	0.017773264817584	Gzma	13	113093825	113100981	-	1006	protein_coding	granzyme A [Source:MGI Symbol;Acc:MGI:109266]	-	54	29	25	61	9	60	23	0	0	5	7	2.03998128796542	1.64851618385822	1.0499462777938	2.41148638678903	0.348502059914343	2.36096447403436	1.02910602138931	0	0	0.271027532310751	0.357985339770289
ENSMUSG00000112148	1657.37643167106	840.840859932699	1549.14736571997	1549.30410138136	3684.45462717255	1497.31374137118	2374.94729661418	4247.47113982378	3034.81323047074	3481.09167892773	8349.17814762375	1879.05491769471	4778.1385492115	-1.34630684450658	0.000119114961559454	0.0182884315426819	Lilrb4a	10	51490956	51496611	+	5227	protein_coding	leukocyte immunoglobulin-like receptor, subfamily B, member 4A [Source:MGI Symbol;Acc:MGI:102701]	-	2004	684	1682	1794	4341	1739	2413	4142	2674	2933	7405	14.5705391382678	7.48336277931945	13.5956051049142	13.6496934810957	32.3517744774077	13.169923868592	20.7794996430747	37.155607977139	26.5178779189296	30.5985572902636	72.8849307071794
ENSMUSG00000026872	4891.90698270174	2758.54808434061	4164.83019487855	4901.81163848418	5954.87990422543	4778.66087671654	5484.13026802081	8742.07906011533	7123.98004774302	7638.69964049741	7469.72386603745	4704.96684990969	7743.6206535983	-0.718693009182202	0.000119993568593436	0.0182884315426819	Zeb2	2	44983632	45117395	-	19942	protein_coding	zinc finger E-box binding homeobox 2 [Source:MGI Symbol;Acc:MGI:1344407]	zf-C2H2	5915	2244	4522	5676	7016	5550	5572	8525	6277	6436	6625	11.2724013103049	6.43498203147286	9.58047178937451	11.3194841366216	13.7050836039692	11.0169265435396	12.5768725471004	20.0443719632505	16.315984377448	17.5990291559493	17.091585549766
ENSMUSG00000039233	435.019961606275	378.62424687028	391.431409293097	376.530985619997	454.933812523493	322.882491670036	433.061255909755	501.451807671131	634.428046310076	634.975809146382	599.832920261423	398.926309070419	592.672145847253	-0.57038208795275	0.000123601322558964	0.0186799849745946	Tbce	13	13997949	14039638	-	4540	protein_coding	tubulin-specific chaperone E [Source:MGI Symbol;Acc:MGI:1917680]	-	526	308	425	436	536	375	440	489	559	535	532	4.40311771257396	3.87960992356147	3.95510600062325	3.81929845102859	4.59906722317113	3.26972778204648	4.36241610139595	5.05033031438935	6.38242645496155	6.42597921431583	6.02866236508309
ENSMUSG00000039109	487.123112901323	133.993645807989	218.280574123445	265.989778832475	263.114705004259	360.767370692654	187.003724142849	710.646426822278	474.402367366032	373.864261460019	1676.60066246003	273.753273072142	808.87842952709	-1.56212101371751	0.000124622494454758	0.0186799849745946	F13a1	13	36867178	37050244	-	6739	protein_coding	coagulation factor XIII, A1 subunit [Source:MGI Symbol;Acc:MGI:1921395]	-	589	109	237	308	310	419	190	693	418	315	1487	3.32162226641854	0.924962741964119	1.48586016586528	1.8176414605801	1.79195483017406	2.46124444603086	1.26907827202045	4.82174851988989	3.21521996147956	2.54892164160718	11.3522172734372
ENSMUSG00000046876	793.952781638829	1037.52878038479	822.466467055849	972.417178458982	1307.08595389213	945.399935609866	1226.35073832626	1347.45945865003	1653.59868242179	1898.99307408264	1569.48764098478	1015.02883362382	1617.38471403481	-0.672119263389179	0.000126163903754924	0.0187560223147791	Atxn1	13	45549755	45965008	-	13914	protein_coding	ataxin 1 [Source:MGI Symbol;Acc:MGI:104783]	-	960	844	893	1126	1540	1098	1246	1314	1457	1600	1392	2.62210234384964	3.4688350238445	2.71159303787921	3.21839505151504	4.31151143773415	3.12382375837845	4.03084693948225	4.42802581183163	5.42796972685913	6.27060393858538	5.14697926567285
ENSMUSG00000025352	83.5304489015852	49.1719801130233	76.4442516972401	67.3610478861462	37.3453129683465	103.322397334412	66.9276486405985	26.6620593035775	5.67466946610086	7.12122402780989	31.5701536979696	69.1575839344788	17.7570266238645	1.95706350842884	0.000127955307773079	0.0188604041227512	Gdf11	10	128882295	128891718	-	4062	protein_coding	growth differentiation factor 11 [Source:MGI Symbol;Acc:MGI:1338027]	-	101	40	83	78	44	120	68	26	5	6	28	0.944956592925465	0.563135972074695	0.863302947348367	0.76367336529111	0.421962229335535	1.16943882859604	0.753527762198961	0.300123640983226	0.0638057693089964	0.0805476211239633	0.354636387798042
ENSMUSG00000009585	1851.72945634306	2461.05760465682	2309.90582236962	2418.95250165507	2088.79125488865	2467.68325633686	1744.05578516383	1119.80649075026	1255.23688590151	1481.21459778446	1783.71368393528	2191.73938305913	1409.99291459288	0.636481044482918	0.000129944428072359	0.0188604041227512	Apobec3	15	79891659	79915906	+	9454	protein_coding	apolipoprotein B mRNA editing enzyme, catalytic polypeptide 3 [Source:MGI Symbol;Acc:MGI:1933111]	-	2239	2002	2508	2801	2461	2866	1772	1092	1106	1248	1582	9.00054692189297	12.1099311237888	11.208228712905	11.7828533149512	10.1404408582598	12.0004289677702	8.4368122309456	5.41593967064759	6.06414242936443	7.19847291063593	8.60906652303934
ENSMUSG00000024892	252.245414999836	146.286640836244	253.279147189651	297.943096419493	342.897873618454	258.305993336029	357.275536125548	458.38232725766	477.807169045692	477.122009863263	634.785590427032	272.604814646465	512.024274148412	-0.907874528293002	0.000130427429124486	0.0188604041227512	Pcx	19	4510472	4621752	+	4637	protein_coding	pyruvate carboxylase [Source:MGI Symbol;Acc:MGI:97520]	-	305	119	275	345	404	300	363	447	421	402	563	2.49973026376581	1.46758432127195	2.50565139315639	2.95893182867269	3.39394726472161	2.56106346870667	3.52370703208508	4.51998719882066	4.70624859637064	4.72748701301943	6.24649621887356
ENSMUSG00000022749	763.352518179833	381.082845875931	481.690887200682	698.65497102426	776.612758319023	719.812701429734	644.670733229295	1131.08659276331	954.479404198164	1025.45626000462	1443.2070261929	637.982487894108	1138.55732078975	-0.83471772160288	0.000132440125258418	0.0188604041227512	Tbc1d23	16	57168862	57231504	-	9802	protein_coding	TBC1 domain family, member 23 [Source:MGI Symbol;Acc:MGI:1914831]	-	923	310	523	809	915	836	655	1103	841	864	1280	3.5786350199975	1.80859028452331	2.25430171273566	3.28236432483468	3.63636288660538	3.37619686134544	3.00785478861483	5.27627705229024	4.44745089530246	4.80662710965085	6.71831641232702
ENSMUSG00000027272	544.188469081614	511.388593175443	513.00539994413	588.113764236738	731.628631334424	567.412165361477	704.70877098042	874.720637921217	991.93222267443	966.112726439542	766.703732664976	594.349399159178	899.867329925041	-0.597878872298204	0.000133037264234928	0.0188604041227512	Ubr1	2	120860269	120970715	-	9889	protein_coding	ubiquitin protein ligase E3 component n-recognin 1 [Source:MGI Symbol;Acc:MGI:1277977]	-	658	416	557	681	862	659	716	853	874	814	680	2.52873850407324	2.40565947144313	2.3797310028983	2.73872039106169	3.39559362591477	2.63796616091781	3.25904914455955	4.0444868887412	4.58130198263863	4.48862594334629	3.53770583808936
ENSMUSG00000039934	5163.17418309501	6216.56758578897	6101.72490956887	6384.61829515742	7686.34441457604	5738.69815194878	8341.35032689813	9656.79278699191	9502.80148793249	10413.6032700007	8865.5756616834	6518.92540957617	9609.69330165212	-0.559872140656984	0.000133105349711207	0.0188604041227512	Gsap	5	21186255	21315132	+	10425	protein_coding	gamma-secretase activating protein [Source:MGI Symbol;Acc:MGI:2442259]	-	6243	5057	6625	7393	9056	6665	8475	9417	8373	8774	7863	22.7587117858651	27.7402319352408	26.8494175728584	28.2031490673845	33.8392844392411	25.3081425879387	36.592653831559	42.3548632976896	41.6327301581815	45.8947442092182	38.8040802874062
ENSMUSG00000076605	40.5246732294819	0	11.0521809682757	5.18161906816509	6.79005690333572	12.9152996668015	15.747682033082	0	0	0	0	13.1730731241631	0	6.00601564636503	0.000134881631558967	0.0189639391595736	Igkj2	6	70722916	70722958	+	43	IG_J_gene	immunoglobulin kappa joining 2 [Source:MGI Symbol;Acc:MGI:1316690]	-	49	0	12	6	8	15	16	0	0	0	0	43.3069929409852	0	11.7906525260714	5.54926871165025	7.24740201082851	13.8088968655731	16.7487265119134	0	0	0	0
ENSMUSG00000030750	559.075083737342	937.95552065592	648.394616805507	537.161176733114	415.890985329313	511.445866805338	467.509310357122	255.340491022723	389.282325374519	305.025762524524	298.788954641498	582.490365774808	312.109383390816	0.899386022668145	0.00013662921084927	0.0190618769013323	Nsmce1	7	125467640	125491596	-	1329	protein_coding	NSE1 homolog, SMC5-SMC6 complex component [Source:MGI Symbol;Acc:MGI:1914961]	-	676	763	704	622	490	594	475	249	343	257	265	19.3309020255917	32.8316534436971	22.3806516973434	18.6130851469523	14.3625621113767	17.6928439297952	16.0878827598679	8.78498741647254	13.3782406293556	10.545071521247	10.2585522658671
ENSMUSG00000021553	0	0	0	0	0.848757112916965	2.58305993336029	0	23.5856678454724	14.7541406118622	13.0555773843181	14.6575713597716	0.490259578039608	16.5132393003561	-5.00131476193947	0.000139580238688826	0.0193249373213682	Slc28a3	13	58545399	58610877	-	7902	protein_coding	solute carrier family 28 (sodium-coupled nucleoside transporter), member 3 [Source:MGI Symbol;Acc:MGI:2137361]	-	0	0	0	0	1	3	0	23	13	11	13	0	0	0	0	0.00492973751052939	0.0150286652801732	0	0.136476409489802	0.0852778398919479	0.0759096601506144	0.0846391921306694
ENSMUSG00000021987	2367.7987644083	2108.24864734588	2402.00733043858	2537.26613704484	2468.18568436253	2511.59527520399	2805.05586214273	3164.58134657078	3135.82234696733	3219.98013124137	3270.89342420749	2457.16538584955	3197.81931224675	-0.379843985552005	0.000141876982747369	0.0194933863285669	Mtmr6	14	60265228	60302370	+	4437	protein_coding	myotubularin related protein 6 [Source:MGI Symbol;Acc:MGI:2145637]	-	2863	1715	2608	2938	2908	2917	2850	3086	2763	2713	2901	24.5223634004027	22.1038484130218	24.8338016843917	26.3339085499821	25.5308805792777	26.0245472578423	28.9125032966389	32.611687390766	32.2790927888337	33.3427758093316	33.6374823238885
ENSMUSG00000044337	363.895024917797	608.503253898664	841.807783750331	826.468241372332	660.333033849399	884.267517187006	275.584435578935	342.504915669035	293.947878344024	281.288349098491	174.763350828046	637.265612936352	273.126123484899	1.22221744978847	0.000142946484076716	0.0194933863285669	Ackr3	1	90203980	90216751	+	3348	protein_coding	atypical chemokine receptor 3 [Source:MGI Symbol;Acc:MGI:109562]	-	440	495	914	957	778	1027	280	334	259	237	155	4.9945645675971	8.45498706459729	11.5341553559254	11.367879169311	9.05221725172703	12.142865282369	3.76446137999249	4.67765077556142	4.00999821073382	3.86015091449187	2.38183367598486
ENSMUSG00000033458	109.995541622879	51.6305791186745	81.970342181378	94.9963495830266	117.977238695458	149.817476134897	107.281083850371	229.703895538514	195.208629633869	191.086178079565	231.138625288706	101.952658740955	211.784332135164	-1.05104973983589	0.000150485711812294	0.0202364626130681	Fan1	7	64346758	64374095	-	6070	protein_coding	FANCD2/FANCI-associated nuclease 1 [Source:MGI Symbol;Acc:MGI:3045266]	-	133	42	89	110	139	174	109	224	172	161	205	0.832709184108847	0.39568883599601	0.61947868228	0.720704036411469	0.892045342230683	1.13474098130936	0.80829160998083	1.73031871402196	1.46882352581551	1.44636722564228	1.73752216099851
ENSMUSG00000071716	107.514439180258	0	38.6826333889649	31.9533175870181	24.613956274592	37.8848790226176	16.7319121601496	0	0	1.18687067130165	5.637527446066	36.7687339448	1.70609952934191	4.44076396714379	0.000150627030532292	0.0202364626130681	Apol7e	15	77698857	77719285	+	2414	protein_coding	apolipoprotein L 7e [Source:MGI Symbol;Acc:MGI:3704456]	-	130	0	42	37	29	44	17	0	0	1	5	2.0466165948642	0	0.735084177785312	0.609561344948602	0.467973814597305	0.721525348513235	0.316987341554699	0	0	0.0225893701329425	0.106560910110342
ENSMUSG00000081534	6778.37187324151	9992.97565846917	7074.31683477713	7544.43736324837	7489.4327643793	7205.87619409742	8894.48765831013	12439.9015927577	12318.5724770117	10434.9669420841	10106.9592053071	7854.27119236043	11325.1000542902	-0.528120673927104	0.000154507033187109	0.0204498515896529	Slc48a1	15	97778520	97792692	+	2751	protein_coding	solute carrier family 48 (heme transporter), member 1 [Source:MGI Symbol;Acc:MGI:1914989]	-	8196	8129	7681	8736	8824	8369	9037	12131	10854	8792	8964	113.224852619126	168.98172184328	117.96474276834	126.291754089058	124.949847317915	120.425694615853	147.864512540689	206.762983365121	204.5168480672	174.276358303205	167.639532077431
ENSMUSG00000066677	419.306312803007	828.547864904443	1211.13483110688	1209.90805241655	891.194968562813	1324.24872583604	663.37110564358	377.370685527559	382.472722015198	625.480843775969	299.916460130711	935.38740875333	421.310177862359	1.15105033230239	0.000155473401413435	0.0204498515896529	Ifi208	1	173673675	173698395	+	5258	protein_coding	interferon activated gene 208 [Source:MGI Symbol;Acc:MGI:2442822]	-	507	674	1315	1401	1050	1538	674	368	337	527	266	3.66452578813399	7.33048167893893	10.5664772265549	10.5966969378707	7.7791032899607	11.5790235236187	5.76991717107592	3.28166325686852	3.32230257788016	5.46551915499934	2.60271273654215
ENSMUSG00000040943	480.506839721	425.337627977652	495.506113411026	544.933605335362	937.876609773247	546.747685894595	728.330294030043	1016.23464499405	1087.26666970492	1001.71884657859	1101.5728629613	594.176968020418	1051.69825605972	-0.823233918096014	0.00015559792244429	0.0204498515896529	Tet2	3	133463679	133545139	-	16870	protein_coding	tet methylcytosine dioxygenase 2 [Source:MGI Symbol;Acc:MGI:2443298]	-	581	346	538	631	1105	635	740	991	958	844	977	1.30885475320837	1.17288171046877	1.34738666043339	1.4875351506936	2.55157310717632	1.49002935749643	1.97445345883627	2.75438947062788	2.94361014186071	2.7281531795364	2.97950873924385
ENSMUSG00000036098	223.299219835921	297.490479683791	335.249489371029	295.35228688541	490.581611266006	342.685951159132	424.203184766147	751.664979597013	803.533196399881	841.491305952869	369.82180046193	344.123174709634	691.627820602923	-1.00693037267068	0.000158759593233769	0.0206123754406335	Myrf	19	10208272	10240748	-	8562	protein_coding	myelin regulatory factor [Source:MGI Symbol;Acc:MGI:2684944]	NDT80/PhoG	270	242	364	342	578	398	431	733	708	709	328	1.19844731119669	1.61634230639253	1.79618560050289	1.58856080498187	2.6297437744851	1.84011104070246	2.26585602404003	4.01416785416304	4.28635264500503	4.51556812732475	1.97089642929427
ENSMUSG00000050854	54.5842537376695	40.5668835932442	17.4992865331032	3.45441271211006	0	0.861019977786764	10.8265313977439	0	0	0	0	18.2560554216654	0	6.47155821543667	0.000159107490857842	0.0206123754406335	Tmem125	4	118540941	118544044	-	2339	protein_coding	transmembrane protein 125 [Source:MGI Symbol;Acc:MGI:1923409]	-	66	33	19	4	0	1	11	0	0	0	0	1.07236867287185	0.806820484317279	0.343200908999584	0.068011558957093	0	0.0169241147276512	0.211686287947174	0	0	0	0
ENSMUSG00000030287	1078.45252839274	1246.50969586514	1277.44791691653	1355.8569895032	1684.78286914018	1464.59498221528	1463.55019894956	2090.9207276921	1863.56145266752	1760.12920554034	2476.00205431219	1367.31359728323	2047.65336005304	-0.582574847698502	0.000162066736775983	0.0208468397511064	Itpr2	6	146108299	146502223	-	14802	protein_coding	inositol 1,4,5-triphosphate receptor 2 [Source:MGI Symbol;Acc:MGI:99418]	-	1304	1014	1387	1570	1985	1701	1487	2039	1642	1483	2196	3.34801655069629	3.91751576649668	3.95895997898608	4.21824900602969	5.22397310020831	4.54904356816021	4.52189873791656	6.45897499897365	5.75019558654535	5.46338918253405	7.63268111425453
ENSMUSG00000026786	3423.92137081745	2225.03210011431	2918.69679070547	3048.51921843713	3409.45732258745	3175.44167807758	4030.42237034193	4561.2630685505	4369.49548889766	4812.76057212818	5449.2340293674	3175.92726444019	4798.18828973593	-0.595119769088472	0.000167033188128386	0.0213203864661387	Apbb1ip	2	22774094	22875653	+	7414	protein_coding	amyloid beta (A4) precursor protein-binding, family B, member 1 interacting protein [Source:MGI Symbol;Acc:MGI:1861354]	-	4140	1810	3169	3530	4017	3688	4095	4448	3850	4055	4833	21.2216019426958	13.9610856373315	18.0590419900433	18.9354261698901	21.1062010509242	19.6913056427483	24.8617438954198	28.130598646995	26.9177039248072	29.824945869469	33.537400400641
ENSMUSG00000029379	7815.47269425723	17177.0019529819	5994.88716020887	5668.69126057261	8443.43575929797	6282.86277791001	6377.81122339821	18215.3138234403	12011.0053919491	11840.2218169052	46765.5451760959	8251.45183266097	22208.0215520976	-1.42841289792802	0.000168099204094273	0.0213203864661387	Cxcl3	5	90786103	90789600	+	3498	protein_coding	chemokine (C-X-C motif) ligand 3 [Source:MGI Symbol;Acc:MGI:3037818]	-	9450	13973	6509	6564	9948	7297	6480	17763	10583	9976	41477	102.669727200204	228.435213588783	78.6175520193573	74.6279870593056	110.78393631218	82.5773085269244	83.3845260734626	238.102134249207	156.826285117064	155.517054677304	610.03213612996
ENSMUSG00000020658	75.2601074261807	68.8407721582327	69.9971461324127	34.5441271211006	64.5055405816894	86.9630177564631	60.0380377511252	270.722448313249	129.3824638271	59.3435335650824	345.016679699239	65.7355355610292	201.116281351168	-1.61398691098103	0.000171149771127818	0.0215565513815642	Efr3b	12	3962554	4038915	-	10382	protein_coding	EFR3 homolog B [Source:MGI Symbol;Acc:MGI:2444851]	-	91	56	76	40	76	101	61	264	114	50	306	0.333112379310492	0.308460956077285	0.309284117183597	0.153225810441765	0.285163140187194	0.385102671849893	0.264471619393836	1.19231135483714	0.569185320407982	0.262621554136598	1.51637139903579
ENSMUSG00000010307	2028.71476391672	2028.34417966221	2289.64349059445	2762.66656651002	1743.34710993145	2215.40440284534	2376.91575686832	1389.50347524414	1257.50675368795	1823.03335111933	1386.83175173224	2206.43375290407	1464.21883294591	0.591772937878438	0.000172690368388227	0.0216005876652226	Tmem86a	7	47050601	47054777	+	1887	protein_coding	transmembrane protein 86A [Source:MGI Symbol;Acc:MGI:1915143]	-	2453	1650	2486	3199	2054	2573	2415	1355	1108	1536	1230	49.4033106044815	50.0040570434053	55.6614190837299	67.421017149662	42.402294674112	53.9764190181995	57.6070318173572	33.6693066162832	30.4367112565896	44.3875017877149	33.5350064141843
ENSMUSG00000030114	38.0435707868606	44.254782101721	36.8406032275856	41.4529525453207	26.3114705004259	55.1052785783529	26.5742134308259	11.280102013052	4.53973557288069	18.9899307408264	7.8925384244924	38.3689815958704	10.6755766878129	1.8488368478895	0.000180588313301427	0.0224337687558081	Klrg1	6	122270596	122282882	-	1414	protein_coding	killer cell lectin-like receptor subfamily G, member 1 [Source:MGI Symbol;Acc:MGI:1355294]	-	46	36	40	48	31	64	27	11	4	16	7	1.23634258056849	1.45594942483074	1.19518637110106	1.3500342551681	0.854029957605587	1.791705995948	0.859497501782686	0.364762390556319	0.146635946213942	0.617038070731804	0.254691125748876
ENSMUSG00000036019	116.611814803203	49.1719801130233	132.626171619308	123.495254457935	159.566337228389	105.044437289985	92.5176319443568	31.7893784004194	62.4213641271094	41.5404734955577	42.8452085901016	111.290518208029	44.649106153297	1.32192441821978	0.000183819918489008	0.0226798766097628	Tmtc2	10	105187663	105574451	-	7779	protein_coding	transmembrane and tetratricopeptide repeat containing 2 [Source:MGI Symbol;Acc:MGI:1914057]	-	141	40	144	143	188	122	94	31	55	35	38	0.688851717998466	0.294055575082583	0.782102674309402	0.731080543941753	0.941444881339787	0.620829352160057	0.543919145786364	0.186854989863685	0.366495614380329	0.245349772789859	0.251318817489186
ENSMUSG00000006445	1009.80869414689	624.484147435396	932.988276738606	537.161176733114	591.583707703125	519.195046605418	274.600205451868	323.021103101036	305.297217276226	310.960115881032	244.668691159265	641.403036402059	295.98678185439	1.11584495590196	0.000186323426904187	0.022726664470669	Epha2	4	141301240	141329384	+	4674	protein_coding	Eph receptor A2 [Source:MGI Symbol;Acc:MGI:95278]	-	1221	508	1013	622	697	603	279	315	269	262	217	9.92789923580967	6.21538738677923	9.15684341362045	5.29242408222071	5.80904700648644	5.10698740304441	2.68686446249766	3.16001121052028	2.98327601185347	3.05670811922162	2.38856029227134
ENSMUSG00000027605	140.595805081876	79.9044676836629	270.778433722754	226.264032643209	274.14854747218	158.427675912764	306.095569518032	629.634785092177	520.934656988059	428.460312339895	381.096855354062	208.030647433497	490.031652443548	-1.23524311806398	0.000186705243763008	0.022726664470669	Acss2	2	155517948	155585724	+	10163	protein_coding	acyl-CoA synthetase short-chain family member 2 [Source:MGI Symbol;Acc:MGI:1890410]	-	170	65	294	262	323	184	311	614	459	361	338	0.635707595576996	0.365750247729218	1.22222300858174	1.02525601537361	1.238059216378	0.716691213227158	1.3774274306542	2.83278244998733	2.34110355277601	1.9369868109646	1.71103919134412
ENSMUSG00000006782	1506.02918267115	1773.87918257732	1695.58876354963	1501.80592658985	1300.29589698879	1824.50133293015	1281.46762544205	1068.53329978184	1145.14829825915	900.834839517951	1138.78054410533	1554.79541582128	1063.32424541607	0.547833295782024	0.000191115003228494	0.0231083520903679	Cnp	11	100574904	100591729	+	3639	protein_coding	2',3'-cyclic nucleotide 3' phosphodiesterase [Source:MGI Symbol;Acc:MGI:88437]	-	1821	1443	1841	1739	1532	2119	1302	1042	1009	759	1010	19.0177132552561	22.6765756642812	21.3745403023127	19.0051143377792	16.3997614339564	23.0507512265351	16.104943021709	13.4261792474704	14.3727203213818	11.3736826823855	14.279220520826
ENSMUSG00000036292	74.4330732786403	131.535046802337	110.521809682757	112.268413143577	185.877807728815	51.6611986672058	144.681828678941	233.805750815988	246.280654828777	243.308487616838	360.801756548224	115.854168283182	271.049162452457	-1.22724892388216	0.000193376547860297	0.0232269566128623	Gramd1c	16	43980350	44063345	-	5018	protein_coding	GRAM domain containing 1C [Source:MGI Symbol;Acc:MGI:2443024]	-	90	107	120	130	219	60	147	228	217	205	320	0.681619893614061	1.21940035914066	1.01035882547045	1.03030463990052	1.70009926105949	0.473322092642201	1.31861175121817	2.13044814334274	2.24160424792715	2.2277404539038	3.28083586456903
ENSMUSG00000055435	605.388995999607	177.019128406884	654.841722370334	462.891303422748	605.163821509796	725.839841274242	471.446230865393	1223.37833650646	1131.52909154051	856.92062467979	1383.4492352646	528.941577692715	1148.81932199784	-1.11815483123459	0.000196420223330109	0.0234373262535408	Maf	8	115682942	115707794	-	8241	protein_coding	avian musculoaponeurotic fibrosarcoma oncogene homolog [Source:MGI Symbol;Acc:MGI:96909]	TF_bZIP	732	144	711	536	713	843	479	1193	997	722	1227	3.37568233944872	0.999253724892936	3.64514439671137	2.5866509983844	3.3703145590643	4.04933626566483	2.61628989174464	6.78777295511616	6.27111995700386	4.77747772353677	7.66001872119427
ENSMUSG00000050931	1140.48008945828	644.152939480606	658.525782693093	666.701653437242	743.511230915262	589.798684783933	835.611377880414	1070.58422742057	1271.12596040659	1160.75951653301	1625.86291544544	754.111679806975	1282.0831549514	-0.765236490937561	0.000202276438866253	0.0239783514491322	Sgms2	3	131318985	131491411	-	6227	protein_coding	sphingomyelin synthase 2 [Source:MGI Symbol;Acc:MGI:1921692]	-	1379	524	715	772	876	685	849	1044	1120	978	1442	8.41619530622601	4.81222161124668	4.85123403343056	4.93050490209148	5.48006943439634	4.35459619051929	6.13704190190324	7.86119212720975	9.32328630560849	8.56448743084998	11.9138348920244
ENSMUSG00000038418	695.535718081516	517.535090689571	687.077250194472	617.476272289673	918.355196176156	802.470619297264	776.557570256357	2696.96984493881	1136.06882711339	983.915786509067	1033.9225336085	716.429673855001	1462.71924804244	-1.02974266242288	0.000206345975343348	0.024301928277937	Egr1	18	34859823	34864984	+	4484	protein_coding	early growth response 1 [Source:MGI Symbol;Acc:MGI:95295]	zf-C2H2	841	421	746	715	1082	932	789	2630	1001	829	917	7.12788684358375	5.36920133874264	7.02907656354665	6.34152046311652	9.39988364060568	8.2278523756275	7.92030057384153	27.5015342074578	11.5717312206992	10.0816197694615	10.5212881326867
ENSMUSG00000028106	662.454352179898	581.458664836501	735.891049471023	662.383637547104	820.748128190705	693.982102096131	878.91750347139	1024.438355549	1055.48852069476	1239.09298083892	932.447039579317	719.405062541822	1062.8667241655	-0.562513557235715	0.00020954948775159	0.0245199939312941	Rprd2	3	95760341	95818863	-	11403	protein_coding	regulation of nuclear pre-mRNA domain containing 2 [Source:MGI Symbol;Acc:MGI:1922387]	-	801	473	799	767	967	806	893	999	930	1044	827	2.66958526464814	2.37211212988333	2.96041574467417	2.6750333447183	3.30345329093506	2.79802828242294	3.52502822355391	4.10783642443685	4.22759804416072	4.99255389274435	3.73122610899349
ENSMUSG00000054509	722.00081080281	479.426806101977	758.916426488264	797.969336497424	1129.69571729248	661.263342940234	927.144779697703	1479.74429134855	1321.06305170828	1552.42683806256	1097.06284100444	782.34531711727	1362.57425553096	-0.799892495751554	0.000212031434173277	0.024547683845036	Parp4	14	56575619	56659794	+	6534	protein_coding	poly (ADP-ribose) polymerase family, member 4 [Source:MGI Symbol;Acc:MGI:2685589]	-	873	390	824	924	1331	768	942	1443	1164	1308	973	5.07768222738093	3.41333311999269	5.32810938046834	5.62400633739638	7.93523414611547	4.6528416497162	6.48936252765883	10.3550924008111	9.23429435758123	10.9161627283758	7.66123691482073
ENSMUSG00000022554	377.127571278444	312.242073717698	268.015388480685	286.716255105135	285.1823899401	278.970472802911	221.451778590216	211.245546789884	86.254975884733	151.919445926611	161.233284957488	289.957989987884	152.663313389679	0.924338376577434	0.000212493045358695	0.024547683845036	Hgh1	15	76368898	76371437	+	2200	protein_coding	HGH1 homolog [Source:MGI Symbol;Acc:MGI:1930628]	-	456	254	291	332	336	324	225	206	76	128	143	7.87721259356992	6.60243651041049	5.58850132798224	6.00161819147871	5.94945819616195	5.82986518579284	4.60352071030575	4.39047306490937	1.79069151408354	3.1726975709628	3.34409448108275
ENSMUSG00000025165	0	38.1082845875931	12.894211129655	4.31801589013758	11.8825995808375	10.3322397334412	9.84230127067626	0	0	0	0	12.4825217417629	0	5.91811139307486	0.000217145493351447	0.0249263785627544	Sectm1a	11	121067407	121081220	-	1692	protein_coding	secreted and transmembrane 1A [Source:MGI Symbol;Acc:MGI:2384805]	-	0	31	14	5	14	12	10	0	0	0	0	0	1.04774243314997	0.349584949797822	0.117522928782979	0.322320922762911	0.280748257787065	0.266029565607372	0	0	0	0
ENSMUSG00000024479	400.284527409576	138.910843819291	329.723398886891	210.719175438714	119.674752921292	134.319116534735	70.8645691488691	82.0371055494694	19.2938761847429	43.914214838161	80.0528897341372	200.642340594196	56.3245215766276	1.83208441297326	0.000222654458189761	0.0253980120011804	Mal2	15	54571192	54602847	+	2950	protein_coding	mal, T cell differentiation protein 2 [Source:MGI Symbol;Acc:MGI:2146021]	-	484	113	358	244	141	156	72	80	17	37	71	6.23524826764292	2.19053211862812	5.12726850243907	3.28943092218274	1.86190671151073	2.09333514518111	1.0986029084933	1.27155382495318	0.298714819922945	0.683944868316663	1.23823055101369
ENSMUSG00000020859	3187.38960462088	1874.68174180901	2144.12310784548	2443.99699381787	3069.10572030775	2478.87651604809	2851.31467811491	4419.74906147766	3399.12701019441	3794.42553615137	4213.48801318973	2578.49833750914	3956.69740525329	-0.61755563497207	0.000224844116662111	0.0254874858993794	Spag9	11	93996091	94126085	+	11209	protein_coding	sperm associated antigen 9 [Source:MGI Symbol;Acc:MGI:1918084]	-	3854	1525	2328	2830	3616	2879	2897	4310	2995	3197	3737	13.066980586238	7.78029693954702	8.77487941587006	10.0408973372694	12.5667325793972	10.1674250172025	11.6335400700083	18.0292299796673	13.8503204500805	15.5531068056429	17.1522623658272
ENSMUSG00000027954	200.969297852329	261.840794101849	398.799529938614	246.126905737842	216.433063793826	254.861913424882	90.5491716902216	112.80102013052	122.572860467779	86.6415590050203	42.8452085901016	238.511525219938	91.2151620483552	1.38612609324813	0.00022883365547224	0.0256426623479858	Efna1	3	89271733	89281142	-	1830	protein_coding	ephrin A1 [Source:MGI Symbol;Acc:MGI:103236]	-	243	213	433	285	255	296	92	110	108	73	38	5.04644551399971	6.65612871386419	9.99681964403111	6.19365100740199	5.42812589130701	6.40290124972728	2.26290854102218	2.81843726910729	3.05916237953874	2.17526993637562	1.06831097335977
ENSMUSG00000009376	1041.23599175342	851.904555458129	1028.77384513033	1310.94962424577	1338.48996707005	1155.48881018984	1304.1049183646	1841.73301958559	1456.12018500148	1601.08853558592	2512.08222996701	1147.27824460173	1852.755992535	-0.69115633485484	0.00022904070686297	0.0256426623479858	Met	6	17463800	17573980	+	7679	protein_coding	met proto-oncogene [Source:MGI Symbol;Acc:MGI:96969]	-	1259	693	1117	1518	1577	1342	1325	1796	1283	1349	2228	6.23090984116797	5.16085627935674	6.14573112253912	7.86176511447364	7.99996057032641	6.91805532425888	7.76678842473196	10.9665100849182	8.66067721888847	9.57962854365742	14.9271089061123
ENSMUSG00000025044	2057.66095908063	2180.77731801258	2907.64460973719	3039.88318665685	2817.02485777141	3054.89888118744	2814.89816341341	5896.41696136811	3009.84468481989	3600.9656167292	5943.08143364278	2696.11256797993	4612.57717414	-0.774682321533107	0.000234672822222047	0.0261120305315415	Msr1	8	39581685	39642673	-	6344	protein_coding	macrophage scavenger receptor 1 [Source:MGI Symbol;Acc:MGI:98257]	-	2488	1774	3157	3520	3319	3548	2860	5750	2652	3034	5271	14.9045066937693	15.9912951495058	21.0250219507503	22.066448933254	20.380033748018	22.1389296069703	20.2923863732967	42.4982892413469	21.6690668550661	26.0791714447984	42.7459550145192
ENSMUSG00000022463	5369.93271998012	3542.84116714333	3672.0871267096	3791.21795154079	4853.19317165921	4044.21083566443	5533.34177437419	6893.16779379416	6330.66125638212	7231.60300024094	6011.85926848479	4400.97496386738	6616.8228297255	-0.588225723396806	0.000236278095695311	0.0261303403757674	Srebf2	15	82147181	82205379	+	7184	protein_coding	sterol regulatory element binding factor 2 [Source:MGI Symbol;Acc:MGI:107585]	bHLH	6493	2882	3987	4390	5718	4697	5622	6722	5578	6093	5332	34.3486350680938	22.9414493113561	23.4479544789602	24.3025114768517	31.0054934926651	25.8815581740595	35.2253065784123	43.8731646600764	40.2477911151746	46.249414779945	38.1846662950428
ENSMUSG00000002997	4965.51302183284	3091.68824960634	2633.18211569168	2948.34124978594	3207.45312971321	2993.76646276458	4119.00308177801	5025.79817872437	5848.31435176354	5390.76658905209	5343.24851338136	3422.70675873894	5402.03190823034	-0.658291672471875	0.000242794413487017	0.0266882562267517	Prkar2b	12	31958476	32061296	-	3652	protein_coding	protein kinase, cAMP dependent regulatory, type II beta [Source:MGI Symbol;Acc:MGI:97760]	-	6004	2515	2859	3414	3779	3477	4185	4901	5153	4542	4739	62.4798990855446	39.3822403559491	33.0756537421878	37.1779730470829	40.3094566180723	37.6886086029334	51.5816175974018	62.9246358963645	73.1407210849117	67.8199941985742	66.7607369864822
ENSMUSG00000092341	3167.54078507991	1691.516115888	3428.93914540753	3598.63444284066	9247.20874523034	3866.84072024036	4481.1997685389	13213.1013125614	8916.04066513767	8519.35767860323	8660.36966264659	4211.69710331796	9827.21732973722	-1.22231058201272	0.000244757516513854	0.0267419703434444	Malat1	19	5795690	5802672	-	6983	lincRNA	metastasis associated lung adenocarcinoma transcript 1 (non-coding RNA) [Source:MGI Symbol;Acc:MGI:1919539]	-	3830	1376	3723	4167	10895	4491	4553	12885	7856	7178	7681	20.8442914350328	11.2685903134353	22.5255832288682	23.7320043205452	60.7779452069847	25.4587569850724	29.348497491908	86.5185352854059	58.3162107528218	56.053508253992	56.5901578761532
ENSMUSG00000044562	190.217853934303	591.293060859105	661.288827935162	525.934335418757	674.761904768987	628.544583784337	173.224502363902	259.442346300197	80.5803064186322	183.964954051756	171.380834360406	492.180724152079	173.842110282748	1.50083499673904	0.000248880047532931	0.0268379710500755	Rasip1	7	45627488	45639093	+	3202	protein_coding	Ras interacting protein 1 [Source:MGI Symbol;Acc:MGI:1917153]	-	230	481	718	609	795	730	176	253	71	155	152	2.72983824004349	8.5904704187299	9.47388627133896	7.56395480699485	9.67178473376688	9.02480267770848	2.47412480953624	3.70481026410762	1.14938859964105	2.63968289276799	2.44223495471377
ENSMUSG00000038260	303.521532147344	401.980937423966	295.645840901375	337.668842608758	386.184486377219	260.889053269389	330.701322694722	608.100044885442	418.790606598243	478.308880534564	590.812876347717	330.941716488968	524.003102091492	-0.664499117140358	0.000250163415161145	0.0268379710500755	Trpm4	7	45302632	45333780	-	10826	protein_coding	transient receptor potential cation channel, subfamily M, member 4 [Source:MGI Symbol;Acc:MGI:1915917]	-	367	327	321	391	455	303	336	593	369	403	524	1.28833393455982	1.72732050196643	1.25274321708051	1.43635468392413	1.63720926868026	1.10792608696072	1.39701644561776	2.56834551505848	1.76680332330186	2.02991760750712	2.49016684632062
ENSMUSG00000020300	2686.20691121137	1242.82179735666	1612.69740628756	1801.4762293654	2217.80233605203	1784.89441395196	2367.07345559764	3426.07462050971	3088.15512345209	3206.92455385705	3146.86782039404	1958.99607854609	3217.00552955322	-0.715320596432159	0.000252239711357211	0.0268379710500755	Cpeb4	11	31872211	31935634	+	6369	protein_coding	cytoplasmic polyadenylation element binding protein 4 [Source:MGI Symbol;Acc:MGI:1914829]	-	3248	1011	1751	2086	2613	2073	2405	3341	2721	2702	2791	19.3809551434075	9.07764311536997	11.6155545172645	13.0255483565605	15.981921073455	12.8844010854694	16.9970712850283	24.5964258930902	22.1455849914612	23.1342531216038	22.5451832716208
ENSMUSG00000074457	458.176917737408	1623.9046432326	798.520074957918	535.433970377059	469.362683443082	547.608705872382	250.978682402245	398.905425734295	206.557968566071	157.853799283119	125.153109302665	669.140811146098	222.117575721538	1.58965486237716	0.000252866564465705	0.0268379710500755	S100a16	3	90537254	90543151	+	1617	protein_coding	S100 calcium binding protein A16 [Source:MGI Symbol;Acc:MGI:1915110]	-	554	1321	867	620	553	636	255	389	182	133	111	13.0205745818049	46.718188602776	22.6534383026421	15.2487635387132	13.3221994755327	15.5698087602429	7.09839928119707	11.2799288174476	5.83433325390626	4.48521233990277	3.53165394034713
ENSMUSG00000039474	311.791873622749	409.356734440919	402.483590261373	407.620700028987	508.405510637262	447.730388449117	337.590933584196	699.366324809226	687.769939291424	613.612137062952	515.270008570433	403.568533003515	629.004602433509	-0.640302985051022	0.000253334063676387	0.0268379710500755	Wfs1	5	36966104	36989205	-	3787	protein_coding	wolframin ER transmembrane glycoprotein [Source:MGI Symbol;Acc:MGI:1328355]	-	377	333	437	472	599	520	343	682	606	517	457	3.78334938843579	5.0285425144108	4.87541043080291	4.95678011493942	6.16158349593708	5.43555908659825	4.07689079951497	8.44414820578065	8.29482414415024	7.44451870134071	6.20849130773218
ENSMUSG00000022225	13.2325463606472	15.9808935367326	12.894211129655	8.63603178027515	14.4288709195884	20.6644794668823	10.8265313977439	0	0	0	3.3825164676396	13.8090806559321	0.8456291169099	4.03849246015182	0.000254514584584715	0.0268379710500755	Cma1	14	55941451	55944675	-	1090	protein_coding	chymase 1, mast cell [Source:MGI Symbol;Acc:MGI:96941]	-	16	13	14	10	17	24	11	0	0	0	3	0.557858287650212	0.682040324343494	0.542658472530197	0.364860175230827	0.607551705265555	0.871607435184795	0.454251584870129	0	0	0	0.141598919453045
ENSMUSG00000097636	58.7194244753718	40.5668835932442	124.337035893101	152.85776251087	301.308775085523	145.512376245963	241.136381131568	256.365954842092	265.57453101352	319.268210580143	1764.54609061866	152.062662705092	651.438696763604	-2.09826210760237	0.00025702157257433	0.0269456662530672	Mirt1	19	53441212	53464796	-	8664	lincRNA	myocardial infarction associated transcript 1 [Source:MGI Symbol;Acc:MGI:1922001]	-	71	33	135	177	355	169	245	250	234	269	1565	0.311437073531639	0.217815456234778	0.65832504149204	0.812470840342607	1.59613907685967	0.772154920915046	1.27285198669067	1.35297054752853	1.39999755711809	1.69307120564962	9.29311006267224
ENSMUSG00000034731	180.293444163817	226.191108519907	252.358132108961	177.902254673668	205.399221325906	262.611093224963	252.94714265638	359.937800598297	394.95699484062	341.818753334875	311.191515022843	222.528913810515	351.976265949159	-0.66242588160133	0.000259154192143286	0.0270131010511654	Dgkh	14	78558750	78732776	-	16979	protein_coding	diacylglycerol kinase, eta [Source:MGI Symbol;Acc:MGI:2444188]	-	218	184	274	206	242	305	257	351	348	288	276	0.487949401876742	0.619724852194481	0.68181021684715	0.482511948561929	0.555218691653524	0.711088923148166	0.681320221608882	0.969307974591976	1.0624218641467	0.924957475485357	0.836300114420835
ENSMUSG00000114535	17.3677170983494	0	11.9731960489653	11.2268413143577	7.63881401625269	7.74917980008087	12.7949916518791	0	0	0	0	9.82153427569787	0	5.58308370330823	0.000263818534876719	0.0273210261919877	Gm47246	13	59603309	59605662	+	2354	TEC	predicted gene, 47246 [Source:MGI Symbol;Acc:MGI:6096070]	-	21	0	13	13	9	9	13	0	0	0	0	0.339033990131514	0	0.233325359744899	0.219629085939712	0.14893503495065	0.151346448229305	0.248580557565835	0	0	0	0
ENSMUSG00000023913	3423.92137081745	2435.24231509748	1877.94974952618	1930.1531028915	1719.58191076977	1593.7479788833	1981.25524578713	3807.54716131475	2820.31072465213	2749.97934540592	11741.8421646663	2137.40738196754	5279.91984900977	-1.30466628156635	0.000265121056943808	0.0273210261919877	Pla2g7	17	43568098	43612201	+	2905	protein_coding	phospholipase A2, group VII (platelet-activating factor acetylhydrolase, plasma) [Source:MGI Symbol;Acc:MGI:1351327]	-	4140	1981	2039	2235	2026	1851	2013	3713	2485	2317	10414	54.1607424451451	38.9970303707577	29.6548778407447	30.5973878102781	27.1677783295765	25.2229840096743	31.1908997019086	59.9301811039197	44.3414734463932	43.4931922284471	184.432145775166
ENSMUSG00000030717	731.098186425755	2163.56712497303	1145.74276037791	1215.08967148471	1204.38634322917	1295.83506656908	839.548298388685	562.979636833233	576.546417755847	583.940370280411	800.528897341372	1227.89535020691	630.998830552716	0.96001719015101	0.000266930245675923	0.0273520557391199	Nupr1	7	126623249	126630861	-	2514	protein_coding	nuclear protein transcription regulator 1 [Source:MGI Symbol;Acc:MGI:1891834]	-	884	1760	1244	1407	1419	1505	853	549	508	492	710	13.3634131774124	40.0350700147041	20.9064434143666	22.257776871092	21.9876058320765	23.6977661271695	15.2726367275873	10.2393844331888	10.4743794547364	10.6718869667678	14.5297538802322
ENSMUSG00000079491	325.851454130936	1076.86636447521	674.183039064817	905.056130572836	604.315064396879	902.348936720528	506.878515439827	340.453988030298	339.345234072831	376.238002802623	343.889174210026	713.642786400148	349.981599778944	1.02748837711687	0.000269216690654004	0.0274313658336611	H2-T10	17	36115876	36121465	-	3419	polymorphic_pseudogene	histocompatibility 2, T region locus 10 [Source:MGI Symbol;Acc:MGI:95942]	-	394	876	732	1048	712	1048	515	332	299	317	305	4.37953020280528	14.6520436316544	9.04559273936392	12.1903210111049	8.11225723762524	12.1338428068672	6.78013579640104	4.55308502544292	4.53316943229072	5.05593577706717	4.58950577870379
ENSMUSG00000001542	1844.2861490152	1727.16580146994	1547.3053355586	1628.75559375989	1802.76010783563	1676.40589675083	1729.29233325782	2099.12443824705	2209.71629009967	2128.05911364386	2118.5828142316	1707.99588823542	2138.87066405555	-0.324467945317315	0.000272873094281541	0.0276485995027057	Ell2	13	75706757	75772364	+	9828	protein_coding	elongation factor RNA polymerase II 2 [Source:MGI Symbol;Acc:MGI:2183438]	-	2230	1405	1680	1886	2124	1947	1757	2047	1947	1793	1879	8.62323298096872	8.1753127228002	7.2221945672517	7.63184428804457	8.41879986331132	7.84218324842384	8.04705329607735	9.76606189592686	10.2690594427112	9.94847536885991	9.8361878619243
ENSMUSG00000020696	930.413415983003	999.420495797199	918.252035447571	780.697272936874	1077.07277629163	991.895014410352	838.564068261617	1339.25574809509	1276.80062987269	1158.38577519041	2000.19473786422	933.759297018321	1443.6592227556	-0.628703203140921	0.000275406677385524	0.0277502828207847	Rffl	11	82802449	82871210	-	5922	protein_coding	ring finger and FYVE like domain containing protein [Source:MGI Symbol;Acc:MGI:1914588]	-	1125	813	997	904	1269	1152	852	1306	1125	976	1774	7.21962307108105	7.85082578940943	7.11298357037609	6.07089872113218	8.34745410175783	7.70052364215949	6.47591971135659	10.3405002984573	9.84722777101608	8.98716679380294	15.4116946183483
ENSMUSG00000028713	169.542000245792	356.496855819419	377.616183082753	147.676143442705	147.683737647552	118.820756934573	85.6280210548834	51.2731909684183	37.4528184762657	99.6971363893385	74.4153622880712	200.494814032525	65.7096270305234	1.60928763592901	0.000280625065853076	0.028119871930261	Cyp4b1	4	115624725	115647723	-	2256	protein_coding	cytochrome P450, family 4, subfamily b, polypeptide 1 [Source:MGI Symbol;Acc:MGI:103225]	-	205	290	410	171	174	138	87	50	33	84	66	3.45338636900044	7.35109610355219	7.67838371877359	3.01446312328341	3.00449145861142	2.42145372341343	1.7358429155881	1.03919652693148	0.758236538368238	2.03039987503437	1.50511617397341
ENSMUSG00000052812	908.910528146951	694.554219096455	1018.64267924274	925.782606845496	1090.6528900983	933.345655920852	964.545524526273	1311.56822497214	1346.03159735912	1456.29031368712	1206.43087345812	933.776300553867	1330.08025236913	-0.509508230369461	0.00028262108936569	0.0281382955840435	Atad2b	12	4917353	5047394	+	15110	protein_coding	ATPase family, AAA domain containing 2B [Source:MGI Symbol;Acc:MGI:2444798]	-	1099	565	1106	1072	1285	1084	980	1279	1186	1227	1070	2.7641628944369	2.13834207476934	3.0925427577482	2.82152096329396	3.31283254556857	2.83988661238955	2.91938838191608	3.9689246850096	4.06864772244484	4.4281414538473	3.64321243675461
ENSMUSG00000020717	1469.63968017937	1119.89184707411	3179.34405854064	1988.87811899737	1913.94728962776	2087.9734461329	965.529754653341	771.148792165012	739.976898379552	1075.30482819929	967.399709744926	1817.88631360078	888.457557122196	1.03315785911418	0.000283911787609856	0.0281382955840435	Pecam1	11	106654217	106750628	-	6228	protein_coding	platelet/endothelial cell adhesion molecule 1 [Source:MGI Symbol;Acc:MGI:97537]	-	1777	911	3452	2303	2255	2425	981	752	652	906	858	10.8434936285558	8.36494271120308	23.4178615173401	14.7061263981485	14.1045346816792	15.413430964008	7.09007235922491	5.6615586971663	5.42661306282625	7.93269909888189	7.08767616414455
ENSMUSG00000036528	470.582429950514	205.293016971872	301.171931385512	316.942366336098	368.360587005963	353.018190892573	419.282034130809	850.109506256376	569.736814396526	461.692691136341	678.758304506347	347.807222381906	640.074329073898	-0.879167838959307	0.000294157433749083	0.0288939585881575	Ppfibp2	7	107595207	107748583	+	10553	protein_coding	PTPRF interacting protein, binding protein 2 (liprin beta 2) [Source:MGI Symbol;Acc:MGI:894649]	-	569	167	327	367	434	410	426	829	502	389	602	2.04911688964949	0.904969059037141	1.30917247203868	1.38306657725374	1.60204463572067	1.53795667418461	1.81703764477654	3.68337019877553	2.46579883514523	2.01008790541638	2.93484882550615
ENSMUSG00000024378	913.872733032194	519.993689695222	468.796676071027	376.530985619997	527.926924234352	361.628390670441	681.087247930797	1347.45945865003	1186.00591841508	1252.14855822324	649.443161786804	549.976663893433	1108.76427426879	-1.01147032503314	0.000295843690572605	0.0288939585881575	Stard4	18	33199355	33213862	-	5586	protein_coding	StAR-related lipid transfer (START) domain containing 4 [Source:MGI Symbol;Acc:MGI:2156764]	-	1105	423	509	436	622	420	692	1314	1045	1055	576	7.51781702649814	4.3304460649571	3.84983309222647	3.10412011594519	4.33760772873298	2.97635371037414	5.57616257259774	11.0296367966032	9.69717477641012	10.2989491896659	5.30501644524405
ENSMUSG00000068566	3408.20772201418	3509.65008056704	3299.99703411098	3706.58484009409	3791.39802340008	3425.13747163575	4433.95672243965	5107.83528427384	5267.22819843482	4907.71022583232	4311.58099075128	3653.56169918025	4898.58867482306	-0.423105613057871	0.000296315614346214	0.0288939585881575	Myadm	7	3289080	3300442	+	4480	protein_coding	myeloid-associated differentiation marker [Source:MGI Symbol;Acc:MGI:1355332]	-	4121	2855	3583	4292	4467	3978	4505	4981	4641	4135	3824	34.9586783442119	36.4436021178011	33.7904398072785	38.1008495664927	38.8417473672419	35.1498072089841	45.2633866665082	52.1321102850748	53.6986563002106	50.3313856777494	43.9142077460866
ENSMUSG00000020573	1325.73573850734	639.235741469303	1192.71452949308	1384.35589437811	1340.18748129589	1169.26512983442	1188.94999349769	1815.07096028201	1689.91656700484	1913.23552213826	2500.80717507488	1177.20635835369	1979.757556125	-0.749368894787497	0.000298755919191396	0.0289761289110928	Pik3cg	12	32173473	32208659	-	8426	protein_coding	phosphatidylinositol-4,5-bisphosphate 3-kinase catalytic subunit gamma [Source:MGI Symbol;Acc:MGI:1353576]	-	1603	520	1295	1603	1579	1358	1208	1770	1489	1612	2218	7.23006950408398	3.52919037994023	6.49341805042216	7.56597719410832	7.29997706992083	6.37990919826152	6.45320918833692	9.84959989466093	9.16016100202825	10.4324177635281	13.5427003579425
ENSMUSG00000090610	177.812341721196	81.1337671864885	91.1804929882744	127.813270348072	89.9682539691983	111.932597112279	73.8172595300719	250.213171925882	283.733473305043	371.490520117416	116.13306538896	107.665426122226	255.392557684325	-1.24383150103708	0.000302404536892162	0.0291739951362401	Gm3571	10	93778660	93779719	+	1060	processed_pseudogene	predicted gene 3571 [Source:MGI Symbol;Acc:MGI:3781748]	-	215	66	99	148	106	130	75	244	250	313	103	7.70837793106292	3.56066625060022	3.94597545624889	5.55275881775821	3.89547858082032	4.85482600494047	3.1848256486392	10.7932127736002	12.2254261760917	16.102001380933	4.99915430408596
ENSMUSG00000089762	142.249873376957	237.254804045338	388.668364051028	265.126175654447	359.024258763876	355.601250825933	144.681828678941	116.902875407994	66.9610996999901	80.7072056485121	172.50833984962	270.372365056646	109.269880151529	1.30684662985212	0.000308358419036539	0.0295078345193944	Ier5l	2	30471537	30474219	-	2683	protein_coding	immediate early response 5-like [Source:MGI Symbol;Acc:MGI:1919750]	-	172	193	422	307	423	413	147	114	59	68	153	2.43634158984024	4.11367364408787	6.64533422593152	4.55062096300751	6.14158568649644	6.0934824061551	2.46619223541289	1.99228266554116	1.13988543131237	1.38206868656831	2.9338367247092
ENSMUSG00000041886	111.64960991796	82.3630666893141	3.68406032275856	14.6812540264678	17.8238993712563	5.16611986672058	4.92115063533813	5.12731909684183	0	0	0	34.327022975688	1.28182977421046	4.69891346978482	0.000309118848689692	0.0295078345193944	Macc1	12	119314270	119469987	+	8406	protein_coding	metastasis associated in colon cancer 1 [Source:MGI Symbol;Acc:MGI:2685113]	-	135	67	4	17	21	6	5	5	0	0	0	0.610344151705096	0.455804506733335	0.0201046101443838	0.0804289679636833	0.0973174520547546	0.0282551779785697	0.0267738534979582	0.0278899282031576	0	0	0
ENSMUSG00000022994	710.422332737244	387.229343390059	1043.51008642136	864.466781205542	864.883498062388	776.640019963661	515.736586583436	491.197169477448	295.082812237245	411.844122941672	321.339064425762	737.555521194813	379.865792270532	0.957582436078465	0.000314476718303176	0.0298518925139944	Adcy6	15	98589973	98610076	-	6782	protein_coding	adenylate cyclase 6 [Source:MGI Symbol;Acc:MGI:87917]	-	859	315	1133	1001	1019	902	524	479	260	347	285	4.81355327806851	2.6561094454023	7.05825224144392	5.86988039800358	5.85298241500429	5.26483705719175	3.47779329259836	3.31165056832441	1.9872176078625	2.79005700483933	2.16198291202637
ENSMUSG00000034684	279.537541868671	399.522338418315	1036.14196577585	447.346446218253	583.944893686872	660.402322962448	298.221728501491	200.9909085962	170.240083983026	303.838891853222	223.246086864214	529.302462490271	224.578992824165	1.23739519150342	0.000316014961828689	0.0298518925139944	Sema3f	9	107681500	107710475	-	5197	protein_coding	sema domain, immunoglobulin domain (Ig), short basic domain, secreted, (semaphorin) 3F [Source:MGI Symbol;Acc:MGI:1096347]	-	338	325	1125	518	688	767	303	196	150	256	198	2.47169220627394	3.57621682477588	9.14586646059751	3.96396675271944	5.15699300289471	5.84223241002457	2.6243404575202	1.76835775829308	1.49612681316034	2.68613994847726	1.96009741494171
ENSMUSG00000028393	575.615766688151	885.09564203442	535.109761880681	455.982477998528	418.437256668064	451.174468360264	492.115063533813	326.097494559141	291.678010557584	306.212633195825	334.869130296321	544.790062451989	314.714317152218	0.790130337642269	0.000321421925432787	0.0302053339977951	Alad	4	62509169	62519918	-	1871	protein_coding	aminolevulinate, delta-, dehydratase [Source:MGI Symbol;Acc:MGI:96853]	-	696	720	581	528	493	524	500	318	257	258	297	14.1372799085702	22.0065471588527	13.1198054542509	11.2231067904247	10.2644090878911	11.0864801060072	12.0289156870036	7.9692987920135	7.12015093295754	7.51947129408775	8.16672335552009
ENSMUSG00000050953	749.292937671645	1108.82815154868	1042.58907134067	1247.04298907173	1210.32764301959	1165.82104992328	808.052934322521	691.162614254279	758.135840671074	643.283903845493	435.217118836295	1047.42211098545	631.949869401786	0.728876128068233	0.000327161507340531	0.0304469418386599	Gja1	10	56377330	56402513	+	10257	protein_coding	gap junction protein, alpha 1 [Source:MGI Symbol;Acc:MGI:95713]	-	906	902	1132	1444	1426	1354	821	674	668	542	386	3.35689878489136	5.0289738796622	4.66284653049178	5.59886244912072	5.41576723822734	5.22557988565464	3.6029071125212	3.08110372203667	3.37587199639933	2.88151124202987	1.93611937768269
ENSMUSG00000018796	3489.25706847315	3282.22967254431	2845.93659933099	3160.7876315807	3308.45522615033	2791.42676798469	3717.43718993442	3641.42202257707	4484.1238121129	4824.6292788412	4829.10601030014	3227.93287942837	4444.82028095783	-0.461465867889231	0.000327350369881385	0.0304469418386599	Acsl1	8	46471037	46536051	+	10483	protein_coding	acyl-CoA synthetase long-chain family member 1 [Source:MGI Symbol;Acc:MGI:102797]	-	4219	2670	3090	3660	3898	3242	3777	3551	3951	4065	4283	15.2951712653815	14.5652811947319	12.4536869307379	13.8850823530083	14.4849523113971	12.2423166170122	16.2177896447008	15.8829754311812	19.5367045124649	21.1454217372176	21.019756033545
ENSMUSG00000028071	393.668254229253	22.1273910508605	168.545759766204	161.493794291145	181.634022164231	270.360273025044	89.5649415631539	19.483812567999	41.9925540491463	16.6161893982231	85.6904171802032	183.913490869984	40.9457432988929	2.16871896497199	0.000330964525895297	0.0306260388069541	Sh2d2a	3	87846755	87855722	+	5939	protein_coding	SH2 domain containing 2A [Source:MGI Symbol;Acc:MGI:1351596]	-	476	18	183	187	214	314	91	19	37	14	76	3.04595885212616	0.173321475560757	1.30185559757052	1.25222174637648	1.40365788229592	2.09291940819406	0.689696990666749	0.15000545522947	0.322937339367782	0.128545269071043	0.658363051439089
ENSMUSG00000090877	3675.33975166975	3360.90484072514	3919.84018341511	3774.80949115827	6265.52500755304	4144.95017306548	6370.92161250874	18594.7354366066	8609.60851396822	3216.41951922747	11609.9240224283	4501.75586572793	10507.6718730577	-1.22289714149772	0.000348237765823562	0.0318816309534335	Hspa1b	17	34956436	34959238	-	2803	protein_coding	heat shock protein 1B [Source:MGI Symbol;Acc:MGI:99517]	-	4444	2734	4256	4371	7382	4814	6473	18133	7586	2710	10297	60.2533720800508	55.7787285316028	64.1510208553714	62.0169878797003	102.591590737123	67.9859500289536	103.947194715472	303.32858655117	140.287703104019	52.7214784329296	188.996080417734
ENSMUSG00000074802	520.204478802941	303.636977197919	278.146554368271	317.805969514126	465.967654991414	365.072470581588	474.398921246596	797.810851468589	553.847739891444	592.248464979523	750.918655815992	389.319003814693	673.706428038887	-0.790667273968903	0.000348674619212522	0.0318816309534335	Gas2l3	10	89408823	89443967	-	7032	protein_coding	growth arrest-specific 2 like 3 [Source:MGI Symbol;Acc:MGI:1918780]	-	629	247	302	368	549	424	482	778	488	499	666	3.39939935825389	2.00868246830969	1.81448395079118	2.08123881525298	3.04126527427525	2.38683928378013	3.08530739553041	5.18761231450876	3.59725167939061	3.86957323819122	4.87259762930146
ENSMUSG00000078234	18.1947512458898	0	63.5500405675852	25.9080953408255	33.1015274037616	37.8848790226176	29.5269038120288	0	0	0	5.637527446066	29.7380281989584	1.4093818615165	4.4054031866064	0.00034980672436088	0.0318816309534335	Klhdc7a	4	139960220	139968026	-	7807	protein_coding	kelch domain containing 7A [Source:MGI Symbol;Acc:MGI:2444612]	-	22	0	69	30	39	44	30	0	0	0	5	0.107094928732644	0	0.373413454216876	0.152823462662329	0.194599288653763	0.223102624735615	0.172968627516718	0	0	0	0.0329496653011868
ENSMUSG00000086591	1.65406829508089	45.4840816045466	26.7094373399996	0	5.94129979041876	10.3322397334412	5.90538076240575	0	0	0	0	13.718072503699	0	6.05515226376087	0.000355941349843192	0.0322785413105299	Dnah2os	11	69448548	69453676	+	859	antisense	dynein, axonemal, heavy chain 2, opposite strand [Source:MGI Symbol;Acc:MGI:1924973]	-	2	37	29	0	7	12	6	0	0	0	0	0.0884845072087792	2.46321180986596	1.42636240783964	0	0.317442957691994	0.552998896595708	0.314404208387199	0	0	0	0
ENSMUSG00000076498	525.993717835724	239.713403050989	129.863126377239	204.673953192521	88.2707397433644	213.532954491117	59.0538076240575	4.10185527747347	29.5082812237245	10.6818360417148	107.113021475254	208.72881461643	37.8512485045417	2.46415114893717	0.000358679154662627	0.0323649941697317	Trbc2	6	41546730	41548352	+	692	TR_C_gene	T cell receptor beta, constant 2 [Source:MGI Symbol;Acc:MGI:4835227]	-	636	195	141	237	104	248	60	4	26	9	95	34.9286198817407	16.1146810737227	8.60870981040111	13.6205677843034	5.85447647984557	14.1867125408932	3.90279212434399	0.271032065289876	1.94758812377506	0.709214820098712	7.06289407965453
ENSMUSG00000032062	20.6758536885112	25.8152895593372	58.944965164137	40.5893493672932	22.0676849358411	12.0542796890147	8.85807114360863	8.20371055494694	0	0	0	27.0007847925347	2.05092763873673	3.67561982813668	0.000363227175748493	0.0326131251809427	2310030G06Rik	9	50739691	50746536	-	1979	protein_coding	RIKEN cDNA 2310030G06 gene [Source:MGI Symbol;Acc:MGI:1914202]	-	25	21	64	47	26	14	9	8	0	0	0	0.480092165818225	0.606829518568919	1.36634140777112	0.944506658770857	0.511785968172453	0.280038939298467	0.204704306471403	0.18954440543769	0	0	0
ENSMUSG00000034342	2794.54838453917	2296.33147127819	2851.46268981513	3259.23839387584	4791.23390241627	3274.45897552306	4165.26189775019	5668.76399346833	4867.73146802131	5788.36826393814	5249.66555777666	3347.50510217112	5393.63232080111	-0.688046647665272	0.000367325543637168	0.0328186373642725	Cbl	9	44142976	44234049	-	12345	protein_coding	Casitas B-lineage lymphoma [Source:MGI Symbol;Acc:MGI:88279]	-	3379	1868	3096	3774	5645	3803	4232	5528	4289	4877	4656	10.4022551530345	8.65324451009301	10.5958281996141	12.158045430863	17.8128607442128	12.194708224816	15.4306716065814	20.9963458442755	18.0092163763184	21.542844596679	19.4038120745506
ENSMUSG00000024059	78.5682440163425	207.751615977524	162.098654201377	92.4055400489441	96.758310872534	82.6579178675293	64.9591883864633	54.3495824265234	39.722686262706	22.5505427547313	47.3552305469544	112.171353052959	40.9945104977288	1.44680288213591	0.000377612397888079	0.0335723336298828	Clip4	17	71768473	71864273	+	8514	protein_coding	CAP-GLY domain containing linker protein family, member 4 [Source:MGI Symbol;Acc:MGI:1919100]	-	95	169	176	107	114	96	66	53	35	19	42	0.42405321886143	1.13513171199757	0.87338166859788	0.499807872177253	0.5215933265369	0.446348181513473	0.34893180233153	0.291883134442433	0.213090585451257	0.121691807671781	0.253793694016146
ENSMUSG00000042599	1029.65751368786	393.375840904187	977.197000611708	899.874511504671	1091.50164721122	1128.79719087845	968.482445034544	1811.9945688239	1324.46785338794	1469.34589107144	2554.92743855711	926.983735690376	1790.1839379601	-0.948993786420383	0.000379580023107665	0.0335826481907498	Kdm7a	6	39136623	39206789	-	10057	protein_coding	lysine (K)-specific demethylase 7A [Source:MGI Symbol;Acc:MGI:2443388]	-	1245	320	1061	1042	1286	1311	984	1767	1167	1238	2266	4.70469318171249	1.81959496356163	4.45730121803184	4.12052192327402	4.98119265679122	5.16024621658513	4.40409737106046	8.23824829178956	6.01495344072742	6.71264348236481	11.5919537010326
ENSMUSG00000114055	38.870604934401	40.5668835932442	60.7869953255163	65.6338415300911	76.3881401625269	70.6036381785146	91.5334018172892	175.354313111991	116.898191001678	74.7728522920038	331.486613828681	63.4833579345119	174.627992558588	-1.45916798604308	0.000384626851159614	0.0337919357293063	Gm32089	13	94289448	94295006	-	1193	lincRNA	predicted gene, 32089 [Source:MGI Symbol;Acc:MGI:5591248]	-	47	33	66	76	90	82	93	171	103	63	294	1.49722758153397	1.58185508199339	2.33737579414575	2.53353033664055	2.93875165359454	2.72088127119366	3.5089143609148	6.72082278916212	4.47534628635603	2.87966185126417	12.6786224442366
ENSMUSG00000002820	766.660654769994	736.350402192524	892.463613188261	879.14803523201	765.578915851103	795.582459474969	697.819160090947	571.18334738818	654.856856388039	498.485681946692	564.880250095813	790.514748685687	572.351533954681	0.46608192107699	0.000385671869436312	0.0337919357293063	Atg4d	9	21265293	21277772	+	7264	protein_coding	autophagy related 4D, cysteine peptidase [Source:MGI Symbol;Acc:MGI:2444308]	-	927	599	969	1018	902	924	709	557	577	420	501	4.84991696715311	4.71567845822508	5.63602605088813	5.57346018226363	4.8371719161618	5.03538078435159	4.39339917029791	3.59539108526952	4.1174642939544	3.15293372665029	3.54835508095234
ENSMUSG00000015094	259.6887223277	620.796248926919	608.790968335852	365.304144305639	449.841269845992	472.699967804933	314.95364066164	219.449257344831	290.543076664364	102.070877731942	208.588515504442	441.724994601239	205.162931811395	1.10528560700798	0.00039054546448293	0.0340544379294563	Npdc1	2	25399351	25409494	+	3906	protein_coding	neural proliferation, differentiation and control 1 [Source:MGI Symbol;Acc:MGI:1099802]	-	314	505	661	423	530	549	320	214	256	86	185	3.05511676797173	7.39353847207209	7.14980621156612	4.30686331269015	5.285723624769	5.56386121019941	3.68763563754366	2.56890658503886	3.39732887572374	1.20062560089078	2.43671463626101
ENSMUSG00000023832	688.919444901192	531.057385220652	324.197308402753	358.395318881419	510.951781976013	308.245152047661	591.522306367643	943.426713818898	1191.68058788118	926.945994286587	588.557865369291	473.326956828191	912.652790338989	-0.947425333828883	0.000394862238988773	0.0342661073135855	Acat2	17	12942890	12960747	-	2544	protein_coding	acetyl-Coenzyme A acetyltransferase 2 [Source:MGI Symbol;Acc:MGI:87871]	-	833	432	352	415	602	358	601	920	1050	781	522	12.4439511949136	9.71090795618241	5.84588956481317	6.48759828088304	9.21807431467702	5.570601633874	10.6337789712898	16.9565501224594	21.3944958081604	16.7407655464705	10.5564666129971
ENSMUSG00000026177	8100.79947515868	2424.17861957205	3030.13961546892	3083.06334555823	3947.56933217681	3073.84132069875	4414.2721198983	7311.55703209646	6784.63481367018	5785.99452259554	17559.7704890064	4010.55197550453	9360.48921434214	-1.22271977952575	0.000402652524054896	0.0347170792820634	Slc11a1	1	74375195	74386062	+	3705	protein_coding	solute carrier family 11 (proton-coupled divalent metal ion transporters), member 1 [Source:MGI Symbol;Acc:MGI:1345275]	-	9795	1972	3290	3570	4651	3570	4485	7130	5978	4875	15574	100.472366751212	30.4377044818822	37.5174001993549	38.3206585661462	48.9011359767755	38.1431175498717	54.4884556588236	90.2335606516625	83.6368297344308	71.7509730275305	216.260469006053
ENSMUSG00000105606	48.7950147048864	0	26.7094373399996	15.5448572044953	5.09254267750179	49.9391587116323	8.85807114360863	0	0	0	2.2550109784264	22.1341545403034	0.5637527446066	5.29693653312336	0.000403887287231371	0.0347170792820634	Igkv2-109	6	68302427	68303158	+	374	IG_V_gene	immunoglobulin kappa variable 2-109 [Source:MGI Symbol;Acc:MGI:3642626]	-	59	0	29	18	6	58	9	0	0	0	2	5.99529854257772	0	3.27605697415575	1.91405257701305	0.624943087832137	6.1389284817717	1.08318134360135	0	0	0	0.275120895193973
ENSMUSG00000068876	181.120478311358	28.2738885649884	167.624744685515	65.6338415300911	62.8080263558554	45.6340588226985	25.5899833037583	18.4583487486306	12.4842728254219	15.4293187269214	29.3151427195432	82.3835745106092	18.9217707551293	2.12368420992015	0.000417601771158198	0.035726619450454	Cgn	3	94760069	94786492	-	6021	protein_coding	cingulin [Source:MGI Symbol;Acc:MGI:1927237]	-	219	23	182	76	74	53	26	18	11	13	26	1.38231140845563	0.218450179899728	1.27710854604765	0.501993305366579	0.478766674938887	0.348452371772585	0.194372573496089	0.140175029282955	0.0947008597995209	0.117737853099485	0.222162064845225
ENSMUSG00000045232	15.7136488032685	0	10.131165887586	16.4084603825228	8.48757112916965	3.44407991114705	12.7949916518791	0	0	0	0	9.56855968079617	0	5.54516555942932	0.000425218115040348	0.0362074223121446	Rln3	8	84042929	84045000	-	634	protein_coding	relaxin 3 [Source:MGI Symbol;Acc:MGI:2158015]	-	19	0	11	19	10	4	13	0	0	0	0	1.13892400800827	0	0.733041357101967	1.19183820647168	0.614428798236644	0.249750816075559	0.922963142760213	0	0	0	0
ENSMUSG00000033066	1629.25727065468	1187.50331972951	1440.4675861986	1154.63744902279	1693.27044026935	1367.29972472538	1066.90545774131	2443.68028155482	1494.70793737097	2084.14489880569	2777.04601993211	1362.76303547737	2199.8947844159	-0.690700487294826	0.000431911612018688	0.0366055182578642	Gas7	11	67455437	67688990	+	11342	protein_coding	growth arrest specific 7 [Source:MGI Symbol;Acc:MGI:1202388]	-	1970	966	1564	1337	1995	1588	1084	2383	1317	1756	2463	6.60095828045814	4.87058000294507	5.82602248048076	4.68807687505855	6.8519483060629	5.54238942907654	4.30199501947027	9.8514731268153	6.0190229061356	8.44260082557054	11.1722321485924
ENSMUSG00000031962	0	120.471351276907	13.8152262103446	4.31801589013758	7.63881401625269	6.88815982229411	0	0	0	0	0	21.8759381737052	0	6.72960972092197	0.000437913423806524	0.0367614425866454	Cdh15	8	122847966	122867397	+	3251	protein_coding	cadherin 15 [Source:MGI Symbol;Acc:MGI:106672]	-	0	98	15	5	9	8	0	0	0	0	0	0	1.72386123669337	0.194939272001334	0.061165424638819	0.107841609435198	0.0974112687738569	0	0	0	0	0
ENSMUSG00000032802	4800.10619232476	4716.82219234176	4135.35771229649	4197.11144521372	4371.94788863529	4226.74707095522	4319.78602769981	6450.16742382703	5515.77872105003	4864.98288166546	6034.40937826905	4395.41121849529	5716.33460120289	-0.379249879495009	0.000439374496251533	0.0367614425866454	Srxn1	2	152105516	152111376	+	2820	protein_coding	sulfiredoxin 1 homolog (S. cerevisiae) [Source:MGI Symbol;Acc:MGI:104971]	-	5804	3837	4490	4860	5151	4909	4389	6290	4860	4099	5352	78.2183589685016	77.8100848257372	67.2701324825237	68.5393720662334	71.154645992218	68.909659873835	70.0562258070453	104.584738470385	89.3340503386579	79.2629436930085	97.640991067948
ENSMUSG00000005907	253.072449147377	179.477727412535	160.256624039997	262.535366120365	247.837076971754	261.750073247176	242.120611258636	441.974906147766	478.942102938912	318.081339908842	316.829042468909	229.57856117112	388.956847866107	-0.759532290197345	0.000439832003159401	0.0367614425866454	Pex1	5	3596066	3637232	+	10356	protein_coding	peroxisomal biogenesis factor 1 [Source:MGI Symbol;Acc:MGI:1918632]	-	306	146	174	304	292	304	246	431	422	268	281	1.12294837088917	0.806220824910299	0.70987561317164	1.16743981908543	1.09837750637267	1.16203102759605	1.06923540123491	1.95142563578689	2.11227409698313	1.4111856108775	1.39598084972554
ENSMUSG00000068604	0.827034147540447	1.22929950282558	0.92101508068964	0	1.69751422583393	4.30509988893382	0.984230127067626	43.0694804134714	12.4842728254219	0	45.100219568528	1.42345613898443	25.1634932018553	-4.13850398920618	0.000449410681335842	0.0373897317770099	Gm8225	17	26542760	26543715	+	879	protein_coding	predicted gene 8225 [Source:MGI Symbol;Acc:MGI:3643826]	-	1	1	1	0	2	5	1	42	11	0	40	0.0432356039205582	0.0650585414837148	0.0480658000209584	0	0.0886343249333407	0.225173517337748	0.0512084215025794	2.24040840318116	0.648684729070438	0	2.34118805011481
ENSMUSG00000082938	43.8328098196437	90.9681632090932	57.1029350027577	18.9992699166053	21.2189278229241	40.4679389559779	20.6688326684201	2.05092763873673	2.26986778644034	5.93435335650824	19.1675933166244	41.8941253422031	7.35568552457743	2.51054755632491	0.000455216281553651	0.0376998068426418	Gm2810	5	40328438	40329427	+	990	processed_pseudogene	predicted pseudogene 2810 [Source:MGI Symbol;Acc:MGI:3780980]	-	53	74	62	22	25	47	21	2	2	5	17	2.03456270691621	4.27454332257547	2.64594946418403	0.883772424448003	0.983706712328364	1.87931182258068	0.954804295470822	0.0947243379699972	0.104718801993189	0.275407775257188	0.883443763456203
ENSMUSG00000001173	725.308947392972	781.834483797071	765.363532053091	839.422289042745	1002.38215035494	941.955855698719	1063.9527673601	1324.89925462393	1325.60278728116	1426.61854690458	1038.43255556536	874.31714652852	1278.88828609376	-0.548508337356603	0.000460916007725944	0.0379983346914793	Ocrl	X	47912387	47965868	+	9486	protein_coding	OCRL, inositol polyphosphate-5-phosphatase [Source:MGI Symbol;Acc:MGI:109589]	-	877	636	831	972	1181	1094	1081	1292	1168	1202	921	3.51355598324812	3.83413317153931	3.70120341129128	4.07507968009231	4.84984208723255	4.56531116979611	5.12947405685531	6.3862537534611	6.38248182167218	6.90975636518128	4.99507130682822
ENSMUSG00000104818	10.7514439180258	4.91719801130233	16.5782714524135	0	5.09254267750179	3.44407991114705	14.7634519060144	28.7129869423143	46.532289622027	10.6818360417148	177.018361806472	7.93528398234356	65.7363686031321	-3.05096969198674	0.000474377387468267	0.0388911325192532	Gm43661	5	124035201	124052352	-	687	lincRNA	predicted gene 43661 [Source:MGI Symbol;Acc:MGI:5663798]	-	13	4	18	0	6	4	15	28	41	9	157	0.71914591848649	0.332963365148095	1.10698266074469	0	0.340216469940639	0.230483285868857	0.982799181239461	1.9110324952899	3.09354888857609	0.714376500012094	11.7573134818048
ENSMUSG00000030729	506.971932442294	291.343982169663	409.85171090689	438.710414437978	561.028451638114	501.113627071896	561.995402555614	745.512196680803	704.793947689726	887.779262133633	670.865766081854	467.287931603207	752.237793146504	-0.685599901538734	0.000476034152245366	0.0388911325192532	Pgm2l1	7	100227394	100278868	+	9583	protein_coding	phosphoglucomutase 2-like 1 [Source:MGI Symbol;Acc:MGI:1918224]	-	613	237	445	508	661	582	571	727	621	748	595	2.43102480994497	1.41429516200688	1.96193029397871	2.10821638556625	2.68695746835253	2.40412851200272	2.68203773640177	3.55712969671011	3.35907713019893	4.25639081150898	3.19433647122586
ENSMUSG00000023348	282.018644311292	256.923596090547	349.985730662063	281.53463603697	260.568433665508	299.634952269794	163.382201093226	141.514007072835	188.399026274548	163.788152639627	120.643087345812	270.578313447057	153.586068333206	0.818059322814439	0.000484816071166203	0.0394309824338181	Trip6	5	137309654	137314404	-	2429	protein_coding	thyroid hormone receptor interactor 6 [Source:MGI Symbol;Acc:MGI:1343458]	-	341	209	380	326	307	348	166	138	166	138	107	5.33528064369872	4.92053096521809	6.6096906228903	5.33756338684735	4.92347436933651	5.67136908731811	3.07617357559793	2.66390264583388	3.54250471790052	3.09808235945961	2.26632111648259
ENSMUSG00000045322	100.898165999935	34.4203860791163	15.6572563717239	39.7257461892657	41.5890985329313	125.708916756867	139.760678043603	187.659878944411	140.731802759301	182.778083380454	612.235480642768	71.1086068533489	280.851311431734	-1.98076536162058	0.000497473143169777	0.0402797785610279	Tlr9	9	106222598	106226883	+	3478	protein_coding	toll-like receptor 9 [Source:MGI Symbol;Acc:MGI:1932389]	-	122	28	17	46	49	146	142	183	124	154	543	1.33309364382772	0.460385515525356	0.206511572660489	0.525994513688144	0.548816706326037	1.66172617446938	1.83776099916876	2.46710872772058	1.84808512545772	2.41452958112196	8.03221702670824
ENSMUSG00000039005	1981.57381750691	1835.3441577186	2401.08631535789	2573.53747052199	2660.00479188177	2658.82969140553	2695.80631803823	3219.95639281667	3394.58727462153	3077.55565068517	4470.55926473034	2400.88322320442	3540.66464571343	-0.560271353109422	0.000501230089498931	0.0403356322855178	Tlr4	4	66827584	66930284	+	5556	protein_coding	toll-like receptor 4 [Source:MGI Symbol;Acc:MGI:96824]	-	2396	1493	2607	2980	3134	3088	2739	3140	2991	2593	3965	16.3890953289102	15.3670593485473	19.8245731165276	21.3307923179405	21.9734158968519	22.0014466210494	22.190140865659	26.4992869882589	27.9051293551127	25.4496413833502	36.7152201846738
ENSMUSG00000025572	1362.12524099912	1229.29950282558	1233.23919304343	1354.99338632517	1250.21922732669	1316.49954603596	1085.60583015559	1130.06112894394	884.113502818514	760.784100304357	844.501611420687	1261.71170381593	904.865085871874	0.479226642296851	0.000502610845042014	0.0403356322855178	Tmc6	11	117765988	117782198	-	4091	protein_coding	transmembrane channel-like gene family 6 [Source:MGI Symbol;Acc:MGI:1098686]	-	1647	1000	1339	1569	1473	1529	1103	1102	779	641	749	15.3001089852464	13.9786013112162	13.8285341907768	15.2526893248964	14.0260081876029	14.7949733923382	12.1360203760319	12.6304519968843	9.8704702132935	8.54417111221993	9.41927595784735
ENSMUSG00000092371	0	0	0	0.863603178027515	5.09254267750179	3.44407991114705	0	16.4074211098939	5.67466946610086	23.737413426033	63.1403073959392	1.34288939523948	27.2399528494917	-4.30769396072586	0.000506228301177151	0.0404469722398678	Gm20511	11	103190710	103192896	-	456	antisense	predicted gene 20511 [Source:MGI Symbol;Acc:MGI:5141976]	-	0	0	0	1	6	4	0	16	5	20	56	0	0	0	0.0872143839915792	0.512562971160569	0.347241266210317	0	1.64521218579469	0.56837507660777	2.39169910091768	6.31812722471774
ENSMUSG00000031955	464.793190917731	221.273910508605	496.427128491716	360.986128415501	423.529799345566	365.933490559374	277.55289583307	280.977086506933	140.731802759301	199.394272778677	120.643087345812	372.928077724509	185.436562347681	1.00797226208807	0.000511540783845229	0.0406921719149163	Bcar1	8	111710474	111743809	-	4547	protein_coding	breast cancer anti-estrogen resistance 1 [Source:MGI Symbol;Acc:MGI:108091]	-	562	180	539	418	499	425	282	274	124	168	107	4.69722935244071	2.26381403860861	5.00828299972063	3.65598401228655	4.27500288504363	3.699986661071	2.79160789646281	2.82548096742263	1.41360019053045	2.0147711097768	1.21066505210825
ENSMUSG00000028859	506.971932442294	228.649707525558	870.35925125171	768.606828444488	1085.5603474208	932.484635943065	694.866469709744	751.664979597013	724.087823874469	2120.93788961605	17241.8139410483	726.78559610538	5209.62615853395	-2.84149151082096	0.000531192547080641	0.0420709136524087	Csf3r	4	126024550	126044440	+	3609	protein_coding	colony stimulating factor 3 receptor (granulocyte) [Source:MGI Symbol;Acc:MGI:1339755]	-	613	186	945	890	1279	1083	706	733	638	1787	15292	6.45511519914176	2.94726549773856	11.0629252192877	9.80744959798906	13.8052565942621	11.8789418700078	8.80537959699133	9.52322116025046	9.16354803476561	27.0009508141174	217.993020886746
ENSMUSG00000040152	15386.97031499	6848.42753024132	17905.4541836873	8389.04127135928	11373.3453130873	9571.09807307766	8093.32433487709	36152.7269518318	18572.0582286549	17652.3274942694	16393.9298131599	11081.0944316171	22192.760621979	-1.00197398597786	0.000539907158982251	0.0423910609280183	Thbs1	2	118111876	118127133	+	6073	protein_coding	thrombospondin 1 [Source:MGI Symbol;Acc:MGI:98737]	-	18605	5571	19441	9714	13400	11116	8223	35255	16364	14873	14540	116.42782862144	52.4593705447845	135.250964071192	63.6132784289405	85.9532570113491	72.4571820075914	60.9476932593133	272.19755226255	139.674155364596	133.547783401487	123.176059873952
ENSMUSG00000073565	27.2921268688348	0	9.2101508068964	7.77242860224763	8.48757112916965	8.61019977786763	4.92115063533813	0	0	0	0	9.4705182600506	0	5.53184462815509	0.0005399093055286	0.0423910609280183	Prr16	18	51117898	51304641	+	2224	protein_coding	proline rich 16 [Source:MGI Symbol;Acc:MGI:1918623]	-	33	0	10	9	10	10	5	0	0	0	0	0.563909695559187	0	0.189972294147583	0.160938773336979	0.175156411008108	0.17799237566536	0.101196498427984	0	0	0	0
ENSMUSG00000030357	3571.96048322719	5450.71399552864	4662.17833845096	4508.00858930363	4088.46301292102	4497.96836395805	4468.40477688702	3081.51877720194	3696.4796902181	3205.73768318575	3080.34499653046	4463.95679432522	3266.02028678406	0.450614550097217	0.000552709707910733	0.0432090343636938	Fkbp4	6	128429735	128438677	-	2795	protein_coding	FK506 binding protein 4 [Source:MGI Symbol;Acc:MGI:95543]	-	4319	4434	5062	5220	4817	5224	4540	3005	3257	2701	2732	58.7261860320612	90.7208424376378	76.5183116499659	74.2748273713187	67.1360297810787	73.9873612571833	73.1146330423913	50.4114792922796	60.4040155117887	52.6967897645772	50.2879654455377
ENSMUSG00000005800	2181.7160812117	272.904489627279	196.176212186893	310.033540911878	320.830188682613	244.529673691441	448.808937942837	2354.46492926977	1170.11684391	1573.79051014599	11968.4707679981	567.857017750663	4266.71076283097	-2.90937918366645	0.000556779425136958	0.0433403795438155	Mmp8	9	7558456	7568485	+	2425	protein_coding	matrix metallopeptidase 8 [Source:MGI Symbol;Acc:MGI:1202395]	-	2638	222	213	359	378	284	456	2296	1031	1326	10615	41.3421875637931	5.2352138837316	3.71101671774185	5.88756433688969	6.07212743731992	4.63599308652586	8.46415024344326	44.3942699338809	22.0382338157584	29.8176332281336	225.202619614232
ENSMUSG00000032125	129.84436116385	115.554153265605	443.929268892407	159.76658793509	256.324648100923	295.32985238086	150.587209441347	113.826483949889	70.3659013796506	93.7627830328302	74.4153622880712	221.619440168583	88.0926326626102	1.33113114906836	0.000567178281623821	0.0439611645034669	Robo4	9	37401897	37415115	+	5302	protein_coding	roundabout guidance receptor 4 [Source:MGI Symbol;Acc:MGI:1921394]	-	157	94	482	185	302	343	153	111	62	79	66	1.12535704410577	1.01386779491389	3.84089438349295	1.38766605687092	2.21885049303609	2.56088796517461	1.29891870664229	0.981634996182854	0.606152401578834	0.812510075551288	0.640426648148627
ENSMUSG00000045827	1398.5147434909	1595.63075466761	1317.05156538619	1329.94889416237	1164.49475892208	1233.84162816843	1160.40731981273	951.630424373844	939.725263586302	991.037010536876	552.477689714468	1314.26995208719	858.717597052873	0.613734329787752	0.000580929739850513	0.0447599674413608	Serpinb9	13	33003250	33017957	+	3494	protein_coding	serine (or cysteine) peptidase inhibitor, clade B, member 9 [Source:MGI Symbol;Acc:MGI:106603]	-	1691	1298	1430	1540	1372	1433	1179	928	828	835	490	18.3929382014524	21.2444254257334	17.2917197058798	17.5287432782618	15.2964986058543	16.2352683831282	15.1887197333728	12.4535122752999	12.2839290741066	13.031816680959	7.21503366531877
ENSMUSG00000063060	137.287668491714	143.828041830593	273.541478964823	184.811080097888	210.491764003407	185.119295224154	81.6911005466129	119.979266866099	54.4768268745682	68.8384989354956	49.6102415253808	173.824347022742	73.2262085503859	1.24575421095109	0.00058323444376638	0.0447599674413608	Sox7	14	63943673	63950732	+	3299	protein_coding	SRY (sex determining region Y)-box 7 [Source:MGI Symbol;Acc:MGI:98369]	HMG	166	117	297	214	248	215	83	117	48	58	44	1.91230067004072	2.0281344594755	3.80363805725113	2.57979037509375	2.92839856939509	2.57983735520305	1.13246826540275	1.66291604532658	0.754203920993688	0.958709575948331	0.68617603081419
ENSMUSG00000020227	911.391630589573	794.127478825327	966.144819643433	915.419368709166	987.104522322431	895.460776898234	1010.80434049845	1333.10296517888	988.527420994769	1426.61854690458	2914.60168961612	925.778991069516	1665.71265567359	-0.847258805487111	0.000584887924331615	0.0447599674413608	Irak3	10	120141648	120202130	-	3676	protein_coding	interleukin-1 receptor-associated kinase 3 [Source:MGI Symbol;Acc:MGI:1921164]	-	1102	646	1049	1060	1163	1040	1027	1300	871	1202	2585	11.3929580039391	10.0496332548595	12.0566050846369	11.4678848330168	12.3243786438902	11.1993809907223	12.5754983591643	16.581912808404	12.2820968132083	17.8307804352855	36.1784725604708
ENSMUSG00000020716	700.497922966759	638.006441966478	753.390336004126	842.876701754855	1052.45882001704	750.809420630058	906.475947029283	1298.23719532035	1201.89499292016	1275.88597164927	998.969863442896	806.359370052656	1193.74700583317	-0.565554561799669	0.000589742138213874	0.0449418200032985	Nf1	11	79339693	79581612	+	15850	protein_coding	neurofibromin 1 [Source:MGI Symbol;Acc:MGI:97306]	-	847	519	818	976	1240	872	921	1266	1059	1075	886	2.03088133638527	1.87254080021528	2.18046483676149	2.44891387266601	3.04756683925375	2.17782711617887	2.61553555225279	3.74516724767559	3.46335139424856	3.69845709548848	2.87587256514372
ENSMUSG00000024694	0	0	0	0	0	0.861019977786764	0	4.10185527747347	2.26986778644034	29.6717667825412	11.275054892132	0.123002853969538	11.8296361846468	-5.70479303292191	0.000605147341437372	0.0459228340236386	Keg1	19	12695786	12719902	+	5664	protein_coding	kidney expressed gene 1 [Source:MGI Symbol;Acc:MGI:1928492]	-	0	0	0	0	0	1	0	4	2	25	10	0	0	0	0	0	0.00698896616313137	0	0.0331133808581558	0.0183036041619451	0.240690057825402	0.0908326401858634
ENSMUSG00000038412	874.175093950253	2027.11488015939	976.275985531019	927.509813201551	695.980832591912	859.29793783119	583.648465351102	480.942531283764	399.4967304135	445.076501738118	625.765546513326	992.000429802345	487.820327487177	1.02330568534291	0.00062027673585947	0.04687482982618	Higd1a	9	121848563	121858362	-	3040	protein_coding	HIG1 domain family, member 1A [Source:MGI Symbol;Acc:MGI:1930666]	-	1057	1649	1060	1074	820	998	593	469	352	375	555	13.213924114935	31.0198911785992	14.7318514840552	14.0502372610434	10.5075409087917	12.9955043879211	8.78034081676152	7.23379232941602	6.00204080897805	6.72665372133098	9.39257306174557
ENSMUSG00000049090	1228.14570909756	1001.87909480285	1340.99795748412	1306.63160835563	1376.68403715132	1115.02087123386	1396.62255030896	2041.69846436242	1496.97780515741	2016.4932705415	1570.61514647399	1252.28311834776	1781.44617163383	-0.508215703777094	0.000628900533658922	0.0473293318629538	Zadh2	18	84088158	84097514	+	3321	protein_coding	zinc binding alcohol dehydrogenase, domain containing 2 [Source:MGI Symbol;Acc:MGI:2444835]	-	1485	815	1456	1513	1622	1295	1419	1991	1319	1699	1393	16.9937013946292	14.0340148271036	18.5232654158456	18.1185322247944	19.0257942128593	15.4360819423755	19.2328561724146	28.1105382910692	20.5876029555445	27.8975388172443	21.5798003944515
ENSMUSG00000053580	586.367210606177	958.853612203955	512.08438486344	545.797208513389	1184.01617251917	820.552038830786	1401.5437009443	2360.61771218598	1861.29158488108	2157.7308804264	909.896929795053	858.45918978303	1822.38427682213	-1.08623376862752	0.00063892255045533	0.047675056863311	Tanc2	11	105589986	105929304	+	16605	protein_coding	tetratricopeptide repeat, ankyrin repeat and coiled-coil containing 2 [Source:MGI Symbol;Acc:MGI:2444121]	-	709	780	556	632	1395	953	1424	2302	1640	1818	807	1.62269822071274	2.68626541475848	1.4146889520893	1.51366984349902	3.27262428198997	2.27190518781218	3.86012504432958	6.50029725223921	5.11958587522258	5.97030318655094	2.50034442474118
ENSMUSG00000039191	3037.69642391606	3099.0640466233	3702.48062437235	3754.94661806364	4289.61844868234	3943.47149826338	3470.39542804045	5645.17832562286	4412.62297684003	4351.06788099184	8744.93257433758	3613.95329828022	5788.45043944808	-0.679555618312838	0.000641154281370626	0.047675056863311	Rbpj	5	53466152	53657362	+	12750	protein_coding	recombination signal binding protein for immunoglobulin kappa J region [Source:MGI Symbol;Acc:MGI:96522]	CSL	3673	2521	4020	4348	5054	4580	3526	5505	3888	3666	7756	10.9481603170969	11.307220433546	13.3211254618085	13.5622676523526	15.4413715666399	14.2197341108808	12.4480804719769	20.2448198321406	15.8068719658049	15.6791914517948	31.2962857258254
ENSMUSG00000064437	16.5406829508089	83.5923661921397	7.36812064551712	6.90882542422012	0	0	8.85807114360863	0	0	0	0	17.6097237651849	0	6.41624950172088	0.000642567618586184	0.047675056863311	Snord49b	11	62603079	62603150	+	72	snoRNA	small nucleolar RNA, C/D box 49B [Source:MGI Symbol;Acc:MGI:3819539]	-	20	68	8	8	0	0	9	0	0	0	0	10.556693290603	54.0094325217306	4.69442646871361	4.41886212224002	0	0	5.62652531259591	0	0	0	0
ENSMUSG00000091971	2759.81295034247	2360.25504542512	3310.12819999857	3505.36529961368	5209.67115908433	4243.96747051096	4603.24430429529	16985.7827040176	6740.3723918346	2336.94835179295	9616.49431749939	3713.20634703863	8919.89944128614	-1.26436008154703	0.00064400887310532	0.047675056863311	Hspa1a	17	34969190	34972156	-	2967	protein_coding	heat shock protein 1A [Source:MGI Symbol;Acc:MGI:96244]	-	3337	1920	3594	4059	6138	4929	4677	16564	5939	1969	8529	42.7434000130339	37.0064035359743	51.1782671240345	54.4069606294405	80.5879593160605	65.7623697105407	70.9545234567202	261.766733197452	103.758967877852	36.188414586221	147.892363844104
ENSMUSG00000032291	24.8110244262134	0	39.6036484696545	9.49963495830266	0	14.637339622375	10.8265313977439	0	0	0	0	14.1968826963271	0	6.11200106595893	0.000648910003440559	0.0478426046032578	Crabp1	9	54764748	54773110	+	802	protein_coding	cellular retinoic acid binding protein I [Source:MGI Symbol;Acc:MGI:88490]	-	30	0	43	11	0	17	11	0	0	0	0	1.42159959524329	0	2.26526564013986	0.54547051134883	0	0.839094231814955	0.617374348514265	0	0	0	0
ENSMUSG00000033207	97.5900294097728	47.9426806101977	109.600794602067	78.5878892005039	74.6906259366929	88.6850577120367	91.5334018172892	190.736270402516	138.461934972861	161.414411297024	137.55566968401	84.0900684697943	157.042071589103	-0.898135929521005	0.000654654694185545	0.0480707376050333	Mamdc2	19	23302609	23448322	-	3338	protein_coding	MAM domain containing 2 [Source:MGI Symbol;Acc:MGI:1918988]	-	118	39	119	91	88	103	93	186	122	136	122	1.34346414315403	0.668146153565976	1.50621052965616	1.0841965482668	1.02696858931153	1.22148200953911	1.2540847311478	2.61272312669192	1.89453818225545	2.22174373041508	1.88034994096924
ENSMUSG00000037944	3392.49407321091	1058.42687193283	2854.2257350572	2774.75701100241	1910.55226117609	2513.31731515956	1437.9602156458	985.470730413001	836.446279303266	1154.8251631765	1586.40022332297	2277.39049759783	1140.78559905394	0.997599458223313	0.000675357983222922	0.0490623405578293	Ccr7	11	99144196	99155077	-	1978	protein_coding	chemokine (C-C motif) receptor 7 [Source:MGI Symbol;Acc:MGI:103011]	-	4102	861	3099	3213	2251	2919	1461	961	737	973	1407	78.8133474019171	24.8925886284952	66.1942611925638	64.6007259801893	44.3312552347146	58.4176376095765	33.2471323830238	22.7805328365206	19.313948305938	26.8242717565208	36.5959472262847
ENSMUSG00000044244	114.130712360582	122.929950282558	139.994292264825	240.081683491649	242.744534294252	178.23113540186	179.129883126308	512.731909684184	422.195408277904	174.469988681342	365.311778505077	173.891741603148	368.677271287127	-1.08371723307384	0.000675807837590876	0.0490623405578293	Il20rb	9	100457719	100486788	-	4206	protein_coding	interleukin 20 receptor beta [Source:MGI Symbol;Acc:MGI:2143266]	-	138	100	152	278	286	207	182	500	372	147	324	1.24692468539504	1.35963998963826	1.52686053475992	2.62862411551225	2.64885134121401	1.94821669044961	1.94774628034704	5.57400704887644	4.58462201593577	1.90585323505366	3.96315377984129
ENSMUSG00000029675	125.709190426148	226.191108519907	494.585098330337	538.888383089169	471.060197668916	437.398148715676	240.152151004501	250.213171925882	119.168058788118	89.0153003476236	89.0729336478428	361.997753964951	136.867366177367	1.40225142303609	0.000676274198569627	0.0490623405578293	Eln	5	134702593	134747323	-	8098	protein_coding	elastin [Source:MGI Symbol;Acc:MGI:95317]	-	152	184	537	624	555	508	244	244	105	75	79	0.71333941326475	1.29937123554089	2.80169957067089	3.06450107168436	2.66978341856666	2.48325959604493	1.35625801558252	1.41279396641347	0.672111599604348	0.505038955614872	0.501896886231239
ENSMUSG00000038172	1703.69034393332	1387.87913869008	1739.79748742273	1653.80008592269	2006.46181493571	1663.49059708403	1800.15690240669	2132.9647442862	2253.97871193526	2322.70590373733	2282.07111016752	1707.89662434218	2247.93011753158	-0.395851345093728	0.000682469860327698	0.0493145651663883	Ttc39b	4	83220300	83324255	-	10199	protein_coding	tetratricopeptide repeat domain 39B [Source:MGI Symbol;Acc:MGI:1917113]	-	2060	1129	1889	1915	2364	1932	1829	2080	1986	1957	2024	7.67608956202682	6.33037660962498	7.82527153589568	7.46730941041344	9.02922969414574	7.49869540153837	8.07209710500083	9.56252361740456	10.0937261178002	10.463443200638	10.2098203137736
ENSMUSG00000039236	248.110244262134	1068.26126795543	1181.66234852481	1209.04444923852	803.772985932366	1415.51684348144	712.582611996961	354.810481501455	423.330342171124	485.430104562374	429.579591390229	948.421535913095	423.287629906296	1.16394957432599	0.000698642821199901	0.0501226903181633	Isg20	7	78913424	78920396	+	1860	protein_coding	interferon-stimulated protein [Source:MGI Symbol;Acc:MGI:1928895]	-	300	869	1283	1400	947	1644	724	346	373	409	381	6.12969287841462	26.7177591241274	29.1433023839979	29.9342272796904	19.8334312690153	34.9884780365982	17.5208788228793	8.72227815275345	10.3950301107594	11.9908991698267	10.5384615160672
ENSMUSG00000032193	3365.20194634208	2684.79011417107	1912.02730751169	2072.64762726604	3316.9427972795	2150.82790451134	3215.47982512993	5613.38894722244	5246.79938835685	5396.7009424086	2556.05494404633	2673.98821745881	4703.23605550855	-0.814668584962953	0.000699180716242781	0.0501226903181633	Ldlr	9	21723483	21749919	+	9622	protein_coding	low density lipoprotein receptor [Source:MGI Symbol;Acc:MGI:96765]	-	4069	2184	2076	2400	3908	2498	3267	5474	4623	4547	2267	16.0713641652534	12.9801729571587	9.11563751210196	9.91970711290629	15.8215862542567	10.2769268199173	15.2831911837463	26.6751099452966	24.9051065993748	25.7692031293596	12.1213600060991
ENSMUSG00000046470	189.390819786762	526.14018720935	205.38636299379	293.625080529355	266.509733455927	189.424395113088	124.997226137588	150.74318144715	95.3344470304944	20.176801412128	80.0528897341372	256.496257889409	86.5768299059774	1.56398699265395	0.000719726587083478	0.0512947759733969	Sox18	2	181669836	181671640	-	1620	protein_coding	SRY (sex determining region Y)-box 18 [Source:MGI Symbol;Acc:MGI:103559]	HMG	229	428	223	340	314	220	127	147	84	17	71	5.37218391899573	15.108520993007	5.81587279179519	8.34673956423114	7.55049552084927	5.3758092324412	3.52873439357867	4.25470151381904	2.68778258449186	0.572236155256601	2.254802546599
ENSMUSG00000026970	4329.52376237424	2517.60538178679	4046.94026455028	3627.13334771556	4173.33872421272	3879.75601990716	3991.05316525922	5804.12521762496	5296.73647965854	4911.27083784622	5702.92276444037	3795.05009511514	5428.76382489252	-0.516307605193982	0.000721186958880532	0.0512947759733969	Rbms1	2	60750193	60963192	-	5473	protein_coding	RNA binding motif, single stranded interacting protein 1 [Source:MGI Symbol;Acc:MGI:1861774]	-	5235	2048	4394	4200	4917	4506	4055	5660	4667	4138	5058	36.3514419431214	21.3992080962272	33.920297667047	30.5194570109031	34.9973838514407	32.5913178498046	33.3499874183467	48.4906226366784	44.2020301857475	41.2293440626384	47.5465006825578
ENSMUSG00000069833	4506.5090699479	2517.60538178679	3206.97451096133	3539.90942673478	5683.277628092	3735.10466363898	4326.67563858928	9691.65855685044	7142.13899003454	5977.0807006751	4592.32985756537	3930.86518853587	6850.80202628136	-0.801356252371405	0.000725775232673177	0.051419474199193	Ahnak	19	8989284	9076919	+	18543	protein_coding	AHNAK nucleoprotein (desmoyokin) [Source:MGI Symbol;Acc:MGI:1316648]	-	5449	2048	3482	4099	6696	4338	4396	9451	6293	5036	4073	11.1677893688068	6.31601498736189	7.93366427636019	8.79125505859658	14.0668309211955	9.26074086509844	10.6710695245307	23.8981642930728	17.5916913857981	14.8097289611524	11.300550339502
ENSMUSG00000021950	89.3196879343683	555.643375277164	326.960353644822	521.616319528619	183.331536390064	350.435130959213	181.098343380443	147.666789989045	141.866736652521	53.4091802085742	94.7104610939088	315.486392444956	109.413291986012	1.52626288729706	0.000738551210361258	0.0520555455672835	Anxa8	14	34085981	34100571	+	1880	protein_coding	annexin A8 [Source:MGI Symbol;Acc:MGI:1201374]	-	108	452	355	604	216	407	184	144	125	45	84	2.18321401669491	13.749084574368	7.97802796145743	12.7770928172855	4.47565624179356	8.56984056895015	4.40544960645808	3.59146319707521	3.44652971985563	1.3052570625221	2.29872288388667
ENSMUSG00000025314	2308.25230578539	1240.36319835101	2314.51089777307	2332.59218385232	3328.82539686034	2688.96539062806	2908.40002548483	4539.72832834376	4048.30919711635	3922.60756865195	3754.59327907996	2445.98705696215	4066.309593298	-0.733086318626397	0.000741806809874849	0.0520555455672835	Ptprj	2	90429754	90580647	-	8352	protein_coding	protein tyrosine phosphatase, receptor type, J [Source:MGI Symbol;Acc:MGI:104574]	-	2791	1009	2513	2701	3922	3123	2955	4427	3567	3305	3330	12.6998840405487	6.90866092982076	12.7123854696954	12.8613648622525	18.2927047341682	14.8019073370126	15.9256535428361	24.8534002485181	22.1382092338727	21.5785553221445	20.5125158819731
ENSMUSG00000027358	203.45040029495	158.5796358645	204.4653479131	163.2210006472	127.313566937545	149.817476134897	67.9118787676662	77.9352502719959	95.3344470304944	21.3636720834297	34.9526701656092	153.537043794266	57.3965098878823	1.41789091592902	0.000743363637973559	0.0520555455672835	Bmp2	2	133552159	133562885	+	3555	protein_coding	bone morphogenetic protein 2 [Source:MGI Symbol;Acc:MGI:88177]	-	246	129	222	189	150	174	69	76	84	18	31	2.62981929062109	2.07512041557803	2.63838652165676	2.11434162304649	1.64366184844739	1.93751835627225	0.873654563306032	1.00239932332807	1.22481231698363	0.276105010131257	0.448628925299427
ENSMUSG00000063229	30339.7477025213	53576.5602316474	40217.0445133938	50910.2709479	30577.3237499466	42932.1781324036	29906.8166410769	20851.7813030364	21539.9103594256	21644.9604325282	33043.8033723713	39779.9917026985	24270.1138668404	0.712853406463577	0.000762434189309891	0.0530452406293165	Ldha	7	46841475	46855627	+	3310	protein_coding	lactate dehydrogenase A [Source:MGI Symbol;Acc:MGI:96759]	-	36685	43583	43666	58951	36026	49862	30386	20334	18979	18237	29307	421.202494295097	752.978065695797	557.365992642186	708.298208070556	423.983417983785	596.317950996612	413.214738727588	288.045837069351	297.218060664418	300.446252652065	455.521157132661
ENSMUSG00000019790	725.308947392972	302.407677695093	508.400324540681	382.576207866189	504.161725072677	381.431850159536	455.698548832311	714.748282099752	727.49262555413	655.15261055851	1536.78998179759	465.712183079923	908.545875002496	-0.963464082166299	0.000763346077314418	0.0530452406293165	Stxbp5	10	9755547	9901079	-	16513	protein_coding	syntaxin binding protein 5 (tomosyn) [Source:MGI Symbol;Acc:MGI:1926058]	-	877	246	552	443	594	443	463	697	641	552	1363	2.01838503343376	0.851926885435087	1.4123363832477	1.06691717321934	1.40126825955748	1.06197410683422	1.26207531992099	1.97912659508984	2.01215722633252	1.82286490671045	4.24653841748532
ENSMUSG00000073409	4267.49620130871	19217.6391276723	12239.3694072846	15013.7412500083	10957.454327758	14256.7687921932	8994.87913127103	4659.70759520986	5807.45673160762	8197.71572668049	5132.40498689849	12135.3354624995	5949.32126009911	1.0284091637955	0.000783910086250699	0.0540995807664399	H2-Q6	17	35424850	35430055	+	2085	protein_coding	histocompatibility 2, Q region locus 6 [Source:MGI Symbol;Acc:MGI:95935]	-	5160	15633	13289	17385	12910	16558	9139	4544	5117	6907	4552	94.0533019502353	428.775010721395	269.284460472238	331.605401417882	241.202055052232	314.367760668484	197.298090481781	102.187798037964	127.215263477496	180.644516898262	112.32110738158
ENSMUSG00000036699	0	108.178356248651	4.6050754034482	14.6812540264678	0.848757112916965	14.637339622375	0	0	0	0	0	20.421540344837	0	6.63071317804505	0.000786175552903608	0.0540995807664399	Zcchc12	X	36195904	36199158	+	2280	protein_coding	zinc finger, CCHC domain containing 12 [Source:MGI Symbol;Acc:MGI:1919943]	-	0	88	5	17	1	17	0	0	0	0	0	0	2.20719662317908	0.0926531539877686	0.296528905571369	0.017085432372019	0.295155076278769	0	0	0	0	0
ENSMUSG00000078945	3015.36650193247	3072.01945756113	3300.91804919167	3460.45793435625	3973.88080267723	3810.01340170643	4684.9354048419	4569.46677910544	4755.37301259252	5535.56481095089	5566.49460024557	3616.79879318101	5106.7248007236	-0.497602970906281	0.000787467018930371	0.0540995807664399	Naip2	13	100144063	100202092	-	4846	protein_coding	NLR family, apoptosis inhibitory protein 2 [Source:MGI Symbol;Acc:MGI:1298226]	-	3646	2499	3584	4007	4682	4425	4760	4456	4190	4664	4937	28.5932590703958	29.4900863500824	31.2470945470132	32.8843220623899	37.6364645385901	36.146483025133	44.2133891670764	43.1150158372229	44.8188260986327	52.4827422683255	52.4137098101702
ENSMUSG00000003955	984.170635573132	1874.68174180901	1378.75957579239	1670.20854630521	875.068583417391	1145.1565704564	904.507486775148	667.576946408807	609.459500659232	586.314111623014	967.399709744926	1261.79330573267	707.687567108995	0.833903796050374	0.000798947841637529	0.0541761532771384	Fam162a	16	36043761	36071594	-	850	protein_coding	family with sequence similarity 162, member A [Source:MGI Symbol;Acc:MGI:1917436]	-	1190	1525	1497	1934	1031	1330	919	651	537	494	858	53.2057341846389	102.599233406332	74.4094209564452	90.4878989408349	47.2498637273618	61.9396715091861	48.6661342331825	35.911110928402	32.7480333550819	31.691982721713	51.9318201768144
ENSMUSG00000030410	322.543317540774	89.7388637062676	206.307378074479	304.851921843713	246.988319858837	254.861913424882	150.587209441347	135.361224156624	89.6597775643935	100.88400706064	84.56291169099	225.125560555757	102.616980118162	1.1344955934077	0.000799077784165749	0.0541761532771384	Dmwd	7	19076227	19082776	+	2556	protein_coding	dystrophia myotonica-containing WD repeat motif [Source:MGI Symbol;Acc:MGI:94907]	-	390	73	224	353	291	296	153	132	79	85	75	5.79874701878191	1.63325955844504	3.70264622884454	5.4924589054603	4.43499321994802	4.58423681025076	2.69439240321494	2.42147427345838	1.60212392486059	1.81342443567233	1.50961289322984
ENSMUSG00000086841	454.868781147246	657.675234011687	612.475028658611	437.84681125995	422.681042232649	424.482849048874	314.95364066164	350.708626223981	215.637439711833	186.338695394359	307.808998555204	474.997626717237	265.123439971344	0.839657480746795	0.000805198593333277	0.0541761532771384	2410006H16Rik	11	62602877	62604807	+	462	processed_transcript	RIKEN cDNA 2410006H16 gene [Source:MGI Symbol;Acc:MGI:1916471]	-	550	535	665	507	498	493	320	342	190	157	273	45.2429712454413	66.2224134433748	60.8141610719717	43.6434369345913	41.9902236633879	42.2416745531433	31.1772831174146	34.7097038418632	21.3177561200421	18.5310088780193	30.4008589189341
ENSMUSG00000069919	439.982166491518	1256.34409188775	1585.98796894756	5251.57092558532	937.02785266033	6552.36203095727	662.386875516512	43.0694804134714	49.9370913016875	124.621420486673	806.166424787438	2383.66598743518	255.948604247318	3.21932851692347	0.000807348150915951	0.0541761532771384	Hba-a1	11	32283511	32284465	+	812	protein_coding	hemoglobin alpha, adult chain 1 [Source:MGI Symbol;Acc:MGI:96015]	-	532	1022	1722	6081	1104	7610	673	42	44	105	715	24.8992352095601	71.9760591618194	89.5987948425166	297.832395428662	52.963157059429	370.992226709481	37.3069116785916	2.4252696876801	2.80883683178776	7.05138872856765	45.301772526983
ENSMUSG00000057123	6.61627318032358	0	18.4203016137928	31.9533175870181	5.94129979041876	6.02713984450734	12.7949916518791	0	0	0	1.1275054892132	11.6790462382771	0.2818763723033	5.11055152247486	0.000807458880209992	0.0541761532771384	Gja5	3	96904693	97077416	+	5746	protein_coding	gap junction protein, alpha 5 [Source:MGI Symbol;Acc:MGI:95716]	-	8	0	20	37	7	7	13	0	0	0	1	0.0529120721840176	0	0.147058260419152	0.256087902315685	0.0474562305355765	0.048224596316713	0.101837562218931	0	0	0	0.0089536386009873
ENSMUSG00000004791	463.966156770191	786.751681808373	706.418566888954	458.57328753261	379.394429473883	422.760809093301	284.442506722544	343.530379488403	239.471051469456	255.177194329854	183.783394741752	500.329634041408	255.490505007366	0.968353720295458	0.000808619599008574	0.0541761532771384	Pgf	12	85166635	85177790	-	2903	protein_coding	placental growth factor [Source:MGI Symbol;Acc:MGI:105095]	-	561	640	767	531	447	491	289	335	211	215	163	7.34422933851249	12.6074175325796	11.1628060329073	7.27445473034276	5.99820504866236	6.695309209389	4.48106321829892	5.41083821697374	3.76760429699574	4.03861832335463	2.88872201391922
ENSMUSG00000031995	497.047522671809	193.000021943617	400.641560099994	289.307064639218	212.189278229241	371.960630403882	213.577937573675	146.641326169676	83.9851080982927	137.676997870991	210.843526482868	311.103430794491	144.786739655457	1.10423081538854	0.000809490959811684	0.0541761532771384	St14	9	31089402	31131853	-	7637	protein_coding	suppression of tumorigenicity 14 (colon carcinoma) [Source:MGI Symbol;Acc:MGI:1338881]	-	601	157	435	335	250	432	217	143	74	116	187	2.99076359873623	1.17562837506575	2.40653131138062	1.74451607942303	1.27519922116679	2.23922192985802	1.27899017188248	0.87797070357552	0.502271797434925	0.8282788767981	1.25974893073695
ENSMUSG00000032253	1367.08744588436	711.764412136013	954.171623594467	874.830019341873	1380.9278227159	1195.09572916803	1026.55202253153	1721.75375271949	1361.92067186421	1991.56898644417	1790.47871687056	1072.91843933888	1716.43053197461	-0.677271106244585	0.00082481805627662	0.054998989289298	Phip	9	82866159	82975516	-	33312	protein_coding	pleckstrin homology domain interacting protein [Source:MGI Symbol;Acc:MGI:1932404]	-	1653	579	1036	1013	1627	1388	1043	1679	1200	1678	1588	1.88583004423992	0.993964912381823	1.31396591001098	1.20937698032127	1.90260075978466	1.649396014499	1.40933378987453	2.3632886319811	1.86728411335118	2.7468354011332	2.45253363812505
ENSMUSG00000038801	0	68.8407721582327	20.2623317751721	3.45441271211006	15.2776280325054	6.02713984450734	0	0	0	0	0	16.2660406460754	0	6.30212447843284	0.000829133453451664	0.0550842250741862	Scgb1c1	7	140845547	140846769	+	455	protein_coding	secretoglobin, family 1C, member 1 [Source:MGI Symbol;Acc:MGI:2655401]	-	0	56	22	4	18	7	0	0	0	0	0	0	7.03833328789973	2.0428493204512	0.349624255825584	1.54106844955529	0.609007759199632	0	0	0	0	0
ENSMUSG00000029380	2976.49589699807	3520.71377609247	2403.84936059996	1215.08967148471	4266.70200663358	2838.78286676296	1827.71534596458	8690.80586914691	6740.3723918346	4785.46254668825	2881.90403042894	2721.33556064805	5774.63620952467	-1.08547324478173	0.00086194887496215	0.0569645155301203	Cxcl1	5	90891241	90893115	+	1875	protein_coding	chemokine (C-X-C motif) ligand 1 [Source:MGI Symbol;Acc:MGI:108068]	-	3599	2864	2610	1407	5027	3297	1857	8475	5939	4032	2556	72.9475951735297	87.3504083250276	58.8117748000441	29.8432272287602	104.440377737513	69.6071508454812	44.58008535676	211.936233774072	164.188190769913	117.262902222785	70.1333784094154
ENSMUSG00000086549	7.44330732786402	56.5477771299768	3.68406032275856	3.45441271211006	6.79005690333572	4.30509988893382	0	0	0	0	0	11.746387754997	0	5.82828368745123	0.000866005562288745	0.0569645155301203	Gm13648	4	156052715	156059802	-	1536	processed_transcript	predicted gene 13648 [Source:MGI Symbol;Acc:MGI:3652033]	-	9	46	4	4	8	5	0	0	0	0	0	0.222680249098656	1.71261527757326	0.110025620360475	0.10356708099	0.202889509417725	0.128859063632735	0	0	0	0	0
ENSMUSG00000035873	141.422839229416	156.121036858849	95.7855683917226	118.31363538977	87.4219826304474	91.2681176453969	59.0538076240575	44.0949442328398	15.8890745050824	56.9697922224791	55.2477689714468	107.055283967094	43.050394982962	1.31372257113969	0.000867213548327745	0.0569645155301203	Pawr	10	108332121	108414240	+	1745	protein_coding	PRKC, apoptosis, WT1, regulator [Source:MGI Symbol;Acc:MGI:2149961]	-	171	127	104	137	103	106	60	43	14	48	49	3.72418360440985	4.16199436186334	2.51804193393463	3.12232492648822	2.29933692736099	2.40462089449024	1.54769750718971	1.15541979008103	0.415874669233697	1.49998595761852	1.44466060897557
ENSMUSG00000022351	1802.93444163817	903.535134576804	560.898184139991	490.526605119629	852.152141368633	517.473006649845	1122.02234485709	2158.60133977041	2605.80821883351	2087.7055108196	1094.80783002602	892.791694050024	1986.73072486239	-1.15397166140938	0.000869998941492161	0.0569645155301203	Sqle	15	59315077	59331192	+	5546	protein_coding	squalene epoxidase [Source:MGI Symbol;Acc:MGI:109296]	-	2180	735	609	568	1004	601	1140	2105	2296	1759	971	14.9385014325013	7.57880393142376	4.63940704562194	4.07306584365145	7.05203839730185	4.2897382100854	9.25241811231063	17.7966808612131	21.4596128455282	17.295270606225	9.0075057314526
ENSMUSG00000046031	152.174283147442	371.248449853326	264.331328157927	235.763667601512	162.11260856714	256.583953380456	210.625247192472	44.0949442328398	59.0165624474489	204.141755463884	55.2477689714468	236.119933985754	90.6252577789048	1.38291124425194	0.000880008741968564	0.0573634410491876	Calhm6	10	34126067	34127984	-	1094	protein_coding	calcium homeostasis modulator family member 6 [Source:MGI Symbol;Acc:MGI:2443082]	-	184	302	287	273	191	298	214	43	52	172	49	6.39191374378008	15.7863896756709	11.0838241030048	9.9242634683215	6.8010640670629	10.7828887529222	8.80494637583565	1.84296849514752	2.46385919863317	8.57338866010858	2.30432610846653
ENSMUSG00000033316	19.8488195409707	0	9.2101508068964	0	5.94129979041876	13.7763196445882	13.7792217789468	135.361224156624	32.913082903385	15.4293187269214	112.75054892132	8.93654450883155	74.1135436770627	-3.04558767005219	0.000882417161202146	0.0573634410491876	Galnt9	5	110544355	110621380	+	3006	protein_coding	polypeptide N-acetylgalactosaminyltransferase 9 [Source:MGI Symbol;Acc:MGI:2677965]	-	24	0	10	0	7	16	14	132	29	13	100	0.303425914939486	0	0.140551690680048	0	0.0907130740709988	0.21070128728131	0.209637669664252	2.05897812473706	0.500079308919571	0.235828214741185	1.71149725220469
ENSMUSG00000027669	401.938595704657	409.356734440919	494.585098330337	415.393128631235	382.789457925551	472.699967804933	167.319121601496	280.977086506933	198.61343131353	156.666928611818	179.273372784899	392.01172920559	203.882704804295	0.94243509331362	0.000886124294299726	0.0573987011632648	Gnb4	3	32580332	32616585	-	12692	protein_coding	guanine nucleotide binding protein (G protein), beta 4 [Source:MGI Symbol;Acc:MGI:104581]	-	486	333	537	481	451	549	170	274	175	132	159	1.45524665783477	1.50040107958349	1.78759558172809	1.50718989341136	1.38422694606836	1.71229450733051	0.602905328169748	1.0122488149126	0.71472315022534	0.567133439499043	0.644513833659188
ENSMUSG00000038007	64.5086635081549	220.044611005779	654.841722370334	716.790637762837	359.024258763876	625.10050387319	123.028765883453	202.016372415568	102.144050389815	55.7829215511775	82.3079007125636	394.762737595375	110.562811267281	1.83537589551953	0.000893691092213813	0.0576828303896154	Acer2	4	86874396	86934822	+	7159	protein_coding	alkaline ceramidase 2 [Source:MGI Symbol;Acc:MGI:1920932]	-	78	179	711	830	423	726	125	197	90	47	73	0.414068930856448	1.42986115038262	4.19606578758184	4.61082554171433	2.30170057226847	4.01439812217218	0.785937325408006	1.29027012392014	0.651658420002316	0.35800317873214	0.52460893145592
ENSMUSG00000027994	284.499746753914	574.082867819547	408.9306958262	500.889843255959	436.26115603932	405.540409537566	552.153101284938	638.863959466493	709.333683262607	707.374920095782	800.528897341372	451.765402931063	714.025365041564	-0.661546265838421	0.000898707098770103	0.0578008888311822	Mcub	3	129914960	129970206	-	1318	protein_coding	mitochondrial calcium uniporter dominant negative beta subunit [Source:MGI Symbol;Acc:MGI:1914065]	-	344	467	444	580	514	471	561	623	625	596	710	9.91912668519174	20.2625765320748	14.2328741798024	17.5011079499946	15.191775345536	14.1462614172206	19.1592151767302	22.1635546015763	24.5807127212769	24.658816951859	27.7145684786827
ENSMUSG00000038732	130.671395311391	125.388549288209	92.101508068964	102.768778185274	56.0179694525197	82.6579178675293	34.4480544473669	11.280102013052	40.8576201559262	5.93435335650824	43.9727140793148	89.1505960887506	25.5111974012003	1.8053093865153	0.00091114240264768	0.0583936033809928	Mboat1	13	30136489	30246717	+	3659	protein_coding	membrane bound O-acyltransferase domain containing 1 [Source:MGI Symbol;Acc:MGI:2387184]	-	158	102	100	119	66	96	35	11	36	5	39	1.64106235137878	1.59415652154876	1.15468265150102	1.29341386524161	0.702655332971143	1.03859207909421	0.430562199378753	0.140960377219632	0.50999974078126	0.0745159053032566	0.548362035706381
ENSMUSG00000039349	88.4926537868278	149.974539344721	151.046473233101	112.268413143577	87.4219826304474	157.566655934978	37.4007448285698	41.0185527747347	34.0480167966051	67.651628264194	20.2950988058376	112.024494700317	40.7533241603428	1.45957380978236	0.000922557790964919	0.0589170093476434	C130074G19Rik	1	184871926	184883218	-	3035	protein_coding	RIKEN cDNA C130074G19 gene [Source:MGI Symbol;Acc:MGI:2444831]	-	107	122	164	130	103	183	38	40	30	57	18	1.33984786014506	2.29876371388158	2.28302255941393	1.70348226788165	1.32202403237065	2.38686896068522	0.563579471179294	0.617970969293556	0.512380299703084	1.0241357995231	0.305125842907056
ENSMUSG00000022507	1551.51606078588	1296.91097548099	1269.15878119032	1324.76727509421	1588.02455826764	1395.71338399234	1397.60678043603	1671.50602557044	1643.38427738281	2063.96809739357	2381.29159321828	1403.3854021782	1940.03749839127	-0.466807158547778	0.000927254554186704	0.0590091784185412	1810013L24Rik	16	8830100	8858922	+	4960	protein_coding	RIKEN cDNA 1810013L24 gene [Source:MGI Symbol;Acc:MGI:1916303]	-	1876	1055	1378	1534	1871	1621	1420	1630	1448	1739	2112	14.3741297998823	12.1636518452047	11.7379590856827	12.2997601733157	14.6944363401509	12.9371174492075	12.88655797401	15.4089379215912	15.1327113944835	19.1187411274406	21.9067231515098
ENSMUSG00000030144	4321.25342089884	4399.66292061276	1474.54514418411	1664.16332405902	1838.40790657815	1384.52012428112	1872.00570168262	5533.40276931171	3663.56660731471	3305.43481957509	11237.847210988	2422.07979175666	5935.06285179737	-1.29312693684506	0.00093123185196526	0.0590131098978858	Clec4d	6	123262111	123275265	+	1599	protein_coding	C-type lectin domain family 4, member d [Source:MGI Symbol;Acc:MGI:1298389]	-	5225	3579	1601	1927	2166	1608	1902	5396	3228	2785	9967	124.184740960752	127.998957507079	42.3026835445243	47.9276584027571	52.7680213011683	39.8083120647565	53.541719297348	158.230519827781	104.644143185014	94.9769290244346	320.68686864821
ENSMUSG00000056492	585.540176458637	394.605140407012	1174.29422787929	901.601717860726	940.422881111997	843.799578231028	381.881289302239	477.866139825659	164.565414516925	424.89970032599	257.07125154061	746.02071589299	331.100626552296	1.17207023941413	0.000934619984448878	0.0590131098978858	Adgrf5	17	43360451	43459557	+	9010	protein_coding	adhesion G protein-coupled receptor F5 [Source:MGI Symbol;Acc:MGI:2182928]	-	708	321	1275	1044	1108	980	388	466	145	358	228	2.98633738724626	2.03738657119905	5.9787506912862	4.60817186465784	4.790444248112	4.30563754284313	1.93837231634825	2.42509023746274	0.834205550839196	2.16670418882691	1.30189283989903
ENSMUSG00000089715	480.506839721	478.197506599152	500.111188814475	301.397509131603	375.999401022216	365.072470581588	157.47682033082	236.882142274093	162.295546730485	176.843730023946	199.568471590736	379.82310517155	193.897472654815	0.969353148568614	0.000937301839800799	0.0590131098978858	Cbx6	15	79823896	79834688	-	10609	protein_coding	chromobox 6 [Source:MGI Symbol;Acc:MGI:3512628]	-	581	389	543	349	443	424	160	231	143	149	177	2.08128755647329	2.09685475992724	2.16247168937726	1.3082897470031	1.62663494325893	1.58207690107851	0.678853087013175	1.02094961119609	0.698701140455076	0.765866734436568	0.858349185599522
ENSMUSG00000067071	501.182693409511	764.624290757513	615.23807390068	780.697272936874	605.163821509796	576.022365139345	647.623423610498	411.210991566715	476.672235152472	471.187656506754	416.049525519671	641.507420180602	443.780102186403	0.531113356721914	0.000940331298477642	0.0590131098978858	Hes6	1	91411483	91414038	-	1808	protein_coding	hairy and enhancer of split 6 [Source:MGI Symbol;Acc:MGI:1859852]	bHLH	606	622	668	904	713	669	658	401	420	397	369	12.7380984971125	19.6736597642275	15.6100065983995	19.8848795500801	15.3621472794518	14.6475123942456	16.3816533437527	10.3995063414572	12.0415038353894	11.9738404766961	10.500092439751
ENSMUSG00000020427	632.681122868442	3448.18510542576	3103.82082192409	3058.88245657346	2854.37017073975	2930.05098440836	1656.45930385481	1633.56386425381	1256.37181979473	756.03661761915	422.81455845495	2526.34999511352	1017.19671503066	1.31226179863781	0.000960089815478706	0.0600453413218527	Igfbp3	11	7206086	7213923	-	3130	protein_coding	insulin-like growth factor binding protein 3 [Source:MGI Symbol;Acc:MGI:96438]	-	765	2805	3370	3542	3363	3403	1683	1593	1107	637	375	9.28854099754651	51.2485669615143	45.4894424268638	45.0046283491269	41.8546149114976	43.038169743183	24.2030469037672	23.8637239109175	18.332983493354	11.0977894767054	6.16385072698958
ENSMUSG00000010538	42.1787415245628	0	8.28913572620676	10.3632381363302	14.4288709195884	0	15.747682033082	0	0	0	0	13.00109547711	0	5.98592059813538	0.000977416766597429	0.0607476807208918	Tsacc	3	88282757	88296999	-	1112	protein_coding	TSSK6 activating co-chaperone [Source:MGI Symbol;Acc:MGI:1924177]	-	51	0	9	12	17	0	16	0	0	0	0	1.74299360445567	0	0.34195012946565	0.429170062231944	0.595531797427567	0	0.647657589939098	0	0	0	0
ENSMUSG00000003051	187.736751491682	148.745239841896	186.966061379997	143.358127552567	58.5642407912706	76.630778023022	38.3849749556374	60.5023653427336	20.4288100779631	40.3536028242561	38.3351866332488	120.055167719439	39.9049912195504	1.58716172625265	0.000978018568148007	0.0607476807208918	Elf3	1	135253575	135258568	-	2217	protein_coding	E74-like factor 3 [Source:MGI Symbol;Acc:MGI:1101781]	ETS	227	121	203	166	69	89	39	59	18	34	34	3.89126285840358	3.12113730882563	3.86861396406845	2.97779883203725	1.21239522813082	1.58913391383395	0.791824942503349	1.24782331547757	0.420859055371816	0.836285585490026	0.789002549230168
ENSMUSG00000031780	879.964332983036	492.949100633059	549.846003171715	480.163366983298	490.581611266006	384.875930070683	341.527854092466	369.166974972612	141.866736652521	172.096247338739	324.721580893402	517.129742742895	251.962884964319	1.03676205973236	0.000991786071577909	0.0613925733112919	Ccl17	8	94810453	94812036	+	514	protein_coding	chemokine (C-C motif) ligand 17 [Source:MGI Symbol;Acc:MGI:1329039]	-	1064	401	597	556	578	447	347	360	125	145	288	78.6699571601665	44.6143378280901	49.0722829112806	43.0194281316907	43.8051871539717	34.4255261547574	30.3876153069382	32.840227677536	12.6059841893552	15.3831852677702	28.8266749641374
ENSMUSG00000090069	0	285.197484655535	128.02109621586	159.76658793509	68.7493261462742	118.820756934573	57.0853473699223	20.5092763873673	4.53973557288069	29.6717667825412	11.275054892132	116.805799893894	16.4989584087303	2.82301026658942	0.000996136783353126	0.0613942499321779	E430024P14Rik	17	7881106	7946426	-	4883	antisense	RIKEN cDNA E430024P14 gene [Source:MGI Symbol;Acc:MGI:2445079]	-	0	232	139	185	81	138	58	20	4	25	10	0	2.71703015516916	1.20268841129648	1.50673877401794	0.646188337182974	1.11873839852974	0.534652415532358	0.19204811507331	0.0424622625325649	0.279186665476772	0.105360654108689
ENSMUSG00000034607	59.5464586229122	0	9.2101508068964	14.6812540264678	10.1850853550036	5.16611986672058	0	0	0	0	0	14.1127240968572	0	6.1048116879842	0.00100370174310746	0.0613942499321779	Pof1b	X	112638431	112698651	-	3886	protein_coding	premature ovarian failure 1B [Source:MGI Symbol;Acc:MGI:1916943]	-	72	0	10	17	12	6	0	0	0	0	0	0.704141765549225	0	0.108723206943959	0.173979903423243	0.120292699356263	0.0611201817004263	0	0	0	0	0
ENSMUSG00000024300	10702.6489033209	9358.65711501116	8315.84516354676	9553.17835534037	9989.87121903268	9163.83562358452	10819.6417868544	11899.4821599505	12777.0857698727	11797.4944727384	12439.7680624892	9700.52545238441	12228.4576162627	-0.334086475980832	0.00100512043662993	0.0613942499321779	Myo1f	17	33555719	33607764	+	4914	protein_coding	myosin IF [Source:MGI Symbol;Acc:MGI:107711]	-	12941	7613	9029	11062	11770	10643	10993	11604	11258	9940	11033	100.083639467907	88.5959512579045	77.6299937472805	89.5264703227455	93.3044014982808	85.7363701211863	100.695796111301	110.723382745809	118.756108069895	110.304344859417	115.511081086334
ENSMUSG00000052962	514.415239770158	925.662525627664	704.576536727575	637.339145384306	528.775681347269	575.161345161558	581.680005096967	422.491093579767	459.648226754169	367.929908103511	405.901976116752	638.230068445071	413.99280113855	0.623051347296164	0.00100535326844885	0.0613942499321779	Mrpl35	6	71812997	71826969	-	4171	protein_coding	mitochondrial ribosomal protein L35 [Source:MGI Symbol;Acc:MGI:1913473]	-	622	753	765	738	623	668	591	412	405	310	360	5.66735737624506	10.323999723575	7.74901132512424	7.03670156219568	5.81846836694093	6.33975471216688	6.37789778900827	4.63152277286052	5.03320590495915	4.05287203195545	4.44045520605569
ENSMUSG00000075376	1032.96565027802	768.31218926599	852.859964718607	909.374146462973	1105.93051813081	731.866981118749	836.595608007482	1144.4176224151	1291.55477048456	1351.84569461258	1206.43087345812	891.129293997518	1248.56224024259	-0.485819444640362	0.0010097251812352	0.061454314134439	Rc3h2	2	37370069	37422903	-	19624	protein_coding	ring finger and CCCH-type zinc finger domains 2 [Source:MGI Symbol;Acc:MGI:2442789]	-	1249	625	926	1053	1303	850	850	1116	1138	1139	1070	2.41882978556192	1.8213175819209	1.99364809367403	2.1339969594613	2.58653107970285	1.71461876762025	1.94967244831085	2.66651135249622	3.00596964690091	3.16502814367873	2.80518446388922
ENSMUSG00000026940	0	0	0	0	1.69751422583393	0	0	5.12731909684183	14.7541406118622	22.5505427547313	4.5100219568528	0.24250203226199	11.735506105072	-5.28135336403612	0.00101991552125225	0.0617175926949392	Ccdc183	2	25608635	25617678	-	3035	protein_coding	coiled-coil domain containing 183 [Source:MGI Symbol;Acc:MGI:1924308]	-	0	0	0	0	2	0	0	5	13	19	4	0	0	0	0	0.0256703695605952	0	0	0.0772463711616946	0.22203146320467	0.341378599841035	0.0678057428682346
ENSMUSG00000005148	137.287668491714	333.140165265733	114.205870005515	61.3158256399536	61.9592692429385	74.0477180896617	51.1799666075165	45.1204080522081	26.1034795440639	13.0555773843181	48.4827360361676	119.019497620433	33.1905502541895	1.83751982371727	0.00102085669121033	0.0617175926949392	Klf5	14	99298691	99315036	+	5201	protein_coding	Kruppel-like factor 5 [Source:MGI Symbol;Acc:MGI:1338056]	zf-C2H2	166	271	124	71	73	86	52	44	23	11	43	1.21297441077953	2.97972122828191	1.00730243012582	0.542905767373845	0.546760116131289	0.654557464704085	0.450035479723111	0.396672963081434	0.229229679041042	0.115331308308047	0.425350339983607
ENSMUSG00000057696	103.379268442556	76.2165691751862	58.0239500834473	75.1334764883938	41.5890985329313	75.7697580452352	54.1326569887194	21.5347402067357	18.1589422915227	22.5505427547313	48.4827360361676	69.1778253937813	27.6817403222893	1.32216541018664	0.00103396276007188	0.0621504800776974	Rpl30-ps1	6	38376807	38377154	+	348	processed_pseudogene	ribosomal protein L30, pseudogene 1 [Source:MGI Symbol;Acc:MGI:1321399]	-	125	62	63	87	49	88	55	21	16	19	43	13.6508964964694	10.188391936148	7.64867760850752	9.94243977504003	5.4850129442585	10.0101275362698	7.11399752167299	2.82948130229345	2.3832554936381	2.97725301872856	6.35703194900787
ENSMUSG00000072109	156.309453885145	181.936326418186	459.586525264131	348.895683923116	231.710691826331	538.998506094514	199.798715794728	151.768645266518	101.009116496595	102.070877731942	169.12582338198	302.462271886593	130.993615719259	1.20732415775784	0.00103796901146058	0.0621504800776974	A530040E14Rik	1	85105946	85114035	+	2323	antisense	RIKEN cDNA A530040E14 gene [Source:MGI Symbol;Acc:MGI:3612703]	-	189	148	499	404	273	626	203	148	89	86	150	3.09202501718737	3.64339034812717	9.07562172664348	6.91647984350611	4.57798386811859	10.6674669487013	3.9334813205578	2.9873030562557	1.98596074981057	2.01878760098123	3.32205816194187
ENSMUSG00000034292	306.002634589965	335.598764271384	359.19588146896	305.71552502174	286.879904165934	291.024752491926	365.149377142089	185.608951305674	255.360125974539	191.086178079565	243.541185670051	321.366691307428	218.899110257457	0.553570239202135	0.00103829715297692	0.0621504800776974	Traf3ip1	1	91494647	91529307	+	3712	protein_coding	TRAF3 interacting protein 1 [Source:MGI Symbol;Acc:MGI:1921269]	-	370	273	390	354	338	338	371	181	225	161	216	3.78812377777024	4.20579284057721	4.43896468350883	3.79269793142691	3.54706831982023	3.6044990489267	4.49879502364889	2.28632194515676	3.14198722305804	2.36515330270707	2.9937185341258
ENSMUSG00000063193	601.253825261905	1080.55426298369	1117.19129287653	1393.85552933641	1191.65498653542	1139.99045058967	1461.58173869542	1998.62898394895	1512.86687966249	1495.45704584008	3358.83885236612	1140.86886946844	2091.44794045441	-0.874460323815376	0.00104381517300927	0.0622752493186484	Cd300lb	11	114922781	114934386	-	2917	protein_coding	CD300 molecule like family member B [Source:MGI Symbol;Acc:MGI:2685099]	-	727	879	1213	1614	1404	1324	1485	1949	1333	1260	2979	9.47170986635793	17.2323951150219	17.5690962492103	22.0049335576477	18.7495780852648	17.967503516188	22.9150225278161	31.3286865540777	23.6877376459294	23.5545875115403	52.5411115695551
ENSMUSG00000031278	2586.13577935898	2057.84736773003	2045.57449421169	2079.55645269026	2540.33003896048	2215.40440284534	2555.06140986756	3149.19938928025	2773.7784350301	3233.03570862569	2903.32663472399	2297.12999223776	3014.83504191501	-0.392064575130531	0.00105206358177627	0.0625615645333646	Acsl4	X	142317993	142390535	-	5405	protein_coding	acyl-CoA synthetase long-chain family member 4 [Source:MGI Symbol;Acc:MGI:1354713]	-	3127	1674	2221	2408	2993	2573	2596	3071	2444	2724	2575	21.9868284386634	17.7114025221177	17.3611268608911	17.7179611310242	21.5710775067442	18.8443113205074	21.6191818116544	26.6410228942463	23.4387996809103	27.4822820352479	24.5101922401995
ENSMUSG00000040209	416.825210360385	307.324875706396	408.9306958262	367.894953839721	408.25217131306	410.706529404286	436.013946290958	620.405610717862	560.657343250765	766.718453660865	432.962107857869	393.706911820144	595.18587887184	-0.595175399947459	0.00105619328899846	0.0626018878515197	Zfp704	3	9427020	9610085	-	15255	protein_coding	zinc finger protein 704 [Source:MGI Symbol;Acc:MGI:2180715]	-	504	250	444	426	481	477	443	605	494	646	384	1.25559254713012	0.937175646741811	1.22969047322056	1.11058127673997	1.22826954924587	1.23777683211961	1.30713901722976	1.85955890616617	1.67858988209732	2.30920076811513	1.2950430181638
ENSMUSG00000019577	1024.69530880261	500.324897650012	569.187319866198	639.066351740361	640.811620252309	500.25260709411	936.98708096838	1746.36488438433	1190.54565398796	1342.35072924216	750.918655815992	687.332169481998	1257.54498085761	-0.871370068946085	0.00107988267060823	0.0636899757338699	Pdk4	6	5483351	5496309	-	3511	protein_coding	pyruvate dehydrogenase kinase, isoenzyme 4 [Source:MGI Symbol;Acc:MGI:1351481]	-	1239	407	618	740	755	581	952	1703	1049	1131	666	13.4113001291386	6.62913369166147	7.43674167444748	8.38211954831059	8.37677678302291	6.55060610258448	12.2049606325065	22.7431489728391	15.4872576271642	17.5660114997277	9.75907334925885
ENSMUSG00000021281	14793.9868312035	10456.4215710344	12221.8701207515	12708.7843678529	13743.9239294644	11864.8552939016	15653.1959408835	17351.8732875321	17302.0672021415	18127.0757627901	16820.1268880825	13063.2911507274	17400.2857851366	-0.413542991523692	0.00108157426950609	0.0636899757338699	Tnfaip2	12	111442469	111455018	+	4984	protein_coding	tumor necrosis factor, alpha-induced protein 2 [Source:MGI Symbol;Acc:MGI:104960]	-	17888	8506	13270	14716	16193	13780	15904	16921	15245	15273	14918	136.399933085133	97.5979156186517	112.491041965984	117.426118562993	126.56397403536	109.447883209292	143.634443935033	159.189628567658	158.554750704485	167.104330737881	153.991855379653
ENSMUSG00000027309	613.659337475012	267.987291615977	454.981449860682	396.393858714629	618.743935316468	329.77065149233	443.887787307499	880.873420837427	863.68469274055	761.970970975658	598.705414772209	446.489187397514	776.308624831461	-0.797064859362937	0.00109101882808683	0.0638788219862216	4930402H24Rik	2	130706200	130906406	-	10659	protein_coding	RIKEN cDNA 4930402H24 gene [Source:MGI Symbol;Acc:MGI:1923029]	-	742	218	494	459	729	383	451	859	761	642	531	2.64556141456597	1.16958887664813	1.95810301903562	1.7125733583801	2.6642310586528	1.42238935784547	1.90454107588386	3.77870927165144	3.70082081966642	3.28442956746343	2.56296833943859
ENSMUSG00000104068	10.7514439180258	0	8.28913572620676	0	16.1263851454223	19.8034594890956	12.7949916518791	39.9930889553663	40.8576201559262	62.9041455789874	116.13306538896	9.68077370437566	64.9719800198099	-2.73843318848727	0.00109182526414119	0.0638788219862216	Gm37199	3	50624347	50628411	-	4065	TEC	predicted gene, 37199 [Source:MGI Symbol;Acc:MGI:5610427]	-	13	0	9	0	19	23	13	39	36	53	103	0.121538313899193	0	0.0935420772363597	0	0.182076489632438	0.223977023371083	0.143950463102085	0.449853221281868	0.459062497298556	0.71097889140195	1.30359251225858
ENSMUSG00000066877	308.483737032587	311.012774214873	388.668364051028	339.396048964813	241.047020068418	405.540409537566	171.256042109767	121.004730685467	183.859290701668	200.581143449979	178.145867295686	309.343485139865	170.8977580332	0.857359261920596	0.00111215051010171	0.0647236261232899	Nck2	1	43444579	43570515	+	4455	protein_coding	non-catalytic region of tyrosine kinase adaptor protein 2 [Source:MGI Symbol;Acc:MGI:1306821]	-	373	253	422	393	284	471	174	118	162	169	158	3.18193664435952	3.24762600784262	4.0021171107013	3.50830871523298	2.48331294490005	4.18513412971869	1.75805235356532	1.24194132005107	1.88493843587741	2.06861840082065	1.82462894936052
ENSMUSG00000033644	370.51129809812	441.318521514384	548.924988091026	472.390938381051	478.699011685168	408.984489448713	537.389649378924	689.111686615543	543.633334852462	702.627437410576	754.301172283631	465.459842371055	672.418407790553	-0.53096513192553	0.00111344720729238	0.0647236261232899	Piwil2	14	70372477	70429383	-	5287	protein_coding	piwi-like RNA-mediated gene silencing 2 [Source:MGI Symbol;Acc:MGI:1930036]	-	448	359	596	547	564	475	546	672	479	592	669	3.22032058617069	3.8830978644113	4.76279621300923	4.11463178131031	4.15557011458797	3.55648090888758	4.64850814553035	5.95973213208622	4.69630254333178	6.10595759117581	6.51001500878601
ENSMUSG00000067017	431.711825016113	491.719801130233	545.240927768267	720.245050474947	600.920035945211	638.876823517779	781.478720891695	1119.80649075026	918.161519615119	1006.4663292638	720.476007607235	601.456169249178	941.227586809102	-0.646028813680966	0.0011169705561333	0.0647236261232899	Gm3608	1	105455971	105458829	+	2858	pseudogene	predicted gene 3608 [Source:MGI Symbol;Acc:MGI:3804932]	-	522	400	592	834	708	742	794	1092	809	848	639	6.94126593131599	8.00370300408472	8.75154101655217	11.6053110880103	9.65010089300486	10.2772722974802	12.5051395331033	17.9154281477615	14.672906876201	16.1798695230171	11.5028065533287
ENSMUSG00000096054	554.93991299964	228.649707525558	844.5708289924	1165.00068715912	1900.36717582109	960.037275232241	2003.89253870969	3525.54461098845	2475.29082111319	2537.52949524292	2589.88010872272	1093.92258949139	2782.06125901682	-1.34648961952768	0.00112133856407093	0.0647698010718293	Syne1	10	5020917	5551482	-	40491	protein_coding	spectrin repeat containing, nuclear envelope 1 [Source:MGI Symbol;Acc:MGI:1927152]	-	671	186	917	1349	2239	1115	2036	3438	2181	2138	2297	0.629788059390495	0.262692479349447	0.956832423163009	1.32497110533491	2.15405313340167	1.09006538114626	2.26333862565909	3.98120139291993	2.79207465950056	2.87932432029275	2.91855360946196
ENSMUSG00000079227	527.647786130805	780.605184294245	1125.48042860274	1128.72935368196	1025.29859240369	1257.08916756867	977.340516178152	2100.14990206642	1247.29234864897	1418.31045220547	1879.55165051841	974.598718408611	1661.32608835981	-0.769426376592821	0.00114377098389713	0.0658557915394992	Ccr5	9	124121543	124147699	+	8434	protein_coding	chemokine (C-C motif) receptor 5 [Source:MGI Symbol;Acc:MGI:107182]	-	638	635	1222	1307	1208	1460	993	2048	1099	1195	1667	2.87486520629083	4.30559649125654	6.12156773807354	6.16303950010781	5.57948556513036	6.85260094238145	5.29963446564642	11.3857890515134	6.7545117237734	7.72637345311871	10.168740993351
ENSMUSG00000026603	269.613132098186	259.382195096198	231.1747852531	199.492334124356	239.349505842584	240.224573802507	186.019494015781	104.597309575573	124.842728254219	163.788152639627	180.400878274112	232.179431461816	143.407267185883	0.696479944227831	0.00115799422411325	0.0661505468290493	Smyd2	1	189880492	189922363	-	2717	protein_coding	SET and MYND domain containing 2 [Source:MGI Symbol;Acc:MGI:1915889]	-	326	211	251	231	282	279	189	102	110	138	160	4.5599320006815	4.44105359972142	3.90309510225397	3.38123457936584	4.04315406621763	4.06490824920329	3.13113959243468	1.76026198899711	2.09861566747484	2.7696879098739	3.02967139646805
ENSMUSG00000024027	17.3677170983494	0	40.5246635503442	9.49963495830266	12.7313566937545	6.88815982229411	0	0	0	0	0	12.4302188747207	0	5.92080177785257	0.00115807025512191	0.0661505468290493	Glp1r	17	30901867	30936510	+	1480	protein_coding	glucagon-like peptide 1 receptor [Source:MGI Symbol;Acc:MGI:99571]	-	21	0	44	11	15	8	0	0	0	0	0	0.539247305925395	0	1.25607627135851	0.295586047366055	0.394812018326384	0.213975699178249	0	0	0	0	0
ENSMUSG00000035954	637.643327753685	324.535068745954	427.350997439993	457.709684354583	656.938005397731	501.113627071896	528.531578235315	964.961454025633	783.104386321918	854.546883337187	646.060645319164	504.831755571308	812.168342250976	-0.685015227692845	0.00115983205004343	0.0661505468290493	Dock4	12	40445952	40846874	+	22923	protein_coding	dedicator of cytokinesis 4 [Source:MGI Symbol;Acc:MGI:1918006]	-	771	264	464	530	774	582	537	941	690	720	573	1.27824272117077	0.658605981003574	0.855207648795883	0.919511945342445	1.31531667825107	1.00505010384863	1.05446724874196	1.92479705992823	1.56029781532844	1.71278333728852	1.28602185756356
ENSMUSG00000041380	89.3196879343683	74.9872696723606	166.703729604825	216.764397684906	168.053908357559	174.787055490713	243.104841385704	397.879961914926	509.585318055857	441.515889724213	154.468252022208	161.960127161491	375.862355429301	-1.21366578335687	0.00116945515149963	0.0664361477810054	Htr2c	X	146962513	147197277	+	9328	protein_coding	5-hydroxytryptamine (serotonin) receptor 2C [Source:MGI Symbol;Acc:MGI:96281]	-	108	61	181	251	198	203	247	388	449	372	137	0.440013116572302	0.373968046292378	0.819813541759698	1.07013395520371	0.826870453476012	0.861476992135415	1.19189687153618	1.95033837376905	2.49509834230234	2.17468214990817	0.755609156729675
ENSMUSG00000021379	39.6976390819415	0	0	18.9992699166053	8.48757112916965	6.02713984450734	14.7634519060144	0	0	0	0	12.5678674111769	0	5.93724035711053	0.00117554755258163	0.0664361477810054	Id4	13	48261228	48266026	+	3849	protein_coding	inhibitor of DNA binding 4 [Source:MGI Symbol;Acc:MGI:99414]	bHLH	48	0	0	22	10	7	15	0	0	0	0	0.473940400264015	0	0	0.227314809094186	0.101207549514688	0.071992343579068	0.175417780595352	0	0	0	0
ENSMUSG00000025804	2151.1158177527	2618.40794101849	3141.58244023236	4021.80000007414	2935.85085357978	3274.45897552306	3227.29058665474	4549.98296653744	3773.65519495707	3864.45090575817	9728.11736093149	3052.92951640504	5479.05160704604	-0.843707816383021	0.00117582860658889	0.0664361477810054	Ccr1	9	123962124	123968692	-	2833	protein_coding	chemokine (C-C motif) receptor 1 [Source:MGI Symbol;Acc:MGI:104618]	-	2601	2130	3411	4657	3459	3803	3279	4437	3325	3256	8628	34.8918649120684	42.9958190835562	50.8698193304056	65.3751387678947	47.5625146878132	53.1393127551547	52.0984864101716	73.436104605921	60.8380014933075	62.6728160307115	156.68547711196
ENSMUSG00000015968	105.860370885177	215.127412994477	74.6022215358609	126.949667170045	153.625037437971	139.485236401456	62.0064980052604	437.873050870293	153.216075584723	161.414411297024	523.162546994925	125.379492061464	318.916521186741	-1.34862200398029	0.00119469601911491	0.0671034042153113	Cacna1d	14	30039939	30491455	-	12621	protein_coding	calcium channel, voltage-dependent, L type, alpha 1D subunit [Source:MGI Symbol;Acc:MGI:88293]	-	128	175	81	147	181	162	63	427	135	136	464	0.385430969678302	0.792934802609336	0.271154179200715	0.463208508654111	0.558657493961238	0.508109635082175	0.224686534945594	1.58635684137774	0.55445954704024	0.587606415666393	1.89142618130027
ENSMUSG00000020277	6856.94011725785	7456.93078413999	9985.64550483708	11539.4656648037	7168.60257569669	9887.09240492541	7133.69996098615	4705.85346708144	4747.42847533998	4972.98811275391	7539.62920636867	8575.48243037812	5491.474815386	0.643059398857506	0.00119534247353855	0.0671034042153113	Pfkl	10	77986947	78010083	-	6675	protein_coding	phosphofructokinase, liver, B-type [Source:MGI Symbol;Acc:MGI:97547]	-	8291	6066	10842	13362	8446	11483	7248	4589	4183	4190	6687	47.2047878143223	51.9689968555428	68.6251304815186	79.6110143964554	49.2902053836831	68.0989283037917	48.8761713446534	32.2354372340729	32.4837723782873	34.229782548145	51.5400974819944
ENSMUSG00000078193	765.833620622454	801.50327584228	784.704848747574	633.021129494168	653.542976946063	666.429462806955	691.913779328541	502.4772714905	611.729368445672	479.495751205866	517.525019548859	713.849870541148	527.806852672724	0.435028627636519	0.00119873755118051	0.0671034042153113	Gm2000	1	156366040	156366484	+	445	protein_coding	predicted gene 2000 [Source:MGI Symbol;Acc:MGI:3780170]	-	926	652	852	733	770	774	703	490	539	404	459	79.0826803450653	83.7877990846041	80.8918250833617	65.5083897088031	67.4049102748685	68.8520907086146	71.1091648495268	51.6300857856692	62.7853931815569	49.5065590075797	53.0661838138974
ENSMUSG00000032122	1110.70686014682	978.522404249164	1054.56226738964	1204.72643334838	1118.66187482456	1022.89173361068	1165.32847044807	1420.26738982519	1430.01670545742	1255.70917023714	2080.24762759835	1093.62857771676	1546.56022327953	-0.499753733119431	0.00120806158899127	0.0673432168003312	Slc37a2	9	37227585	37255738	-	6643	protein_coding	solute carrier family 37 (glycerol-3-phosphate transporter), member 2 [Source:MGI Symbol;Acc:MGI:1929693]	-	1343	796	1145	1395	1318	1188	1184	1385	1260	1058	1845	7.68320046987915	6.85238906209416	7.28226174320243	8.35146980953235	7.72879838856117	7.07926827719338	8.02264756298487	9.77579978982099	9.8318706613205	8.68485961041347	14.2888507685306
ENSMUSG00000021266	3060.02634589965	3385.49083078166	3121.32010845719	3295.509727353	3016.48277930689	3453.55113090271	2947.76923056754	2269.3514322622	2429.89346538439	2938.69178214288	2305.748725441	3182.87859332409	2485.92135130761	0.356675164631489	0.00121044763063946	0.0673432168003312	Wars	12	108860030	108894174	-	3447	protein_coding	tryptophanyl-tRNA synthetase [Source:MGI Symbol;Acc:MGI:104630]	-	3700	2754	3389	3816	3554	4011	2995	2213	2141	2476	2045	40.7934884336616	45.6894416110723	41.5389329046225	44.0270962362086	40.1640002211646	46.0625059297163	39.109819115114	30.1028010339901	32.196246811248	39.1697449968917	30.5222968191481
ENSMUSG00000059291	8085.91286050295	14589.326499534	10703.1162526943	9481.49929156409	8086.10901475993	9110.45238496175	8577.56555739436	6429.65814743966	7444.0314056311	5727.83785970176	6745.86534196258	9804.8545516302	6586.84818868377	0.573804412525339	0.00121854145124595	0.0675861966399015	Rpl11	4	136028265	136053428	-	2697	protein_coding	ribosomal protein L11 [Source:MGI Symbol;Acc:MGI:1914275]	-	9777	11868	11621	10979	9527	10581	8715	6270	6559	4826	5983	137.770131660367	251.645859517594	182.048709653796	161.89550803139	137.605578196052	155.303752875764	145.450999182123	109.006745102181	126.062683732035	97.5770666783297	114.130899177537
ENSMUSG00000020220	1476.2559533597	816.254869876187	1515.99082281515	1509.5783551921	2138.86792455075	1667.79569697296	1847.39994850593	2975.896003807	2686.38852525215	2440.20610019619	2147.89795695115	1567.4490816104	2562.59714655162	-0.708880449611428	0.00124287698822889	0.0683340863712658	Vps13d	4	144972622	145195005	-	24771	protein_coding	vacuolar protein sorting 13D [Source:MGI Symbol;Acc:MGI:2448530]	-	1785	664	1646	1748	2520	1937	1877	2902	2367	2056	1905	2.7385778162131	1.5329138140656	2.80744554953467	2.80640825590731	3.96294296704502	3.09543909902829	3.41075871357395	5.49313972994717	4.95318538360785	4.52606678833709	3.95654967903698
ENSMUSG00000045761	9.92440977048537	108.178356248651	28.5514675013788	35.4077302991281	17.8238993712563	12.9152996668015	12.7949916518791	0	0	9.49496537041319	4.5100219568528	32.2280220727972	3.5012468318165	3.21288846144366	0.00124585349052633	0.0683340863712658	Togaram2	17	71673261	71729669	+	5624	protein_coding	TOG array regulator of axonemal microtubules 2 [Source:MGI Symbol;Acc:MGI:2443498]	-	12	88	31	41	21	15	13	0	0	8	4	0.081089820439909	0.894809441829358	0.232884954617905	0.289928898134169	0.145457059383405	0.10558011472611	0.104046698525956	0	0	0.0775686194892221	0.0365914704134232
ENSMUSG00000027404	4123.59225963667	6016.1917668284	4321.40275859579	4303.33463611111	3730.28751127006	4356.76108760102	3916.25167560208	2978.97239526511	3351.45978667917	3062.12633195825	3357.71134687691	4395.40309937788	3187.56746519486	0.463327244951719	0.00124667114544518	0.0683340863712658	Snrpb	2	130171414	130179403	-	1976	protein_coding	small nuclear ribonucleoprotein B [Source:MGI Symbol;Acc:MGI:98342]	-	4986	4894	4692	4983	4395	5060	3979	2905	2953	2580	2978	95.8949503486877	141.634881212916	100.321984271679	100.289832791548	86.6428560865653	101.367738866781	90.63945027862	68.9328086500034	77.4651508256652	71.1990424657802	77.5359184417971
ENSMUSG00000031075	151.347248999902	76.2165691751862	135.389216861377	114.859222677659	122.221024260043	111.071577134493	72.8330294030043	33.8403060391561	53.3418929813481	9.49496537041319	71.0328458204316	111.991126930238	41.9275025528372	1.41788762036307	0.00125045062172068	0.0683340863712658	Ano1	7	144588549	144751974	-	6244	protein_coding	anoctamin 1, calcium activated chloride channel [Source:MGI Symbol;Acc:MGI:2142149]	-	183	62	147	133	144	129	74	33	47	8	63	1.11382920241019	0.56783478439774	0.994671079133265	0.847113702806102	0.898380710503085	0.81782992647164	0.533456595941189	0.247809426768082	0.390179841186987	0.0698664183227715	0.51909020920567
ENSMUSG00000005354	3342.04499021095	3776.40807268019	2860.67284062202	3019.15671038419	2587.86043728383	2841.36592669632	2438.92225487358	2120.65917845378	2255.11364582848	2233.6906033897	2163.68303380013	2980.91874753587	2193.28661536802	0.442482376052737	0.00125086379639743	0.0683340863712658	Txn2	15	77915047	77929006	-	4208	protein_coding	thioredoxin 2 [Source:MGI Symbol;Acc:MGI:1929468]	-	4041	3072	3106	3496	3049	3300	2478	2068	1987	1882	1919	36.4958534492338	41.7482887038919	31.1853606241493	33.0406553740874	28.225556542113	31.0437652919014	26.5067105030659	23.0431358855436	24.4766512553306	24.3885103946619	23.4619673486319
ENSMUSG00000024768	230.742527163785	92.1974627119187	237.621890817927	258.217350230227	290.274932617602	369.377570470522	350.385925236075	618.354683079125	657.126724174479	610.051525049047	303.298976598351	261.259665606865	547.207977225251	-1.06547221260689	0.00126228926738467	0.0687511725001675	Lipf	19	33961187	33976810	+	1411	protein_coding	lipase, gastric [Source:MGI Symbol;Acc:MGI:1914967]	-	279	75	258	299	342	429	356	603	579	514	269	7.51462986611029	3.03967707109419	7.7253424949348	8.42746844149389	9.44191123062048	12.03556439779	11.3567286252822	20.0381247476787	21.270681959786	19.8644933405206	9.80822564914419
ENSMUSG00000034936	109.168507475339	200.37581896057	149.204443071722	56.997809749816	79.7831686141947	109.349537178919	78.73841016541	53.3241186071551	52.2069590881279	10.6818360417148	43.9727140793148	111.945385030853	40.0464069540782	1.47843782635765	0.00128511007494513	0.0697845551774846	Arl4d	11	101665541	101667832	+	1382	protein_coding	ADP-ribosylation factor-like 4D [Source:MGI Symbol;Acc:MGI:1933155]	-	132	163	162	66	94	127	80	52	46	9	39	3.62991364087882	6.74485719838075	4.95258595613925	1.89927937815526	2.64960192906737	3.63774171649274	2.60562677283747	1.76425793006348	1.72535971156651	0.355120590092843	1.45184999178701
ENSMUSG00000002578	234.050663753947	389.68794239571	199.860272509652	229.718445355319	211.340521116324	331.492691447904	234.246770242095	153.819572905255	87.3899097779532	169.722505996136	162.360790446701	261.48532954585	143.323194781511	0.866024062637128	0.00129277141947334	0.0698906318260303	Ikzf4	10	128630843	128645991	-	5995	protein_coding	IKAROS family zinc finger 4 [Source:MGI Symbol;Acc:MGI:1343139]	zf-C2H2	283	317	217	266	249	385	238	150	77	143	144	1.79402153869329	3.02387108834808	1.52931024076692	1.76459648384364	1.61797192097458	2.54218835262232	1.78697317684447	1.17319134183024	0.665781007167707	1.30073323580184	1.23577238795385
ENSMUSG00000036698	2839.20822850636	1636.19763826085	2040.96941880824	2028.60386518663	3137.0062893411	2639.02623191643	2625.92597901643	4239.26742926883	3439.98463035034	3360.03087045497	3564.04485140293	2420.99109300515	3650.83194536927	-0.592416662351106	0.00129477048539153	0.0698906318260303	Ago2	15	73095844	73184935	-	14031	protein_coding	argonaute RISC catalytic subunit 2 [Source:MGI Symbol;Acc:MGI:2446632]	-	3433	1331	2216	2349	3696	3065	2668	4134	3031	2831	3161	9.29855755398075	5.42478622694966	6.67277040068592	6.65805460240012	10.2613419105637	8.64725043308009	8.5590874686086	13.8149279821926	11.1976573997913	11.0025317886903	11.5904701728618
ENSMUSG00000050234	51.2761171475077	519.993689695222	233.016815414479	549.2516212255	364.965558554295	346.991051048066	117.123385121047	184.583487486306	90.7947114576137	45.1010855094626	36.0801756548224	311.802605458017	89.1398650270512	1.80473191023847	0.0013058535750715	0.0702797219319639	Gja4	4	127311421	127314039	-	1685	protein_coding	gap junction protein, alpha 4 [Source:MGI Symbol;Acc:MGI:95715]	-	62	423	253	636	430	403	119	180	80	38	32	1.39837029226266	14.3560069548073	6.34374425475423	15.011018865105	9.94098391544652	9.46763101022811	3.17890332201265	5.00886558642537	2.46104721598237	1.22977335373002	0.97704655005385
ENSMUSG00000050359	724.481913245432	816.254869876187	1452.44078224756	1108.86648058733	664.576819413984	736.172081007683	375.975908539833	237.907606093461	219.042241391493	405.909769585164	652.825678254443	839.824122131144	378.92132383114	1.14846773146874	0.0013101759974954	0.0703037339247754	Sprr1a	3	92483952	92485895	-	806	protein_coding	small proline-rich protein 1A [Source:MGI Symbol;Acc:MGI:106660]	-	876	664	1577	1284	783	855	382	232	193	342	579	41.3046997037785	47.1114244270708	82.6650060427447	63.355298616136	37.8431728136763	41.992067267394	21.3333267435398	13.4964553008368	12.4122962139198	23.1383534855034	36.9580207014108
ENSMUSG00000039117	636.816293606144	483.114704610454	541.556867445508	613.158256399536	648.450434268561	530.388306316646	623.017670433807	830.625693688377	660.53152585414	1025.45626000462	796.01887538452	582.357504725808	828.158088732915	-0.507110178461095	0.0013306440140333	0.0709302604772011	Taf4	2	179912152	179976646	-	4621	protein_coding	TATA-box binding protein associated factor 4 [Source:MGI Symbol;Acc:MGI:2152346]	-	770	393	588	710	764	616	633	810	582	864	706	6.33264527192197	4.86350962560589	5.37608848137468	6.11048019067598	6.4404796272381	5.27692505482651	6.16592170157665	8.21894033955212	6.5285521891837	10.1957496058857	7.86020576180453
ENSMUSG00000022148	392.841220081712	252.006398079245	611.554013577921	377.394588798024	446.446241394324	450.313448382477	366.133607269157	571.18334738818	423.330342171124	610.051525049047	2547.03490013262	413.812788226123	1037.90002868524	-1.3262838224354	0.00133146790091861	0.0709302604772011	Fyb	15	6522853	6663313	+	5384	protein_coding	FYN binding protein [Source:MGI Symbol;Acc:MGI:1346327]	-	475	205	664	437	526	523	372	557	373	514	2259	3.35288735641365	2.17741899752191	5.2106041190625	3.22796893142087	3.80576102063798	3.84532295207866	3.11005559626401	4.85083968116601	3.59115081835299	5.20594355562305	21.5862082317006
ENSMUSG00000068747	10182.444424518	5873.59302450064	8756.09037211641	9813.12291192665	11698.4192873345	8922.75002980423	14789.0418893181	17514.9220348117	18939.7768100582	16606.6944328527	12128.5765474664	10005.0659913598	16297.4924562972	-0.70388536079782	0.00133358432060019	0.0709302604772011	Sort1	3	108284082	108361511	+	7569	protein_coding	sortilin 1 [Source:MGI Symbol;Acc:MGI:1338015]	-	12312	4778	9507	11363	13783	10363	15026	17080	16688	13992	10757	61.8187908651147	36.09947102033	53.067672340143	59.7045544530479	70.9358981099835	54.1979893721861	89.3583504791293	105.807423411433	114.286688729404	100.80514032196	73.116912777843
ENSMUSG00000037759	271.267200393267	146.286640836244	180.51895581517	220.218810397016	179.08775082548	213.532954491117	186.019494015781	352.759553862718	307.567085062666	210.076108820392	734.006073477794	199.561686682011	401.102205305893	-1.00623283089335	0.00136388409520016	0.0721896112771359	Ptger2	14	44988195	45003820	+	5193	protein_coding	prostaglandin E receptor 2 (subtype EP2) [Source:MGI Symbol;Acc:MGI:97794]	-	328	119	196	255	211	248	189	344	271	177	651	2.40041275515963	1.31045416863818	1.59464053356649	1.95287667447349	1.58279603418657	1.89046891552052	1.63822574092914	3.10603895042001	2.705084477831	1.85864450060917	6.44952675105502
ENSMUSG00000053510	3581.05785885014	3202.32520486064	3497.09426137856	3545.09104580295	3949.26684640264	3751.46404321693	3955.62088068479	4551.00843035681	4418.29764630613	5160.51367881957	4217.99803514658	3640.27430588524	4586.95444765727	-0.33328715627515	0.0013658878552929	0.0721896112771359	Nrd1	4	109000655	109061777	+	7140	protein_coding	nardilysin, N-arginine dibasic convertase, NRD convertase 1 [Source:MGI Symbol;Acc:MGI:1201386]	-	4330	2605	3797	4105	4653	4357	4019	4438	3893	4348	3741	23.0473018226777	20.8642469183057	22.4681562626541	22.8648264854562	25.3860810035812	24.1560283535199	25.3367005392975	29.1444499854159	28.262856666519	33.2072346428591	26.9559522812552
ENSMUSG00000039640	857.634410999444	1407.54793073529	1055.48328247033	1197.81760792416	816.504342626121	1078.85803216681	998.99357897364	692.188078073648	860.27989106089	529.344319400535	696.798392333758	1058.97702655654	694.652670217208	0.607617573908267	0.00136920252959887	0.0721896112771359	Mrpl12	11	120484613	120489065	+	1532	protein_coding	mitochondrial ribosomal protein L12 [Source:MGI Symbol;Acc:MGI:1926273]	-	1037	1145	1146	1387	962	1253	1015	675	758	446	618	25.7247045642813	42.7405315724492	31.6046439936763	36.0056500469465	24.4611644565871	32.3763948746828	29.8220532234196	20.6591184231236	25.64722042811	15.8751369565351	20.7536693041689
ENSMUSG00000048251	291.116019934237	59.006376135628	210.912453477928	92.4055400489441	68.7493261462742	154.983596001617	84.6437909278158	11.280102013052	15.8890745050824	42.7273441668593	83.4354062017768	137.402443238921	38.3329817216927	1.84442964628784	0.00138463029466499	0.0726606695162867	Bcl11b	12	107910403	108003602	-	8111	protein_coding	B cell leukemia/lymphoma 11B [Source:MGI Symbol;Acc:MGI:1929913]	zf-C2H2	352	48	229	107	81	180	86	11	14	36	74	1.64929623201234	0.338423126899383	1.19285081395867	0.524641132254609	0.389019559914247	0.878484870254679	0.47725920540821	0.0635894489269676	0.0894712486515598	0.242030159293951	0.469377752150685
ENSMUSG00000021508	2238.78143739199	1572.27406411392	3428.01813032684	2357.63667601512	1564.25935910597	2012.20368808767	1415.32292272325	1529.9920184976	1307.44384498964	1076.4916988706	886.219314521576	2084.07089682354	1200.03671921985	0.796311152883138	0.00138614939916387	0.0726606695162867	Cxcl14	13	56288643	56296551	-	1827	protein_coding	chemokine (C-X-C motif) ligand 14 [Source:MGI Symbol;Acc:MGI:1888514]	-	2707	1279	3722	2730	1843	2337	1438	1492	1152	907	786	56.3092980052458	40.0336506492573	86.0721936775963	59.4260768163312	39.2959333577003	50.6356451347675	35.4283235884529	38.2910304128964	32.6846467698939	27.0713632880883	22.1334534304327
ENSMUSG00000072812	1180.17772854022	826.089265898792	820.62443689447	891.238479724395	1279.92572627878	687.093942273837	1052.14200583529	1996.57805631021	1960.03083359124	1602.27540625723	930.19202860089	962.470226492255	1622.26908118989	-0.75308150161787	0.00141408083091548	0.0737606763229862	Ahnak2	12	112772194	112802657	-	14163	protein_coding	AHNAK nucleoprotein 2 [Source:MGI Symbol;Acc:MGI:2144831]	-	1427	672	891	1032	1508	798	1069	1947	1727	1350	825	3.82912128592004	2.71335873416173	2.65795423657519	2.89786001492376	4.14769589767496	2.23040545574278	3.39744718444682	6.44580961545254	6.32072574072638	5.19780401936357	2.99684220193817
ENSMUSG00000020056	729.444118130674	918.286728610711	567.345289704818	560.478462539857	443.899970055573	474.422007760507	479.320071881934	411.210991566715	354.099374684693	348.939977362685	343.889174210026	596.170949812011	364.53487945603	0.708442682313989	0.00141764839399968	0.0737606763229862	Washc3	10	88201093	88246158	+	4536	protein_coding	WASH complex subunit 3 [Source:MGI Symbol;Acc:MGI:1914532]	-	882	747	616	649	523	551	487	401	312	294	305	7.38968530342207	9.41761113299083	5.73763235064997	5.69016174074161	4.49147993335324	4.80855663486218	4.83265930729138	4.14512951176247	3.56542587738716	3.53439978246724	3.45932986273992
ENSMUSG00000027797	174.504205131034	146.286640836244	183.282001057238	87.223920980779	156.171308776722	180.81419533522	96.4545524526273	107.673701033679	66.9610996999901	42.7273441668593	64.2678128851524	146.390974938552	70.4074894464201	1.05350705526049	0.00142035944251943	0.0737606763229862	Dclk1	3	55242364	55539068	+	15296	protein_coding	doublecortin-like kinase 1 [Source:MGI Symbol;Acc:MGI:1330861]	-	211	119	199	101	184	210	98	105	59	36	57	0.524245830513991	0.44489987563664	0.54966774355819	0.262601050543683	0.468598364847633	0.543472536158145	0.288388849704184	0.321868296678256	0.199941985630955	0.128341175603637	0.191717679254221
ENSMUSG00000079363	210.893707622814	521.222989198047	724.838868502747	907.646940106918	641.660377365226	1147.73963038976	420.266264257876	288.155333242511	256.495059867759	417.77847629818	181.528383763325	653.466968206198	285.989313292944	1.19250461722126	0.00142340170441888	0.0737606763229862	Gbp4	5	105115767	105139586	-	7494	protein_coding	guanylate binding protein 4 [Source:MGI Symbol;Acc:MGI:97072]	-	255	424	787	1051	756	1333	427	281	226	352	161	1.29317379780805	3.23552951385302	4.43696592979697	5.57753093331576	3.92978623845765	7.04129667678838	2.5647465262647	1.75816410327419	1.56323623952203	2.56135846067854	1.1052928731792
ENSMUSG00000024653	25021.0910996887	25296.5251691449	12422.6514083419	15357.4553148633	7311.19377066674	6582.49773017981	5857.15348617944	2395.48348204451	2368.6070351505	5194.93292828732	7408.83856961994	13978.3668541521	4341.96550377556	1.68677828222973	0.00146030343450149	0.0752581276216913	Scgb1a1	19	9083636	9087958	-	476	protein_coding	secretoglobin, family 1A, member 1 (uteroglobin) [Source:MGI Symbol;Acc:MGI:98919]	-	30254	20578	13488	17783	8614	7645	5951	2336	2087	4377	6571	2415.49562128161	2472.23305039287	1197.19709640774	1485.76812201292	704.95068267198	635.779791471171	562.747094710223	230.108501011486	227.271699960281	501.430770578867	710.214765196985
ENSMUSG00000098557	662.454352179898	591.293060859105	585.765591318611	625.248700891921	559.33093741228	609.602144273029	557.074251920276	1015.20918117468	730.89742723379	789.268996415596	713.710974671956	598.681291265017	812.271644874006	-0.440456627562251	0.0014632968087701	0.0752581276216913	Kctd12	14	102976581	102982637	-	6057	protein_coding	potassium channel tetramerisation domain containing 12 [Source:MGI Symbol;Acc:MGI:2145823]	-	801	481	636	724	659	708	566	990	644	665	633	5.02580167950845	4.5413053129888	4.43633764353916	4.75372388781838	4.2382704057464	4.62713176132856	4.20619227595085	7.66380416414019	5.51135210490158	5.98694762557601	5.37664445847876
ENSMUSG00000046434	5374.06789071783	5161.82861236462	5209.26129638061	4756.72630457555	5380.27133878064	5087.76704874199	4376.87137506973	4092.62610309915	3968.86382459094	3530.9402471224	4425.45904516181	5049.54198094728	4004.47230499358	0.33450718082901	0.00146474714949865	0.0752581276216913	Hnrnpa1	15	103240432	103246692	+	3153	protein_coding	heterogeneous nuclear ribonucleoprotein A1 [Source:MGI Symbol;Acc:MGI:104820]	-	6498	4199	5656	5508	6339	5909	4447	3991	3497	2975	3925	78.3224277857333	76.1579248308322	75.7897510191556	69.4740986754462	78.3172810777673	74.1867254019	63.4853360358111	59.3505208547219	57.4912201180591	51.4522518284955	64.0443574532181
ENSMUSG00000090124	332.46772731126	196.687920452093	454.981449860682	486.208589229491	453.236298297659	512.306886783124	544.279260268397	533.241186071551	851.200419915129	579.192887595204	1465.75713597716	425.738304600387	857.347907389761	-1.00925442864355	0.00147211577182588	0.0754230614508646	Ugt1a7c	1	88095062	88220002	+	4219	protein_coding	UDP glucuronosyltransferase 1 family, polypeptide A7C [Source:MGI Symbol;Acc:MGI:3032636]	-	402	160	494	563	534	595	553	520	750	488	1300	3.62115347953558	2.16872085192454	4.94700641855907	5.30703350874382	4.93051804256471	5.58269141669727	5.89991656385976	5.77910514185287	9.21470851859955	6.30741902736442	15.8525455372493
ENSMUSG00000053931	790.644645048667	988.356800271769	1176.13625804067	920.600987777331	836.025756223211	860.158957808977	489.16237315261	654.245916757018	489.156507977894	497.298811275391	507.37747014594	865.869396903319	537.019676539061	0.688758615049699	0.00148327649779882	0.0757808051847245	Cnn3	3	121426497	121458207	+	3037	protein_coding	calponin 3, acidic [Source:MGI Symbol;Acc:MGI:1919244]	-	956	804	1277	1066	985	999	497	638	431	419	450	11.9630937204278	15.1392532773148	17.7652431362942	13.9593556802011	12.6343312548832	13.021375977487	7.36617209182791	9.85014592502628	7.35634929576455	7.52333877210629	7.62312259814714
ENSMUSG00000005686	1342.27642145815	942.872718667222	1371.39145514687	1508.71475201407	1903.76220427275	1309.61138621367	1721.41849224128	2034.52021762684	1990.67404870818	2161.2914924403	2434.2843512113	1442.86391857343	2155.19252749666	-0.578481242265599	0.00149370568294158	0.0760992695828974	Ampd3	7	110768206	110812405	+	5627	protein_coding	adenosine monophosphate deaminase 3 [Source:MGI Symbol;Acc:MGI:1096344]	-	1623	767	1489	1747	2243	1521	1749	1984	1754	1821	2159	10.9615510144544	7.79491971894973	11.1800264985305	12.3472132838066	15.5279162196197	10.7001158900429	13.990819650585	16.5322334873956	16.1578115255992	17.6471435278445	19.7397164349295
ENSMUSG00000022057	0	0	23.9463920979306	12.9540476704127	18.6726564841732	9.4712197556544	11.8107615248115	0	0	0	0	10.9792967904261	0	5.74133290931658	0.00151677438586819	0.0770580869369504	Adamdec1	14	68563380	68582095	-	2442	protein_coding	ADAM-like, decysin 1 [Source:MGI Symbol;Acc:MGI:1917650]	-	0	0	26	15	22	11	12	0	0	0	0	0	0	0.449834477346021	0.244285989558723	0.350944016290119	0.178313082648541	0.221190184278955	0	0	0	0
ENSMUSG00000023026	1487.00739727772	1255.11479238492	1155.8739262655	1326.49448145026	1636.40371370391	1441.34744281504	1577.7208936894	1930.94837187063	2104.1674380302	2018.8670118841	1604.44031115038	1411.42323536954	1914.60578323383	-0.439619352616283	0.00153107911337866	0.0774254853698794	Dip2b	15	100038664	100219473	+	10256	protein_coding	disco interacting protein 2 homolog B [Source:MGI Symbol;Acc:MGI:2145977]	-	1798	1021	1255	1536	1928	1674	1603	1883	1854	1701	1423	6.66257452529396	5.6929966440555	5.17000262910688	5.95615736913475	7.32301355676831	6.46120654041654	7.03535107339411	8.60872996848331	9.37047446891668	9.04414858532277	7.13825520007913
ENSMUSG00000074183	43.0057756721033	52.8598786215001	47.8927841958613	11.2268413143577	61.1105121300215	68.8815982229411	59.0538076240575	14.3564934711571	0	16.6161893982231	14.6575713597716	49.1473139686918	11.407563557288	2.10628351983051	0.00153254392941427	0.0774254853698794	Gsta1	9	78230656	78242684	+	956	protein_coding	glutathione S-transferase, alpha 1 (Ya) [Source:MGI Symbol;Acc:MGI:1095417]	-	52	43	52	13	72	80	60	14	0	14	13	2.06716839330635	2.57219423897486	2.29810835497695	0.540802163495901	2.93383324078518	3.31259450610679	2.82503362975527	0.686652366246946	0	0.798567314867075	0.699601355875052
ENSMUSG00000045381	0	51.6305791186745	12.894211129655	21.5900794506879	15.2776280325054	12.0542796890147	10.8265313977439	3.0763914581051	0	0	0	17.753329831183	0.769097864526275	4.46628372404843	0.0015741965844223	0.0787392865857584	Olfr433	1	174040705	174044411	+	3707	protein_coding	olfactory receptor 433 [Source:MGI Symbol;Acc:MGI:3030267]	-	0	42	14	25	18	14	11	3	0	0	0	0	0.647917786483891	0.159562377949262	0.268207169545186	0.189151913824564	0.149500151300692	0.13356736647112	0.0379459514123134	0	0	0
ENSMUSG00000022973	1023.04124050753	919.516028113536	1119.9543381186	1216.81687784077	1430.15573526509	1204.56694892368	1371.0325670052	1993.50166485211	1408.45296148623	1925.10422885127	1491.68976222906	1183.58339082492	1704.68715435467	-0.52608988250277	0.00157579642991043	0.0787392865857584	Synj1	16	90936092	91011308	-	8085	protein_coding	synaptojanin 1 [Source:MGI Symbol;Acc:MGI:1354961]	-	1237	748	1216	1409	1685	1399	1393	1944	1241	1622	1323	5.81460316162191	5.29071992049605	6.35445927935705	6.93080897614417	8.11859172378756	6.84973662125152	7.75534917545688	11.2741293681842	7.95649183307435	10.9398713012365	8.41869939293558
ENSMUSG00000031309	2972.36072626037	2048.01297170742	2839.48949376616	2880.11659872176	3311.850254602	2791.42676798469	3547.16537795172	4572.54317056355	4007.45157696042	5067.93776645804	3282.16847909963	2912.9174558563	4232.52524827041	-0.538875199248165	0.00157744754990096	0.0787392865857584	Rps6ka3	X	159210307	159368244	+	8322	protein_coding	ribosomal protein S6 kinase polypeptide 3 [Source:MGI Symbol;Acc:MGI:104557]	-	3594	1666	3083	3335	3902	3242	3604	4459	3531	4270	2911	16.4127277662987	11.44828634563	15.6520369174954	15.9375326362694	18.2650293467446	15.4213176034774	19.493388345682	25.1232915632141	21.9937796767347	27.9796031805986	17.9961529854729
ENSMUSG00000029468	1227.31867495002	1542.77087604611	1190.8724993317	1374.8562594198	1402.14675053883	1062.49865258887	1121.03811473003	2346.26121871482	1828.3785019777	1572.60363947468	1540.17249826523	1274.50026108648	1821.85396460811	-0.515993321128056	0.00157954406502199	0.0787392865857584	P2rx7	5	122643911	122691432	+	5970	protein_coding	purinergic receptor P2X, ligand-gated ion channel, 7 [Source:MGI Symbol;Acc:MGI:1339957]	-	1484	1255	1293	1592	1652	1234	1139	2288	1611	1325	1366	9.44691427733957	12.0216088350172	9.15059310157793	10.605269093376	10.7794482671946	8.18233037946441	8.58775521748308	17.9700161157956	13.9878534431254	12.1027185659503	11.7717641055509
ENSMUSG00000020514	487.123112901323	808.879072859234	402.483590261373	378.258191976052	378.545672360966	299.634952269794	377.944368793968	250.213171925882	293.947878344024	223.13168620471	234.521141756346	447.552708774673	250.45346955774	0.835956138117069	0.00158025584811248	0.0787392865857584	Mrpl22	11	58171661	58179565	+	981	protein_coding	mitochondrial ribosomal protein L22 [Source:MGI Symbol;Acc:MGI:1333794]	-	589	658	437	438	446	348	384	244	259	188	208	22.8179535712482	38.3574814887196	18.8207740075949	17.7565285279002	17.7103307547998	14.0425642335328	17.6194554131444	11.6623909684162	13.6854984806695	10.4503353987498	10.9083612023087
ENSMUSG00000071713	21533.4880995106	17534.7281083041	20820.46691407	23781.9043165217	27071.9568735995	21163.8710539986	30457.9855122347	32165.7236221276	30382.180321504	31715.5580785226	36112.8733140096	23194.9144111771	32594.083834041	-0.490784876408973	0.00159022308649345	0.0788990569623619	Csf2rb	15	78325752	78353847	+	7277	protein_coding	colony stimulating factor 2 receptor, beta, low-affinity (granulocyte-macrophage) [Source:MGI Symbol;Acc:MGI:1339759]	-	26037	14264	22606	27538	31896	24580	30946	31367	26770	26722	32029	135.978101353133	112.093944812579	131.249119522559	150.498780555203	170.743692199869	133.710553369967	191.417839575202	202.109806652044	190.68909619789	200.243289946911	226.441585468651
ENSMUSG00000022521	1337.3142165729	945.331317672874	1014.03760383929	1027.68778185274	1459.01347710426	1018.58663372174	1284.42031582325	1750.4667396618	1512.86687966249	1680.60887056313	1549.19254217894	1155.19876379815	1623.28375801659	-0.490407189209786	0.00159746314442776	0.0788990569623619	Crebbp	16	4081328	4213997	-	13540	protein_coding	CREB binding protein [Source:MGI Symbol;Acc:MGI:1098280]	-	1617	769	1101	1190	1719	1183	1305	1707	1333	1416	1374	4.5385984478034	3.2478867189408	3.43552968083332	3.49527424883239	4.9455891288258	3.4586153355728	4.33832527795431	5.91128140567346	5.10318542933353	5.7027715755766	5.22075425179831
ENSMUSG00000066315	114.130712360582	191.770722440791	191.571136783445	180.493064207751	145.986223421718	169.620935623992	124.012996010521	90.2408161044163	108.953653749136	79.5203349772105	99.2204830507616	159.6551129784	94.4838219703812	0.755299717264378	0.00160072886792184	0.0788990569623619	Gm12918	4	10848420	10849055	+	636	processed_pseudogene	predicted gene 12918 [Source:MGI Symbol;Acc:MGI:3652005]	-	138	156	208	209	172	197	126	88	96	67	88	8.24617174020684	14.026867047819	13.8175571531948	13.0689931634174	10.5349420739166	12.2615477304266	8.91751181618975	6.4877235251149	7.82427275269866	5.74459048201549	7.11853687313212
ENSMUSG00000012405	6714.69024388089	9061.16663532737	7541.27148068678	7340.62701323388	6619.45672363941	7657.05066245769	6137.65907239371	5119.11538628689	5818.80607053982	4942.12947530006	6037.79189473669	7295.98883308853	5479.46070671586	0.412971994766248	0.00160086304031258	0.0788990569623619	Rpl15	14	18267823	18271391	-	2473	protein_coding	ribosomal protein L15 [Source:MGI Symbol;Acc:MGI:1913730]	-	8119	7371	8188	8500	7799	8893	6236	4992	5127	4164	5355	124.769613495778	170.449406249094	139.887454643123	136.693470421092	122.850131224495	142.350946286515	113.504284187135	94.6492632824027	107.465500372198	91.8180344851775	111.403937579384
ENSMUSG00000029705	1329.0438750975	1063.34406994413	1682.69455241997	1681.43538761957	1926.67864632151	1796.94869364098	1728.30810313075	2146.29577393799	2145.02505818612	2270.48359420005	2936.02429391117	1601.20761831063	2374.45718005884	-0.568065987339449	0.00160772417850745	0.0790224754081018	Cux1	5	136248135	136567490	-	20024	protein_coding	cut-like homeobox 1 [Source:MGI Symbol;Acc:MGI:88568]	CUT	1607	865	1827	1947	2270	2087	1756	2093	1890	1913	2604	3.04996913827388	2.47034988708651	3.85489684503885	3.86694571354434	4.41606890654321	4.1257964230037	3.94733457807368	4.90100526811556	4.8926126250863	5.20961369682711	6.69044994371329
ENSMUSG00000031438	1977.43864676921	2405.73912702967	1480.07123466825	1713.38870520659	1374.13776581257	1257.08916756867	1694.84427881045	3185.09062295815	2300.51100155729	2181.46829385243	2749.985888191	1700.38698940934	2604.26395163972	-0.615477528675483	0.00162265706497709	0.0795408951013227	Rnf128	X	139563316	139673145	+	3464	protein_coding	ring finger protein 128 [Source:MGI Symbol;Acc:MGI:1914139]	-	2391	1957	1607	1984	1619	1460	1722	3106	2027	1838	2439	26.2320419076773	32.3077073429303	19.6003146700361	22.7780606393527	18.2066392100118	16.684421578535	22.3761584025177	42.0426754903959	30.3323270097853	28.9340355665984	36.2242247262428
ENSMUSG00000020182	17.3677170983494	1.22929950282558	0	13.8176508484402	7.63881401625269	16.3593795779485	3.9369205082705	0	0	0	0	8.62139736458384	0	5.39550266000376	0.00163878968783023	0.0801151713427949	Ddc	11	11814101	11898144	-	4461	protein_coding	dopa decarboxylase [Source:MGI Symbol;Acc:MGI:94876]	-	21	1	0	16	9	19	4	0	0	0	0	0.178902939423803	0.0128192015162935	0	0.142639799507411	0.078590690937868	0.168599996102117	0.0403606388708965	0	0	0	0
ENSMUSG00000020766	867.558820769929	1643.5734352778	1410.07408853584	1183.99995707572	917.506439063239	1056.47151274436	752.936047206734	645.016742382703	707.063815476167	671.768799956733	765.576227175763	1118.87432866766	697.356396247841	0.681620115031646	0.00165376043122877	0.0806297122075166	Galk1	11	116008457	116012719	-	1406	protein_coding	galactokinase 1 [Source:MGI Symbol;Acc:MGI:95730]	-	1049	1337	1531	1371	1081	1227	765	629	623	566	679	28.3544072138215	54.3800101693569	46.0060471638726	38.77975798458	29.9503011797067	34.5458135383831	24.4909921145711	20.9764553688823	22.9684976903767	21.9519193154499	24.8456084107144
ENSMUSG00000068284	716.211571770027	400.75163792114	781.020788424815	674.474082039489	1137.33453130873	874.796297431352	892.696725250336	1436.67481093508	1183.73605062864	1487.14895114097	1133.14301665927	782.469376306556	1310.17570734099	-0.743031848292947	0.00166574927530529	0.080996500284751	Usf3	16	44173246	44227465	+	13050	protein_coding	upstream transcription factor family member 3 [Source:MGI Symbol;Acc:MGI:2685454]	bHLH	866	326	848	781	1340	1016	907	1401	1043	1253	1005	2.52195762473439	1.42856592308999	2.74543010032354	2.38009056377204	3.99995501785382	3.08190593237883	3.12843430407632	5.03378197398492	4.14289246644089	5.23578671223423	3.96205712170723
ENSMUSG00000041439	200.969297852329	172.101930395582	167.624744685515	139.04011166243	130.708595389213	177.370115424073	98.4230127067626	371.217902611349	136.192067186421	265.859030371569	482.57234938325	155.176829730843	313.960337388147	-1.01686528056522	0.00168942056824782	0.0819278632254295	Mfsd6	1	52656286	52727462	-	8231	protein_coding	major facilitator superfamily domain containing 6 [Source:MGI Symbol;Acc:MGI:1922925]	-	243	140	182	161	154	206	100	362	120	224	428	1.12197731631873	0.97267696695249	0.934208547655557	0.777904411994385	0.728834529761061	0.99071970546508	0.546861894068367	2.06216184192003	0.75571581076363	1.48400991959747	2.67520057924248
ENSMUSG00000043336	1324.9087043598	813.796270870536	1171.53118263722	1018.18814689444	1320.6660676988	1239.00774803515	1635.79047118639	1776.10333514601	1688.78163311162	1825.40709246194	1872.78661758313	1217.69837024033	1790.76966957567	-0.5560381404204	0.00173223262308292	0.0837800082262796	Filip1l	16	57353093	57573126	+	5335	protein_coding	filamin A interacting protein 1-like [Source:MGI Symbol;Acc:MGI:1925999]	-	1602	662	1272	1179	1556	1439	1662	1732	1488	1538	1661	11.4119140666477	7.09605157868616	10.0734384655733	8.78885585362489	11.3615082882032	10.6773272271298	14.0225455588145	15.2222987657352	14.4576721267298	15.7203893818969	16.0177086960664
ENSMUSG00000041560	2983.11217017839	3558.82206068006	3353.41590879098	3062.33686928557	2555.60766699298	3548.26332845925	2600.33599571267	2233.4601985843	2361.79743179118	1878.81627267051	2574.09503187374	3094.55628572856	2262.04223372993	0.451939005815988	0.00174005119455402	0.0839343311585806	Nop53	7	15936183	15946074	-	3847	protein_coding	NOP53 ribosome biogenesis factor [Source:MGI Symbol;Acc:MGI:2154441]	-	3607	2895	3641	3546	3011	4121	2642	2178	2081	1583	2283	35.6331618708442	43.0347792582055	39.9874346122371	36.6580623262719	30.4894359419028	42.4049553984948	30.9129812859442	26.5462063968894	28.0401129033466	22.4388252222411	30.5315538593986
ENSMUSG00000068141	149.693180704821	228.649707525558	168.545759766204	173.584238783531	146.834980534635	208.366834624397	139.760678043603	81.011641730101	125.977662147439	118.687067130165	85.6904171802032	173.633625711821	102.841697046977	0.755512021764417	0.00175370020492125	0.0843683305481609	Gm10232	17	3044014	3044733	-	720	processed_pseudogene	predicted pseudogene 10232 [Source:MGI Symbol;Acc:MGI:3641637]	-	181	186	183	201	173	242	142	79	111	100	76	9.55380742799568	14.7731683074145	10.7385005471824	11.102391082128	9.35996936780439	13.305127850292	8.877406604318	5.14471560599547	7.99135357710525	7.57371381957266	5.43058078124549
ENSMUSG00000029375	863.423650032227	554.414075774338	397.878514857925	289.307064639218	106.094639114621	241.085593780294	153.53989982255	146.641326169676	114.628323215237	136.49012719969	153.340746532995	372.249062574453	137.7751307794	1.43370362222472	0.00176251210513119	0.0845679419332389	Cxcl15	5	90794534	90803067	+	2127	protein_coding	chemokine (C-X-C motif) ligand 15 [Source:MGI Symbol;Acc:MGI:1339941]	-	1044	451	432	335	125	280	156	143	101	115	136	18.6536323758355	12.1255724221192	8.58106728272614	6.26369031431765	2.28930335027052	5.21106780321265	3.30131809596601	3.15235649422015	2.46140879438152	2.94830044316228	3.28955082584538
ENSMUSG00000085999	0	0	0	0	2.5462713387509	0	0	9.2291743743153	6.80960335932103	15.4293187269214	18.0400878274112	0.363753048392985	12.3770460719922	-4.94690745888804	0.00178426542494872	0.085354824203821	Gm13411	2	24322424	24322956	+	414	lincRNA	predicted gene 13411 [Source:MGI Symbol;Acc:MGI:3651013]	-	0	0	0	0	3	0	0	9	6	13	16	0	0	0	0	0.282281056581183	0	0	1.01931624554671	0.751243579516357	1.71231790703382	1.9883133295178
ENSMUSG00000040229	9.92440977048537	0	10.131165887586	18.9992699166053	5.94129979041876	31.8577391781103	27.5584435578935	0	0	1.18687067130165	2.2550109784264	14.9160468715856	0.860470412432012	4.13802276201143	0.00178832404462987	0.085354824203821	Gpr34	X	13632089	13640858	+	2090	protein_coding	G protein-coupled receptor 34 [Source:MGI Symbol;Acc:MGI:1346334]	-	12	0	11	22	7	37	28	0	0	1	2	0.218205335001937	0	0.222367569570645	0.41862904315958	0.130470574477236	0.700796009988094	0.603034291876309	0	0	0.026091262919102	0.0492321601926058
ENSMUSG00000034158	4781.08440693133	2780.67547539147	2955.53739393306	2908.61550359667	3903.43396230512	2992.90544278679	3660.3518425645	5774.38676686327	5875.55276520083	5854.83302153103	3529.09218123732	3426.08628964413	5258.46618370811	-0.617977998712237	0.00179842403194853	0.0856115923030195	Lrrc58	16	37868389	37888858	+	8604	protein_coding	leucine rich repeat containing 58 [Source:MGI Symbol;Acc:MGI:2443542]	-	5781	2262	3209	3368	4599	3476	3719	5631	5177	4933	3130	25.5348300891112	15.0343756293569	15.7577557929937	15.5677067235401	20.8220664727948	15.9924701433711	19.4561112389997	30.6868212248933	31.1894436041116	31.2645441606292	18.7158311443497
ENSMUSG00000022551	2714.32607222775	3528.08957310942	3235.52597846271	3426.77741041318	3137.0062893411	3091.06172025448	3267.64402186452	2432.40017954177	2575.16500371657	2390.35753200152	2781.55604188897	3200.06158081045	2544.8696892872	0.330298682545529	0.00181621287590542	0.0860218308808015	Cyc1	15	76343523	76346260	+	2154	protein_coding	cytochrome c-1 [Source:MGI Symbol;Acc:MGI:1913695]	-	3282	2870	3513	3968	3696	3590	3320	2372	2269	2014	2467	57.9059621945832	76.1955127006554	68.9060731946695	73.2620260489486	66.8416380441593	65.9758405799602	69.3781394162245	51.6339991569603	54.6032711479389	50.9864945937137	58.9235132121358
ENSMUSG00000025500	72.7790049835593	156.121036858849	12.894211129655	10.3632381363302	22.9164420487581	10.3322397334412	19.6846025413525	0	14.7541406118622	0	1.1275054892132	43.5843964902779	3.97041152526886	3.45724264848333	0.00181652760805795	0.0860218308808015	Lmntd2	7	141209992	141214080	-	2128	protein_coding	lamin tail domain containing 2 [Source:MGI Symbol;Acc:MGI:1919250]	-	88	127	14	12	27	12	20	0	13	0	1	1.57159794852585	3.41291360970467	0.277959461963306	0.224265558835489	0.494257150761977	0.223226528278061	0.423047015984655	0	0.316666114110043	0	0.0241765072374403
ENSMUSG00000045377	0	44.254782101721	86.5754175848262	105.359587719357	32.2527702908447	66.2985382895808	20.6688326684201	5.12731909684183	2.26986778644034	0	14.6575713597716	50.7728469506785	5.51368956076345	3.20040100671082	0.00182796136493267	0.0863378522806869	Tmem88	11	69396519	69398234	-	1582	protein_coding	transmembrane protein 88 [Source:MGI Symbol;Acc:MGI:1914270]	-	0	36	94	122	38	77	21	5	2	0	13	0	1.30133532661863	2.51042022283926	3.0669472883815	0.93570281966607	1.92672808773335	0.597507112842044	0.148193891577587	0.0655319936619831	0	0.422767949567983
ENSMUSG00000036513	688.919444901192	1386.64983918726	667.735933499989	622.657891357838	555.935908960612	598.408884561801	640.733812721024	455.305935799555	466.45783011349	356.061201390495	422.81455845495	737.291673598531	425.159881439622	0.792964348905641	0.0018360328430261	0.0864938381141932	Commd2	3	57644349	57651715	-	3312	protein_coding	COMM domain containing 2 [Source:MGI Symbol;Acc:MGI:1098806]	-	833	1128	725	721	655	695	651	444	411	300	375	9.55839729464377	19.4765472776573	9.24853040711241	8.65760758188872	7.70392050252811	8.30674079765803	8.8475071944443	6.2857835142047	6.43252314960881	4.93937857798217	5.82513670757167
ENSMUSG00000059606	7.44330732786402	0	3.68406032275856	0	3.39502845166786	1.72203995557353	7.873841016541	41.0185527747347	20.4288100779631	23.737413426033	14.6575713597716	3.44546815348643	24.9605869096256	-2.84631125705486	0.00184580387867294	0.0866691640389026	Rnase2b	14	51162260	51163018	+	759	protein_coding	ribonuclease, RNase A family, 2B (liver, eosinophil-derived neurotoxin) [Source:MGI Symbol;Acc:MGI:1858598]	-	9	0	4	0	4	2	8	40	18	20	13	0.450641452721391	0	0.222660543970606	0	0.205295313877224	0.104309629375431	0.474436917004135	2.47106968617384	1.22930767557222	1.43691013177663	0.881184316490842
ENSMUSG00000035637	459.830986032489	519.993689695222	583.002546076542	633.021129494168	390.428271941804	609.602144273029	375.975908539833	268.671520674512	354.099374684693	331.13691729316	370.949305951143	510.26495372187	331.214279650877	0.624000987554579	0.00185030628345795	0.0866691640389026	Grhpr	4	44981395	44990734	+	1603	protein_coding	glyoxylate reductase/hydroxypyruvate reductase [Source:MGI Symbol;Acc:MGI:1923488]	-	556	423	633	733	460	708	382	262	312	279	329	13.1817076047853	15.0903753704619	16.6838101012236	18.1854232192248	11.1785411551924	17.4838035423375	10.7265510638135	7.66363031274419	10.0890653648335	9.49100207158924	10.5591159295189
ENSMUSG00000021670	2258.63025693296	1583.33775963935	1082.19271981033	1123.5477346138	1583.78077270306	1123.63107101173	1891.69030422398	2944.10662540658	2991.68574252837	2937.50491147158	1558.21258609264	1520.97294556217	2607.87746637479	-0.777907940749157	0.00185651834257731	0.0866691640389026	Hmgcr	13	96648967	96670936	-	7275	protein_coding	3-hydroxy-3-methylglutaryl-Coenzyme A reductase [Source:MGI Symbol;Acc:MGI:96159]	-	2731	1288	1175	1301	1866	1305	1922	2871	2636	2475	1382	14.266554743078	10.1245577811506	6.82385703184143	7.11209025282589	9.99170176193913	7.10090490365757	11.8918836022646	18.5040576335906	18.7820188614094	18.5516948817574	9.77327744722465
ENSMUSG00000115856	8.27034147540447	0	0	10.3632381363302	11.0338424679205	19.8034594890956	23.621523049623	0	0	0	0	10.4417720883391	0	5.66899985869709	0.00185886887639263	0.0866691640389026	Gm18095	15	99880199	99881216	+	746	processed_pseudogene	predicted gene, 18095 [Source:MGI Symbol;Acc:MGI:5010280]	-	10	0	0	12	13	23	24	0	0	0	0	0.50943828212025	0	0	0.639728028420806	0.678836750008903	1.22046461126468	1.44811375337589	0	0	0	0
ENSMUSG00000018846	2648.16334042451	910.910931593757	1453.36179732825	1597.6658793509	2084.54746932407	1500.75782128233	2198.77010386908	3394.28524210929	3169.87036376394	3407.50569730703	2231.33336315292	1770.59676331041	3050.7486665833	-0.784667727440423	0.00188154705753526	0.0875015871346592	Pank3	11	35769484	35791285	+	7376	protein_coding	pantothenate kinase 3 [Source:MGI Symbol;Acc:MGI:2387464]	-	3202	741	1578	1850	2456	1743	2234	3310	2793	2871	1979	16.497981954913	5.74500614851699	9.03880757980893	9.97479044675925	12.970845166072	9.35432945750032	13.6330342172877	21.0413627368414	19.6281736596602	21.2252919071516	13.8035269857808
ENSMUSG00000018906	224.953288131002	727.745305672745	338.012534613098	365.304144305639	355.629230312208	380.570830181749	83.6595608007482	149.717717627782	112.358455428797	206.515496806487	95.8379665831221	353.696413431027	141.107409111547	1.32513277304263	0.00189753177385284	0.0878251836001229	P4ha2	11	54100095	54131665	+	6239	protein_coding	procollagen-proline, 2-oxoglutarate 4-dioxygenase (proline 4-hydroxylase), alpha II polypeptide [Source:MGI Symbol;Acc:MGI:894286]	-	272	592	367	423	419	442	85	146	99	174	85	1.65685431481943	5.42625150100941	2.48528460108367	2.69636289459332	2.61613323507568	2.80442265135526	0.613245265678029	1.09724762062697	0.822526829888802	1.52081241756061	0.700921081761213
ENSMUSG00000062590	271.267200393267	126.617848791035	198.939257428962	160.630191113118	191.819107519234	215.254994446691	344.480544473669	123.055658324204	112.358455428797	59.3435335650824	137.55566968401	215.572734880854	108.078329250523	0.995743500258287	0.00189818999676066	0.0878251836001229	Armc9	1	86154780	86278284	+	13006	protein_coding	armadillo repeat containing 9 [Source:MGI Symbol;Acc:MGI:1926045]	-	328	103	216	186	226	250	350	120	99	50	122	0.958430219709671	0.45288368217062	0.701673462646413	0.568750975905719	0.676901552564503	0.760908510456253	1.21130792520902	0.432617689944474	0.394567498975568	0.20963685799217	0.482593272563072
ENSMUSG00000001157	727.790049835594	547.038278757385	712.865672453782	667.565256615269	718.048517527753	774.0569600303	795.257942670641	1001.87815152289	970.368478703247	858.107495351092	933.57454506853	706.088953984389	940.982167661441	-0.41362742403534	0.00192592232835034	0.0885225066697402	Gmcl1	6	86691768	86733383	-	6493	protein_coding	germ cell-less, spermatogenesis associated 1 [Source:MGI Symbol;Acc:MGI:1345156]	-	880	445	774	773	846	899	808	977	855	723	828	5.1507168249854	3.91929366919182	5.03640455583844	4.73464096479652	5.07558120957029	5.48088224377491	5.60139529040813	7.05530736290777	6.82575311467234	6.07203521625865	6.56069904947699
ENSMUSG00000005447	485.469044606243	1058.42687193283	621.685179465507	630.430319960086	435.412398926403	619.93438400647	444.872017434567	333.275741294719	371.123383082996	333.510658635763	403.646965138326	613.747173761729	360.389187037951	0.767027567744473	0.00192833057314355	0.0885225066697402	Pafah1b3	7	25295049	25297986	-	2107	protein_coding	platelet-activating factor acetylhydrolase, isoform 1b, subunit 3 [Source:MGI Symbol;Acc:MGI:108414]	-	587	861	675	730	513	720	452	325	327	281	358	10.5877571246807	23.3685525900159	13.5351878488064	13.7787964609003	9.48448273355873	13.5270826438267	9.6561535502358	7.23245271519853	8.04475979336857	7.27249065009939	8.74145393908673
ENSMUSG00000046432	267.132029655564	528.598786215001	328.802383806202	274.62581061275	206.247978438823	286.719652602992	288.379427230814	133.310296517888	175.914753449127	92.5759123615286	241.286174691625	311.500866937449	160.771784255042	0.95257575015874	0.00193114428175582	0.0885225066697402	Bex3	X	136270253	136271978	+	973	protein_coding	brain expressed X-linked 3 [Source:MGI Symbol;Acc:MGI:1338016]	-	323	430	357	318	243	333	293	130	155	78	214	12.615953708441	25.2725353798558	15.5017392024428	12.9977218847389	9.72868751427891	13.5477625363577	13.5545481322968	6.2646568842439	8.25750265460169	4.37142618815211	11.3153011139491
ENSMUSG00000051439	2472.83210114594	1658.32502931171	1601.64522531928	1645.16405414242	1642.34501349433	1518.83924081585	1619.05855902624	2830.28014145669	1739.85365830652	1678.23512922053	9670.61458098162	1736.88703189368	3979.74587749134	-1.19614892765158	0.00193278450908183	0.0885225066697402	Cd14	18	36725074	36726736	-	1572	protein_coding	CD14 antigen [Source:MGI Symbol;Acc:MGI:88318]	-	2990	1349	1739	1905	1935	1764	1645	2760	1533	1414	8577	72.2851441348921	49.0741296397493	46.7382116169444	48.1942691385528	47.9500703173494	44.4203751080342	47.1024638128259	82.3234036479708	50.5498041415405	49.0499145383622	280.703644198931
ENSMUSG00000068227	511.934137327537	238.484103548163	455.902464941372	477.572557449216	264.812219230093	533.832386227793	232.27830998796	65.6296844395755	66.9610996999901	121.060808472768	349.526701656092	387.830882673162	150.794573567106	1.36368764830292	0.00194209493990971	0.0886956505844075	Il2rb	15	78479256	78495271	-	4287	protein_coding	interleukin 2 receptor, beta chain [Source:MGI Symbol;Acc:MGI:96550]	-	619	194	495	553	312	620	236	64	59	102	310	5.48741201977598	2.58786397132072	4.87839279638888	5.13008555689026	2.83505788947035	5.72498546670053	2.47792857247051	0.699992308581645	0.713392258505036	1.29744236741175	3.72026085710162
ENSMUSG00000047496	4.13517073770224	30.7324875706396	34.0775579855167	24.1808889847704	43.2866127587652	18.081419533522	26.5742134308259	6.1527829162102	4.53973557288069	9.49496537041319	3.3825164676396	25.8669072859632	5.89250008178592	2.13513761394394	0.0019463455330316	0.0886956505844075	Rnf152	1	105276914	105356710	-	8532	protein_coding	ring finger protein 152 [Source:MGI Symbol;Acc:MGI:2443787]	-	5	25	37	28	51	21	27	6	4	8	3	0.0222715048324957	0.167564633040862	0.183221286226164	0.13051491500287	0.232852095196714	0.0974326759619665	0.142443678799897	0.0329736619515813	0.0243018316861831	0.0511305574317142	0.0180898760201382
ENSMUSG00000015755	2408.32343763778	1989.00659557179	2406.61240584203	2178.00721498539	2261.0889488108	2202.48910317854	2119.0474635766	2520.59006800745	2618.29249165894	2929.19681677247	3416.341632316	2223.5107385147	2871.10525218871	-0.368444672947726	0.00195324154822423	0.0887868219552452	Tab2	10	7905653	7956230	-	6135	protein_coding	TGF-beta activated kinase 1/MAP3K7 binding protein 2 [Source:MGI Symbol;Acc:MGI:1915902]	-	2912	1618	2613	2522	2664	2558	2153	2458	2307	2468	3030	18.0387819240504	15.081937895037	17.9949188695579	16.3487094459012	16.9153299744178	16.5052518536468	15.796458351125	18.78599009804	19.4922912336027	21.9367343257177	25.4093317727559
ENSMUSG00000026421	2345.46884242471	2856.89204456666	3154.47665136202	2703.07794722612	2265.33273437538	2814.67430738493	2484.19684071869	1514.61006120708	2073.52422291325	2130.43285498646	2094.90519895813	2660.58848115121	1953.36808451623	0.44587994472491	0.0019596791361367	0.0888567512302782	Csrp1	1	135720061	135752232	+	1956	protein_coding	cysteine and glycine-rich protein 1 [Source:MGI Symbol;Acc:MGI:88549]	-	2836	2324	3425	3130	2669	3269	2524	1477	1827	1795	1858	55.1020530775767	67.9454643705351	73.9804171258164	63.6397474353278	53.1545620256106	66.1579824711318	58.0832306298245	35.4061269708254	48.4171878141976	50.0422686115322	48.8699665396551
ENSMUSG00000039167	207.585571032652	100.802559231698	368.406032275856	194.310715056191	173.995208147978	238.502533846934	71.8487992759367	125.106585962941	52.2069590881279	84.267817662417	36.0801756548224	193.635916981035	74.415384592077	1.37931385132882	0.00199708001227078	0.09014375538325	Adgrl4	3	151437887	151545086	+	4585	protein_coding	adhesion G protein-coupled receptor L4 [Source:MGI Symbol;Acc:MGI:2655562]	-	251	82	400	225	205	277	73	122	46	71	32	2.08048594490487	1.02274581309993	3.68591827423533	1.951623947118	1.74170798051945	2.39153428667162	0.716661021277211	1.24763419193198	0.520053897793875	0.844423665117894	0.359067270848579
ENSMUSG00000090307	50.4490829999673	0	11.9731960489653	9.49963495830266	21.2189278229241	5.16611986672058	6.88961088947338	22.5602040261041	52.2069590881279	47.4748268520659	275.111339368021	15.0280817980505	99.3383323335797	-2.7171489064714	0.00199800351017624	0.09014375538325	1700071M16Rik	17	43588340	43592442	-	2883	antisense	RIKEN cDNA 1700071M16 gene [Source:MGI Symbol;Acc:MGI:1920754]	-	61	0	13	11	25	6	7	22	46	40	244	0.804110248566219	0	0.190512624640823	0.151740322615942	0.337797310164787	0.0823839840748722	0.109290814257846	0.357803690771165	0.827071495450891	0.756583274379787	4.35421998123851
ENSMUSG00000100954	33.0813659016179	28.2738885649884	14.7362412910342	52.6797938596784	14.4288709195884	32.718759155897	44.2903557180432	6.1527829162102	1.13493389322017	0	15.7850768489848	31.4584679158354	5.76819841460379	2.44199102463196	0.00200519927388118	0.090240693237005	Gm10138	1	151339604	151345231	-	2843	antisense	predicted gene 10138 [Source:MGI Symbol;Acc:MGI:3708522]	-	40	23	16	61	17	38	45	6	1	0	14	0.534704127276408	0.462641059857989	0.237776085647119	0.853308232539489	0.232933998853132	0.529106283933553	0.712468910494031	0.0989557804329552	0.0182327847297322	0	0.253347345627092
ENSMUSG00000033400	1333.1790458352	640.465040972129	1154.95291118481	1322.17646556013	1481.0811620401	1311.33342616924	1546.22552962324	1873.52239798601	1922.57801511497	2002.25082248588	2029.50988058376	1255.63051162641	1956.96527904265	-0.639686349523759	0.00201010310788719	0.090240693237005	Agl	3	116739999	116808166	-	14023	protein_coding	amylo-1,6-glucosidase, 4-alpha-glucanotransferase [Source:MGI Symbol;Acc:MGI:1924809]	-	1612	521	1254	1531	1745	1523	1571	1827	1694	1687	1800	4.36872299108801	2.1246626684262	3.77817137031318	4.3419739843361	4.84747209836088	4.2992742724073	5.04272767087681	6.10891934024364	6.2618453280574	6.56017667674944	6.60384320917717
ENSMUSG00000006777	18.1947512458898	253.23569758207	102.23267395655	117.450032211742	49.227912549184	53.3832386227793	53.1484268616518	19.483812567999	27.2384134372841	0	27.0601317411168	92.4103904328382	18.4455894366	2.32096517105384	0.00201530227479437	0.0902507095257914	Krt23	11	99477974	99493137	-	1565	protein_coding	keratin 23 [Source:MGI Symbol;Acc:MGI:2148866]	-	22	206	111	136	58	62	54	19	24	0	24	0.534242880904636	7.52741874800139	2.99663389280824	3.45603018378388	1.44369174241264	1.56824362273132	1.55313669970699	0.56925392882289	0.794926113532963	0	0.788972893054666
ENSMUSG00000042734	352.31654685223	350.350358305291	557.214123817232	385.167017400272	348.839173408873	428.787948937808	260.820983672921	249.187708106513	270.114266586401	200.581143449979	244.668691159265	383.356593199233	241.137952325539	0.668887614521318	0.0020406778444122	0.0909797153295586	Ttc9	12	81631249	81667557	+	4778	protein_coding	tetratricopeptide repeat domain 9 [Source:MGI Symbol;Acc:MGI:1916730]	-	426	285	605	446	411	498	265	243	238	169	217	3.38839364388211	3.41108005855856	5.34975975766965	3.71228810353106	3.35086165072656	4.12590648080622	2.49649092982489	2.38466240952723	2.58202638401373	1.92877667971034	2.3365698631386
ENSMUSG00000025473	1098.30134793371	917.057429107885	1051.79922214757	1410.26398971893	1297.74962565004	1111.57679132271	898.602106012742	2781.05787812701	1531.02582195401	619.54649041946	5077.15721792704	1112.19293027051	2502.19685210688	-1.16973971732626	0.00204161350494185	0.0909797153295586	Adam8	7	139978932	139992562	-	4638	protein_coding	a disintegrin and metallopeptidase domain 8 [Source:MGI Symbol;Acc:MGI:107825]	-	1328	746	1142	1633	1529	1291	913	2712	1349	522	4503	10.881724726976	9.19816680493364	10.4030433905646	14.0025909035277	12.8421447823939	11.0187335302366	8.86074620163876	27.4173653006561	15.076865809608	6.13735360489045	49.9501026580277
ENSMUSG00000056370	2420.72894985089	357.726155322245	2384.50804390548	1595.07506981682	690.039532801493	951.427075454374	378.928598921036	224.576576441672	261.034795440639	566.137310210886	379.969349864849	1254.06191801033	357.929507989512	1.8091531412532	0.00205263623607978	0.0911087797032595	Sftpb	6	72304610	72314371	+	1968	protein_coding	surfactant associated protein B [Source:MGI Symbol;Acc:MGI:109516]	-	2927	291	2589	1847	813	1105	385	219	230	477	337	56.523368161454	8.45592442458228	55.5817231440527	37.3245655782499	16.0926020640596	22.2266170246512	8.80574083475377	5.21778041546623	6.05804654823404	13.2170542387908	8.80987992592937
ENSMUSG00000037395	261.342790622781	140.140143322116	314.987157595857	257.353747052199	301.308775085523	230.753354046853	316.922100915775	485.044386561238	427.870077744005	447.450243080721	347.271690677666	260.401152663015	426.909099515907	-0.711770535674554	0.00205911964865908	0.0911087797032595	Rcor3	1	192098546	192138062	-	13622	protein_coding	REST corepressor 3 [Source:MGI Symbol;Acc:MGI:2441920]	MYB	316	114	342	298	355	268	322	473	377	377	308	0.881610210496985	0.478582895897601	1.06074325875059	0.870018221395369	1.01519225972046	0.778807455972515	1.06400889775709	1.62812236606998	1.43459838745845	1.50918285067156	1.16325525470504
ENSMUSG00000078921	239.012868639189	534.745283729129	905.357824317916	1062.23190897384	490.581611266006	1173.57022972336	404.518582224794	257.39141866146	303.027349489786	428.460312339895	236.776152734772	687.14547269632	306.413808306478	1.16554937344148	0.00205957984663044	0.0911087797032595	Tgtp2	11	49057194	49064206	-	2938	protein_coding	T cell specific GTPase 2 [Source:MGI Symbol;Acc:MGI:3710083]	-	289	435	983	1230	578	1363	411	251	267	361	210	3.73831984327547	8.46702151614044	14.1360078178044	16.6496949262073	7.66367127200186	18.364548136927	6.29680572764308	4.0057948846434	4.71074215977871	6.70033933282276	3.67733068559133
ENSMUSG00000038369	1185.13993342546	786.751681808373	1057.32531263171	986.234829307422	1577.83947291264	1096.93945170034	1919.24874778187	1938.12661860621	2050.82554504885	1984.44776241636	1932.54440851143	1229.9256327954	1976.48608364571	-0.684153079945305	0.00206754023532201	0.0912383874648059	Ncoa6	2	155390656	155473894	-	9744	protein_coding	nuclear receptor coactivator 6 [Source:MGI Symbol;Acc:MGI:1929915]	-	1433	640	1148	1142	1859	1274	1950	1890	1807	1672	1714	5.58906705126874	3.75608919304994	4.97771082458426	4.66102882721499	7.43195267009953	5.1756909420486	9.00798387484568	9.09476132880038	9.61281847545546	9.35708091600406	9.04979465166071
ENSMUSG00000042190	612.832303327471	374.936348361803	739.575109793781	766.879622088433	803.772985932366	607.880104317455	745.062206190193	1137.23937567952	767.215311816836	835.55695259636	2288.8361431028	664.419811430215	1257.21194579888	-0.919705101407243	0.0020730151293036	0.0912579500004353	Cmklr1	5	113612354	113650426	-	3408	protein_coding	chemokine-like receptor 1 [Source:MGI Symbol;Acc:MGI:109603]	-	741	305	803	888	947	706	757	1109	676	704	2030	8.26321450176422	5.11791950677128	9.95499415768581	10.3625428641262	10.8245839672443	8.20051821293167	9.99830906487115	15.2580395980985	10.2819851886623	11.264565906294	30.6451417325658
ENSMUSG00000021795	425.09555183579	151.203838847547	487.21697768482	416.256731809262	155.322551663805	202.339694779889	58.0695774969899	81.011641730101	59.0165624474489	118.687067130165	127.408120281092	270.786417731157	96.5308478972016	1.4890493750077	0.00208009520647086	0.091347909829932	Sftpd	14	41172214	41185149	-	2417	protein_coding	surfactant associated protein D [Source:MGI Symbol;Acc:MGI:109515]	-	514	123	529	482	183	235	59	79	52	100	113	8.08196328710456	2.91019210988614	9.24706843919962	7.93091596453338	2.94941075833727	3.84881817202085	1.09876704490909	1.53255905515794	1.11520974898829	2.25613320235512	2.40528739608765
ENSMUSG00000025201	11.5784780655663	60.2356756384536	11.0521809682757	13.8176508484402	8.48757112916965	3.44407991114705	0.984230127067626	1.02546381936837	2.26986778644034	1.18687067130165	0	15.6571238125886	1.12055056927759	3.79780034654397	0.0020858832563951	0.0913808324184489	Bloc1s2-ps	2	52619754	52620185	+	432	processed_pseudogene	biogenesis of lysosomal organelles complex-1, subunit 2, pseudogene [Source:MGI Symbol;Acc:MGI:3702045]	-	14	49	12	16	10	4	1	1	2	1	0	1.23161421723701	6.48642694501176	1.1736066171784	1.47295404074667	0.901731152967667	0.366532447666445	0.104194913196221	0.108538303923955	0.239980587901059	0.126228563659544	0
ENSMUSG00000032181	0	38.1082845875931	11.0521809682757	12.9540476704127	6.79005690333572	8.61019977786763	0	0	0	0	0	11.0735385582121	0	5.7469549013196	0.00209348943832895	0.0914280846921392	Scg3	9	75643189	75684056	-	2738	protein_coding	secretogranin III [Source:MGI Symbol;Acc:MGI:103032]	-	0	31	12	15	8	10	0	0	0	0	0	0	0.647472679652938	0.18517094909462	0.217876693390213	0.113819680958958	0.144578175120439	0	0	0	0	0
ENSMUSG00000042514	34.7354341966988	0	9.2101508068964	0	7.63881401625269	12.9152996668015	9.84230127067626	0	0	0	0	10.6202857081894	0	5.69461620304866	0.00209704379070022	0.0914280846921392	Klhl14	18	21550377	21654718	-	4425	protein_coding	kelch-like 14 [Source:MGI Symbol;Acc:MGI:1921249]	-	42	0	10	0	9	15	10	0	0	0	0	0.360716841929756	0	0.0954798603806157	0	0.0792300728302438	0.134188150332122	0.101722491527158	0	0	0	0
ENSMUSG00000019179	5935.62407689779	8991.09656366631	8815.03533728055	8531.53579573382	6998.00239600038	7367.74794992134	7967.34287861243	5511.86802910497	5849.44928565676	5636.44881801153	6382.80857443593	7800.91214258752	5845.1436768023	0.416324521435249	0.00211292639941354	0.0918694171531241	Mdh2	5	135778480	135790398	+	3562	protein_coding	malate dehydrogenase 2, NAD (mitochondrial) [Source:MGI Symbol;Acc:MGI:97050]	-	7177	7314	9571	9879	8245	8557	8095	5375	5154	4749	5661	76.573665325089	117.42328847559	113.524200333667	110.299115707603	90.1690648480167	95.0963393334171	102.29471623911	70.7540543827691	75.003298486548	72.7025496602706	81.7644316391372
ENSMUSG00000026347	81.0493464589638	110.636955254302	121.573990651033	99.3143654731642	61.9592692429385	55.9662985561396	70.8645691488691	16.4074211098939	32.913082903385	45.1010855094626	55.2477689714468	85.9092563979157	37.4173396235471	1.20099424787181	0.00211729703754788	0.0918694171531241	Tmem163	1	127486546	127679548	-	4292	protein_coding	transmembrane protein 163 [Source:MGI Symbol;Acc:MGI:1919410]	-	98	90	132	115	73	65	72	16	29	38	49	0.867754285397187	1.19915685386223	1.29938924623294	1.06559233376478	0.662558099720139	0.599500881318371	0.755097525641949	0.174794211724692	0.350241939098842	0.482797786820848	0.587356188877534
ENSMUSG00000022303	60.3734927704526	0	5.52609048413784	37.1349366551831	38.1940700812634	14.637339622375	25.5899833037583	139.463079434098	103.278984283036	77.1465936346071	162.360790446701	25.9222732738815	120.56236194961	-2.21209339190556	0.00215572662925735	0.0933136369327939	Dcstamp	15	39745930	39760938	+	2664	protein_coding	dendrocyte expressed seven transmembrane protein [Source:MGI Symbol;Acc:MGI:1923016]	-	73	0	6	43	45	17	26	136	91	65	144	1.04140352731624	0	0.0951572932847353	0.641929294784867	0.658020030543973	0.252610200418766	0.439308282665146	2.39370962167425	1.7706675809997	1.33051729262763	2.78095175142016
ENSMUSG00000001946	283.672712606373	387.229343390059	876.806356816538	766.016018910406	424.378556458483	575.161345161558	187.987954269916	312.766464907352	203.153166886411	230.25291023252	154.468252022208	500.178898230476	225.160198512123	1.15136392436802	0.00216488114368461	0.0934867840547802	Esam	9	37528078	37538319	+	2867	protein_coding	endothelial cell-specific adhesion molecule [Source:MGI Symbol;Acc:MGI:1916774]	-	343	315	952	887	500	668	191	305	179	194	137	4.54670557210901	6.28313019139113	14.0292451984437	12.3040726619609	6.79364942591615	9.2232706328734	2.99872015264965	4.98814332927113	3.23634790743165	3.68990703284935	2.45843118729487
ENSMUSG00000074746	1520.91579732688	1188.73261923234	1582.3039086248	1479.35224396113	2038.71458522655	1729.78913537361	1804.09382291496	2273.45328753967	2243.76430689628	2303.7159729965	2093.77769346891	1620.55744466575	2228.67781522534	-0.459298836229806	0.00217958757695179	0.0938982895087282	Pdzd8	19	59296084	59345780	-	7076	protein_coding	PDZ domain containing 8 [Source:MGI Symbol;Acc:MGI:2677270]	-	1839	967	1718	1713	2402	2009	1833	2217	1977	1941	1857	9.87698307816674	7.81505156180995	10.2579454577798	9.62769888900146	13.2234872118858	11.2390161440198	11.6601706025871	14.6907729442262	14.4826724720979	14.9581918274861	13.5017251192996
ENSMUSG00000085956	40.5246732294819	0	4.6050754034482	6.90882542422012	3.39502845166786	2.58305993336029	3.9369205082705	0	0	0	0	8.85051185006413	0	5.43370173707664	0.00219440237696821	0.0943125021589395	4930481B07Rik	3	95015625	95020138	+	1490	processed_transcript	RIKEN cDNA 4930481B07 gene [Source:MGI Symbol;Acc:MGI:1922187]	-	49	0	5	8	4	3	4	0	0	0	0	1.24979912514253	0	0.141777980598733	0.213528907920323	0.104576606196519	0.0797023577476029	0.120838127518838	0	0	0	0
ENSMUSG00000030786	1791.35596357261	2060.30596673568	1763.74387952066	2108.91896074319	2010.70560050029	1936.43393004243	1843.46302799766	3246.61845212025	1906.68894060989	2289.47352494088	4936.21903177539	1930.70390415893	3094.7499873616	-0.680769389308012	0.00220802424301311	0.0943886817996472	Itgam	7	128062640	128118491	+	5024	protein_coding	integrin alpha M [Source:MGI Symbol;Acc:MGI:96607]	-	2166	1676	1915	2442	2369	2249	1873	3166	1680	1929	4378	16.384727627947	19.0773295278612	16.1043869801511	19.3307626836368	18.3686081965831	17.7205014487656	16.7810221504652	29.5479977580495	17.3336297248281	20.9374594938855	44.8323298572399
ENSMUSG00000098006	1.65406829508089	0	0.92101508068964	0.863603178027515	0.848757112916965	4.30509988893382	0	33.8403060391561	21.5637439711833	1.18687067130165	7.8925384244924	1.22750622223555	16.1208647765334	-3.68151107533482	0.00220876975720661	0.0943886817996472	Gm8565	3	69566451	69567464	-	1014	processed_pseudogene	predicted gene 8565 [Source:MGI Symbol;Acc:MGI:3644126]	-	2	0	1	1	1	5	0	33	19	1	7	0.0749587689273583	0	0.0416665071187598	0.0392206697240238	0.0384169485288	0.195194794615267	0	1.52595863978294	0.97128237943387	0.0537778496064331	0.355160997839163
ENSMUSG00000046733	1314.15726044177	1133.41414160519	1045.35211658274	794.514923785314	621.290206655219	763.724720296859	240.152151004501	587.590768498074	215.637439711833	397.601674886052	330.359108339468	844.657931481656	382.797247858857	1.14142776804437	0.00222016482214197	0.0943886817996472	Gprc5a	6	135065651	135084709	+	2083	protein_coding	G protein-coupled receptor, family C, group 5, member A [Source:MGI Symbol;Acc:MGI:1891250]	-	1589	922	1135	920	732	887	244	573	190	335	293	28.9911225634014	25.3124888348434	23.0213952846421	17.5651360403972	13.6893438365841	16.8566213906168	5.27267278453539	12.8982897744216	4.72818210631754	8.76994610312494	7.23674938481661
ENSMUSG00000005198	4368.39436730864	1707.49700942474	3176.58101329857	3234.19390171304	4938.91764006382	3603.36860703761	4367.02907379905	6796.77419477354	5663.32012716865	6531.34930417297	5056.8621191212	3627.99737323507	6012.07643630909	-0.72854314938273	0.00222314825294542	0.0943886817996472	Polr2a	11	69733997	69758637	-	7067	protein_coding	polymerase (RNA) II (DNA directed) polypeptide A [Source:MGI Symbol;Acc:MGI:98086]	-	5282	1389	3449	3745	5819	4185	4437	6628	4990	5503	4485	28.4049291438338	11.2398457778765	20.6197385050713	21.0751022824536	32.0755481276262	23.442102122015	28.2608097489606	43.975844272286	36.6011994995439	42.4625243347361	32.6507031547629
ENSMUSG00000027932	135.633600196633	252.006398079245	227.490724930341	120.040841745825	148.532494760469	113.654637067853	110.233774231574	73.8333949945224	66.9610996999901	79.5203349772105	103.730505007614	158.227495858848	81.0113336698344	0.963694650010396	0.00222736640231841	0.0943886817996472	Slc27a3	3	90385239	90389938	-	2569	protein_coding	solute carrier family 27 (fatty acid transporter), member 3 [Source:MGI Symbol;Acc:MGI:1347358]	-	164	205	247	139	175	132	112	72	59	67	92	2.42610810384274	4.56334133229194	4.06216817436759	2.15180868622898	2.65359576350158	2.0339768680159	1.96238485016969	1.31412043801117	1.19046812464425	1.4221718748781	1.8424211292009
ENSMUSG00000006931	210.066673475274	326.993667751605	273.541478964823	335.078033074676	249.534591197588	392.625109870764	202.751406175931	213.29647442862	191.803827954209	106.818360417148	76.6703732664976	284.370137215809	147.147259016619	0.949100885187757	0.00222740011083691	0.0943886817996472	P3h4	11	100408456	100414836	-	2178	protein_coding	prolyl 3-hydroxylase family member 4 (non-enzymatic) [Source:MGI Symbol;Acc:MGI:1913430]	-	254	266	297	388	294	456	206	208	169	90	68	4.43206627407133	6.98420469167736	5.76134157523943	7.08478720425259	5.2583595168098	8.28787418855698	4.25735248629847	4.47787779494532	4.02215398564749	2.25333634301335	1.60626138810219
ENSMUSG00000090799	30.6002634589965	44.254782101721	39.6036484696545	63.9066351740361	31.4040131779277	22.3865194224559	32.4795941932316	76.9097864526275	94.1995131372742	83.0809469911154	65.3953183743656	37.8050651425748	79.8963912388457	-1.08126109886346	0.00223478589894796	0.0944809134014434	Klhl33	14	50888582	50897507	-	6300	protein_coding	kelch-like 33 [Source:MGI Symbol;Acc:MGI:3644593]	-	37	36	43	74	37	26	33	75	83	70	58	0.223198658144177	0.326779759795345	0.28837191164955	0.467136852922516	0.228782075381511	0.163368748102759	0.235778203575448	0.558196991608912	0.682916187284155	0.605897105565813	0.473644639567275
ENSMUSG00000116606	0	0	0.92101508068964	1.72720635605503	3.39502845166786	0	0	28.7129869423143	1.13493389322017	29.6717667825412	7.8925384244924	0.863321412630362	16.853056510642	-4.25212860030766	0.00224976929646349	0.0948931761161822	AC163633.2	12	20426913	20435417	+	654	lincRNA	novel transcript	-	0	0	1	2	4	0	0	28	1	25	7	0	0	0.0646021991107377	0.121620058410276	0.238255570692374	0	0	2.00746074046508	0.0792596437104413	2.08450839070807	0.55066246453962
ENSMUSG00000005871	1155.366704114	893.700738554199	1001.14339270964	828.195447728387	1504.84636120178	1132.24127078959	1264.7357132819	1639.71664717002	1514.00181355571	1960.71034899032	1434.18698227919	1111.46137548279	1637.15394799881	-0.558369758853936	0.00227456544009842	0.0955816684839346	Apc	18	34220924	34322189	+	15753	protein_coding	adenomatosis polyposis coli [Source:MGI Symbol;Acc:MGI:88039]	-	1397	727	1087	959	1773	1315	1285	1599	1334	1652	1272	3.37026102311308	2.63915158636214	2.9153541638688	2.42107528579023	4.38436077178596	3.30444602409627	3.6717247643932	4.7593973925565	4.38957446328716	5.71857942331778	4.15421549002852
ENSMUSG00000032530	0	78.6751681808373	13.8152262103446	15.5448572044953	0	13.7763196445882	0	0	0	0	0	17.4016530343236	0	6.40056584608766	0.00227663234190107	0.0955816684839346	Lyzl4	9	121577843	121642096	-	1402	protein_coding	lysozyme-like 4 [Source:MGI Symbol;Acc:MGI:1916282]	-	0	64	15	18	0	16	0	0	0	0	0	0	2.61050878010546	0.452031079369713	0.510596051214609	0	0.451760391988315	0	0	0	0	0
ENSMUSG00000056962	1051.98743567145	1089.15935950347	1149.42682070067	1127.86575050393	1008.32345014535	1013.42051385502	914.349788045824	864.465999727533	842.120948769367	732.299204193117	863.669204737312	1050.64758834653	825.638839356832	0.347341303657237	0.00229825806395229	0.0961619649411276	Jmjd6	11	116837432	116843449	-	4698	protein_coding	jumonji domain containing 6 [Source:MGI Symbol;Acc:MGI:1858910]	-	1272	886	1248	1306	1188	1177	929	843	742	617	766	10.2897424257831	10.7848449885628	11.2234563849705	11.0556205587078	9.85063549172955	9.91744117019325	8.90088040085416	8.41358990417417	8.1869239642568	7.16165735889093	8.38843492323864
ENSMUSG00000031990	86.0115513442065	38.1082845875931	43.2877087924131	79.4514923785314	97.607067985451	86.1019977786764	36.4165147015021	26.6620593035775	23.8336117576236	39.1667321529544	18.0400878274112	66.7120882240534	26.9256227603917	1.31412196322152	0.0023010582116364	0.0961619649411276	Jam3	9	27097384	27155421	-	3200	protein_coding	junction adhesion molecule 3 [Source:MGI Symbol;Acc:MGI:1933825]	-	104	31	47	92	115	100	37	26	21	33	16	1.23513311500055	0.553993811528045	0.62054449883308	1.1433805741296	1.3999376149823	1.23704701087425	0.520453591415122	0.380969446773082	0.340172483349751	0.56234825110327	0.257238037006365
ENSMUSG00000089669	356.451717589933	338.057363277035	235.779860656548	362.713334771556	249.534591197588	280.692512758485	302.158649009761	178.430704570096	245.145720935557	166.161893982231	204.078493547589	303.626861322987	198.454203258868	0.613247600801596	0.00231010975219798	0.0962392362377706	Tnfsf13	11	69682846	69685784	-	1637	protein_coding	tumor necrosis factor (ligand) superfamily, member 13 [Source:MGI Symbol;Acc:MGI:1916833]	-	431	275	256	420	294	326	307	174	216	140	181	10.005965369395	9.60676599887047	6.60718300789014	10.2036034343722	6.99615578962232	7.8832464370435	8.44150651663749	4.98387735452404	6.83966665187037	4.66359409293173	5.68846483789274
ENSMUSG00000063200	1702.86330978578	1518.1848859896	1446.91469176343	1295.40476704127	1236.63911352002	1202.84490896811	1198.79229476837	869.593318824375	1054.35358680154	1026.64313067593	1100.44535747208	1371.66342454808	1012.75884844348	0.437736035862422	0.00231351971106952	0.0962392362377706	Nol7	13	43398390	43407097	+	2753	protein_coding	nucleolar protein 7 [Source:MGI Symbol;Acc:MGI:1917328]	-	2059	1235	1571	1500	1457	1397	1218	848	929	865	976	28.4236953676954	25.6539322868757	24.1098786201023	21.6689570106212	20.6164631029975	20.0875225478106	19.9145886835941	14.4429669837581	17.4919958919644	17.1337049285501	18.2393261255512
ENSMUSG00000035722	1402.6499142286	1300.59887398947	1686.37861274273	1633.07360965003	1983.54537288695	1419.82194337037	1857.24224977661	1824.30013465632	2172.26347162341	2239.62495674621	3515.56211536676	1611.90151094925	2437.93766959818	-0.596704622062965	0.00232252113150438	0.0963925989979288	Abca7	10	79996494	80015572	+	6752	protein_coding	ATP-binding cassette, sub-family A (ABC1), member 7 [Source:MGI Symbol;Acc:MGI:1351646]	-	1696	1058	1831	1891	2337	1649	1887	1779	1914	1887	3118	9.54605251112344	8.96079273194728	11.4572650737458	11.1381241792658	13.4830175405466	9.66772758735376	12.5796839631143	12.354076664406	14.6939772767191	15.2398556632467	23.7579442946045
ENSMUSG00000020422	1629.25727065468	811.337671864885	1504.01762676618	1091.59441702678	1677.14405512392	1419.82194337037	1185.01307298942	2765.67592083649	1920.30814732853	1424.24480556198	2634.98032829125	1331.16943682804	2186.30230050456	-0.715550902080497	0.00233799325089127	0.0968132045466095	Tns3	11	8431652	8664535	-	11182	protein_coding	tensin 3 [Source:MGI Symbol;Acc:MGI:2443012]	-	1970	660	1633	1264	1976	1649	1204	2697	1692	1200	2337	6.69540948103704	3.37534092795227	6.17009352626399	4.49552633720286	6.88380046118848	5.83764055355148	4.84660094892898	11.3091049950828	7.84351506182934	5.85198420685993	10.7523751114984
ENSMUSG00000047126	10468.598239567	5923.99430411649	7914.28258836608	8591.12441501772	10697.7346512054	7837.86485779291	11111.9581345935	15627.0431433545	13174.3126324998	14888.1057008079	10005.4837112779	8935.07959866558	13423.736296985	-0.587184882315681	0.0023661460761874	0.0977557890291818	Cltc	11	86694351	86757565	-	8499	protein_coding	clathrin, heavy polypeptide (Hc) [Source:MGI Symbol;Acc:MGI:2388633]	-	12658	4819	8593	9948	12604	9103	11290	15239	11608	12544	8874	56.6014643158993	32.4251724825755	42.7171266985415	46.5501310187543	57.7698694348268	42.3987346840365	59.7938305957952	84.0727817661807	70.7977464996806	80.484009448121	53.7176218471464
ENSMUSG00000115388	19.0217853934303	2.45859900565117	80.1283120199987	28.498904874908	62.8080263558554	34.4407991114705	27.5584435578935	12.3055658324204	1.13493389322017	3.56061201390495	9.0200439137056	36.4164100456011	6.50528891331278	2.4792574387528	0.00237939804473726	0.0980798689486357	Eppk1	15	76101481	76120195	-	12332	protein_coding	epiplakin 1 [Source:MGI Symbol;Acc:MGI:2386306]	-	23	2	87	33	74	40	28	12	1	3	8	0.0708801657851059	0.00927448231660482	0.298064865796526	0.106422482184989	0.23375398555036	0.12839930051241	0.102200913884324	0.0456262218246662	0.00420335768623327	0.0132656680589336	0.0333750291282991
ENSMUSG00000070319	1786.39375868737	3177.73921480413	2307.14277712755	2123.60021476966	1859.62683440107	1952.79330962038	1852.32109914127	1670.48056175107	1215.5141996388	1271.13848896407	1641.64799229442	2151.37388693592	1449.69531066209	0.568988012739319	0.00238657747410269	0.0981527338952392	Eif3g	9	20894349	20898623	-	1984	protein_coding	eukaryotic translation initiation factor 3, subunit G [Source:MGI Symbol;Acc:MGI:1858258]	-	2160	2585	2505	2459	2191	2268	1882	1629	1071	1071	1456	41.3754269292987	74.5095735067636	53.3446798070304	49.2912488040795	43.0191208194422	45.2519777526259	42.6980670899416	38.4987114636074	27.9819300819956	29.4367046398633	37.7559054315794
ENSMUSG00000064363	12054.8497345496	9057.4787368189	3619.58926711029	3541.63663309084	6999.69991022621	4401.53412644594	7107.12574755532	13020.3141145202	11688.6841662745	13811.6140019373	11924.4980539188	6683.13059368529	12611.2775841627	-0.916141045253357	0.00239440041205402	0.0982516748267505	mt-Nd4	MT	10167	11544	+	1378	protein_coding	mitochondrially encoded NADH dehydrogenase 4 [Source:MGI Symbol;Acc:MGI:102498]	-	14576	7368	3930	4101	8247	5112	7221	12697	10299	11637	10576	401.993977542659	305.769101799795	120.494821624383	118.356881037559	233.135064267237	146.851304954176	235.873087269986	432.034749641874	387.414351346363	460.503784885517	394.85478655723
ENSMUSG00000021998	42471.5116127921	35788.5964257612	36943.7569166228	40349.2676838016	39485.0296500101	38906.0487162727	48462.5072266828	49627.3215383321	49101.7799562775	48280.7120378798	58251.4435947108	40343.8168902776	51315.3142818	-0.347034671059685	0.00240442153489178	0.0982804793781277	Lcp1	14	75131101	75230842	+	9504	protein_coding	lymphocyte cytosolic protein 1 [Source:MGI Symbol;Acc:MGI:104808]	-	51354	29113	40112	46722	46521	45186	49239	48395	43264	40679	51664	205.351676986979	175.175647170805	178.317078137349	195.509541737972	190.679249850949	188.206081593818	233.202424130396	238.759600836355	235.966367157986	233.402351868482	279.670579627459
ENSMUSG00000078532	138.114702639255	127.847148293861	274.462494045513	185.674683275916	168.902665470476	302.218012203154	268.694824689462	124.081122143572	90.7947114576137	137.676997870991	86.8179226694164	209.416361516805	109.842688535398	0.931603469750671	0.00240593994838665	0.0982804793781277	Nkain1	4	130531602	130574173	-	1426	protein_coding	Na+/K+ transporting ATPase interacting 1 [Source:MGI Symbol;Acc:MGI:1914399]	-	167	104	298	215	199	351	273	121	80	116	77	4.45069004650105	4.17068136625194	8.82920882825379	5.99614179981377	5.43618679932149	9.74369707302918	8.61734311550454	3.97862147455328	2.90803966264396	4.43588063261367	2.7780264866045
ENSMUSG00000014773	113.303678213041	97.1146607232211	167.624744685515	130.404079882155	126.464809824628	161.010735846125	74.8014896571395	58.4514377039969	77.1755047389717	78.3334643059088	29.3151427195432	124.389171261689	60.8188873671051	1.03448419117515	0.00241879507686198	0.0984844049417284	Dll1	17	15367354	15376872	-	4219	protein_coding	delta like canonical Notch ligand 1 [Source:MGI Symbol;Acc:MGI:104659]	-	137	79	182	151	149	187	76	57	68	66	26	1.23407469327456	1.07080592063774	1.82258131210071	1.42337843662578	1.37574379839352	1.75456015953343	0.81083844277277	0.63347883285695	0.835466905686359	0.853052573373057	0.317050910744987
ENSMUSG00000041261	172.850136835953	299.949078689442	112.363839844136	233.172858067429	138.347409405465	92.9901576009705	65.9434185135309	91.2662799237847	81.7152403118523	20.176801412128	39.462692122462	159.373842708133	58.1552534425568	1.45128255617478	0.00243333502578179	0.0984844049417284	Car8	4	8143362	8239041	-	3853	protein_coding	carbonic anhydrase 8 [Source:MGI Symbol;Acc:MGI:88253]	-	209	244	122	270	163	108	67	89	72	17	35	2.06147314608089	3.62146268966032	1.33778361345641	2.78687644875246	1.64797043517704	1.10958589919061	0.78271932716102	1.08307311426634	0.968642123809308	0.240597604857434	0.467341359731263
ENSMUSG00000038095	3100.55101912914	1649.71993279193	2488.58274802341	2304.95688215544	2768.64570233514	2286.00804102386	2920.21078700965	3353.26668933456	3155.11622315208	4208.64340043565	3782.78091631029	2502.66787320979	3624.95180730814	-0.534204290207897	0.00243616090474204	0.0984844049417284	Sbno1	5	124368702	124426001	-	19933	protein_coding	strawberry notch 1 [Source:MGI Symbol;Acc:MGI:2384298]	-	3749	1342	2702	2669	3262	2655	2967	3270	2780	3546	3355	7.14781293971273	3.85010919520076	5.72713905915705	5.32511348208134	6.37488141806847	5.27263904298784	6.70000525860516	7.69204583630843	7.22939564655735	9.7007977860971	8.65934494713646
ENSMUSG00000032532	81.0493464589638	0	7.36812064551712	0	0.848757112916965	1.72203995557353	13.7792217789468	0	0	0	0	14.9667837074169	0	6.18851063893113	0.00244342728021709	0.0984844049417284	Cck	9	121489824	121495694	-	1305	protein_coding	cholecystokinin [Source:MGI Symbol;Acc:MGI:88297]	-	98	0	8	0	1	2	14	0	0	0	0	2.85394742752853	0	0.259002839653165	0	0.0298504105809986	0.0606674396137565	0.482889528743864	0	0	0	0
ENSMUSG00000023967	819.590840212583	1330.10206205728	1128.24347384481	1033.73300409894	858.942198271969	933.345655920852	1021.6308718962	617.329219259757	791.048923574459	614.799007734254	816.313974190357	1017.94115804323	709.872781189707	0.519380585944339	0.00244781846415834	0.0984844049417284	Mrps18a	17	46110986	46128910	+	3690	protein_coding	mitochondrial ribosomal protein S18A [Source:MGI Symbol;Acc:MGI:1915815]	-	991	1082	1225	1197	1012	1084	1038	602	697	518	724	10.2065200497439	16.768495262127	14.0260303028638	12.9009218544422	10.6835347528189	11.6289123884027	12.6619691587524	7.64956787850392	9.79120798636319	7.65499269958759	10.0943273058324
ENSMUSG00000083337	30.6002634589965	94.6560617175699	17.4992865331032	6.90882542422012	4.24378556458483	3.44407991114705	0.984230127067626	1.02546381936837	0	0	4.5100219568528	22.6195046766699	1.38387144405529	4.02102959040801	0.00244852437073787	0.0984844049417284	Gm11539	11	96248633	96249189	+	557	processed_pseudogene	predicted gene 11539 [Source:MGI Symbol;Acc:MGI:3651911]	-	37	77	19	8	5	4	1	1	0	0	4	2.52450905979949	7.90548880294842	1.44119735394978	0.571199412569625	0.349683894149041	0.284276512373258	0.0808118536818085	0.0841805157902129	0	0	0.369462171642894
ENSMUSG00000015340	37027.1458195334	29154.0670090115	34045.3224576926	39027.9548214195	41030.6163526319	31178.3944156365	45485.2110923033	54543.3950883841	48169.9992299437	57622.571091695	41727.8506502913	36706.9588526041	50515.9540150785	-0.46067528056178	0.00244894230736723	0.0984844049417284	Cybb	X	9435252	9487771	-	5808	protein_coding	cytochrome b-245, beta polypeptide [Source:MGI Symbol;Acc:MGI:88574]	-	44771	23716	36965	45192	48342	36211	46214	53189	42443	48550	37009	292.954782219164	233.511370020423	268.898978950411	309.448166882651	324.234203777576	246.802806119932	358.16011128968	429.399955592572	378.799441448602	455.831164388743	327.827910177981
ENSMUSG00000078954	55.41128788521	98.3439602260467	91.1804929882744	48.3617779695408	27.1602276133429	47.356098778272	4.92115063533813	21.5347402067357	0	0	7.8925384244924	53.2478565851464	7.35681965780703	2.84321021941256	0.00245487439794954	0.0985045507867497	Arhgap8	15	84720052	84772207	+	3546	protein_coding	Rho GTPase activating protein 8 [Source:MGI Symbol;Acc:MGI:1920417]	-	67	80	99	56	32	55	5	21	0	0	7	0.718069492863349	1.29016261622527	1.17956401117423	0.628061621435129	0.351537830192471	0.613988364111305	0.0634689826575963	0.277681752170931	0	0	0.101560420701893
ENSMUSG00000005360	12.4055122131067	193.000021943617	23.025377017241	48.3617779695408	30.5552560650107	15.4983596001617	16.7319121601496	61.527829162102	148.676340011842	54.5960508798758	45.100219568528	48.5111738526896	77.4751099055871	-1.54757994018481	0.0024630761824836	0.0986154806218653	Slc1a3	15	8634124	8710764	-	8537	protein_coding	solute carrier family 1 (glial high affinity glutamate transporter), member 3 [Source:MGI Symbol;Acc:MGI:99917]	-	15	157	25	56	36	18	17	60	131	46	40	0.0667753821825653	1.05168957483625	0.123725659536203	0.260876948530979	0.164269917898011	0.0834648094487021	0.0896342324602371	0.329543497447454	0.795418849156419	0.293828513182906	0.241057080479199
ENSMUSG00000108046	8.27034147540447	0	5.52609048413784	12.9540476704127	2.5462713387509	4.30509988893382	14.7634519060144	0	0	0	0	6.90932896623631	0	5.0744841033249	0.00248212831747828	0.0989105409257054	Gm43924	6	15811323	15813058	+	1736	TEC	predicted gene, 43924 [Source:MGI Symbol;Acc:MGI:5690316]	-	10	0	6	15	3	5	15	0	0	0	0	0.218917602800522	0	0.146024786469202	0.343632711118895	0.0673181782399825	0.114013549389332	0.388930321147183	0	0	0	0
ENSMUSG00000002910	185.25564904906	120.471351276907	271.699448803444	248.717715271924	276.694818810931	260.028033291603	130.902606899994	443.000369967135	383.607655908418	271.793383728078	451.00219568528	213.395660486266	387.350901322228	-0.858590798072387	0.00248961463240338	0.0989105409257054	Arrdc2	8	70835129	70839720	-	3232	protein_coding	arrestin domain containing 2 [Source:MGI Symbol;Acc:MGI:1918057]	-	224	98	295	288	326	302	133	432	338	229	400	2.63394723686331	1.73399532193384	3.85634352550576	3.54383991981625	3.92922653882248	3.69889304241608	1.8522966994437	6.26728107410402	5.42094763659668	3.86371885696516	6.36727814372191
ENSMUSG00000074227	488.777181196404	770.770788271641	830.755602782056	602.795018263205	420.983528006815	673.317622629249	247.041761893974	216.372865886725	241.740919255897	233.813522246425	471.297294491118	576.348786149049	290.806150470041	0.986763963168052	0.00249140111684427	0.0989105409257054	Spint2	7	29256323	29281912	-	4556	protein_coding	serine protease inhibitor, Kunitz type 2 [Source:MGI Symbol;Acc:MGI:1338031]	-	591	627	902	698	496	782	251	211	213	197	418	4.92985527767491	7.87004151526431	8.36465190364729	6.09290865933094	4.24090732240316	6.79452686569739	2.47982063821172	2.17152841950754	2.42340361899734	2.35789194066766	4.72017117948466
ENSMUSG00000043483	1093.33914304847	1603.00655168456	1093.2449007786	946.509083118156	965.885594499506	1009.11541396609	902.539026521013	778.327038900591	734.302228913451	738.233557549625	777.978787557108	1087.66281623091	757.210403230194	0.521595987908673	0.0024957155965218	0.0989105409257054	Gm6863	12	96922423	96923058	-	636	processed_pseudogene	predicted gene 6863 [Source:MGI Symbol;Acc:MGI:3647386]	-	1322	1304	1187	1096	1138	1172	917	759	647	622	690	78.9959350764743	117.250221989462	78.8530785617413	68.5340502732319	69.7021167448668	72.9468727921824	64.8996693289365	55.956615404116	52.732338239542	53.3303773106513	55.8158004825132
ENSMUSG00000029221	1856.6916612283	2399.59262951554	2274.90724930341	2381.81756499989	2098.12758313074	2046.64448719914	1956.64949261044	1488.97346572287	1532.16075584723	1675.86138787793	1907.73928774874	2144.91866685535	1651.18372429919	0.377330094321693	0.00249771338942345	0.0989105409257054	Slc30a9	5	67306955	67358443	+	12374	protein_coding	solute carrier family 30 (zinc transporter), member 9 [Source:MGI Symbol;Acc:MGI:1923690]	-	2245	1952	2470	2758	2472	2377	1988	1452	1350	1412	1692	6.89503759290877	9.02117067610229	8.43357850327328	8.86415028270904	7.78214243719722	7.60423014668977	7.23163557229072	5.50203415811829	5.65527229933317	6.22251528812862	7.03485952181623
ENSMUSG00000038400	2266.07356426083	3215.84749939173	3564.32836226891	3032.1107580546	3116.6361186311	3330.4252740792	2339.51501203975	2591.34707154386	2125.73118200138	1750.63424016993	1872.78661758313	2980.70522696087	2085.12477782458	0.515311201651882	0.00250397382652497	0.0989424254720773	Pmepa1	2	173224458	173276533	-	4913	protein_coding	prostate transmembrane protein, androgen induced 1 [Source:MGI Symbol;Acc:MGI:1929600]	-	2740	2616	3870	3511	3672	3868	2377	2527	1873	1475	1661	21.1950381881758	30.4497809961956	33.2804546927122	28.4208475881665	29.114995621356	31.1656280924021	21.7777336340981	24.1171095084145	19.7615441656738	16.3714310530962	17.3935428238377
ENSMUSG00000028329	171.196068540873	204.063717469047	187.887076460687	202.083143658439	196.062893083819	194.590514979809	173.224502363902	323.021103101036	217.907307498273	242.121616945536	321.339064425762	189.872559508082	276.097272992652	-0.54152917916148	0.00251277262339032	0.098961724412569	Xpa	4	46155347	46196311	-	1894	protein_coding	xeroderma pigmentosum, complementation group A [Source:MGI Symbol;Acc:MGI:99135]	-	207	166	204	234	231	226	176	315	192	204	285	4.15356274559521	5.01211827985996	4.55066895277623	4.91347604510954	4.75108528072595	4.72350791058216	4.18276010566792	7.79825364201257	5.25473861744071	5.8734270634574	7.74158823092017
ENSMUSG00000047675	14221.6792011055	22399.066240985	13626.4181188032	12409.1140650774	11632.216232527	13516.2916112966	10964.3236155333	8964.60470891826	9825.12271360702	9574.4857053904	9827.33784398226	14109.8727264754	9547.88774297448	0.56339244303328	0.00252469442925	0.098961724412569	Rps8	4	117153827	117156243	-	1726	protein_coding	ribosomal protein S8 [Source:MGI Symbol;Acc:MGI:98166]	-	17196	18221	14795	14369	13705	15698	11140	8742	8657	8067	8716	378.631768349218	603.704780165365	362.158955064635	331.084396587602	309.31363818159	360.03085008953	290.519082189193	237.485330506483	259.98990792772	254.866440066018	259.801475150345
ENSMUSG00000040594	2.48110244262134	31.9617870734652	14.7362412910342	26.771698518853	0	4.30509988893382	0	0	0	0	0	11.4651327449868	0	5.7988156396441	0.00253087434476869	0.098961724412569	Ranbp17	11	33211795	33513746	-	8893	protein_coding	RAN binding protein 17 [Source:MGI Symbol;Acc:MGI:1929706]	-	3	26	16	31	0	5	0	0	0	0	0	0.0128204528886216	0.167193062753718	0.0760145520628314	0.138632917137632	0	0.0222565525401867	0	0	0	0	0
ENSMUSG00000060600	428.403688425952	395.834439909838	268.936403561375	196.037921412246	241.047020068418	274.665372913978	247.041761893974	130.233905059783	173.644885662686	98.5102657180368	231.138625288706	293.138086883683	158.381920432303	0.887491444051608	0.00253160827856232	0.098961724412569	Eno3	11	70657202	70662513	+	1739	protein_coding	enolase 3, beta muscle [Source:MGI Symbol;Acc:MGI:95395]	-	518	322	292	227	284	319	251	127	153	83	205	11.3203689754551	10.5888668570832	7.09427990786622	5.19133715683516	6.36179365700386	7.26151574870867	6.4968733914276	3.42429298820234	4.56059716443599	2.6026747432873	6.06484158554397
ENSMUSG00000067851	3758.87020057133	3103.9812446346	3855.36912776683	3972.57461892657	5000.87690930676	4369.67638726782	5852.2323355441	6001.01427094368	6197.87399087536	6232.25789500496	5813.41830238326	4273.36868914543	6061.14111480181	-0.504127158149444	0.0025330968634762	0.098961724412569	Arfgef1	1	10137571	10232670	-	11318	protein_coding	ADP-ribosylation factor guanine nucleotide-exchange factor 1(brefeldin A-inhibited) [Source:MGI Symbol;Acc:MGI:2442988]	-	4545	2525	4186	4600	5892	5075	5946	5852	5461	5251	5156	15.2614079891187	12.7580673581523	15.6262433983315	16.1637119509398	20.2793424617365	17.750170928254	23.647513347726	24.243839792473	25.0110745674129	25.2996035624092	23.4373443860191
ENSMUSG00000024678	44.6598439671841	217.586012000128	320.513248079995	230.582048533346	381.091943699717	438.259168693463	246.057531766906	130.233905059783	77.1755047389717	140.050739213595	69.9053403312184	268.39282810582	104.341372335892	1.36307861867026	0.00253720030059241	0.098961724412569	Ms4a4d	19	11536801	11558467	+	1513	protein_coding	membrane-spanning 4-domains, subfamily A, member 4D [Source:MGI Symbol;Acc:MGI:1913857]	-	54	177	348	267	449	509	250	127	68	118	62	1.35639205267232	6.6900218504037	9.71774203569796	7.0181927823812	11.5602768194866	13.3172648467415	7.4375747687983	3.93578685160864	2.32969919041028	4.25289310053465	2.10822978114932
ENSMUSG00000041025	581.405005720934	678.573325559722	641.02649615999	566.52368478605	628.929020671471	604.436024406308	589.553846113508	597.845406691758	346.154837432152	403.53602824256	323.594075404189	612.92105763114	417.782586942665	0.551637045485618	0.0025653358277884	0.0998444118210263	Iffo2	4	139530548	139620382	+	6216	protein_coding	intermediate filament family orphan 2 [Source:MGI Symbol;Acc:MGI:2140675]	-	703	552	696	656	741	702	599	583	305	340	287	4.29808226831692	5.07833410492765	4.73067686615541	4.19706595394225	4.64374135841033	4.47056371497414	4.3375658458751	4.39768710956751	2.54342360536064	2.98269810654985	2.37539628767139
ENSMUSG00000021253	118.265883098284	71.2993711638838	122.495005731722	119.177238567797	97.607067985451	104.183417312198	84.6437909278158	60.5023653427336	78.3104386321918	30.8586374538429	40.5901976116752	102.524539255307	52.5654097601109	0.963990703107322	0.002575820551028	0.100036079644036	Tgfb3	12	86056745	86079041	-	3383	protein_coding	transforming growth factor, beta 3 [Source:MGI Symbol;Acc:MGI:98727]	-	143	58	133	138	115	121	86	59	69	26	36	1.60643975938587	0.980435874053428	1.66101935650316	1.62229581904289	1.32420939046508	1.41585753062522	1.14426527196748	0.817742917651128	1.05724820634862	0.419095248898611	0.547476756265394
ENSMUSG00000002985	13201.9460971882	13480.4983479853	15858.9586743949	13263.2176081466	12275.5741241181	15831.5743315652	9619.86526195897	10114.1496504302	8955.76335140037	7833.34643059088	11303.2425293623	13361.6620636225	9551.62549044595	0.484269774213646	0.00258129157376683	0.100036079644036	Apoe	7	19696109	19699188	-	2138	protein_coding	apolipoprotein E [Source:MGI Symbol;Acc:MGI:88057]	-	15963	10966	17219	15358	14463	18387	9774	9863	7891	6600	10025	283.750880258383	293.314638931364	340.27126486577	285.680056248952	263.518740478972	340.439040433226	205.776083836529	216.305772671679	191.317283878151	168.336239806405	241.235857903537
ENSMUSG00000045205	578.096869130773	540.891781243257	682.472174791023	581.204938812518	685.795747236908	557.940945605823	800.17909330598	896.255378127953	896.597775643935	821.314504540741	817.44147967957	632.368792875183	857.90228449805	-0.439990419479952	0.00260766002123315	0.100842494253957	Dpy19l4	4	11261315	11322137	-	8101	protein_coding	dpy-19-like 4 (C. elegans) [Source:MGI Symbol;Acc:MGI:2685869]	-	699	440	741	673	808	648	813	874	790	692	725	3.27920787513558	3.10604141516375	3.86460068137897	3.30391900683962	3.88538043859131	3.1664494281556	4.51733374066459	5.05870760843845	5.05496698178455	4.65810044866545	4.60431000690322
ENSMUSG00000017291	2399.22606201484	1360.83454962792	1943.34182025514	2010.46819844805	2881.5303983531	2179.2415637783	2379.86844724952	3332.75741294719	2979.20146970295	3551.11704853453	2867.24645906917	2164.93014853241	3182.58059756346	-0.555557197815405	0.00262563862286791	0.101309467550726	Taok1	11	77529162	77607815	-	12421	protein_coding	TAO kinase 1 [Source:MGI Symbol;Acc:MGI:1914490]	-	2901	1107	2110	2328	3395	2531	2418	3250	2625	2992	2543	8.87608743657847	5.09664350425514	7.17713216656239	7.45382812858649	10.6474114659729	8.06625163068413	8.7625397026693	12.2685595933687	10.9547535093712	13.1354941298416	10.5330702537185
ENSMUSG00000089687	0	0	16.5782714524135	15.5448572044953	11.8825995808375	6.02713984450734	16.7319121601496	0	0	0	0	9.53782574891476	0	5.53797265343558	0.00263163423802902	0.101309467550726	Rab42	4	132302197	132303385	-	761	protein_coding	RAB42, member RAS oncogene family [Source:MGI Symbol;Acc:MGI:2441753]	-	0	0	18	18	14	7	17	0	0	0	0	0	0	0.999339143142713	0.940677613407204	0.716645205407155	0.364124218706745	1.00552883378849	0	0	0	0
ENSMUSG00000000740	17854.8402112507	29099.9778308872	21162.1635090059	19607.2465539367	16121.2926027448	20826.3512227062	16795.887118409	13898.1111438995	14179.8640618928	11544.6910197511	16440.1575382177	20209.6798641344	14015.7059409403	0.527954711635571	0.00264414028436446	0.101309467550726	Rpl13	8	123102350	123105244	+	2595	protein_coding	ribosomal protein L13 [Source:MGI Symbol;Acc:MGI:105922]	-	21589	23672	22977	22704	18994	24188	17065	13553	12494	9727	14581	316.173574267044	521.663904789285	374.094232271558	347.950909676314	285.128016046633	368.976562300133	296.005100453023	244.88650539158	249.57093352252	204.400964595561	289.078059159138
ENSMUSG00000021900	371.338332245661	345.433160293989	390.510394212408	358.395318881419	428.622342023067	442.564268582396	474.398921246596	549.648607181445	718.413154408369	452.197725765928	568.262766563453	401.608962497934	572.130563479799	-0.510256478267609	0.00264632500746869	0.101309467550726	Btd	14	31641028	31668579	+	2353	protein_coding	biotinidase [Source:MGI Symbol;Acc:MGI:1347001]	-	449	281	424	415	505	514	482	536	633	381	504	7.25195029108824	6.8293220093226	7.61323051619682	7.01421590589309	8.3604618925383	8.64723724388428	9.22051916930295	10.6809440502336	13.9447793550939	8.82966925195568	11.0198020103024
ENSMUSG00000041112	1051.16040152391	593.751659864757	887.858537784813	753.925574418021	967.58310872534	944.53891563208	1357.25334522626	1245.93854053257	1389.15908530149	1546.49248470605	1563.85011353871	936.581649025025	1436.3600560197	-0.616482450367176	0.00264766431157545	0.101309467550726	Elmo1	13	20090596	20608353	+	12580	protein_coding	engulfment and cell motility 1 [Source:MGI Symbol;Acc:MGI:2153044]	-	1271	483	964	873	1140	1097	1379	1215	1224	1303	1387	3.83968249765365	2.19563268654225	3.23758696681711	2.7598568914499	3.53008392856532	3.45193149997852	4.93416750783451	4.528583860382	5.04348392302333	5.64813621380786	5.67232364591142
ENSMUSG00000044199	510.280069032456	277.821687638582	258.805237673789	240.081683491649	238.500748729667	419.316729182154	200.782945921796	130.233905059783	162.295546730485	46.2879561807643	218.736064907361	306.512728810013	139.388368219598	1.13679162536035	0.00265883770591638	0.101522819941485	S1pr4	10	81497747	81500132	-	2386	protein_coding	sphingosine-1-phosphate receptor 4 [Source:MGI Symbol;Acc:MGI:1333809]	-	617	226	281	278	281	487	204	127	143	39	194	9.82754699794103	5.41665528076525	4.97577725874967	4.63369364201363	4.58771785922259	8.0796901162885	3.84848671842269	2.49574413515669	3.1066724220821	0.891323906343673	4.18308291527534
ENSMUSG00000035521	628.54595213074	678.573325559722	681.551159710334	643.384367630499	549.994609170193	561.38502551697	673.213406914256	527.088403155341	531.14906202704	389.293580186941	392.371910246194	630.949692376102	459.975738903879	0.45483270771443	0.00268833310139775	0.102393965919644	Gnptg	17	25233331	25240124	-	2249	protein_coding	N-acetylglucosamine-1-phosphotransferase, gamma subunit [Source:MGI Symbol;Acc:MGI:2147006]	-	760	552	740	745	648	652	684	514	468	328	348	12.842646884433	14.035982568355	13.9016808722244	13.1740642639481	11.2239667424258	11.4760999710451	13.6897939130835	10.7161908891536	10.7866419162927	7.95290464931205	7.96076806386973
ENSMUSG00000040521	546.669571524236	1734.5415984869	697.208416082058	614.021859577563	493.127882604757	510.584846827551	575.774624334561	393.778106637453	362.043911937235	344.192494677478	390.116899267767	738.846971348232	372.532853129983	0.986814975508421	0.0026945448310896	0.102393965919644	Tsfm	10	127011572	127030840	-	2904	protein_coding	Ts translation elongation factor, mitochondrial [Source:MGI Symbol;Acc:MGI:1913649]	-	661	1411	757	711	581	593	585	384	319	290	346	8.65038132035772	27.7858444171713	11.0134736678188	9.73701746563838	7.79363999812881	8.08340360824719	9.06754079302647	6.20013848530891	5.69408485837966	5.44556282894894	6.12977691488997
ENSMUSG00000028776	786.509474310965	451.152917536989	856.544025041365	531.115954486922	460.875112313912	542.442586005661	64.9591883864633	171.252457834517	132.78726550676	201.76801412128	308.936504044417	527.657036868897	203.686060376744	1.37355637397963	0.00269858938686607	0.102393965919644	Tinagl1	4	130164454	130175122	-	4358	protein_coding	tubulointerstitial nephritis antigen-like 1 [Source:MGI Symbol;Acc:MGI:2137617]	-	951	367	930	615	543	630	66	167	117	170	274	8.29322972687203	4.81583985150436	9.01614262118699	5.61229964355174	4.85370552864946	5.72254881579278	0.681690079176375	1.79678462558279	1.39164511643771	2.12717432656194	3.23465911609656
ENSMUSG00000008153	20.6758536885112	0	26.7094373399996	25.9080953408255	12.7313566937545	10.3322397334412	21.6530627954878	0	0	0	4.5100219568528	16.8585779417171	1.1275054892132	3.91006025155121	0.00271494201623216	0.102799380685601	Clstn3	6	124430759	124464794	-	4968	protein_coding	calsyntenin 3 [Source:MGI Symbol;Acc:MGI:2178323]	-	25	0	29	30	15	12	22	0	0	0	4	0.191244443670344	0	0.246627477522998	0.24015555012174	0.117617106908826	0.0956171602608119	0.199329399157987	0	0	0	0.0414231943649541
ENSMUSG00000055762	3067.46965322752	5042.58656059054	3498.93629153994	2978.5673610169	2897.65678349852	2904.22038507475	2994.02804653972	2024.26557943316	2272.13765422678	2247.93305144532	2684.59056981663	3340.49501164113	2307.23171373047	0.533653059533044	0.00274168507247229	0.103491385019097	Eef1d	15	75894205	75909556	-	6488	protein_coding	eukaryotic translation elongation factor 1 delta (guanine nucleotide exchange protein) [Source:MGI Symbol;Acc:MGI:1913906]	-	3709	4102	3799	3449	3414	3373	3042	1974	2002	1894	2381	21.7258309946743	36.1558031086757	24.7390775881299	21.141476439034	20.4980947517272	20.579825241326	21.1046732440404	14.2660284156324	15.994957704567	15.9188071231117	18.880510669302
ENSMUSG00000019726	1919.54625644138	1057.19757243	2199.38401268686	2172.82559591723	3113.24109017943	2518.48343502628	3047.17647340137	3475.2968838394	2917.91503946906	3763.56689869753	5952.10147755649	2289.69349086894	4027.22007489062	-0.81446436633252	0.00274687986953568	0.103491385019097	Lyst	13	13590397	13778803	+	17459	protein_coding	lysosomal trafficking regulator [Source:MGI Symbol;Acc:MGI:107448]	-	2321	860	2388	2516	3668	2925	3096	3389	2571	3171	5279	5.05226567724166	2.81690554150864	5.77883118538249	5.73118242144469	8.18409727616068	6.63197206127671	7.98200234505846	9.10162591117811	7.6333042993655	9.90417406251374	15.5559837030368
ENSMUSG00000023830	1338.14125072044	502.783496655664	1282.05299231998	1132.18376639407	1687.32914047893	1052.16641285543	1025.56779240447	2151.42309303483	1685.37683143195	1305.55773843181	3445.65677503554	1145.74640740414	2147.00360948354	-0.905715971140361	0.00275033619557836	0.103491385019097	Igf2r	17	12682406	12769664	-	9308	protein_coding	insulin-like growth factor 2 receptor [Source:MGI Symbol;Acc:MGI:96435]	-	1618	409	1392	1311	1988	1222	1042	2098	1485	1100	3056	6.6062126213047	2.51281277474772	6.31841155995317	5.60143469921679	8.31995210428749	5.19697962110301	5.03896809258697	10.5685616915795	8.26989400248641	6.4443289053519	16.8912643122358
ENSMUSG00000023262	492.912351934107	961.312211209606	658.525782693093	455.1188748205	554.238394734778	556.218905650249	525.578887854112	375.319757888822	451.703689501628	324.01569326535	364.184273015864	600.557915556635	378.805853417916	0.663491365282207	0.00277848413159449	0.104111761081708	Acy1	9	106432981	106438319	-	2966	protein_coding	aminoacylase 1 [Source:MGI Symbol;Acc:MGI:87913]	-	596	782	715	527	653	646	534	366	398	273	323	7.6366962657848	15.0774814996605	10.1849744862347	7.06630581449238	8.57635709128682	8.62179224841287	8.10401757768366	5.78597717802575	6.95571516543432	5.01918134988268	5.6026895450476
ENSMUSG00000085658	0	0	0	0	0	0	0	17.4328849292622	13.6192067186421	20.176801412128	0	0	12.8072232650081	-6.23324838418705	0.00278540751463523	0.104111761081708	Gm15704	6	145738693	145746273	-	2818	lincRNA	predicted gene 15704 [Source:MGI Symbol;Acc:MGI:3783144]	-	0	0	0	0	0	0	0	17	12	17	0	0	0	0	0	0	0	0	0.282862066720201	0.220734451327021	0.328964716648578	0
ENSMUSG00000026420	11.5784780655663	0	18.4203016137928	27.6353016968805	3.39502845166786	8.61019977786763	0	0	0	0	0	9.94847280082501	0	5.6002393422673	0.00279826967051757	0.104111761081708	Il24	1	130882074	130887454	-	1386	protein_coding	interleukin 24 [Source:MGI Symbol;Acc:MGI:2135548]	-	14	0	20	32	4	10	0	0	0	0	0	0.383879756021926	0	0.609665775157611	0.918205116309613	0.112423624266099	0.285609699480347	0	0	0	0	0
ENSMUSG00000002233	4752.96524591495	9565.17943148586	6333.82070990266	6616.06394686879	5394.70020970023	6128.74020188618	5011.69980702835	4406.41803182587	4498.87795272476	4032.986541083	4100.73746426841	6257.59565039815	4259.75499747551	0.554683659304848	0.00279908347985921	0.104111761081708	Rhoc	3	104788375	104794459	+	1618	protein_coding	ras homolog family member C [Source:MGI Symbol;Acc:MGI:106028]	-	5747	7781	6877	7661	6356	7118	5092	4297	3964	3398	3637	134.987354034575	275.011019418619	179.574868620576	188.304156036049	153.026340294771	174.146860289798	141.657685496852	124.524158051455	126.994523420888	114.52129346362	115.645827020043
ENSMUSG00000038593	157.963522180225	124.159249785384	109.600794602067	158.039381579035	165.507637018808	132.597076579162	165.350661347361	191.761734221885	219.042241391493	201.76801412128	285.25888877094	144.745474727435	224.457719626399	-0.631309571483689	0.00279947247671012	0.104111761081708	Tctn1	5	122237848	122264460	-	8295	protein_coding	tectonic family member 1 [Source:MGI Symbol;Acc:MGI:3603820]	-	191	101	119	183	195	154	168	187	193	170	253	0.875079241304231	0.696302863698941	0.60611582254277	0.877379857182556	0.91575445842069	0.734920755827405	0.911639544319338	1.05704139170498	1.20606518968286	1.11756789815032	1.56916753134684
ENSMUSG00000031897	2412.45860837548	11026.8165403455	4984.53361669233	5808.59497541307	4078.27792756602	5201.42168580984	4249.90568867801	2501.10625543945	3197.10877720122	3422.93501603395	2245.9909345127	5394.57272041146	2841.78524579683	0.92461531023239	0.00280500609691777	0.104111761081708	Psmb10	8	105935735	105938444	-	1705	protein_coding	proteasome (prosome, macropain) subunit, beta type 10 [Source:MGI Symbol;Acc:MGI:1096380]	-	2917	8970	5412	6726	4805	6041	4318	2439	2817	2884	1992	65.0193240957653	300.857787647356	134.109163893315	156.886451441453	109.781669095845	140.255737106231	113.995712843585	67.0739981541744	85.643089901075	92.2385059945234	60.1077031925724
ENSMUSG00000102758	0	34.4203860791163	18.4203016137928	8.63603178027515	7.63881401625269	4.30509988893382	0	0	0	0	0	10.4886619111958	0	5.66871232332848	0.00280700508181922	0.104111761081708	Naaladl2	3	23798102	25144261	-	10411	protein_coding	N-acetylated alpha-linked acidic dipeptidase-like 2 [Source:MGI Symbol;Acc:MGI:2685867]	-	0	28	20	10	9	5	0	0	0	0	0	0	0.153800866679204	0.0811638425096964	0.0381997493998272	0.0336752542766141	0.0190113842800769	0	0	0	0	0
ENSMUSG00000045551	1465.50450944167	2941.71371026162	2521.73929092824	2646.08013747631	2578.52410904174	2193.01788342289	3241.06980843369	3259.94948177204	4023.34065146551	4176.5978923105	3582.08493923034	2512.52134985802	3760.4932411946	-0.581942556747425	0.00281288092783468	0.104116778343138	Fpr1	17	17876471	17883940	-	1324	protein_coding	formyl peptide receptor 1 [Source:MGI Symbol;Acc:MGI:107443]	-	1772	2393	2738	3064	3038	2547	3293	3179	3545	3519	3177	50.8634877941197	103.358907785722	87.3716442915715	92.0351524795247	89.3841686445025	76.1512685606459	111.95255501135	112.582093543261	138.789981697582	144.934797812499	123.450943137345
ENSMUSG00000076555	14.886614655728	45.4840816045466	17.4992865331032	0	1.69751422583393	3.44407991114705	0	0	0	0	0	11.858796704337	0	5.84600272489525	0.00282041044756268	0.104182860055895	Igkv4-57-1	6	69544359	69544907	-	373	IG_V_gene	immunoglobulin kappa variable 4-57-1 [Source:MGI Symbol;Acc:MGI:2686264]	-	18	37	19	0	2	4	0	0	0	0	0	1.8339778156329	5.67265132620605	2.15213653123332	0	0.208872846156586	0.424509430005106	0	0	0	0	0
ENSMUSG00000042808	132.325463606472	157.350336361675	244.990011463444	147.676143442705	84.0269541787796	123.986876801294	28.5426736849611	13.3310296517888	7.9445372525412	72.3991109494006	58.6302854390864	131.271208505619	38.0762408232042	1.78788730799923	0.0028388577674635	0.104629276158487	Gpx2	12	76792333	76795554	-	3222	protein_coding	glutathione peroxidase 2 [Source:MGI Symbol;Acc:MGI:106609]	-	160	128	266	171	99	144	29	13	7	61	52	1.88723008547092	2.27183942253747	3.48803754379279	2.11068553883531	1.19693475946993	1.76918455186485	0.405137763042288	0.189184082817173	0.112616588735692	1.03239450948365	0.830315203248354
ENSMUSG00000054013	9.09737562294492	27.0445890621628	12.894211129655	0	11.0338424679205	7.74917980008087	0	0	0	0	0	9.68845686896631	0	5.55526970007986	0.00284403336528281	0.104629276158487	Tmem179	12	112500189	112516747	-	2499	protein_coding	transmembrane protein 179 [Source:MGI Symbol;Acc:MGI:2144891]	-	11	22	14	0	13	9	0	0	0	0	0	0.16728493569743	0.503442206967618	0.236693771531779	0	0.202645944580489	0.14256484158935	0	0	0	0	0
ENSMUSG00000071644	11927.4864758283	16931.1420524168	14297.838112626	13560.297101388	11697.5705302216	13424.1624736734	11611.9470391438	10177.728407231	11015.668367595	9461.73299161674	10180.247062106	13350.0633978997	10208.8442071372	0.386951901962486	0.0028611046403158	0.105044240610137	Eef1g	19	8967041	8978479	+	2600	protein_coding	eukaryotic translation elongation factor 1 gamma [Source:MGI Symbol;Acc:MGI:1914410]	-	14422	13773	15524	15702	13782	15591	11798	9925	9706	7972	9029	210.805796266721	302.934263669509	252.264034039535	240.178752842582	206.490330003329	237.375999342037	204.25152504002	178.988012270904	193.507054850853	167.199636654369	178.661710471575
ENSMUSG00000040592	1828.57250021193	824.859966395966	875.885341735848	664.110843903159	462.572626539746	1371.60482461431	684.039938312	274.824303590722	289.408142771144	297.904538496714	847.884127888327	958.806577387566	427.505278186727	1.16550482451898	0.00286988876811978	0.105153884014926	Cd79b	11	106311341	106314762	-	1431	protein_coding	CD79B antigen [Source:MGI Symbol;Acc:MGI:96431]	-	2211	671	951	769	545	1593	695	268	255	251	752	58.7191166428255	26.8148939860016	28.0779847279663	21.371729383664	14.836029535619	44.0668821986904	21.8612723536221	8.78136315520603	9.23698866638037	9.56479078597604	27.0360592353301
ENSMUSG00000024068	868.385854917469	709.305813130361	746.943230439298	857.557955781322	775.764001206106	734.450041052109	758.841427969139	939.324858541424	1029.3850411507	1165.50699921822	896.366863924495	778.749760642258	1007.64594070871	-0.370867605461106	0.00288080363787573	0.105340999153533	Spast	17	74338987	74391115	+	6164	protein_coding	spastin [Source:MGI Symbol;Acc:MGI:1858896]	-	1050	577	811	993	914	853	771	916	907	982	795	6.47376713797521	5.35311262902903	5.55882848720646	6.40677657145669	5.77622878466868	5.47800700986756	5.63017652954114	6.96786329045362	7.62736485023884	8.68740853178237	6.63543930629657
ENSMUSG00000071714	9191.65751576453	5550.28725525751	7550.48163149367	8308.72617580272	10271.6585805211	7725.07124070284	10403.3124431048	12561.9317872625	10659.2991251238	11113.8569660686	14393.7350752957	8428.74212037817	12182.2057384377	-0.531325008926809	0.00290535406846907	0.106024963259202	Csf2rb2	15	78282507	78305721	-	4740	protein_coding	colony stimulating factor 2 receptor, beta 2, low-affinity (granulocyte-macrophage) [Source:MGI Symbol;Acc:MGI:1339760]	-	11114	4515	8198	9621	12102	8972	10570	12250	9392	9364	12766	89.1091816950086	54.4719109089233	73.072610488318	80.722542679882	99.4579784495518	74.928511605494	100.37531232766	121.178207672061	102.709261438484	107.726971452879	138.561214363851
ENSMUSG00000022636	1496.10477290067	330.681566260082	713.786687534471	654.611208944856	730.779874221507	590.65970476172	692.898009455608	1415.14007072835	979.447949849008	1081.2391815558	2718.41573449303	744.217403439845	1548.56073415655	-1.0567028893058	0.0029196237805252	0.106331760054991	Alcam	16	52248996	52454074	-	7121	protein_coding	activated leukocyte cell adhesion molecule [Source:MGI Symbol;Acc:MGI:1313266]	-	1809	269	775	758	861	686	704	1380	863	911	2411	9.65445996148332	2.16025237921161	4.59817787098405	4.23332079734888	4.71002255032481	3.8134610283263	4.45001973887659	9.08667255544236	6.28202519722799	6.97619768085114	17.4189273198244
ENSMUSG00000031442	34.7354341966988	44.254782101721	79.2072969393091	99.3143654731642	109.489667566289	54.2442586005661	19.6846025413525	114.851947769257	106.683785962696	113.939584444958	384.479371821701	62.9900582027286	179.988672499653	-1.5129105041834	0.00295157239098519	0.107279896704005	Mcf2l	8	12873806	13020905	+	12760	protein_coding	mcf.2 transforming sequence-like [Source:MGI Symbol;Acc:MGI:103263]	-	42	36	86	115	129	63	20	112	94	96	341	0.125091851531283	0.16134110397419	0.284755962914133	0.358426512266334	0.393821894142493	0.1954456719375	0.0705520415372528	0.411560916697229	0.381862527957923	0.410262616934845	1.37489295641333
ENSMUSG00000022237	353.143580999771	263.070093604675	358.27486638827	323.851191760318	392.974543280555	411.567549382073	261.805213799988	556.826853917023	475.537301259252	297.904538496714	1387.95925722145	337.812434173664	679.55698772361	-1.00796840262958	0.00299091636285422	0.108492500146174	Ankrd33b	15	31291478	31367726	-	8761	protein_coding	ankyrin repeat domain 33B [Source:MGI Symbol;Acc:MGI:1917904]	-	427	214	389	375	463	478	266	543	419	251	1231	1.85227130764923	1.39686131769611	1.87594875778636	1.70227824021916	2.05867661559161	2.15978439428519	1.3666528781194	2.90611587504459	2.47907808782073	1.56228919241316	7.22885569124154
ENSMUSG00000051934	449.079542114463	475.738907593501	419.061861713786	324.714794938346	338.654088053869	388.32000998183	317.906331042843	298.409971436195	298.487613916905	243.308487616838	196.185955123097	387.63936220552	259.098007023259	0.579975235060478	0.0030254556023144	0.109336848334198	Spats2	15	99125916	99213215	+	4120	protein_coding	spermatogenesis associated, serine-rich 2 [Source:MGI Symbol;Acc:MGI:1919822]	-	543	387	455	376	399	451	323	291	263	205	174	5.00879224380356	5.37164059032517	4.66594087120928	3.62947316059714	3.7725629945323	4.33326758760612	3.5288692737252	3.31178817060394	3.30893622269013	2.71330135866244	2.1727873028693
ENSMUSG00000048000	1116.4960991796	1092.84725801194	1162.32103183033	1199.54481428022	1335.09493861839	1279.47568699113	1460.59750856836	1548.45036724623	1557.12930149808	1571.41676880338	1580.76269587691	1235.19676249714	1564.43978335615	-0.340672488828182	0.00302625008897654	0.109336848334198	Gigyf2	1	87326998	87450796	+	14216	protein_coding	GRB10 interacting GYF protein 2 [Source:MGI Symbol;Acc:MGI:2138584]	-	1350	889	1262	1389	1573	1486	1484	1510	1372	1324	1402	3.60899897244868	3.57616496413624	3.75065389924375	3.88577626548413	4.3103459535948	4.13787700204646	4.69879772869574	4.98042391781615	5.00272419707755	5.07869295858344	5.07382847331069
ENSMUSG00000042472	602.080859409446	517.535090689571	639.18446599861	553.569637115637	506.707996411428	480.449147605014	494.083523787948	363.014192056402	465.32289622027	413.030993612974	357.419240080585	541.944388716808	399.696830492558	0.439935587362964	0.0030384728530114	0.109560203051825	Zfp410	12	84316852	84343723	+	11097	protein_coding	zinc finger protein 410 [Source:MGI Symbol;Acc:MGI:1289280]	zf-C2H2	728	421	694	641	597	558	502	354	410	348	317	2.49319471713186	2.16955022104371	2.64228059147384	2.29723489079955	2.09570218324748	1.99051197856814	2.03623733039427	1.49576874312721	1.91517354821283	1.71007455585485	1.4696667158875
ENSMUSG00000107201	0.827034147540447	0	3.68406032275856	0	6.79005690333572	0.861019977786764	2.95269038120288	7.17824673557857	7.9445372525412	40.3536028242561	24.8051207626904	2.15926596180348	20.0703768937666	-3.19972669483	0.00305267151670353	0.109809520686245	5930420M18Rik	5	30897300	30899580	+	2281	TEC	RIKEN cDNA 5930420M18 gene [Source:MGI Symbol;Acc:MGI:2441703]	-	1	0	4	0	8	1	3	7	7	34	22	0.0166611555660547	0	0.0740900275640903	0	0.136623536372479	0.0173544517088891	0.0592006170549329	0.143892955311723	0.159075251602981	0.81282119378842	0.496206647447614
ENSMUSG00000028195	1277.76775794999	1008.02559231698	1741.63951758411	949.963495830266	1360.5576520059	983.284814632484	888.759804742066	4908.89530331637	2669.36451685384	1988.00837443026	617.873008088834	1172.85694786597	2546.03530067233	-1.118254713207	0.00305749616510745	0.109809520686245	Cyr61	3	145646976	145649981	-	2019	protein_coding	cysteine rich protein 61 [Source:MGI Symbol;Acc:MGI:88613]	-	1545	820	1891	1100	1603	1142	903	4787	2352	1675	548	29.0818861229984	23.2258026402338	39.5712947355309	21.667526008012	30.9284406392025	22.3906121671068	20.1317577306552	111.171607677997	60.3852491493564	45.23971702033	13.9639865556699
ENSMUSG00000040969	19.0217853934303	0	6.44710556482748	25.0444921627979	8.48757112916965	6.88815982229411	0	0	0	0	0	9.41273058178849	0	5.52133834389357	0.00307205954924116	0.110114513922109	Arhgef38	3	133112278	133234949	-	8190	protein_coding	Rho guanine nucleotide exchange factor (GEF) 38 [Source:MGI Symbol;Acc:MGI:1924919]	-	23	0	7	29	10	8	0	0	0	0	0	0.10672700909181	0	0.0361109728362585	0.140820880818638	0.0475638410356572	0.0386671593142624	0	0	0	0	0
ENSMUSG00000027447	9447.21106735453	18079.3077880559	13785.7537277625	14886.7915828383	9957.61844874184	12199.7920652607	9340.34390587177	8330.86806854861	8625.4975884733	7587.66420163144	9104.6068253966	12528.1169408408	8412.15917101249	0.574563720592283	0.00307946016017555	0.110162068885806	Cst3	2	148871722	148875692	-	1266	protein_coding	cystatin C [Source:MGI Symbol;Acc:MGI:102519]	-	11423	14707	14968	17238	11732	14169	9490	8124	7600	6393	8075	342.907414574098	664.329571310642	499.52257381781	541.509563482275	360.993323145213	443.038713354244	337.41374544414	300.886696860811	311.178620140899	275.367312503477	328.151208345403
ENSMUSG00000022672	320.062215098153	282.738885649884	254.200162270341	286.716255105135	390.428271941804	326.326571581183	362.196686760886	452.22954434145	491.426375764334	623.107102433365	346.144185188453	317.524149772484	478.226801931901	-0.589959489152308	0.00310161746886287	0.110718029991606	Prkdc	16	15637866	15842235	+	13187	protein_coding	protein kinase, DNA activated, catalytic polypeptide [Source:MGI Symbol;Acc:MGI:104779]	-	387	230	276	332	460	379	368	441	433	525	307	1.11530940262896	0.997413007641057	0.884276586659938	1.00125578382143	1.35885352785118	1.13770426540403	1.25612273604932	1.56804802890426	1.70204780656785	2.1709743109111	1.19772620551989
ENSMUSG00000023367	629.37298627828	522.452288700873	367.485017195167	430.074382657702	348.839173408873	383.15389011511	232.27830998796	194.83812567999	141.866736652521	211.262979491693	351.781712634519	416.236578334852	224.937388614681	0.887910255876038	0.00310986679817268	0.110718029991606	Tmem176a	6	48840919	48847071	+	3810	protein_coding	transmembrane protein 176A [Source:MGI Symbol;Acc:MGI:1913308]	-	761	425	399	498	411	445	236	190	125	178	312	7.59084434092805	6.37906683327526	4.42458935673243	5.19825197687133	4.20220917773531	4.62350378867438	2.78815742524438	2.33827401209402	1.70064983551931	2.54763034938696	4.21303241711212
ENSMUSG00000043939	57.0653561802909	307.324875706396	188.808091541376	270.307794722612	243.593291407169	247.112733624801	95.4703223255597	364.03965587577	271.249200479621	239.747875602933	1400.3618176028	201.383209358315	568.84963739028	-1.49858436631988	0.00311331506289458	0.110718029991606	A530064D06Rik	17	48149126	48167275	-	5884	protein_coding	RIKEN cDNA A530064D06 gene [Source:MGI Symbol;Acc:MGI:2443476]	-	69	250	205	313	287	287	97	355	239	202	1242	0.445663258563184	2.42974413512004	1.47199470339507	2.11555652589227	1.900071979428	1.93083612302331	0.742043447072473	2.82893172837827	2.10549929806326	1.87206141726487	10.8596071367065
ENSMUSG00000024118	174.504205131034	213.898113491651	159.335608959308	128.6768735261	165.507637018808	128.291976690228	192.909104905255	279.951622687564	202.018232993191	272.980254399379	268.346306432742	166.160502817483	255.824104128219	-0.625406749988372	0.00316308906154782	0.112194049045627	Tedc2	17	24215054	24220851	-	2551	protein_coding	tubulin epsilon and delta complex 2 [Source:MGI Symbol;Acc:MGI:1919266]	-	211	174	173	149	195	149	196	273	178	230	238	3.14341992298785	3.90060512966219	2.86523795052414	2.32289067264753	2.97772764900025	2.31212863498567	3.45840520978063	5.01786492025698	3.61692420369263	4.91653080564968	4.7998943792642
ENSMUSG00000014077	5780.14165716018	5937.51659864757	5837.39358141094	6584.11062928177	6155.18658287383	6167.48610088659	7331.53021652674	7525.87897034444	8751.47525062074	9128.22233298098	6726.69774864595	6256.19505239823	8033.06857564803	-0.360630848526519	0.0031671915482914	0.112194049045627	Chp1	2	119547697	119587027	+	3499	protein_coding	calcineurin-like EF hand protein 1 [Source:MGI Symbol;Acc:MGI:1927185]	-	6989	4830	6338	7624	7252	7163	7449	7339	7711	7691	5966	75.9104389450948	78.9398662380723	76.5302871187087	86.6546565817722	80.7373840186024	81.0377158172486	95.8262064670522	98.3466843667035	114.234326285765	119.86165118651	87.7211848402386
ENSMUSG00000027408	224.953288131002	190.541422937965	956.934668836536	563.932875251967	603.466307283962	686.232922296051	480.304302009001	347.632234765876	271.249200479621	174.469988681342	122.898098324239	529.480826678069	229.06238056277	1.20868135603791	0.00317658763375161	0.112307543690747	Cpxm1	2	130390775	130397574	-	2432	protein_coding	carboxypeptidase X 1 (M14 family) [Source:MGI Symbol;Acc:MGI:1934569]	-	272	155	1039	653	711	797	488	339	239	147	109	4.25045808805856	3.64469612847398	18.0499925612422	10.678311139969	11.3885085154739	12.9727166798261	9.03205379127239	6.53586247247343	5.09406162409714	3.29606032345218	2.30583437777087
ENSMUSG00000027878	2522.45414999836	2046.7836722046	3009.87728369374	2989.79420233126	4535.75801142826	3154.7771986107	3989.08470500509	5066.8167314991	5190.05269369584	4887.53342442019	4108.6300026929	3178.36131761029	4813.25821307701	-0.598606809702228	0.00320466586307135	0.113079814705302	Notch2	3	98013527	98150361	+	10782	protein_coding	notch 2 [Source:MGI Symbol;Acc:MGI:97364]	-	3050	1665	3268	3462	5344	3664	4053	4941	4573	4118	3644	10.7505557717326	8.83096387593847	12.8058311350218	12.7697000560893	19.3075844332256	13.4521691644393	16.9202797936941	21.4873225918502	21.9852666805651	20.8270808073457	17.3877834696938
ENSMUSG00000058173	166.23386365563	233.566905536861	44.2087238731027	88.951127336834	72.993111710859	103.322397334412	47.243046099246	71.7824673557857	22.6986778644034	13.0555773843181	31.5701536979696	108.074167935278	34.7767190756192	1.63020970195771	0.0032598828874285	0.114804846464642	Smco4	9	15493432	15545260	+	1173	protein_coding	single-pass membrane protein with coiled-coil domains 4 [Source:MGI Symbol;Acc:MGI:3039636]	-	201	190	48	103	86	120	48	70	20	11	28	6.51221079716991	9.26293863017494	1.72889363553647	3.49214423471142	2.8560201018802	4.04966796398733	1.8419315601337	2.79812302699096	0.883815975901597	0.511370958661683	1.22807587999629
ENSMUSG00000063531	353.970615147311	260.611494599024	293.803810739995	292.761477351328	395.520814619306	244.529673691441	377.944368793968	683.984367518701	648.047253028718	509.167517988407	281.8763723033	317.020322134625	530.768877709781	-0.743335901379974	0.00326705065458018	0.114834297911087	Sema3e	5	14025276	14256689	+	9285	protein_coding	sema domain, immunoglobulin domain (Ig), short basic domain, secreted, (semaphorin) 3E [Source:MGI Symbol;Acc:MGI:1340034]	-	428	212	319	339	466	284	384	667	571	429	250	1.75183123555854	1.30571126423342	1.45155610034214	1.4520138217506	1.9550813340466	1.21080056379378	1.86157089502366	3.36829952028693	3.18774860413193	2.51951397370986	1.38523444806874
ENSMUSG00000025019	170.369034393332	59.006376135628	303.013961546892	211.582778616741	418.437256668064	242.807633735867	353.338615617278	507.604590587342	477.807169045692	594.622206322126	594.195392815357	251.2222366734	543.557339692629	-1.1124227158181	0.00328791795194649	0.115174712956794	Lcor	19	41482645	41562246	+	7620	protein_coding	ligand dependent nuclear receptor corepressor [Source:MGI Symbol;Acc:MGI:2443930]	HTH	206	48	329	245	493	282	359	495	421	501	527	1.0274073155264	0.360229656467309	1.82417280496863	1.27868648025449	2.52030307131813	1.46497535775975	2.12065363487867	3.04590956838564	2.86389432301452	3.5852887782103	3.55812192919565
ENSMUSG00000041797	28.1191610163752	0	11.9731960489653	10.3632381363302	9.33632824208662	1.72203995557353	10.8265313977439	53.3241186071551	56.7466946610086	52.2223095372725	31.5701536979696	10.3343563995821	48.4658191258514	-2.21886890787404	0.00328943603195783	0.115174712956794	Abca9	11	110100749	110168196	-	8048	protein_coding	ATP-binding cassette, sub-family A (ABC1), member 9 [Source:MGI Symbol;Acc:MGI:2386796]	-	34	0	13	12	11	2	11	52	50	44	28	0.160554082849131	0	0.0682465080565969	0.0592988455767795	0.0532433702646913	0.00983735197514317	0.0615226425830567	0.302957810555135	0.322041544400029	0.298130285541826	0.178992669885145
ENSMUSG00000029614	16861.5722000546	21243.5247083289	16574.5873920908	16327.2816837882	13868.6912250632	17411.5459908039	15018.3675089249	12844.9598014082	12625.0046281812	11765.4489646132	14208.8241750648	16757.9386727221	12861.0593923168	0.381776492868504	0.00331729700393578	0.115926427283975	Rpl6	5	121204481	121209241	+	3140	protein_coding	ribosomal protein L6 [Source:MGI Symbol;Acc:MGI:108057]	-	20388	17281	17996	18906	16340	20222	15259	12526	11124	9913	12602	246.760352264881	314.725853528371	242.142703369022	239.454479473767	202.713757995554	254.935690740374	218.739235018856	187.04647879587	183.637425770464	172.153891933965	206.478582315555
ENSMUSG00000033307	6403.72540440568	16113.6578830377	11549.5291118481	12261.4379216347	7826.38933820734	10227.1952961512	7540.18700346508	5145.77744559047	5359.15784378565	5480.96876007101	8686.3022888985	10274.58885125	6168.05158458641	0.736148432777067	0.00333041138692993	0.116139736543834	Mif	10	75859353	75860240	-	745	protein_coding	macrophage migration inhibitory factor (glycosylation-inhibiting factor) [Source:MGI Symbol;Acc:MGI:96982]	-	7743	13108	12540	14198	9221	11878	7661	5018	4722	4618	7704	394.987535754228	1006.17461878462	711.158350683245	757.920858663186	482.150442869049	631.136403550685	462.870447460911	315.821114532961	328.548564551491	338.017389282232	532.016600562963
ENSMUSG00000038155	12.4055122131067	27.0445890621628	31.3145127434478	6.90882542422012	39.8915843070974	40.4679389559779	40.3534352097726	93.3172075625214	48.8021574084674	86.6415590050203	82.3079007125636	28.3409139879693	77.7672061721432	-1.45780453389688	0.00333876840086839	0.116139736543834	Gstp2	19	4040285	4042236	-	770	protein_coding	glutathione S-transferase, pi 2 [Source:MGI Symbol;Acc:MGI:95864]	-	15	22	34	8	47	47	41	91	43	73	73	0.740339529470857	1.63389879897672	1.86557727198229	0.413192302339326	2.37775965322799	2.41625805760374	2.39675363965125	5.54137377124483	2.89472688366887	5.16979738125635	4.87750044193887
ENSMUSG00000025584	853.499240261742	577.770766328024	965.223804562743	979.326003883202	1032.93740641995	1127.93617090066	1041.31547443755	1685.8625190416	1199.62512513372	1406.44174549245	1236.87352166688	939.715552399124	1382.20072783366	-0.556186919579482	0.00334261137320844	0.116139736543834	Pde8a	7	81213596	81334533	+	4045	protein_coding	phosphodiesterase 8A [Source:MGI Symbol;Acc:MGI:1277116]	-	1032	470	1048	1134	1217	1310	1058	1644	1057	1185	1097	9.69597698720597	6.64465642599928	10.9463116076407	11.1492971123811	11.7201419848166	12.8200273660936	11.7732781819065	19.056803894493	13.5452281792006	15.9750126844484	13.9525402519645
ENSMUSG00000040046	11.5784780655663	0	9.2101508068964	8.63603178027515	0.848757112916965	7.74917980008087	8.85807114360863	0	0	0	0	6.69723838704918	0	5.03043566119877	0.00337061955970256	0.11688896167175	Tph1	7	46644641	46672537	-	6172	protein_coding	tryptophan hydroxylase 1 [Source:MGI Symbol;Acc:MGI:98796]	-	14	0	10	10	1	9	9	0	0	0	0	0.0862050132609186	0	0.0684540476643268	0.0644357730073884	0.00631153366950797	0.0577235157374895	0.065636717839745	0	0	0	0
ENSMUSG00000033721	720.346742507729	159.808935367326	393.273439454476	431.801589013758	410.798442651811	402.957349604205	423.218954639079	759.86869015196	820.557204798184	524.596836715329	1091.42531355838	420.315064748341	799.112011305963	-0.925967069494202	0.00338123002181734	0.117033146766605	Vav3	3	109340653	109685698	+	6005	protein_coding	vav 3 oncogene [Source:MGI Symbol;Acc:MGI:1888518]	-	871	130	427	500	484	468	430	741	723	442	968	5.51233430175098	1.2380082490165	3.00427658938658	3.31138710242799	3.13973627496592	3.08509842378898	3.22318852211989	5.78591399595422	6.24101389697461	4.01375301572157	8.29330290831512
ENSMUSG00000041378	903.121289114168	479.426806101977	1893.6070058979	468.072922490913	578.85235100937	831.745298542014	363.180916887954	197.914517138095	292.812944450804	467.62704449285	429.579591390229	788.286655720614	346.983524367995	1.18435092581832	0.00338807342078277	0.117046643109975	Cldn5	16	18776847	18778262	+	1416	protein_coding	claudin 5 [Source:MGI Symbol;Acc:MGI:1276112]	-	1092	390	2056	542	682	966	369	193	258	394	381	29.3082434067926	15.7505074901358	61.3458102945456	15.222605531276	18.762121413273	27.0053652543396	11.7298748042254	6.39088250562407	9.44465974756369	15.1731012453134	13.8428943643256
ENSMUSG00000020841	2330.58222776898	1535.39507902915	2770.41336271444	2868.02615422938	3305.06019769866	2719.1010898506	2903.4788748495	3911.11900707095	3306.06243095036	3271.01557010734	6389.57360737121	2633.1509980201	4219.44265387496	-0.680110159027922	0.00339971013221393	0.117209567407508	Cpd	11	76778424	76847018	-	8332	protein_coding	carboxypeptidase D [Source:MGI Symbol;Acc:MGI:107265]	-	2818	1249	3008	3321	3894	3158	2950	3814	2913	2756	5667	12.8535216147994	8.57247791613868	15.2529420740536	15.8515806494997	18.2057052252932	15.0037233234408	15.9368695844051	21.4633844675584	18.1226243101355	18.0372921344868	34.9920296619076
ENSMUSG00000053044	332.46772731126	33.1910865762907	128.02109621586	92.4055400489441	62.8080263558554	133.458096556948	44.2903557180432	10.2546381936837	0	9.49496537041319	68.7778348420052	118.091704111886	22.1318596015255	2.41682283973793	0.0034133656643018	0.117209567407508	Cd8b1	6	71322788	71337494	+	1483	protein_coding	CD8 antigen, beta chain 1 [Source:MGI Symbol;Acc:MGI:88347]	-	402	27	139	107	74	155	45	10	0	8	61	10.3018520095486	1.0411560114855	3.96003203800453	2.86942968558134	1.94379915698384	4.13739256502785	1.36584565916017	0.31617361628556	0	0.294164474718399	2.11618614394987
ENSMUSG00000025278	989.959874605915	759.70709274621	1465.33499337722	994.00725790967	1685.63162625309	1259.67222750204	1166.31270057514	4570.49224292481	1759.14753449127	1637.88152639627	1206.43087345812	1188.6608247099	2293.48804431762	-0.948190646375331	0.00342050782046702	0.117209567407508	Flnb	14	7817957	7951588	+	9198	protein_coding	filamin, beta [Source:MGI Symbol;Acc:MGI:2446089]	-	1197	618	1591	1151	1986	1463	1185	4457	1550	1380	1070	4.94573850052906	3.84227343138362	7.30805529522833	4.97662456232706	8.41098114971642	6.2963245119688	5.79902804559788	22.7204017497801	8.73510554786632	8.18138948807066	5.9848814872105
ENSMUSG00000107288	0	0	0	0	0	0	0	9.2291743743153	0	27.2980254399379	13.5300658705584	0	12.5143164212029	-6.19931748010828	0.00342773001600309	0.117209567407508	Gm42903	5	115349130	115353155	+	481	lincRNA	predicted gene 42903 [Source:MGI Symbol;Acc:MGI:5663040]	-	0	0	0	0	0	0	0	9	0	23	12	0	0	0	0	0	0	0	0.877332485772011	0	2.60749897821462	1.28351619296315
ENSMUSG00000024309	473.063532393136	1171.52242619278	798.520074957918	933.555035447744	729.93111710859	864.464057697911	695.850699836811	419.414702121662	543.633334852462	466.440173821548	607.725458685915	809.558134804984	509.303417370397	0.668106375856394	0.00342938416473964	0.117209567407508	Pfdn6	17	33938821	33940343	-	1193	protein_coding	prefoldin subunit 6 [Source:MGI Symbol;Acc:MGI:95908]	-	572	953	867	1081	860	1004	707	409	479	393	539	18.2215782263283	45.6820573678697	30.7046183867328	36.0361354461635	28.0814046899034	33.3142048326639	26.6752951953416	16.0749504138439	20.8125327297528	17.9636048816956	23.2441411477671
ENSMUSG00000060419	1386.93626542533	1883.28683832879	1395.33784724481	1300.58638610944	1104.23300390497	1403.46256379242	1103.32197244281	967.01238166437	996.47195824731	989.850139865575	997.842357953682	1368.16641103551	987.794209432734	0.469422634679921	0.00343482638525154	0.117209567407508	Rps16-ps2	5	129128077	129128517	-	441	processed_pseudogene	ribosomal protein S16, pseudogene 2 [Source:MGI Symbol;Acc:MGI:3704259]	-	1677	1532	1515	1506	1301	1630	1121	943	878	834	885	144.518976721152	198.661346034313	145.14400204288	135.812374614152	114.921034776581	146.313768905218	114.41877325025	100.26281201661	103.201447923492	103.126160416712	103.245198526364
ENSMUSG00000026131	2744.0993015392	1366.98104714205	2551.2117735103	2592.5367404386	5877.64300694998	3473.3545903918	4966.42522118324	8802.58142545806	7057.01894804303	6960.99648718417	3659.88281798605	3367.46452587931	6620.11991966783	-0.975126833963356	0.00343802667810522	0.117209567407508	Dst	1	33908225	34308661	+	41155	protein_coding	dystonin [Source:MGI Symbol;Acc:MGI:104627]	-	3318	1112	2770	3002	6925	4034	5046	8584	6218	5865	3246	3.06396768357658	1.54516683893024	2.84368975495153	2.90095533516415	6.55477807609786	3.88015853577295	5.51893023493796	9.77988798400087	7.83173485221375	7.77117694503497	4.05780424309397
ENSMUSG00000022707	543.361434934074	806.420473853583	527.741641235164	605.385827797288	552.540880508944	557.079925628036	463.572389848852	1001.87815152289	649.182186921938	716.869885466196	1156.82063193274	579.44322482942	881.187713960943	-0.605775856037246	0.00346960805145143	0.117795914807076	Gbe1	16	70313949	70569716	+	5352	protein_coding	glucan (1,4-alpha-), branching enzyme 1 [Source:MGI Symbol;Acc:MGI:1921435]	-	657	656	573	701	651	647	471	977	572	604	1026	4.66530100353777	7.00940142460866	4.52338514558223	5.20900619006208	4.73833437241037	4.78546736045227	3.96127566850923	8.55943772559047	5.54000029827197	6.15406701393079	9.86271397490772
ENSMUSG00000042331	1571.36488032685	1060.88547093848	1523.35894346067	1433.58127552567	1473.44234802385	1322.52668588047	1694.84427881045	1722.77921653886	1813.62436136583	2099.57421753262	2117.45530874239	1440.00055470949	1938.35827604492	-0.42824879209233	0.00347967685689045	0.117795914807076	Specc1	11	61956763	62223013	+	14840	protein_coding	sperm antigen with calponin homology and coiled-coil domains 1 [Source:MGI Symbol;Acc:MGI:2442356]	-	1900	863	1654	1660	1736	1536	1722	1680	1598	1769	1878	4.86575351130217	3.32560062150215	4.70897792542256	4.44863882117694	4.55697494360113	4.09725974922448	5.22311406376828	5.30813742963946	5.58178029411271	6.50032871813565	6.51068778299129
ENSMUSG00000034480	1989.01712483478	929.350424136141	1341.91897256481	1566.57616494191	2143.11171011534	1553.28003992732	1915.3118272736	3026.14373095605	2571.76020203691	2841.36838709615	1867.14909013706	1634.0808948277	2576.60535255654	-0.656694309641286	0.00348507782441109	0.117795914807076	Diaph2	X	129749742	130465834	+	11553	protein_coding	diaphanous related formin 2 [Source:MGI Symbol;Acc:MGI:1858500]	-	2405	756	1457	1814	2525	1804	1946	2951	2266	2394	1656	7.9113520739237	3.74214162736294	5.3283142287061	6.24446836386138	8.51387814123718	6.18127324883138	7.581904792391	11.9768114834228	10.1670508639921	11.2998000835463	7.37446878356342
ENSMUSG00000030603	3107.994326457	4038.24886678204	3206.97451096133	3086.51775827034	2593.80173707425	3072.98030072096	2858.20428900438	2271.40235990093	2222.2005629251	2716.74696660947	2292.21865957044	3137.81739846719	2375.64213725148	0.401245208252493	0.00348519877792706	0.117795914807076	Psmc4	7	28041707	28050101	-	2163	protein_coding	proteasome (prosome, macropain) 26S subunit, ATPase, 4 [Source:MGI Symbol;Acc:MGI:1346093]	-	3758	3285	3482	3574	3056	3569	2904	2215	1958	2289	2033	66.0283828894634	86.8504458679375	68.0138403497675	65.7129537789978	55.0373672814928	65.3169972343628	60.4324715960371	48.0157800549025	46.9230282384738	57.7072874330158	48.3555181908405
ENSMUSG00000034320	855.153308556822	430.254825988954	661.288827935162	609.703843687426	809.714285722785	589.798684783933	793.289482416506	1112.62824401468	1018.03570221849	1055.12802678717	856.904171802032	678.457608441655	1010.67403620559	-0.574238877222812	0.00348769952315157	0.117795914807076	Slc26a2	18	61192919	61211612	-	12370	protein_coding	solute carrier family 26 (sulfate transporter), member 2 [Source:MGI Symbol;Acc:MGI:892977]	-	1034	350	718	706	954	685	806	1085	897	889	760	3.17673687186261	1.61804852768511	2.4523349911744	2.2698019340916	3.00427369935537	2.19208330463732	2.93288886140812	4.11269796404497	3.75882933443863	3.9189836229847	3.16088776272979
ENSMUSG00000047648	1077.6254942452	887.554241040071	776.415713021367	736.65351085747	841.118298900712	748.226360696697	945.845152111988	1144.4176224151	1041.86931397612	1395.75990945074	1098.19034649366	859.062681553358	1170.0592980839	-0.445690611495397	0.00349647401310731	0.117872767984623	Fbxo30	10	11281330	11298052	+	5197	protein_coding	F-box protein 30 [Source:MGI Symbol;Acc:MGI:1919115]	-	1303	722	843	853	991	869	961	1116	918	1176	974	9.5284465821744	7.94470322304056	6.85330260114107	6.52753598469051	7.42816870039049	6.61916553365235	8.32340323325715	10.0688125421177	9.15629609654129	12.3394553883174	9.64209536441022
ENSMUSG00000064357	122.401053835986	98.3439602260467	71.839176293792	47.4981747915133	96.758310872534	95.5732175343308	90.5491716902216	138.43761561473	157.755811157604	161.414411297024	161.233284957488	88.9947236063464	154.710280756711	-0.797745875273506	0.00352738177210526	0.118694106123698	mt-Atp6	MT	7927	8607	+	681	protein_coding	mitochondrially encoded ATP synthase 6 [Source:MGI Symbol;Acc:MGI:99927]	-	148	80	78	55	114	111	92	135	139	136	143	8.25933360533518	6.7179392615783	4.83918851840962	3.21194823863261	6.52106546569041	6.4522628232384	6.08094365649132	9.29508646820126	10.5802895317788	10.8901329987159	10.803242082793
ENSMUSG00000019947	768.314723065075	376.165647864628	684.314204952403	764.288812554351	844.51332735238	729.283921185389	536.405419251856	988.547121871106	796.72359304056	1058.68863880107	1533.40746532995	671.898008032298	1094.34170476067	-0.702892719196367	0.00354063837481969	0.118919552229824	Arid5b	10	68092520	68278740	-	10060	protein_coding	AT rich interactive domain 5B (MRF1-like) [Source:MGI Symbol;Acc:MGI:2175912]	ARID	929	306	743	885	995	847	545	964	702	892	1360	3.5095233639257	1.73946880089868	3.12044033760317	3.49863188902999	3.85288388460857	3.33289484917851	2.43853383329207	4.49309737500231	3.61717062670112	4.8351311764238	6.95514374410848
ENSMUSG00000015222	38.0435707868606	39.3375840904187	0	1.72720635605503	16.9751422583393	11.1932597112279	12.7949916518791	0	0	0	3.3825164676396	17.1531078363972	0.8456291169099	4.34558998658339	0.00355093971942325	0.118953520977601	Map2	1	66175273	66442583	+	16449	protein_coding	microtubule-associated protein 2 [Source:MGI Symbol;Acc:MGI:97175]	-	46	32	0	2	20	13	13	0	0	0	3	0.106279312354785	0.111250936522216	0	0.00483552302269562	0.0473643210021317	0.0312852791369499	0.0355741159043088	0	0	0	0.00938311278520391
ENSMUSG00000024338	2510.04863778526	12307.7466222897	7594.69035536677	9160.23890933785	6130.57262659924	9898.28566463663	5305.98461502157	3679.3641838937	4136.83404078752	4118.44122941672	4229.27309003872	7558.22391871958	4040.97813603417	0.903298863704673	0.00355476696090092	0.118953520977601	Psmb8	17	34197721	34201454	+	2736	protein_coding	proteasome (prosome, macropain) subunit, beta type 8 (large multifunctional peptidase 7) [Source:MGI Symbol;Acc:MGI:1346527]	-	3035	10012	8246	10607	7223	11496	5391	3588	3645	3470	3751	42.1573212328684	209.265649538532	127.336317963857	154.180495166447	102.840065019244	166.328566514742	88.691806901183	61.4898054440765	69.0575718078441	69.159965668203	70.5336167259412
ENSMUSG00000020159	23.983990278673	103.261158237349	26.7094373399996	53.5433970377059	51.7741838879349	26.6916193113897	16.7319121601496	15.3819572905255	0	9.49496537041319	14.6575713597716	43.2422426076002	9.88362350517757	2.12235264812029	0.00361631175862107	0.120715504456626	Gabrp	11	33550781	33578959	-	3377	protein_coding	gamma-aminobutyric acid (GABA) A receptor, pi [Source:MGI Symbol;Acc:MGI:2387597]	-	29	84	29	62	61	31	17	15	0	8	13	0.32636031375154	1.42246445631968	0.362820642088911	0.730152521234802	0.703654703672015	0.363384848915386	0.226593853275998	0.208270124201134	0	0.129181497189039	0.198051198168952
ENSMUSG00000033306	1319.11946532701	844.528758441176	1633.88075314342	1360.17500539334	2460.54687034628	1524.86638066036	1954.6810323563	3051.78032644026	2441.24280431659	2780.83798285976	2098.28771542577	1585.39975223827	2593.03720726059	-0.7095690821943	0.00362073300018772	0.120715504456626	Lpp	16	24393507	24992578	+	22046	protein_coding	LIM domain containing preferred translocation partner in lipoma [Source:MGI Symbol;Acc:MGI:2441849]	-	1595	687	1774	1575	2899	1771	1986	2976	2151	2343	1861	2.74954789415959	1.78205101249185	3.39976471919992	2.8412124912797	5.12246775188157	3.17998404246873	4.05489586167667	6.32950724622889	5.05755333521901	5.79540608957012	4.34291923132401
ENSMUSG00000038538	636.816293606144	236.025504542512	487.21697768482	441.30122397206	774.066486980272	605.297044384095	604.317298019522	1086.99164853047	747.921435632093	1185.68380063035	762.193710708124	540.720118455632	945.697648875258	-0.805656537408817	0.00365123158952639	0.121508967594936	Ubn2	6	38433950	38524825	+	21438	protein_coding	ubinuclein 2 [Source:MGI Symbol;Acc:MGI:2444236]	-	770	192	529	511	912	703	614	1060	659	999	676	1.36501323824757	0.512165310622426	1.04254895128023	0.947959086677014	1.65718652192748	1.29809728317134	1.28918240206508	2.3184000435142	1.59342274485438	2.54110498933773	1.62228671533075
ENSMUSG00000003575	326.678488278477	299.949078689442	187.887076460687	206.401159548576	329.317759811782	315.994331847742	242.120611258636	511.706445864815	380.202854228757	403.53602824256	383.351866332488	272.621215127906	419.699298667155	-0.622766426952937	0.00366815696318746	0.121743385705285	Crtc1	8	70382355	70439579	-	11182	protein_coding	CREB regulated transcription coactivator 1 [Source:MGI Symbol;Acc:MGI:2142523]	-	395	244	204	239	388	367	246	499	335	340	340	1.34248058122316	1.24785331275811	0.770789393360596	0.850024362809718	1.35167741849247	1.29922018384075	0.990252353352599	2.09241505099975	1.55294181188701	1.65806219194365	1.56431644754363
ENSMUSG00000027893	3136.94052162092	2721.66909925584	3111.1889425696	3137.47034577396	3338.16172510242	3012.70890227589	3186.93715144497	3953.16302366505	3451.33396928254	4078.08762659246	3577.57491727349	3092.15381257766	3765.03988420339	-0.28382487756691	0.00367170050067766	0.121743385705285	Ahcyl1	3	107663118	107696560	-	6690	protein_coding	S-adenosylhomocysteine hydrolase-like 1 [Source:MGI Symbol;Acc:MGI:2385184]	-	3793	2214	3378	3633	3933	3499	3238	3855	3041	3436	3173	21.5470157764612	18.9253838464434	21.3333263829344	21.5969409283829	22.9012216119078	20.7039879990386	21.786175141627	27.0187368942897	23.5624348350281	28.0071182249883	24.4010849453273
ENSMUSG00000027276	519.377444655401	360.184754327896	361.037911630339	359.258922059446	576.306079670619	416.733669248794	375.975908539833	831.651157507746	572.006682182966	581.566628937808	563.7527446066	424.12495573319	637.24430330878	-0.586905251018169	0.00367866946347988	0.121751876020319	Jag1	2	137081456	137116644	-	5827	protein_coding	jagged 1 [Source:MGI Symbol;Acc:MGI:1095416]	-	628	293	392	416	679	484	382	811	504	490	500	4.0958593086314	2.87551607748521	2.8422750268786	2.83923456078027	4.53926541338081	3.28803571381851	2.95086002321831	6.52593304554067	4.48348150356287	4.58556072686671	4.41458790125905
ENSMUSG00000102882	0	0	15.6572563717239	24.1808889847704	5.09254267750179	10.3322397334412	7.873841016541	0	0	0	0	9.01953839771118	0	5.45807342090094	0.00369545226853465	0.121835138759056	Gm2065	9	83114108	83116864	+	2757	TEC	predicted gene 2065 [Source:MGI Symbol;Acc:MGI:3780232]	-	0	0	17	28	6	12	8	0	0	0	0	0	0	0.260517682159297	0.403900346320088	0.0847764653062094	0.172298169088035	0.130612121873826	0	0	0	0
ENSMUSG00000033825	54.5842537376695	0	57.1029350027577	12.9540476704127	11.0338424679205	77.4917980008087	27.5584435578935	0	0	0	10.1475494029188	34.3893314910661	2.5368873507297	3.76446995020917	0.00369836764124884	0.121835138759056	Tpsb2	17	25366550	25368094	+	1081	protein_coding	tryptase beta 2 [Source:MGI Symbol;Acc:MGI:96942]	-	66	0	62	15	13	90	28	0	0	0	9	2.3203240757144	0	2.42320996257372	0.551846796024424	0.468466434326218	3.29574041750032	1.16590348753144	0	0	0	0.428333456624845
ENSMUSG00000031314	748.465903524105	529.828085717826	683.393189871713	681.382907463709	959.944294709088	776.640019963661	735.219904919516	1115.70463547278	961.289007557485	1055.12802678717	935.829556046956	730.696329452803	1016.9878064661	-0.476121772282347	0.00370133767746816	0.121835138759056	Taf1	X	101532734	101601789	+	8558	protein_coding	TATA-box binding protein associated factor 1 [Source:MGI Symbol;Acc:MGI:1336878]	-	905	431	742	789	1131	902	747	1088	847	889	830	4.01889538920127	2.88003778716568	3.66316662281719	3.66655058775723	5.14814942148608	4.1722511009435	3.92896883244604	5.9610585951299	5.13027909764834	5.66462110496853	4.98966045139713
ENSMUSG00000041926	4037.58070829246	5242.96237955111	4856.51252047647	5380.24779911142	4801.41898777127	5008.5532107856	5280.39463171781	3453.76214363266	4358.14614996546	3901.24389656852	3958.67177262755	4943.95289110088	3917.95599069855	0.335541984828721	0.00373484627052698	0.12271541088505	Rnpep	1	135262712	135284084	-	6977	protein_coding	arginyl aminopeptidase (aminopeptidase B) [Source:MGI Symbol;Acc:MGI:2384902]	-	4882	4265	5273	6230	5657	5817	5365	3368	3840	3287	3511	26.5925176896955	34.9577530768597	31.9311160850999	35.5117671196786	31.5848105657167	33.0039958136989	34.6123643996871	22.634459981376	28.5293820880972	25.6904888547419	25.8897161510491
ENSMUSG00000104927	20.6758536885112	0	0	16.4084603825228	7.63881401625269	12.0542796890147	4.92115063533813	0	0	0	0	8.81407977309135	0	5.42663050389256	0.00375844673444732	0.12307563934391	Gm43388	16	19212660	19236776	-	1225	lincRNA	predicted gene 43388 [Source:MGI Symbol;Acc:MGI:5663525]	-	25	0	0	19	9	14	5	0	0	0	0	0.775593792778993	0	0	0.616837079920851	0.286198426345983	0.45240576397687	0.183723275513336	0	0	0	0
ENSMUSG00000041935	949.435201376433	301.178378192268	559.056153978612	492.253811475684	698.527103930662	524.361166472139	599.396147384184	1072.63515505931	755.865972884634	975.607691809955	1189.51829111993	589.172566115712	998.406777718457	-0.760141071325394	0.00376424594054313	0.12307563934391	AW549877	15	3982035	3995744	-	5199	protein_coding	expressed sequence AW549877 [Source:MGI Symbol;Acc:MGI:2146232]	-	1148	245	607	570	823	609	609	1046	666	822	1055	8.39174880388612	2.69488020796796	4.93280473140651	4.36021594289119	6.16652985577058	4.63696329061694	5.2726353766046	9.433625787791	6.64024763475566	8.62170953447948	10.4399357200121
ENSMUSG00000020496	4886.9447778165	6075.19814296403	4607.83844869027	5124.62125841527	4343.93890390903	4778.66087671654	4460.53093587048	4229.01279107515	3614.76444990625	3746.9507092993	3806.45853158377	4896.81904919745	3849.29662046612	0.347003775406438	0.00376616749384519	0.12307563934391	Rnf187	11	58932288	58938916	-	1949	protein_coding	ring finger protein 187 [Source:MGI Symbol;Acc:MGI:1914224]	-	5909	4942	5003	5934	5118	5550	4532	4124	3185	3157	3376	115.221242870714	145.005374683942	108.453535457551	121.084530785198	102.293788489679	112.724242755909	104.666650453298	99.2141452258557	84.708591714937	88.3291660361285	89.1160197982031
ENSMUSG00000049037	229.915493016244	429.025526486129	127.10008113517	180.493064207751	229.164420487581	161.010735846125	168.303351728564	283.028014145669	436.949548889766	443.889631066817	479.18983291561	217.858953272509	410.764256754466	-0.916935001329803	0.00378464927225897	0.123380445861146	Clec4a1	6	122921848	122934619	+	1558	protein_coding	C-type lectin domain family 4, member a1 [Source:MGI Symbol;Acc:MGI:3036291]	-	278	349	138	209	270	187	171	276	385	374	425	6.78121864264149	12.8100602243265	3.74228348789621	5.33496768416782	6.75082937626115	4.75127683765824	4.94036368910861	8.30631518193903	12.8092334337946	13.0901775181934	14.03416761588
ENSMUSG00000048480	3423.09433666991	36.8789850847675	95.7855683917226	122.631651279907	136.649895179631	81.7968978897425	358.259766252616	533.241186071551	257.629993760979	322.828822594048	528.800074440991	607.871014392614	410.625019216892	-1.39606615972008	0.00378910009067973	0.123380445861146	Cxcr1	1	74191785	74194631	-	1491	protein_coding	chemokine (C-X-C motif) receptor 1 [Source:MGI Symbol;Acc:MGI:2448715]	-	4139	30	104	142	161	95	364	520	227	272	469	105.498962245004	1.15063295702586	2.94700414132524	3.78759610477716	4.20638532201255	2.52221523343912	10.9888945072296	16.3528132753033	7.8918364761668	9.94792833283105	16.1830502154239
ENSMUSG00000052889	506.144898294754	796.586077830978	725.759883583437	652.884002588801	949.759209354084	959.176255254455	1134.81733650897	1421.29285364456	1144.01336436593	1010.0269412777	1557.08508060343	817.875380487926	1283.10455997291	-0.649968335946626	0.00380315794943096	0.123616264747006	Prkcb	7	122288751	122634402	+	7651	protein_coding	protein kinase C, beta [Source:MGI Symbol;Acc:MGI:97596]	-	612	648	788	756	1119	1114	1153	1386	1008	851	1381	3.039930291185	4.843396256802	4.35144066345797	3.92967427522168	5.69734744731138	5.76372393721675	6.78330538274535	8.49399118429956	6.82923715102884	6.06530640638944	9.28625615228833
ENSMUSG00000001056	1761.58273426115	3771.49087466889	1788.61128669928	1647.7548636765	1664.41269843017	1929.54577022014	1433.03906501046	1299.26265913972	1336.95212621336	1141.76958579219	1120.74045627792	1999.49104185237	1224.6812068558	0.706776305347127	0.00382304561967241	0.123862415139894	Nhp2	11	51619735	51623714	+	1146	protein_coding	NHP2 ribonucleoprotein [Source:MGI Symbol;Acc:MGI:1098547]	-	2130	3068	1942	1908	1961	2241	1456	1267	1178	962	994	70.6358849496889	153.096032315986	71.5961481851452	66.2135256222561	66.6582329580162	77.4093501254926	57.1882782208702	51.8392577861721	53.2832291712466	45.7753677136894	44.6238409745771
ENSMUSG00000105748	0	24.5859900565117	11.9731960489653	0.863603178027515	5.09254267750179	5.16611986672058	4.92115063533813	0	0	0	0	7.51465749472357	0	5.18392076831877	0.00382438950644211	0.123862415139894	Gm43088	3	137897144	137899490	+	2347	TEC	predicted gene 43088 [Source:MGI Symbol;Acc:MGI:5663225]	-	0	20	13	1	6	6	5	0	0	0	0	0	0.487315363989649	0.234021259837875	0.0169449335748445	0.0995861588620449	0.101198562457544	0.0958930602913662	0	0	0	0
ENSMUSG00000025575	3050.10193612917	3381.80293227318	2897.51344384961	2801.52870952126	2720.26654689887	2843.08796665189	2799.15048138033	2403.68719259945	2554.73619363861	2358.31202387638	2329.42634071447	2927.63600238633	2411.54043770723	0.279463687790418	0.00386302380048778	0.124890664294914	Cant1	11	118406289	118419086	-	4358	protein_coding	calcium activated nucleotidase 1 [Source:MGI Symbol;Acc:MGI:1923275]	-	3688	2751	3146	3244	3205	3302	2844	2344	2251	1987	2066	32.1613367326015	36.0991156171349	30.4997684798433	29.6037399084258	28.6484829085111	29.9934225234092	29.3746452299638	25.2195398944076	26.7743004880452	24.8629140404622	24.3898019483777
ENSMUSG00000027288	3201.44918512907	2216.42700359453	3454.72756766684	3382.73364833378	3795.64180896467	3421.6933917246	4378.83983532387	4549.98296653744	4665.71323502812	4432.96195731166	5506.73680931727	3407.35892010534	4788.84874204862	-0.490866870082618	0.00387868410925245	0.125173832187743	Zfp106	2	120506820	120563843	-	10429	protein_coding	zinc finger protein 106 [Source:MGI Symbol;Acc:MGI:1270153]	-	3871	1803	3751	3917	4472	3974	4449	4437	4111	3735	4884	14.1062283076543	9.88658392074275	15.196005672385	14.9370166262659	16.7039794931714	15.0841685951536	19.2021563837294	19.9486512943306	20.4331194287113	19.5294191232091	24.093404405774
ENSMUSG00000040423	1377.83888980238	1054.73897342435	1228.63411763998	1173.63671893939	1444.58460618467	1257.08916756867	1508.82478479467	1493.07532100034	1731.90912105398	1812.35151507762	1701.40578322272	1292.19246547916	1684.68543508867	-0.382098273579153	0.00388673757877794	0.12521094043747	Rc3h1	1	160906418	160974978	+	11308	protein_coding	RING CCCH (C3H) domains 1 [Source:MGI Symbol;Acc:MGI:2685397]	-	1666	858	1334	1359	1702	1460	1533	1456	1526	1527	1509	5.59911776438984	4.33905031245764	4.98419562994124	4.77954568598493	5.86319821768322	5.11096890237399	6.10220254984757	6.03729438112278	6.99517522652948	7.36367520497963	6.86544389534144
ENSMUSG00000026944	1441.520519163	1192.42051774082	1586.90898402825	1627.89199058187	2394.34381553876	1495.59170141561	2418.25342220516	2915.39363846427	2778.31817060298	2675.20649311392	2179.46811064912	1736.70442152478	2637.09660320757	-0.602464899693426	0.00389365068537678	0.125211245533118	Abca2	2	25428703	25448540	+	8346	protein_coding	ATP-binding cassette, sub-family A (ABC1), member 2 [Source:MGI Symbol;Acc:MGI:99606]	-	1743	970	1723	1885	2821	1737	2457	2843	2448	2254	1933	7.93687264077109	6.64640117724176	8.72231862572992	8.98226646343181	13.1669603121185	8.23867973309783	13.2512558763941	15.972219022299	15.2041763123972	14.727089244558	11.9156751865158
ENSMUSG00000028716	9.92440977048537	108.178356248651	34.0775579855167	18.9992699166053	13.5801138066714	6.88815982229411	27.5584435578935	3.0763914581051	12.4842728254219	0	0	31.3151873011597	3.89016607088175	3.00237645742264	0.0039068719602247	0.125297073159512	Pdzk1ip1	4	115088708	115093899	+	1778	protein_coding	PDZK1 interacting protein 1 [Source:MGI Symbol;Acc:MGI:1914432]	-	12	88	37	22	16	8	28	3	11	0	0	0.256495585013525	2.83037587224314	0.87921485606391	0.492089257707268	0.350549253617127	0.178112505502705	0.708853582689249	0.0791145342437828	0.320693968983642	0	0
ENSMUSG00000048154	1859.99979781847	1133.41414160519	1305.07836933722	1684.88980033168	3427.28122195871	2378.13717864704	2289.3192755593	3630.14192056402	3563.69242471134	3383.768283881	2970.97696407678	2011.15996932251	3387.14489830829	-0.75184022724549	0.00391013637361657	0.125297073159512	Kmt2d	15	98831669	98871204	-	19931	protein_coding	lysine (K)-specific methyltransferase 2D [Source:MGI Symbol;Acc:MGI:2682319]	-	2249	922	1417	1951	4038	2762	2326	3540	3140	2851	2635	4.28835540404585	2.6454224194962	3.00376402365685	3.89297074930573	7.89219934240753	5.48568375942552	5.25304214624378	8.32800448672049	8.16639576228057	7.80026783990427	6.80168809905948
ENSMUSG00000113136	30.6002634589965	51.6305791186745	88.4174477462055	19.8628730946328	50.9254267750179	57.6883385117132	71.8487992759367	106.64823721431	51.0720251949077	86.6415590050203	379.969349864849	52.9962468544539	156.082792819772	-1.5592844919068	0.0039374033465475	0.125948297171661	Gm19951	12	99643093	99647221	+	1328	lincRNA	predicted gene, 19951 [Source:MGI Symbol;Acc:MGI:5012136]	-	37	42	96	23	60	67	73	104	45	73	337	1.05884905595506	1.80860785730104	3.05420517241608	0.688783478391328	1.76000538290075	1.99716023442349	2.47431534831025	3.67199466769236	1.75648442349269	2.99754818039713	13.0556051914375
ENSMUSG00000032959	2279.30611062147	4289.02596535846	2635.02414585306	3130.56152034974	2744.88050317347	3131.52965921046	2680.05863600514	1735.08478237128	2284.62192705221	1239.09298083892	2487.27710920432	2984.3409343674	1936.51919986668	0.623734056736203	0.00395972854747638	0.126370169514121	Pebp1	5	117282654	117287625	-	1768	protein_coding	phosphatidylethanolamine binding protein 1 [Source:MGI Symbol;Acc:MGI:1344408]	-	2756	3489	2861	3625	3234	3637	2723	1692	2013	1044	2206	59.2416788190307	112.852687690635	68.3692234971192	81.5415026799098	71.2555301491681	81.4323978018038	69.325920480537	44.8729762575743	59.0189363484635	32.2002783025813	64.1931119497784
ENSMUSG00000044876	390.360117639091	962.541510712432	362.879941791718	501.753446433986	439.656184490988	439.981208649036	489.16237315261	352.759553862718	286.003341091483	239.747875602933	313.44652600127	512.33354040998	297.989324139601	0.780005916480354	0.00397522560181294	0.126370169514121	Zfp444	7	6172226	6193811	+	5959	protein_coding	zinc finger protein 444 [Source:MGI Symbol;Acc:MGI:1923365]	zf-C2H2	472	783	394	581	518	511	497	344	252	202	278	3.01022541355807	7.51417965866036	2.79349492499722	3.87753482752023	3.38623578597907	3.39456162473834	3.754164229381	2.70677299371222	2.19208312814741	1.84849964409909	2.40014010027755
ENSMUSG00000094475	0.827034147540447	34.4203860791163	23.9463920979306	18.1356667385778	5.09254267750179	7.74917980008087	21.6530627954878	3.0763914581051	2.26986778644034	0	2.2550109784264	15.9748949051765	1.90031755574296	3.05028126279041	0.00397791196106731	0.126370169514121	Gm11007	2	175643978	175653860	+	1501	protein_coding	predicted gene 11007 [Source:MGI Symbol;Acc:MGI:3779223]	zf-C2H2	1	28	26	21	6	9	22	3	2	0	2	0.025319184441153	1.0667693690854	0.731842634029969	0.556405690275392	0.155715333010806	0.237354789561482	0.65973914391531	0.0937146181781784	0.0690683637396784	0	0.0685511091289447
ENSMUSG00000064370	19460.1134916267	13092.0397050925	5913.83783310818	5014.94365480578	10488.9404014279	6461.09391331187	12173.9424416995	20582.0843185425	18626.5350555295	19615.4115846023	18372.7019467291	10372.1302058675	19299.1832263508	-0.895839133795804	0.00398432743257448	0.126370169514121	mt-Cytb	MT	14145	15288	+	1144	protein_coding	mitochondrially encoded cytochrome b [Source:MGI Symbol;Acc:MGI:102501]	-	23530	10650	6421	5807	12358	7504	12369	20071	16412	16527	16295	781.675153199647	532.373931222529	237.138296503925	201.873243963837	420.807030609944	259.658762786025	486.674766374118	822.639888777034	743.644461769711	787.788052213074	732.813603674601
ENSMUSG00000027800	2707.70979904742	3848.9367433469	3159.08172676547	3064.06407564162	2654.06349209135	2796.59288785141	1766.69307808639	2596.47439064071	1643.38427738281	1688.91696526225	900.876885881347	2856.73454326151	1707.41312979178	0.742334106768396	0.00398542961691995	0.126370169514121	Tm4sf1	3	57285611	57301988	-	4163	protein_coding	transmembrane 4 superfamily member 1 [Source:MGI Symbol;Acc:MGI:104678]	-	3274	3131	3430	3548	3127	3248	1795	2532	1448	1423	799	29.888400144214	43.0100408085189	34.8107002376145	33.894572492762	29.2605369258351	30.8848710358459	19.4083361731629	28.5183285494394	18.0298459083926	18.6397411265466	9.87428256392437
ENSMUSG00000038267	189.390819786762	151.203838847547	283.672644852409	237.490873957567	240.198262955501	255.722933402669	165.350661347361	176.379776931359	110.088587642357	136.49012719969	87.9454281586296	217.575719307117	127.725979983009	0.768650982761687	0.00399968593742731	0.126467625835801	Slc22a23	13	34179158	34345182	-	6386	protein_coding	solute carrier family 22, member 23 [Source:MGI Symbol;Acc:MGI:1920352]	-	229	123	308	275	283	297	168	172	97	115	78	1.36281521277374	1.10146168643827	2.03773100082589	1.71260315573818	1.72630823421884	1.84104209072172	1.18416066710443	1.2628922854315	0.787358797009549	0.981997344598522	0.628392323410475
ENSMUSG00000096727	893.196879343683	4432.85400718905	2634.10313077237	2925.88756715722	1947.89757414444	2770.76228851781	1829.68380621872	1124.9338098471	1441.36604438962	1458.66405502973	1327.07396080394	2490.62646476333	1338.00946751759	0.896272472227318	0.00400244898438274	0.126467625835801	Psmb9	17	34181988	34187764	-	3659	protein_coding	proteasome (prosome, macropain) subunit, beta type 9 (large multifunctional peptidase 2) [Source:MGI Symbol;Acc:MGI:1346526]	-	1080	3606	2860	3388	2295	3218	1859	1097	1270	1229	1177	11.2173882246145	56.3581217324002	33.0239238329293	36.8242535751141	24.4332422601329	34.8144719846371	22.8690036755743	14.0575939827215	17.9916575220056	18.3160095235405	16.5492850263182
ENSMUSG00000022292	345.700273671907	254.464997084896	347.222685419994	283.261842393025	295.367475295104	284.136592669632	364.165147015021	431.720267954082	405.171399879601	426.086570997292	420.559547476524	310.617001935654	420.884446576875	-0.437424163015962	0.00405159687718662	0.127373161208122	Rrm2b	15	37923952	37961318	-	9134	protein_coding	ribonucleotide reductase M2 B (TP53 inducible) [Source:MGI Symbol;Acc:MGI:2155865]	-	418	207	377	328	348	330	370	421	357	359	373	1.73918459204065	1.29599264271802	1.74383501295657	1.42812360245813	1.48415430931188	1.43017477937728	1.82335394408626	2.16116470453882	2.02598895272897	2.14325985119678	2.10093689081178
ENSMUSG00000035448	0	74.9872696723606	48.8137992765509	93.2691432269716	29.7064989520938	23.2475394002426	14.7634519060144	7.17824673557857	0	3.56061201390495	10.1475494029188	40.6839574906048	5.22160203810058	2.95739842512413	0.00405485003777289	0.127373161208122	Ccr3	9	124021972	124031689	+	3272	protein_coding	chemokine (C-C motif) receptor 3 [Source:MGI Symbol;Acc:MGI:104616]	-	0	61	53	108	35	27	15	7	0	3	9	0	1.06612895348878	0.68436473886809	1.31269376002974	0.416692390980169	0.326653000426453	0.206351784080535	0.100311684311137	0	0.0499976217918	0.141512367546289
ENSMUSG00000034987	38.870604934401	76.2165691751862	75.5232366165505	68.2246510641737	141.742437857133	93.8511775787572	46.2588159721784	66.6551482589439	61.2864302338893	160.227540625723	718.220996628809	77.2410704569115	251.597528936841	-1.70321451940687	0.0040549979588702	0.127373161208122	Hrh2	13	54192129	54236180	+	5935	protein_coding	histamine receptor H2 [Source:MGI Symbol;Acc:MGI:108482]	-	47	62	82	79	167	109	47	65	54	135	637	0.300959141494528	0.597398549920723	0.583738287095306	0.52937000318663	1.09611612973377	0.727012632507059	0.356457205987542	0.513522421935073	0.471631605270084	1.24037907879101	5.52184092916781
ENSMUSG00000097321	19.0217853934303	0	11.9731960489653	12.0904444923852	25.462713387509	13.7763196445882	25.5899833037583	64.6042206202071	81.7152403118523	28.4848961112396	50.737747014594	15.4163488958052	56.3855260144733	-1.86383666362925	0.00406466798075509	0.127373161208122	1700028E10Rik	5	151368675	151432118	+	6927	processed_transcript	RIKEN cDNA 1700028E10 gene [Source:MGI Symbol;Acc:MGI:1916713]	-	23	0	13	14	30	16	26	63	72	24	45	0.126186546046185	0	0.0792908758249592	0.080377743236934	0.168708470369005	0.0914346859488404	0.168950088785903	0.426444128712915	0.538787079982281	0.188932834996702	0.334220056742787
ENSMUSG00000040236	732.752254720836	961.312211209606	929.304216415847	709.881812338617	762.183887399435	784.389199763742	713.566842124029	385.574396082506	500.505846910096	499.672552617994	772.341260111042	799.055774853159	539.52351393041	0.566542835439778	0.00406931643619638	0.127373161208122	Trappc5	8	3676299	3681255	+	4957	protein_coding	trafficking protein particle complex 5 [Source:MGI Symbol;Acc:MGI:1913932]	-	886	782	1009	822	898	911	725	376	441	421	685	6.7927433769835	9.02154733265945	8.59997715601942	6.59486422843083	7.05696946858311	7.27504427294861	6.58338648639425	3.55660556444944	4.61157774482615	4.63131759731463	7.10946360094251
ENSMUSG00000041842	62.0275610655335	113.095554259954	140.915307345515	103.632381363302	162.961365680057	132.597076579162	95.4703223255597	232.780286996619	160.025678944044	148.358833912706	338.25164676396	115.81422408844	219.854111654332	-0.925000807121048	0.00407346789589451	0.127373161208122	Fhdc1	3	84442198	84480429	-	6270	protein_coding	FH2 domain containing 1 [Source:MGI Symbol;Acc:MGI:2684972]	-	75	92	153	120	192	154	97	227	141	125	300	0.454594447920702	0.83909954269618	1.0309769134639	0.761143714835601	1.19287382379187	0.972275545388887	0.696361027523832	1.69755984625179	1.16568561166103	1.08713595496258	2.46160800963029
ENSMUSG00000040621	40.5246732294819	216.356712497303	80.1283120199987	92.4055400489441	50.9254267750179	37.8848790226176	17.7161422872173	29.7384507616826	12.4842728254219	27.2980254399379	21.4226042950508	76.56309798294	22.7358383305233	1.74713309372448	0.00408026722511546	0.127373161208122	Gemin8	X	166170454	166190512	+	2487	protein_coding	gem nuclear organelle associated protein 8 [Source:MGI Symbol;Acc:MGI:2384300]	-	49	176	87	107	60	44	18	29	11	23	19	0.748773902879921	4.04697088930302	1.47797986530067	1.71104311367798	0.939801828907195	0.700346679256513	0.325781924010379	0.546750249923325	0.229269753459154	0.504305190398566	0.393045653648648
ENSMUSG00000025355	2140.36437383468	1489.91099742461	1820.84681452342	1680.57178444154	2272.97154839163	2155.13300440027	2299.16157682997	4235.16557399136	3382.10300179611	2471.06473765003	1978.77213356917	1979.85144283516	3016.77636175167	-0.60757377066101	0.00409455466146441	0.127599549647732	Mmp19	10	128790910	128800824	+	3533	protein_coding	matrix metallopeptidase 19 [Source:MGI Symbol;Acc:MGI:1927899]	-	2588	1212	1977	1946	2678	2503	2336	4130	2980	2082	1755	27.8388338663713	19.617884815339	23.6422106305749	21.9054489694061	29.5275732789041	28.0448676430751	29.7618185796186	54.8116898751666	43.7222487461515	32.1350126354152	25.5563405007739
ENSMUSG00000001496	81.8763806065043	0	125.258050973791	88.0875241588065	40.7403414200143	79.2138379563822	12.7949916518791	5.12731909684183	22.6986778644034	8.30809469911154	6.7650329352792	61.1387323953397	10.724781148909	2.51437908400496	0.00410401210243415	0.127674901375383	Nkx2-1	12	56531958	56536908	-	2842	protein_coding	NK2 homeobox 1 [Source:MGI Symbol;Acc:MGI:108067]	Homeobox	99	0	136	102	48	92	13	5	20	7	6	1.32385837043311	0	2.02180788096603	1.42734533012538	0.657927416887317	1.28144489796404	0.205896774282187	0.0824921662476224	0.36478400412828	0.134312166258431	0.108615638426333
ENSMUSG00000071654	510.280069032456	1041.21667889327	413.535771229649	536.297573555087	362.419287215544	460.645688115919	318.890561169911	379.421613166296	286.003341091483	191.086178079565	250.306218605331	520.469375601691	276.704337735669	0.909863424889405	0.00413500549124804	0.128333840549849	Uqcc3	19	8880016	8880933	-	829	protein_coding	ubiquinol-cytochrome c reductase complex assembly factor 3 [Source:MGI Symbol;Acc:MGI:2147553]	-	617	847	449	621	427	535	324	370	252	161	222	28.2853162087905	58.4281422143124	22.8832055006896	29.7913394465615	20.0647690471686	25.5467368228796	17.5922238965604	20.9273371522376	15.7570848741018	10.5904089983699	13.7772844910526
ENSMUSG00000050323	118.265883098284	313.471373220524	191.571136783445	180.493064207751	149.381251873386	170.481955601779	151.571439568414	53.3241186071551	135.0571332932	116.313325787562	64.2678128851524	182.176586336226	92.2405976432674	0.98141251487255	0.00415180846929067	0.128333840549849	Ndufaf6	4	11051045	11076205	-	1235	protein_coding	NADH:ubiquinone oxidoreductase complex assembly factor 6 [Source:MGI Symbol;Acc:MGI:1924197]	-	143	255	208	209	176	198	154	52	119	98	57	4.40047425587239	11.807730186937	7.11576222626063	6.73026692464248	5.55145125687754	6.34650191165933	5.61285763977179	1.97425462295362	4.99470528859013	4.32713560412184	2.37450495698183
ENSMUSG00000033237	1040.40895760588	677.344026056896	1080.35068964895	1006.09770240205	1505.6951183147	1035.80703327748	1111.19581345935	1700.21901251275	1493.57300347775	1491.89643382617	1490.56225673985	1065.27133439504	1544.06267663913	-0.534983187080714	0.00415746210189417	0.128333840549849	Arid2	15	96287518	96404992	+	10737	protein_coding	AT rich interactive domain 2 (ARID, RFX-like) [Source:MGI Symbol;Acc:MGI:1924294]	ARID	1258	551	1173	1165	1774	1203	1129	1658	1316	1257	1322	4.45274774839179	2.93468737433791	4.6157269470252	4.31515035407344	6.43622893021817	4.43525768190512	4.73305174847409	7.24049654608889	6.3533502835432	6.38401225227349	6.33451960365865
ENSMUSG00000094530	411.863005475143	338.057363277035	281.83061469103	145.94893708665	165.507637018808	176.509095446287	208.656786938337	487.095314199974	383.607655908418	705.001178753179	316.829042468909	246.910491419041	473.13329783262	-0.938776356634419	0.0041579193197803	0.128333840549849	Gm21399	8	129252998	129253594	+	597	processed_pseudogene	predicted gene, 21399 [Source:MGI Symbol;Acc:MGI:5434754]	-	498	275	306	169	195	205	212	475	338	594	281	31.7019090978107	26.3421707540217	21.6556959712517	11.2581060099281	12.7239250127297	13.5930123807958	15.9842327138403	37.3066331075303	29.3475758148752	54.2567156843356	24.2157080062943
ENSMUSG00000032324	1081.7606649829	1749.2931925208	1212.05584618757	1310.08602106774	834.328241997377	1183.9024694568	729.314524157111	621.43107453723	631.023244630415	834.370081925059	839.991589463834	1157.24870862433	731.703997639135	0.661121336894158	0.00416057221388936	0.128333840549849	Tspan3	9	56131725	56165477	-	4274	protein_coding	tetraspanin 3 [Source:MGI Symbol;Acc:MGI:1928098]	-	1308	1423	1316	1517	983	1375	741	606	556	703	745	11.6306404695347	19.0398525229377	13.0090751276191	14.1157521186109	8.95941844863448	12.7351587455468	7.80394058331038	6.64821236800656	6.74326361360916	8.96937526185049	8.96782113101273
ENSMUSG00000054196	0	0	12.894211129655	12.0904444923852	5.09254267750179	7.74917980008087	22.6372929225554	0	0	0	0	8.6376672888826	0	5.39424578712093	0.00417382084695976	0.12852391969662	Cthrc1	15	39076932	39087121	+	1593	protein_coding	collagen triple helix repeat containing 1 [Source:MGI Symbol;Acc:MGI:1915838]	-	0	0	14	14	6	9	23	0	0	0	0	0	0	0.371310568146839	0.349514518143278	0.146722357093044	0.223646917220204	0.649893695867952	0	0	0	0
ENSMUSG00000006356	1037.10082101572	1277.24218343578	838.123723427573	715.063431406782	639.114106026475	717.229641496374	393.69205082705	619.380146898494	435.814614996546	447.450243080721	272.856328389595	802.509422519394	443.875333341339	0.853709734070348	0.00420347478167692	0.129077991064371	Crip2	12	113140236	113145506	+	2099	protein_coding	cysteine rich protein 2 [Source:MGI Symbol;Acc:MGI:1915587]	-	1254	1039	910	828	753	833	400	604	384	377	242	22.7046861320143	28.3071604691703	18.3169856020793	15.6881184063519	13.9747278292411	15.7097308822602	8.57783754183274	13.4924643002714	9.48306330770148	9.79423001040878	5.93154882854124
ENSMUSG00000034066	78.5682440163425	38.1082845875931	102.23267395655	118.31363538977	187.575321954649	130.014016645801	104.328393469168	303.537290533037	222.447043071154	246.869099630743	137.55566968401	108.448652859982	227.602275729736	-1.06710089727849	0.00421486716894488	0.129077991064371	Farp2	1	93512079	93621976	+	5235	protein_coding	FERM, RhoGEF and pleckstrin domain protein 2 [Source:MGI Symbol;Acc:MGI:2385126]	-	95	31	111	137	221	151	106	296	196	208	122	0.689663630446268	0.338639961201479	0.895841841880591	1.04077497549607	1.64450958235204	1.14181683983656	0.91142186534505	2.65119579739522	1.94074845642392	2.16664638322675	1.19897002921782
ENSMUSG00000028455	1362.95227514666	1504.66259145851	1496.64950612067	1372.26544988572	1298.59838276296	1425.84908321488	1309.02606899994	1111.60278019531	1043.00424786934	1269.95161829276	1117.35793981028	1395.71476536991	1135.47914654192	0.29760347703406	0.00421932787027616	0.129077991064371	Stoml2	4	43027690	43031710	-	3022	protein_coding	stomatin (Epb7.2)-like 2 [Source:MGI Symbol;Acc:MGI:1913842]	-	1648	1224	1625	1589	1530	1656	1330	1084	919	1070	991	20.7249338036033	23.1622185798024	22.7187250512695	20.9113657214277	19.7223104852915	21.6921228326434	19.8101354487163	16.8190553500798	15.763437002221	19.3077072356015	16.8711379664664
ENSMUSG00000006205	195.180058819546	1566.12756659979	966.144819643433	1300.58638610944	976.07067985451	1129.65821085623	759.825658096207	505.553662948605	394.95699484062	462.879561807643	516.397514059646	984.799054282737	469.946933414128	1.06701948042417	0.00422488694713553	0.129077991064371	Htra1	7	130936111	130985660	+	2879	protein_coding	HtrA serine peptidase 1 [Source:MGI Symbol;Acc:MGI:1929076]	-	236	1274	1049	1506	1150	1312	772	493	348	390	458	3.11530622427797	25.3058518396569	15.3942619976121	20.803493297965	15.5602652585737	18.0396601960905	12.0699619071179	8.02919549027727	6.26566892370503	7.38693588237584	8.18444049662489
ENSMUSG00000032717	128.190292868769	259.382195096198	110.521809682757	127.813270348072	35.6477987425125	118.820756934573	53.1484268616518	16.4074211098939	68.0960335932103	0	29.3151427195432	119.074935790648	28.4546493556618	2.06399666637077	0.0042273985053888	0.129077991064371	Mdfi	17	47815328	47834691	-	3092	protein_coding	MyoD family inhibitor [Source:MGI Symbol;Acc:MGI:107687]	-	155	211	120	148	42	138	54	16	60	0	26	1.90512123420325	3.90243940182506	1.63970911585081	1.90359778357817	0.529140040085555	1.76675278137798	0.786112204088433	0.24263155133324	1.0058694758078	0	0.432612481381985
ENSMUSG00000045095	185.25564904906	41.7961830960698	209.070423316548	120.040841745825	112.035938905039	161.010735846125	51.1799666075165	66.6551482589439	26.1034795440639	20.176801412128	71.0328458204316	125.769962652312	45.9920687588919	1.45089336290242	0.0042361102623681	0.129126608115244	Magi1	6	93675455	94283917	-	10579	protein_coding	membrane associated guanylate kinase, WW and PDZ domain containing 1 [Source:MGI Symbol;Acc:MGI:1203522]	-	224	34	227	139	132	187	52	65	23	17	63	0.804699637918729	0.183792378370574	0.90658032664542	0.522544334523325	0.486060282321847	0.699734314497734	0.221252909541535	0.288094864749471	0.112697188835661	0.0876285633345017	0.306380495914567
ENSMUSG00000026883	465.620225065272	429.025526486129	730.364958986885	463.754906600776	509.254267750179	536.415446161154	241.136381131568	363.014192056402	167.970216196585	175.656859352644	343.889174210026	482.224530311709	262.632610453914	0.876197052277936	0.004243515935592	0.129135316315155	Dab2ip	2	35558266	35730994	+	8366	protein_coding	disabled 2 interacting protein [Source:MGI Symbol;Acc:MGI:1916851]	-	563	349	793	537	600	623	245	354	148	148	305	2.55753119309038	2.38561723995944	4.00479580530827	2.55275647104781	2.7937929099835	2.94785670676418	1.31819144306574	1.98404802085616	0.91700925579979	0.964684370802848	1.87562996143776
ENSMUSG00000030271	266.304995508024	277.821687638582	283.672644852409	200.355937302383	208.794249777573	263.47211320275	334.638243202993	187.659878944411	145.271538332182	199.394272778677	169.12582338198	262.151410212102	175.362878359313	0.579030976807819	0.00427383666958333	0.129840160261696	Ogg1	6	113326972	113335068	+	2187	protein_coding	8-oxoguanine DNA-glycosylase 1 [Source:MGI Symbol;Acc:MGI:1097693]	-	322	226	308	232	246	306	340	183	128	168	150	5.59548187584223	5.90952880654133	5.95013725252589	4.21883132658306	4.38174545442066	5.53871254251517	6.9977818245363	3.92345868999186	3.03382866679857	4.18891826070192	3.52864248294054
ENSMUSG00000022565	3356.93160486668	2308.62446630645	3675.77118703235	3833.53450726414	6386.89727470016	4419.61554597946	4269.59029121936	7897.09687295579	6589.42618403632	5394.32720106599	5620.6148637278	4035.85212533837	6375.36628044648	-0.659540948094683	0.00429740804061206	0.1303379425294	Plec	15	76170974	76232574	-	18113	protein_coding	plectin [Source:MGI Symbol;Acc:MGI:1277961]	-	4059	1878	3991	4439	7525	5133	4338	7701	5806	4545	4985	8.51645917515634	5.92923138390879	9.30928638711003	9.74647825570644	16.1836671565577	11.218041948775	10.7802646965345	19.9353338883641	16.6156183605348	13.6831121863687	14.1592404844778
ENSMUSG00000034163	1126.42050895009	483.114704610454	880.490417139296	884.329654300175	1242.58041331044	833.467338497587	1044.26816481875	1512.55913356834	1299.4993077371	1354.21943595518	1585.27271783376	927.81017166097	1437.88764877359	-0.631441837281363	0.00431416736668622	0.13062780221968	Zfc3h1	10	115384959	115432772	+	7848	protein_coding	zinc finger, C3H1-type containing [Source:MGI Symbol;Acc:MGI:2446143]	-	1362	393	956	1024	1464	968	1061	1475	1145	1141	1406	6.59551204669781	2.86369495157044	5.14664186248877	5.18912249217176	7.26679490611742	4.88261572487779	6.08536529731322	8.81251366722021	7.56269100403795	7.92808024599303	9.21704077550839
ENSMUSG00000038608	6166.36660406157	3526.8602736066	4134.43669721579	4025.25441278625	6034.66307283962	4157.86547273228	6884.68973883804	7991.43954433768	7584.76320839041	9858.14779583149	5494.33424893593	4990.01946744002	7732.17119937388	-0.63176171030113	0.00435959579758227	0.131783314967916	Dock10	1	80501073	80758527	-	18267	protein_coding	dedicator of cytokinesis 10 [Source:MGI Symbol;Acc:MGI:2146320]	-	7456	2869	4489	4661	7110	4829	6995	7793	6683	8306	4873	15.5120456905375	8.98165806641745	10.3826311798598	10.1476349245003	15.1622339243622	10.4646849781779	17.2365662940202	20.0034186823831	18.9641812060896	24.7951126235653	13.7244315359065
ENSMUSG00000004508	1642.48981701533	1475.1594033907	1608.09233088411	1755.70526092994	1802.76010783563	1772.84013426295	2320.81463962546	2405.73812023819	2263.05818308102	2148.23591505598	2480.51207626904	1768.26595627773	2324.38607366106	-0.394442853570337	0.00440899768907861	0.133054893655273	Gab2	7	97081586	97308946	+	6168	protein_coding	growth factor receptor bound protein 2-associated protein 2 [Source:MGI Symbol;Acc:MGI:1333854]	-	1986	1200	1746	2033	2124	2059	2358	2346	1994	1810	2200	12.2367273590297	11.1257700319427	11.9598277447091	13.1082879783764	13.414391221891	13.2144217659667	17.2079723568109	17.8340680859952	16.7575549823829	16.0020490429103	18.3503139239301
ENSMUSG00000039218	5173.92562701304	3551.44626366311	4922.82560628613	4874.17633678729	8622.52351012345	5391.70710090071	7300.03485246058	9414.78332562098	7580.22347281752	9591.10189478862	8258.97770848669	5690.94847103347	8711.27160042845	-0.614143603168894	0.00445840427881385	0.134322389376822	Srrm2	17	23790532	23824741	+	12842	protein_coding	serine/arginine repetitive matrix 2 [Source:MGI Symbol;Acc:MGI:1923206]	-	6256	2889	5345	5644	10159	6262	7417	9181	6679	8081	7325	18.513753590846	12.8649491557804	17.5849077462598	17.478626410318	30.8162022290559	19.302634186811	25.9971582267708	33.5215505931132	26.9593018894014	34.3141960681327	29.3454075856039
ENSMUSG00000001020	15.7136488032685	77.4458686780117	0	0	3.39502845166786	8.61019977786763	0	0	0	0	0	15.0235351015451	0	6.18795952487426	0.00451543943124438	0.135815132611077	S100a4	3	90603771	90606045	+	584	protein_coding	S100 calcium binding protein A4 [Source:MGI Symbol;Acc:MGI:1330282]	-	19	63	0	0	4	10	0	0	0	0	0	1.23643462513226	6.16908707490355	0	0	0.266813601426049	0.677833978561235	0	0	0	0	0
ENSMUSG00000041035	283.672712606373	617.108350418443	322.355278241374	349.759287101144	229.164420487581	336.658811314625	281.489816341341	250.213171925882	203.153166886411	181.591212709152	174.763350828046	345.744096644411	202.430225587373	0.769858018786447	0.00454420794748537	0.136274909416041	Gm17018	19	45560615	45579763	+	1995	protein_coding	predicted gene 17018 [Source:MGI Symbol;Acc:MGI:4820566]	-	343	502	350	405	270	391	286	244	179	153	155	6.53403753144689	14.3897753874792	7.41225231902149	8.07356011807762	5.27207627479442	7.75836200504193	6.45287715048594	5.73473961905577	4.65093205544187	4.18205671360463	3.99718252992347
ENSMUSG00000015396	1696.24703660546	909.681632090932	1320.73562570894	1427.53605327948	909.01886793407	1509.3680210602	841.51675864282	741.410341403329	516.394921415178	805.885185813819	983.184786593911	1230.58628504599	761.718808806559	0.69236254321635	0.0045512040703395	0.136274909416041	Cd83	13	43784775	43803132	+	2572	protein_coding	CD83 antigen [Source:MGI Symbol;Acc:MGI:1328316]	-	2051	740	1434	1653	1071	1753	855	723	455	679	872	30.3057545025257	16.4533354951389	23.556091759416	25.5596468866892	16.2210636083148	26.9803223646976	14.963232168801	13.180567532812	9.17002028729239	14.395945614746	17.442579181147
ENSMUSG00000023971	736.887425458538	942.872718667222	810.493271006883	720.245050474947	633.172806236056	698.287201985065	595.459226875913	535.292113710287	620.808839591434	451.010855094626	514.14250308122	733.916814386375	530.313577869392	0.467838542071856	0.00455326653284009	0.136274909416041	Rrp36	17	46666324	46674352	-	2339	protein_coding	ribosomal RNA processing 36 homolog (S. cerevisiae) [Source:MGI Symbol;Acc:MGI:2385053]	-	891	767	880	834	746	811	605	522	547	380	456	14.47697708377	18.7524639839804	15.8956210484018	14.1804100425539	12.4242283937236	13.7254570441251	11.6427458370946	10.4642247490669	12.1223541777195	8.85920522032954	10.0299739097822
ENSMUSG00000040952	8789.71892005987	14636.0398806414	10340.2363109026	9943.52699180881	8217.66636726206	9848.346505925	8029.34937661769	6957.77201441437	6932.17621978881	6674.96065540047	7977.10133618339	9972.12633617392	7135.50255644676	0.482792442572129	0.00456896714247487	0.13650964579158	Rps19	7	24884371	24889806	+	4685	protein_coding	ribosomal protein S19 [Source:MGI Symbol;Acc:MGI:1333780]	-	10628	11906	11227	11514	9682	11438	8158	6785	6108	5624	7075	86.2129200967133	145.328061584117	101.246303880092	97.7393823434885	80.5037857406667	96.6443967411208	78.3798394879957	67.9058256985236	67.5801726946271	65.4601662653558	77.6930250510153
ENSMUSG00000062867	1865.78903685125	2100.87285032892	2261.09202309307	1872.29168996365	2028.52949987155	1898.54905101981	1653.50661347361	1443.85305767066	1591.17731829468	1579.72486350249	1630.37293740229	1954.37582351455	1561.28204421753	0.323973971219806	0.00459744137419767	0.13650964579158	Impdh2	9	108560286	108565584	+	3077	protein_coding	inosine monophosphate dehydrogenase 2 [Source:MGI Symbol;Acc:MGI:109367]	-	2256	1709	2455	2168	2390	2205	1680	1408	1402	1331	1446	27.8639064767504	31.7619943648985	33.7092469373504	28.0210717351795	30.2573734421858	28.3672528720466	24.5760481642148	21.4556628506887	23.6183949935825	23.5880449384884	24.1771986682616
ENSMUSG00000030793	1831.88063680209	6124.37012307706	2933.4330319965	3595.18003012854	2667.64360589802	3208.16043723348	3031.42879136829	2104.25175734389	2140.48532261324	2052.09939068055	1770.18361806472	3341.72809378628	2016.7550221756	0.728317788416571	0.00460273692300062	0.13650964579158	Pycard	7	127989708	127993867	-	3800	protein_coding	PYD and CARD domain containing [Source:MGI Symbol;Acc:MGI:1931465]	-	2215	4982	3185	4163	3143	3726	3080	2052	1886	1729	1570	22.1523874471758	74.974456204624	35.4120354541252	43.5688176668333	32.2197083671534	38.8146287369892	36.4835746585167	25.3198155393802	25.7269294675741	24.81148647292	21.2559851631575
ENSMUSG00000053153	3.30813659016179	0	20.2623317751721	11.2268413143577	14.4288709195884	9.4712197556544	0	0	0	0	0	8.38534290784777	0	5.35377040711474	0.00461071693549238	0.13650964579158	Spag16	1	69826970	70725132	+	6764	protein_coding	sperm associated antigen 16 [Source:MGI Symbol;Acc:MGI:1913972]	-	4	0	22	13	17	11	0	0	0	0	0	0.0224743322567538	0	0.137418160970623	0.0764350781049796	0.097905286626176	0.0643761898030362	0	0	0	0	0
ENSMUSG00000058997	783.201337720804	638.006441966478	693.524355759299	789.333304717149	988.802036548264	786.111239719315	1215.52420692852	1355.66316920498	1207.56966238626	1436.11351227499	976.419753658632	842.071846194261	1243.94152438122	-0.562679419210296	0.00462292691031698	0.13650964579158	Vwa8	14	78849052	79202310	+	12639	protein_coding	von Willebrand factor A domain containing 8 [Source:MGI Symbol;Acc:MGI:1919008]	-	947	519	753	914	1165	913	1235	1322	1064	1210	866	2.84752581425141	2.34826898357561	2.51713966124473	2.87598384504679	3.59065792124035	2.85952729406616	4.39829654944597	4.90439587975207	4.36373911177885	5.22052336388298	3.52509122632348
ENSMUSG00000069862	4.13517073770224	12.2929950282558	11.0521809682757	11.2268413143577	18.6726564841732	13.7763196445882	25.5899833037583	36.9166974972612	51.0720251949077	27.2980254399379	39.462692122462	13.8208782115873	38.6873600636422	-1.48835690321967	0.00462699523455088	0.13650964579158	Rps12-ps9	8	123206623	123207021	+	399	processed_pseudogene	ribosomal protein S12, pseudogene 9 [Source:MGI Symbol;Acc:MGI:3704324]	-	5	10	12	13	22	16	26	36	45	23	35	0.476241802583592	1.4332445605059	1.27067182611797	1.29575656216061	2.1478829267681	1.58738864553288	2.93312597749361	4.23054562061491	5.84614364510849	3.1433759612061	4.51294801765553
ENSMUSG00000052105	101.725200147475	103.261158237349	53.4188746799991	46.6345716134858	39.0428271941804	24.1085593780294	21.6530627954878	16.4074211098939	22.6986778644034	15.4293187269214	23.6776152734772	55.6920362922866	19.553258243674	1.5079380660155	0.00463226062523778	0.13650964579158	Mtcl1	17	66336982	66449750	-	9226	protein_coding	microtubule crosslinking factor 1 [Source:MGI Symbol;Acc:MGI:1915867]	-	123	84	58	54	46	28	22	16	20	13	21	0.506666354766854	0.520665778126118	0.26560704711343	0.232773356970371	0.194225032210855	0.120138101207818	0.107334538805211	0.0813154949839993	0.112368972440123	0.0768371573284198	0.117103810473307
ENSMUSG00000015126	344.046205376826	672.426828045594	309.461067111719	393.803049180547	306.401317763024	341.824931181345	349.401695109007	282.002550326301	274.654002159282	148.358833912706	204.078493547589	388.195013395438	227.273469986469	0.770099269637237	0.00463605901935035	0.13650964579158	Tsr3	17	25240170	25242798	+	1192	protein_coding	TSR3 20S rRNA accumulation [Source:MGI Symbol;Acc:MGI:1915577]	-	416	547	336	456	361	397	355	275	242	125	181	13.2631743892676	26.2424433778602	11.9093503702936	15.213934689323	11.7975483865448	13.1840983440826	13.4054797716211	10.8174081427566	10.5237124922518	5.71840808524781	7.8120947480121
ENSMUSG00000042293	233.223629606406	240.942702553814	155.651548636549	136.449302128347	124.767295598794	174.787055490713	162.397970966158	32.8148422197877	91.9296453508339	100.88400706064	128.535625770305	175.459929282969	88.5410301003917	0.987780063538641	0.00464033545181976	0.13650964579158	Gm5617	9	48495442	48495972	+	531	protein_coding	predicted gene 5617 [Source:MGI Symbol;Acc:MGI:3643566]	-	282	196	169	158	147	203	165	32	81	85	114	20.1829661555935	21.1083724312247	13.4467470036034	11.8335629714224	10.7840932463387	15.1334413985671	13.9868425849842	2.82567516656263	7.9071569979603	8.72902609713459	11.045249046601
ENSMUSG00000090021	91.8007903769896	76.2165691751862	93.0225231496537	57.8614129278435	90.8170110821153	63.7154783562205	81.6911005466129	193.812661860621	139.596868866081	110.378972431053	101.475494029188	79.3035550878031	136.315999296736	-0.782845467330329	0.00464060788153368	0.13650964579158	Gm6493	16	23014208	23017038	-	2639	processed_pseudogene	predicted gene 6493 [Source:MGI Symbol;Acc:MGI:3644797]	-	111	62	101	67	107	74	83	189	123	93	90	1.5985049787514	1.34352421136017	1.61698888217532	1.00969073880664	1.57944754887372	1.11001414238357	1.41569261370356	3.35806572140322	2.41599251964961	1.92169714800525	1.75456031304076
ENSMUSG00000032018	1385.28219713025	989.586099774594	643.789541402059	637.339145384306	832.630727771543	645.764983340073	735.219904919516	1393.60533052161	1039.59944618968	1474.09337375665	1400.3618176028	838.51608567462	1326.91499201768	-0.662218361579515	0.00464390204848678	0.13650964579158	Sc5d	9	42251595	42264256	-	4866	protein_coding	sterol-C5-desaturase [Source:MGI Symbol;Acc:MGI:1353611]	-	1675	805	699	738	981	750	747	1359	916	1242	1242	13.0819688742984	9.46056281569444	6.06918144567968	6.03166506697866	7.85340009820126	6.10134160727129	6.91001135800929	13.0952601262036	9.75782967524699	13.9184501562159	13.1315101505099
ENSMUSG00000028796	2718.46124296545	4709.44639532481	3008.03525353237	3281.69207650456	2656.6097634301	3094.50580016563	2455.65416703373	2310.36998503693	2252.84377804204	2174.34706982462	2123.09283618846	3132.05781413666	2215.16341727301	0.499393030204166	0.00467981179027632	0.137135836664739	Phc2	4	128654702	128752881	+	7064	protein_coding	polyhomeotic 2 [Source:MGI Symbol;Acc:MGI:1860454]	-	3287	3831	3266	3800	3130	3594	2495	2253	1985	1832	1883	17.68395569739	31.0137769621735	19.5339710675775	21.3936982701881	17.2605435418567	20.1401900660569	15.898279337403	14.954685313699	14.565979171639	14.1421736644523	13.7140210555772
ENSMUSG00000047281	1422.49873376957	848.216656949652	893.384628268951	616.612669111646	376.848158135133	599.269904539587	318.890561169911	194.83812567999	155.485943371163	321.641951922747	607.725458685915	725.103044563493	319.922869914954	1.1806798830584	0.00468032656423186	0.137135836664739	Sfn	4	133600556	133602168	-	1613	protein_coding	stratifin [Source:MGI Symbol;Acc:MGI:1891831]	-	1720	690	970	714	444	696	324	190	137	271	539	40.5251363021783	24.4628989431419	25.4075282528641	17.6042207052166	10.7228300674781	17.0809119815198	9.04150874782927	5.52313948299952	4.40266928528712	9.16170514863619	17.1917299375612
ENSMUSG00000034248	1742.56094886772	1652.17853179758	1479.15021958756	1222.86210008696	1885.9383049015	1251.92304770195	1462.56596882249	1858.14044069548	1956.62603191158	1681.79574123444	5179.76021744544	1528.16844596654	2669.08060782173	-0.804549553540174	0.00469523625160438	0.13735080628282	Slc25a37	14	69241848	69285112	-	6021	protein_coding	solute carrier family 25, member 37 [Source:MGI Symbol;Acc:MGI:1914962]	-	2107	1344	1606	1416	2222	1454	1486	1812	1724	1417	4594	13.2992243726759	12.7650887732711	11.269430356882	9.35292789998783	14.3759398880298	9.55942921806299	11.1091401621226	14.1109529478175	14.8422074813067	12.8334259878439	39.2543279191909
ENSMUSG00000037270	850.19110367158	486.802603118931	977.197000611708	842.876701754855	1457.31596287843	1128.79719087845	1437.9602156458	1928.8974442319	1675.16242639297	2056.84687336576	1274.08120281092	1025.87725407996	1733.74698670039	-0.756702974442851	0.00471750828469571	0.137780109113569	4932438A13Rik	3	36863104	37053033	+	32279	protein_coding	RIKEN cDNA 4932438A13 gene [Source:MGI Symbol;Acc:MGI:2444631]	-	1028	396	1061	976	1717	1311	1461	1881	1476	1733	1130	1.21032902288991	0.701565641866767	1.38873813779071	1.20249341310934	2.07210159028114	1.6077510517735	2.03732543925218	2.73234478955899	2.37026088516571	2.92765487019734	1.80104081177975
ENSMUSG00000025203	2247.87881301494	2501.62448825006	4030.36199309787	3694.49439560171	3653.89937110753	3222.79777685586	4469.38900701409	6241.99826849525	6189.92945362281	4982.48307812432	3514.43460987755	3402.92083499172	5232.21135252998	-0.620634319977667	0.00473207753937003	0.137917385850179	Scd2	19	44293676	44306864	+	5453	protein_coding	stearoyl-Coenzyme A desaturase 2 [Source:MGI Symbol;Acc:MGI:98240]	-	2718	2035	4376	4278	4305	3743	4541	6087	5454	4198	3117	18.9428080891054	21.3413610777768	33.9052433603185	31.2002621365276	30.7537782696341	27.1719315559278	37.4840292602209	52.3401040501686	51.8453129112548	41.9805693058638	29.4080675352591
ENSMUSG00000025491	67.8168000983167	44.254782101721	84.7333874234469	69.9518574202287	128.162324050462	63.7154783562205	56.1011172428547	38.9676251359979	116.898191001678	105.631489745847	659.590711189722	73.5336780990357	230.272004268311	-1.64552770869058	0.00473741695896021	0.137917385850179	Ifitm1	7	140967221	140969825	+	1094	protein_coding	interferon induced transmembrane protein 1 [Source:MGI Symbol;Acc:MGI:1915963]	-	82	36	92	81	151	74	57	38	103	89	585	2.84857025538025	1.88182128584156	3.55300284834997	2.94456168840308	5.37675745615968	2.67763009300752	2.34524272627398	1.62866983292107	4.88033648960032	4.43623017877711	27.510832111284
ENSMUSG00000058470	220.818117393299	215.127412994477	144.599367668274	183.083873741833	125.616052711711	267.777213091683	110.233774231574	57.4259738846285	107.818719855916	73.5859816207022	138.683175173224	181.03654454755	94.3784626336177	0.940493313964107	0.00475390120842461	0.137954090715964	Gm8369	19	11485938	11512577	+	5986	protein_coding	predicted gene 8369 [Source:MGI Symbol;Acc:MGI:3645380]	-	267	175	157	212	148	311	112	56	95	62	123	1.69513758618904	1.67183931569202	1.10812305384102	1.40848461898329	0.963132024659886	2.05664748617116	0.842192896773461	0.43864995799003	0.822653134602359	0.564802179929374	1.05714261783438
ENSMUSG00000021606	420.960381098088	1280.93008194426	472.480736393785	481.026970161326	450.690026958909	604.436024406308	384.833979683442	262.518737758302	396.09192873384	207.702367477788	351.781712634519	585.051171520873	304.523686651112	0.940951644465697	0.00477145760932049	0.137954090715964	Ndufs6	13	73319838	73328542	-	898	protein_coding	NADH:ubiquinone oxidoreductase core subunit S6 [Source:MGI Symbol;Acc:MGI:107932]	-	509	1042	513	557	531	702	391	256	349	175	312	21.5412970887538	66.3566694862818	24.1360434365821	24.6678795309457	23.0345114300177	30.9454610827163	19.5988543182628	13.366890988372	20.1455419135116	10.6268144907144	17.8748925492174
ENSMUSG00000026987	774.930996245399	285.197484655535	629.974315191714	797.105733319396	1082.16531896913	817.107958919639	936.98708096838	1404.88543253466	1297.22943995066	1268.76474762146	1218.83343383947	760.495555467028	1297.42826348656	-0.770030032656675	0.00478132330177513	0.137954090715964	Baz2b	2	59899363	60209839	-	17604	protein_coding	bromodomain adjacent to zinc finger domain, 2B [Source:MGI Symbol;Acc:MGI:2442782]	MBD	937	232	684	923	1275	949	952	1370	1143	1069	1081	2.02282650578629	0.753650207208077	1.64160925593053	2.08517880308156	2.82136741112583	2.13398339162857	2.43419772669453	3.64901782517346	3.36561732479644	3.31137017305651	3.15921742790139
ENSMUSG00000010651	971.765123360025	2284.03847624993	946.80350294895	864.466781205542	1189.10871519667	914.403216409543	1700.74965957286	2179.11061615778	2789.66750953518	2236.06434473231	1571.7426519632	1267.33363927765	2194.14628059712	-0.792411979587561	0.0047960450749488	0.137954090715964	Acaa1b	9	119148023	119157093	-	1962	protein_coding	acetyl-Coenzyme A acyltransferase 1B [Source:MGI Symbol;Acc:MGI:3605455]	-	1175	1858	1028	1001	1401	1062	1728	2125	2458	1884	1394	22.7598433329513	54.1551676337698	22.1370202286128	20.290279744781	27.8163378783347	21.4270161149595	39.6437746795749	50.7839770653368	64.9400680800883	52.3628507745868	36.5534988365824
ENSMUSG00000027175	520.204478802941	252.006398079245	453.139419699303	463.754906600776	527.078167121435	397.791229737485	566.916553190952	683.984367518701	642.372583562617	875.910555420617	600.960425750636	454.413021890305	700.806983063143	-0.623820556739407	0.00479996123985973	0.137954090715964	Tcp11l1	2	104657288	104712169	-	6877	protein_coding	t-complex 11 like 1 [Source:MGI Symbol;Acc:MGI:2444263]	-	629	205	492	537	621	462	576	667	566	738	533	3.47601807288663	1.70470028830275	3.02267273570799	3.10547631769463	3.51765624355012	2.65937225661843	3.77010740736396	4.54771863397762	4.2662595251464	5.85192464034918	3.9874327097395
[truncated: 1,797 more rows]
