# Supplementary material for: Role of Myeloid Cell-Specific TLR9 in Mitochondrial DNA-Induced Lung Inflammation in Mice
Source: Int J Mol Sci. 2023 Jan 4;24(2):939. doi: 10.3390/ijms24020939 (PMC9864555; doi:10.3390/ijms24020939)
Supplement: Supplementary file 1 [file ijms-24-00939-s001.zip › TLR9 CKO PA vs wild-type PA_deg_down copy.xls]

## Sheet: Pos_PAvsNeg_PA_deg_down copy
gene_id	PosPA_1	PosPA_2	PosPA_3	PosPA_4	PosPA_5	PosPA_6	PosPA_7	PosPA_8	NegPA_1	NegPA_2	NegPA_3	NegPA_4	NegPA_5	NegPA_6	NegPA_7	NegPA_8	Pos_PA	Neg_PA	log2FoldChange	pvalue	padj	gene_name	gene_chr	gene_start	gene_end	gene_strand	gene_length	gene_biotype	gene_description	tf_family	PosPA_1_count	PosPA_2_count	PosPA_3_count	PosPA_4_count	PosPA_5_count	PosPA_6_count	PosPA_7_count	PosPA_8_count	NegPA_1_count	NegPA_2_count	NegPA_3_count	NegPA_4_count	NegPA_5_count	NegPA_6_count	NegPA_7_count	NegPA_8_count	PosPA_1_fpkm	PosPA_2_fpkm	PosPA_3_fpkm
ENSMUSG00000069516	2042.57	1517.82	1544.19	1863.74	1938.61	1543.58	1839.07	2197.25	298586	372433	276833	247931	431355	426760	482868	431554	1810.85	371040	-7.67895	0	0	Lyz2	10	117277331	117282321	-	1316	protein_coding	lysozyme 2 [Source:MGI Symbol;Acc:MGI:96897]	-	2460	1405	2308	2003	1785	1459	1305	1736	324710	404646	233901	307083	456679	397569	478806	486049	61.5446	45.84	46.527
ENSMUSG00000051748	322.991	165.286	127.79	179.582	72.7657	138.594	201.522	218.966	447.819	351.59	458.034	322.949	498.721	792.187	591.98	508.757	178.437	496.505	-1.47598	2.36e-09	1.57e-05	Wfdc21	11	83746940	83752642	+	434	protein_coding	WAP four-disulfide core domain 21 [Source:MGI Symbol;Acc:MGI:1913357]	-	389	153	191	193	67	131	143	173	487	382	387	400	528	738	587	573	29.5101	15.1365	11.6753
ENSMUSG00000060143	399.38	339.215	99.0207	447.559	289.977	214.769	356.539	426.54	1577.94	3572.04	1509.03	3519.34	429.769	2113.57	266.24	3726.44	321.625	2089.3	-2.69996	1.51e-08	6.72e-05	Gm10076	14	105681828	105682211	+	384	lincRNA	predicted gene 10076 [Source:MGI Symbol;Acc:MGI:3704451]	-	481	314	148	481	267	203	253	337	1716	3881	1275	4359	455	1969	264	4197	41.2406	35.1094	10.2248
ENSMUSG00000045322	48.9884	122.074	50.8485	57.6895	40.184	45.4928	23.9572	111.381	205.978	179.477	517.211	365.74	180.408	156.72	98.8314	213.092	62.577	239.682	-1.93808	3.86e-08	0.000147328	Tlr9	9	106222598	106226883	+	3478	protein_coding	toll-like receptor 9 [Source:MGI Symbol;Acc:MGI:1932389]	-	59	113	76	62	37	43	17	88	224	195	437	453	191	146	98	240	0.558513	1.395	0.579708
ENSMUSG00000048330	19.0972	17.2848	26.0933	28.8447	31.4956	39.145	46.5051	59.4878	57.0119	46.0196	63.9117	58.1309	63.2846	92.3145	82.6957	102.994	33.4942	70.7954	-1.09499	0.000121837	0.191399	Ric3	7	109034312	109083331	-	8561	protein_coding	RIC3 acetylcholine receptor chaperone [Source:MGI Symbol;Acc:MGI:2443887]	-	23	16	39	31	29	37	33	47	62	50	54	72	67	86	82	116	0.0884533	0.0802453	0.120855
ENSMUSG00000096842	21.5881	34.5696	10.0359	36.2886	29.3235	13.7537	66.2346	36.7052	77.2419	154.626	76.9307	222.028	24.5582	165.307	9.07635	205.989	31.0624	116.97	-1.92231	0.00014908	0.209544	Gm10736	13	111593534	111593611	-	78	processed_pseudogene	predicted gene 10736 [Source:MGI Symbol;Acc:MGI:3704412]	-	26	32	15	39	27	13	47	29	84	168	65	275	26	154	9	232	10.9746	17.6149	5.10178
ENSMUSG00000024052	1500.37	1597.77	1536.83	1569.71	1422.73	1622.93	1475.48	1372.02	2126.91	1870.24	1943.39	1912.67	1924.99	1919.28	1490.54	1602.63	1512.23	1848.83	-0.289542	0.000259022	0.298048	Lpin2	17	71182560	71249817	+	12233	protein_coding	lipin 2 [Source:MGI Symbol;Acc:MGI:1891341]	-	1807	1479	2297	1687	1310	1534	1047	1084	2313	2032	1642	2369	2038	1788	1478	1805	4.86336	5.1911	4.98142
ENSMUSG00000042156	53.14	25.9272	42.1507	23.2619	58.6469	14.8116	26.7757	25.314	91.9546	65.3479	121.906	104.959	62.3401	63.332	29.246	70.1427	33.7535	76.1534	-1.1663	0.000434894	0.430159	Dzip1	14	118875520	118925460	-	10546	protein_coding	DAZ interacting protein 1 [Source:MGI Symbol;Acc:MGI:1914311]	-	64	24	63	25	54	14	19	20	100	71	103	130	66	59	29	79	0.199804	0.097712	0.158481
ENSMUSG00000086266	0	0	0	0	0	0	0	1.2657	2.75864	0.920393	0	24.2212	0.944547	28.9824	0	9.76671	0.158212	8.44924	-5.1378	0.000779585	0.581497	Igf2os	7	142659693	142670356	+	5337	antisense	insulin-like growth factor 2, opposite strand [Source:MGI Symbol;Acc:MGI:1195257]	-	0	0	0	0	0	0	0	1	3	1	0	30	1	27	0	11	0	0	0
ENSMUSG00000091620	0	0	0	0.930476	0	0	0	1.2657	11.9541	18.4079	0	0	6.61183	0	22.1866	13.3182	0.274522	9.05983	-4.87773	0.000783864	0.581497	Vmn2r23	6	123702670	123747657	+	17689	protein_coding	vomeronasal 2, receptor 23 [Source:MGI Symbol;Acc:MGI:3646826]	-	0	0	0	1	0	0	0	1	13	20	0	0	7	0	22	15	0	0	0
ENSMUSG00000115700	5.81219	11.8833	6.69059	8.37428	0	2.11595	0	8.85988	11.9541	15.6467	42.6078	18.5696	13.2237	18.2482	18.1527	23.085	5.46702	20.186	-1.86191	0.000873839	0.620574	Gm7517	15	48888353	48890024	+	1672	processed_pseudogene	predicted gene 7517 [Source:MGI Symbol;Acc:MGI:3643004]	-	7	11	10	9	0	2	0	7	13	17	36	23	14	17	18	26	0.137839	0.282476	0.158668
ENSMUSG00000068011	0	0	2.00718	2.79143	0	0	0	2.5314	4.59773	0	15.3861	25.8359	8.50092	15.0279	6.0509	5.3273	0.91625	10.0909	-3.41838	0.00093819	0.642444	Mkrn2os	6	115583544	115592576	-	2542	protein_coding	makorin, ring finger protein 2, opposite strand [Source:MGI Symbol;Acc:MGI:1917541]	-	0	0	3	3	0	0	0	2	5	0	13	32	9	14	6	6	0	0	0.0313091
ENSMUSG00000041773	1154.13	1286.64	939.359	1081.21	1313.04	1209.26	1385.29	1177.1	1637.71	1488.27	2152.88	1966.76	1390.37	1289.18	1429.02	1274.11	1193.25	1578.54	-0.404369	0.00115744	0.772765	Enc1	13	97241105	97253034	+	4737	protein_coding	ectodermal-neural cortex 1 [Source:MGI Symbol;Acc:MGI:109610]	-	1390	1191	1404	1162	1209	1143	983	930	1781	1617	1819	2436	1472	1201	1417	1435	9.66101	10.7953	7.86301
ENSMUSG00000041782	63.1037	64.8181	84.9705	54.8981	80.368	63.4784	76.0993	63.2849	163.679	126.094	57.9939	119.491	58.5619	164.234	102.865	152.716	68.8776	118.204	-0.780069	0.00126097	0.785781	Lad1	1	135818598	135833342	+	3400	protein_coding	ladinin [Source:MGI Symbol;Acc:MGI:109343]	-	76	60	127	59	74	60	54	50	178	137	49	148	62	153	102	172	0.735945	0.757699	0.990946
ENSMUSG00000030882	47.3278	33.4893	43.4888	94.9085	59.733	46.5508	97.238	29.111	137.012	56.1439	279.318	130.794	65.1737	239.374	54.4581	84.3489	56.4809	130.828	-1.21201	0.00143095	0.785781	Dnhd1	7	105650827	105721799	+	15081	protein_coding	dynein heavy chain domain 1 [Source:MGI Symbol;Acc:MGI:1924755]	-	57	31	65	102	55	44	69	23	149	61	236	162	69	223	54	95	0.124439	0.0882584	0.114343
ENSMUSG00000027075	60.6128	42.1317	63.5606	64.2028	66.2493	39.145	43.6866	30.3767	148.047	143.581	140.842	135.639	84.0647	67.6257	46.3903	42.6184	51.2457	101.101	-0.974837	0.00144111	0.785781	Slc43a1	2	84838850	84863594	+	5716	protein_coding	solute carrier family 43, member 1 [Source:MGI Symbol;Acc:MGI:1931352]	-	73	39	95	69	61	37	31	24	161	156	119	168	89	63	46	48	0.420476	0.292952	0.440917
ENSMUSG00000045502	952.368	1379.54	1055.77	834.637	838.434	905.625	1290.87	888.52	1208.28	1156.01	1616.73	1427.44	1223.19	1323.53	1265.65	1426.83	1018.22	1330.96	-0.386796	0.00164423	0.860993	Hcar2	5	123863570	123865499	-	1930	protein_coding	hydroxycarboxylic acid receptor 2 [Source:MGI Symbol;Acc:MGI:1933383]	-	1147	1277	1578	897	772	856	916	702	1314	1256	1366	1768	1295	1233	1255	1607	19.5667	28.4091	21.6908
ENSMUSG00000104830	0	0	0	0	0	0	0	1.2657	13.7932	0	0	13.7253	0	5.36712	5.04242	20.4213	0.158212	7.29367	-4.92755	0.00191075	0.962	5830487J09Rik	5	123366472	123368919	+	2243	processed_transcript	RIKEN cDNA 5830487J09 gene [Source:MGI Symbol;Acc:MGI:1923368]	-	0	0	0	0	0	0	0	1	15	0	0	17	0	5	5	23	0	0	0
ENSMUSG00000036192	0	0	0.669059	0	0	0	4.22774	0	3.67818	0	9.4684	38.7539	2.83364	8.58739	15.1273	0	0.6121	9.8061	-4.27958	0.00206928	0.962	Rorb	19	18930605	19111196	-	11076	protein_coding	RAR-related orphan receptor beta [Source:MGI Symbol;Acc:MGI:1343464]	THR-like	0	0	1	0	0	0	3	0	4	0	8	48	3	8	15	0	0	0	0.0023952
ENSMUSG00000022619	4.15156	0	4.01435	0.930476	0	8.46378	2.81849	2.5314	1.83909	13.8059	0	33.1023	17.9464	64.4054	9.07635	10.6546	2.86376	18.8538	-2.70893	0.00211807	0.962	Mapk8ip2	15	89453913	89464468	+	5700	protein_coding	mitogen-activated protein kinase 8 interacting protein 2 [Source:MGI Symbol;Acc:MGI:1926555]	-	5	0	6	1	0	8	2	2	2	15	0	41	19	60	9	12	0.0288806	0	0.0279255
ENSMUSG00000035109	10.7941	10.803	6.02153	2.79143	4.34422	8.46378	0	1.2657	45.0578	21.169	8.28485	11.3032	14.1682	33.2761	13.1103	9.76671	5.56047	19.517	-1.78307	0.00214548	0.962	Shc4	2	125627447	125724148	-	8263	protein_coding	SHC (Src homology 2 domain containing) family, member 4 [Source:MGI Symbol;Acc:MGI:2655364]	-	13	10	9	3	4	8	0	1	49	23	7	14	15	31	13	11	0.0517984	0.0519621	0.0288955
ENSMUSG00000112951	4.15156	0	2.67624	0	0	0	0	0	5.51728	14.7263	0	54.094	7.55637	0	7.05939	23.9728	0.853475	14.1158	-3.93739	0.00228467	0.995972	Gm40881	12	20415937	20416075	+	139	unprocessed_pseudogene	predicted gene, 40881 [Source:MGI Symbol;Acc:MGI:5623766]	-	5	0	4	0	0	0	0	0	6	16	0	67	8	0	7	27	1.18431	0	0.763432
ENSMUSG00000033126	43.1762	42.1317	84.9705	84.6733	47.7864	31.7392	45.0959	96.193	99.311	102.164	124.273	103.344	90.6765	123.444	53.4496	142.949	59.4708	104.951	-0.816437	0.00245423	0.995972	Ybey	10	76459567	76469114	-	5701	protein_coding	ybeY metallopeptidase [Source:MGI Symbol;Acc:MGI:2656825]	-	52	39	127	91	44	30	32	76	108	111	105	128	96	115	53	161	0.300305	0.293723	0.590987
ENSMUSG00000087354	7.47281	7.56211	10.0359	3.7219	8.68844	0	9.86473	5.06279	20.23	2.76118	5.91775	16.9548	29.2809	26.8356	30.2545	43.5063	6.55108	21.9676	-1.74455	0.00271899	0.999649	4930404I05Rik	16	91011249	91016743	+	2746	processed_transcript	RIKEN cDNA 4930404I05 gene [Source:MGI Symbol;Acc:MGI:1914644]	-	9	7	15	4	8	0	7	4	22	3	5	21	31	25	30	49	0.107908	0.109452	0.144916
ENSMUSG00000036745	74.7281	36.7302	86.9776	90.2561	96.6589	48.6668	109.921	43.0337	215.174	159.228	95.8675	140.483	170.963	117.003	78.6617	77.2458	73.3716	131.828	-0.845983	0.00274183	0.999649	Ttll7	3	146852367	146984009	+	8266	protein_coding	tubulin tyrosine ligase-like family, member 7 [Source:MGI Symbol;Acc:MGI:1918142]	-	90	34	130	97	89	46	78	34	234	173	81	174	181	109	78	87	0.358474	0.176607	0.417228
ENSMUSG00000002104	0	0	2.67624	0	0	0	1.40925	0	0	11.9651	34.3229	0	1.88909	41.8635	11.0933	0	0.510685	12.6418	-4.56645	0.00293738	0.999649	Rapsn	2	91035620	91045729	+	1802	protein_coding	receptor-associated protein of the synapse [Source:MGI Symbol;Acc:MGI:99422]	-	0	0	4	0	0	0	1	0	0	13	29	0	2	39	11	0	0	0	0.0588885
ENSMUSG00000064494	0	0	0	0	0	0	0	0	3.67818	7.36314	0	0	0	28.9824	6.0509	9.76671	0	6.98017	-5.22013	0.00294214	0.999649	Gm22063	8	105172496	105172602	+	107	snRNA	predicted gene, 22063 [Source:MGI Symbol;Acc:MGI:5451840]	-	0	0	0	0	0	0	0	0	4	8	0	0	0	27	6	11	0	0	0
ENSMUSG00000022109	363.677	374.865	424.183	370.329	344.279	359.711	322.718	483.497	542.532	471.241	461.584	502.994	418.434	633.32	418.521	426.184	380.407	484.351	-0.347669	0.00294559	0.999649	Med4	14	73510025	73518849	+	3350	protein_coding	mediator complex subunit 4 [Source:MGI Symbol;Acc:MGI:1914631]	-	438	347	634	398	317	340	229	382	590	512	390	623	443	590	415	480	4.30467	4.44743	5.02076
ENSMUSG00000028542	254.906	240.907	175.293	202.844	190.06	187.261	194.476	180.995	434.945	346.068	205.938	456.166	413.711	260.842	187.578	190.007	203.343	311.907	-0.618057	0.00319565	0.999649	Slc6a9	4	117834506	117875198	+	5141	protein_coding	solute carrier family 6 (neurotransmitter transporter, glycine), member 9 [Source:MGI Symbol;Acc:MGI:95760]	-	307	223	262	218	175	177	138	143	473	376	174	565	438	243	186	214	1.96608	1.86244	1.35201
ENSMUSG00000068323	25.7397	16.2045	11.374	21.4009	11.9466	6.34784	7.04623	13.9227	22.0691	13.8059	23.671	50.8645	31.17	40.7901	40.3394	26.6365	14.2478	31.1683	-1.11634	0.00320078	0.999649	Slc4a5	6	83219828	83304945	+	5804	protein_coding	solute carrier family 4, sodium bicarbonate cotransporter, member 5 [Source:MGI Symbol;Acc:MGI:2443220]	-	31	15	17	23	11	6	5	11	24	15	20	63	33	38	40	30	0.175851	0.110966	0.0777046
ENSMUSG00000022010	1413.19	1413.03	1346.82	1516.68	1589.98	1578.5	1753.1	1270.76	2031.28	1677.88	2096.07	1718.09	1605.73	1781.88	1805.19	1526.27	1485.26	1780.3	-0.261668	0.00339735	0.999649	Tsc22d1	14	76414961	76507765	+	8994	protein_coding	TSC22 domain family, member 1 [Source:MGI Symbol;Acc:MGI:109127]	TSC22	1702	1308	2013	1630	1464	1492	1244	1004	2209	1823	1771	2128	1700	1660	1790	1719	6.23042	6.24424	5.93767
ENSMUSG00000117315	0	2.1606	9.36682	4.65238	9.77449	8.46378	0	8.85988	17.4714	11.9651	27.2216	9.68848	10.39	26.8356	22.1866	16.8698	5.40975	17.8286	-1.70481	0.00350673	0.999649	AC154218.2	17	71144538	71181987	+	1562	lincRNA	novel transcript	-	0	2	14	5	9	8	0	7	19	13	23	12	11	25	22	19	0	0.054976	0.237778
ENSMUSG00000028698	44.0066	39.9711	33.4529	43.7324	23.8932	25.3914	47.9144	54.425	91.0351	114.129	93.5004	32.2949	47.2273	64.4054	53.4496	61.2639	39.0984	69.6632	-0.835758	0.00361002	0.999649	Pik3r3	4	116221618	116303056	+	5300	protein_coding	phosphoinositide-3-kinase regulatory subunit 3 [Source:MGI Symbol;Acc:MGI:109277]	-	53	37	50	47	22	24	34	43	99	124	79	40	50	60	53	69	0.329239	0.299744	0.250276
ENSMUSG00000017418	342.919	462.369	402.104	543.398	480.036	425.305	613.022	506.279	662.993	552.236	601.243	746.82	604.51	613.999	524.412	524.739	471.929	603.869	-0.35882	0.00382005	0.999649	Arl5b	2	15049395	15082456	+	10428	protein_coding	ADP-ribosylation factor-like 5B [Source:MGI Symbol;Acc:MGI:1923119]	-	413	428	601	584	442	402	435	400	721	600	508	925	640	572	520	591	1.30395	1.76225	1.52897
ENSMUSG00000090704	13.285	1.0803	6.69059	11.1657	8.68844	0	7.04623	6.32849	25.7473	26.6914	79.2978	20.1843	14.1682	9.66082	7.05939	9.76671	6.78559	24.072	-1.81182	0.00421461	0.999649	Trp53-ps	17	54419680	54420841	+	1162	processed_pseudogene	transformation related protein 53, pseudogene [Source:MGI Symbol;Acc:MGI:98835]	-	16	1	10	12	8	0	5	5	28	29	67	25	15	9	7	11	0.453341	0.0369503	0.228307
ENSMUSG00000058420	37.3641	111.271	37.4673	30.7057	56.4748	34.9131	36.6404	32.9081	74.4832	96.6412	134.925	229.294	47.2273	63.332	62.526	68.367	47.2181	97.0994	-1.04224	0.00423976	0.999649	Syt17	7	118380717	118448222	-	5205	protein_coding	synaptotagmin XVII [Source:MGI Symbol;Acc:MGI:104966]	-	45	103	56	33	52	33	26	26	81	105	114	284	50	59	62	77	0.284644	0.849652	0.285425
ENSMUSG00000105708	0	0	0	0	0	0	0	0	2.75864	5.52236	14.2026	12.918	13.2237	0	0	0	0	6.07815	-5.02173	0.00445126	0.999649	Gm36070	3	94356507	94360842	-	2768	processed_transcript	predicted gene, 36070 [Source:MGI Symbol;Acc:MGI:5595229]	-	0	0	0	0	0	0	0	0	3	6	12	16	14	0	0	0	0	0	0
ENSMUSG00000034275	87.1828	66.9787	84.3014	75.3685	44.5282	90.9857	139.515	78.4733	195.863	136.218	175.165	60.553	165.296	181.409	98.8314	102.107	83.4168	139.43	-0.742649	0.00456807	0.999649	Igsf9b	9	27299204	27357546	+	16686	protein_coding	immunoglobulin superfamily, member 9B [Source:MGI Symbol;Acc:MGI:2685354]	-	105	62	126	81	41	86	99	62	213	148	148	75	175	169	98	115	0.20718	0.159538	0.200329
ENSMUSG00000027739	362.846	352.178	346.572	413.131	434.422	352.305	460.824	422.743	480.923	474.002	424.894	517.526	442.048	471.233	470.962	446.605	393.128	466.024	-0.250223	0.00481059	0.999649	Rab33b	3	51483920	51496232	+	3538	protein_coding	RAB33B, member RAS oncogene family [Source:MGI Symbol;Acc:MGI:1330805]	-	437	326	518	444	400	333	327	334	523	515	359	641	468	439	467	503	4.06663	3.95625	3.88416
ENSMUSG00000028868	5159.56	4918.61	4940.33	5211.59	4901.36	5337.47	4912.63	4715.99	5549.46	5849.1	5424.21	5361.77	5540.71	5665.53	5086.79	5321.97	5012.19	5474.94	-0.127161	0.00493862	0.999649	Wasf2	4	133130505	133199756	+	6258	protein_coding	WAS protein family, member 2 [Source:MGI Symbol;Acc:MGI:1098641]	-	6214	4553	7384	5601	4513	5045	3486	3726	6035	6355	4583	6641	5866	5278	5044	5994	32.6924	31.2382	31.3027
ENSMUSG00000041779	556.309	515.304	509.154	642.028	434.422	468.682	539.742	417.68	774.258	633.23	703.029	601.493	595.064	636.54	514.327	602.872	510.415	632.602	-0.308275	0.00505754	0.999649	Tram2	1	20996299	21079229	-	6661	protein_coding	translocating chain-associating membrane protein 2 [Source:MGI Symbol;Acc:MGI:1924817]	-	670	477	761	690	400	443	383	330	842	688	594	745	630	593	510	679	3.31166	3.0747	3.03089
ENSMUSG00000037455	126.207	141.519	130.466	134.919	149.876	165.044	111.33	93.6616	154.484	184.999	153.861	179.237	254.083	208.244	172.451	134.07	131.628	180.179	-0.450439	0.00516295	0.999649	Slc18b1	10	23796986	23827968	+	3258	protein_coding	solute carrier family 18, subfamily B, member 1 [Source:MGI Symbol;Acc:MGI:1923556]	-	152	131	195	145	138	156	79	74	168	201	130	222	269	194	171	151	1.53604	1.72641	1.58785
ENSMUSG00000022231	225.845	142.6	155.891	245.646	274.772	229.58	136.697	143.024	507.59	201.566	616.629	339.904	187.965	145.986	310.613	332.956	194.257	330.401	-0.764871	0.00533243	0.999649	Sema5a	15	32244810	32696341	+	18686	protein_coding	sema domain, seven thrombospondin repeats (type 1 and type 1-like), transmembrane domain (TM) and short cytoplasmic domain, (semaphorin) 5A [Source:MGI Symbol;Acc:MGI:107556]	-	272	132	233	264	253	217	97	113	552	219	521	421	199	136	308	375	0.479252	0.303307	0.330799
ENSMUSG00000087165	13.285	0	6.69059	1.86095	15.2048	8.46378	5.63699	2.5314	25.7473	5.52236	11.8355	29.8728	22.6691	38.6433	9.07635	25.7486	6.70918	21.1394	-1.64617	0.00568069	0.999649	2010001A14Rik	11	57795499	57801417	-	714	processed_transcript	RIKEN cDNA 2010001A14 gene [Source:MGI Symbol;Acc:MGI:1923766]	-	16	0	10	2	14	8	4	2	28	6	10	37	24	36	9	29	0.73779	0	0.371558
ENSMUSG00000000538	682.517	513.143	693.145	709.022	632.084	584.001	477.735	612.598	972.88	792.458	841.504	700.8	826.478	699.872	620.218	678.342	613.031	766.569	-0.320375	0.00580425	0.999649	Tom1l2	11	60226714	60352905	-	8764	protein_coding	target of myb1-like 2 (chicken) [Source:MGI Symbol;Acc:MGI:2443306]	-	822	475	1036	762	582	552	339	484	1058	861	711	868	875	652	615	764	3.08802	2.3271	3.13605
ENSMUSG00000104367	0	0	3.34529	3.7219	0	0	0	1.2657	8.27592	20.2486	0	0	6.61183	25.7622	10.0848	12.4304	1.04161	10.4267	-3.25255	0.00611423	0.999649	Gm38079	1	182976276	182976429	+	154	lincRNA	predicted gene, 38079 [Source:MGI Symbol;Acc:MGI:5611307]	-	0	0	5	4	0	0	0	1	9	22	0	0	7	24	10	14	0	0	0.86134
ENSMUSG00000027274	96.3162	102.629	78.9489	134.919	140.101	129.073	115.558	107.584	121.38	164.75	217.773	230.909	85.0092	224.346	122.027	208.652	113.141	171.856	-0.604933	0.00615207	0.999649	Mkks	2	136873780	136891389	-	3227	protein_coding	McKusick-Kaufman syndrome [Source:MGI Symbol;Acc:MGI:1891836]	-	116	95	118	145	129	122	82	85	132	179	184	286	90	209	121	235	1.1835	1.26401	0.970082
ENSMUSG00000026068	171.044	148.001	194.027	109.796	92.3146	49.7247	84.5548	84.8017	215.174	185.919	345.597	247.056	93.5101	364.964	109.925	145.613	116.783	213.47	-0.86522	0.00616304	0.999649	Il18rap	1	40515362	40551705	+	6752	protein_coding	interleukin 18 receptor accessory protein [Source:MGI Symbol;Acc:MGI:1338888]	-	206	137	290	118	85	47	60	67	234	202	292	306	99	340	109	164	1.00449	0.871189	1.13944
ENSMUSG00000085611	108.771	146.921	108.388	107.005	101.003	123.783	77.5086	111.381	144.369	95.7208	152.678	140.483	153.961	184.629	172.451	162.483	110.595	150.847	-0.444071	0.00616755	0.999649	Ap3s1-ps1	X	38685592	38686170	-	579	processed_pseudogene	adaptor-related protein complex 3, sigma 1 subunit, pseudogene 1 [Source:MGI Symbol;Acc:MGI:1929216]	-	131	136	162	115	93	117	55	88	157	104	129	174	163	172	171	183	7.4491	10.0852	7.4227
ENSMUSG00000044820	2.49094	0	0	2.79143	0	0	0	5.06279	7.35637	9.20393	4.7342	13.7253	0	20.3951	9.07635	7.10306	1.29314	8.94929	-2.80652	0.00616963	0.999649	AY074887	9	54950230	54950998	-	769	protein_coding	cDNA sequence AY074887 [Source:MGI Symbol;Acc:MGI:3575512]	-	3	0	0	3	0	0	0	4	8	10	4	17	0	19	9	8	0.128442	0	0
ENSMUSG00000018830	29.0609	19.4454	26.7624	9.30476	13.0327	30.6812	23.9572	10.1256	57.0119	60.7459	86.3991	91.2332	12.2791	51.5244	10.0848	23.085	20.2963	49.0454	-1.26821	0.00626345	0.999649	Myh11	16	14194535	14291372	-	7599	protein_coding	myosin, heavy polypeptide 11, smooth muscle [Source:MGI Symbol;Acc:MGI:102643]	-	35	18	40	10	12	29	17	8	62	66	73	113	13	48	10	26	0.151643	0.101705	0.139646
ENSMUSG00000024812	1760.26	1588.04	1423.09	1470.15	1467.26	1442.02	1610.77	1388.47	2215.19	1986.21	1916.17	1886.02	1566.06	1845.22	1546.01	1524.49	1518.76	1810.67	-0.253589	0.0062959	0.999649	Tjp2	19	24094505	24225030	-	5335	protein_coding	tight junction protein 2 [Source:MGI Symbol;Acc:MGI:1341872]	-	2120	1470	2127	1580	1351	1363	1143	1097	2409	2158	1619	2336	1658	1719	1533	1717	13.0832	11.8306	10.5769
ENSMUSG00000040297	779.663	939.862	881.15	1081.21	894.909	746.929	1092.17	1027.75	1275.41	1384.27	1488.91	1268.38	1140.07	829.757	1081.09	989.101	930.455	1182.12	-0.346056	0.00640107	0.999649	Suco	1	161816114	161876682	-	8928	protein_coding	SUN domain containing ossification factor [Source:MGI Symbol;Acc:MGI:2138346]	-	939	870	1317	1162	824	706	775	812	1387	1504	1258	1571	1207	773	1072	1114	3.46276	4.18398	3.91342
ENSMUSG00000073380	0	0	0	0.930476	0	0	0	0	0	8.28353	0	11.3032	0	22.5419	2.01697	1.77577	0.116309	5.74017	-4.57865	0.00686932	0.999649	Arrdc5	17	56294111	56300286	-	1056	protein_coding	arrestin domain containing 5 [Source:MGI Symbol;Acc:MGI:1924170]	-	0	0	0	1	0	0	0	0	0	9	0	14	0	21	2	2	0	0	0
ENSMUSG00000079316	450.86	476.413	481.722	466.168	413.787	478.204	528.468	523.999	513.107	594.574	1006.02	587.768	654.571	529.198	595.005	479.457	477.453	619.962	-0.376284	0.00687423	0.999649	Rab9	X	166457253	166479867	-	1749	protein_coding	RAB9, member RAS oncogene family [Source:MGI Symbol;Acc:MGI:1890695]	-	543	441	720	501	381	452	375	414	558	646	850	728	693	493	590	540	10.2216	10.8261	10.9211
ENSMUSG00000033389	231.657	187.972	145.855	120.031	144.445	70.8842	64.8254	88.5988	354.945	223.655	449.749	365.74	208.745	140.619	109.925	112.761	131.784	245.767	-0.896119	0.00689518	0.999649	Arhgap44	11	65002039	65162961	-	5819	protein_coding	Rho GTPase activating protein 44 [Source:MGI Symbol;Acc:MGI:2144423]	-	279	174	218	129	133	67	46	70	386	243	380	453	221	131	109	127	1.57858	1.28388	0.993879
ENSMUSG00000025557	0	0	0	0	0	0	0	0	8.27592	10.1243	14.2026	0	4.72273	0	5.04242	0	0	5.296	-4.82047	0.0070655	0.999649	Slc15a1	14	121459621	121505252	-	4885	protein_coding	solute carrier family 15 (oligopeptide transporter), member 1 [Source:MGI Symbol;Acc:MGI:1861376]	-	0	0	0	0	0	0	0	0	9	11	12	0	5	0	5	0	0	0	0
ENSMUSG00000014550	1153.3	1112.71	1045.74	1048.65	1119.72	1093.94	1206.32	1089.77	1225.76	1422.01	1398.96	1123.86	1147.62	1302.06	1265.65	1192.43	1108.77	1259.79	-0.184332	0.00711058	0.999649	Rbsn	6	92186712	92214925	-	8783	protein_coding	rabenosyn, RAB effector [Source:MGI Symbol;Acc:MGI:1925537]	-	1389	1030	1563	1127	1031	1034	856	861	1333	1545	1182	1392	1215	1213	1255	1343	5.20679	5.03522	4.72108
ENSMUSG00000034066	103.789	85.3438	151.876	176.79	156.392	187.261	183.202	151.884	209.657	248.506	231.976	112.225	242.748	285.531	222.875	193.558	149.567	218.384	-0.546419	0.00712413	0.999649	Farp2	1	93512079	93621976	+	5235	protein_coding	FERM, RhoGEF and pleckstrin domain protein 2 [Source:MGI Symbol;Acc:MGI:2385126]	-	125	79	227	190	144	177	130	120	228	270	196	139	257	266	221	218	0.786148	0.64794	1.15036
ENSMUSG00000045225	0	0	0	1.86095	0	0	0	0	5.51728	0	11.8355	0	10.39	28.9824	0	0.887883	0.232619	7.20164	-4.54151	0.00737395	0.999649	Olfr1152	2	87866492	87874156	+	6201	protein_coding	olfactory receptor 1152 [Source:MGI Symbol;Acc:MGI:3030986]	-	0	0	0	2	0	0	0	0	6	0	10	0	11	27	0	1	0	0	0
ENSMUSG00000042700	693.311	846.956	779.453	709.953	866.672	500.421	658.118	793.592	872.649	1099.87	1208.4	1142.43	667.794	948.907	825.948	811.525	731.06	947.191	-0.373366	0.00778858	0.999649	Sipa1l1	12	82169320	82451786	+	12806	protein_coding	signal-induced proliferation-associated 1 like 1 [Source:MGI Symbol;Acc:MGI:2443679]	-	835	784	1165	763	798	473	467	627	949	1195	1021	1415	707	884	819	914	2.14676	2.62861	2.41345
ENSMUSG00000089513	0	0	0	0	0	0	0	0	0	16.5671	17.7532	0	0	23.6153	3.02545	0	0	7.62014	-5.34561	0.00814385	0.999649	Gm24875	2	25031350	25031453	-	104	snRNA	predicted gene, 24875 [Source:MGI Symbol;Acc:MGI:5454652]	-	0	0	0	0	0	0	0	0	0	18	15	0	0	22	3	0	0	0	0
ENSMUSG00000033373	225.845	245.228	267.624	314.501	289.977	201.015	245.209	265.797	348.508	335.023	293.52	261.589	340.981	469.086	281.367	312.535	256.899	330.326	-0.36149	0.00817652	0.999649	Fntb	12	76765589	76921412	+	3987	protein_coding	farnesyltransferase, CAAX box, beta [Source:MGI Symbol;Acc:MGI:1861305]	-	272	227	400	338	267	190	174	210	379	364	248	324	361	437	279	352	2.24612	2.44458	2.66158
ENSMUSG00000005951	133.68	83.1832	137.826	153.528	116.208	101.565	119.786	140.492	86.4373	238.382	176.349	208.302	153.017	167.454	158.332	252.159	123.284	180.054	-0.545654	0.00822473	0.999649	Shpk	11	73199460	73224511	+	2985	protein_coding	sedoheptulokinase [Source:MGI Symbol;Acc:MGI:1921887]	-	161	77	206	165	107	96	85	111	94	259	149	258	162	156	157	284	1.77579	1.10757	1.83083
ENSMUSG00000029729	577.067	649.261	434.888	487.569	506.101	545.914	679.257	574.627	822.994	765.767	944.473	699.185	595.064	665.523	575.844	577.124	556.836	705.747	-0.343131	0.0083668	0.999649	Zkscan1	5	138085084	138107822	+	8541	protein_coding	zinc finger with KRAB and SCAN domains 1 [Source:MGI Symbol;Acc:MGI:1921820]	zf-C2H2	695	601	650	524	466	516	482	454	895	832	798	866	630	620	571	650	2.67909	3.02127	2.01897
ENSMUSG00000047710	861.034	824.27	855.726	1070.98	1054.56	924.668	1183.77	991.041	1200.01	1088.82	1233.26	1170.69	1025.78	1171.11	1064.96	1151.58	970.755	1138.28	-0.231245	0.00837945	0.999649	Champ1	8	13869641	13881639	+	4040	protein_coding	chromosome alignment maintaining phosphoprotein 1 [Source:MGI Symbol;Acc:MGI:1196398]	-	1037	763	1279	1151	971	874	840	783	1305	1183	1042	1450	1086	1091	1056	1297	8.451	8.109	8.39875
ENSMUSG00000093967	0	0	0	0	0	0	0	0	4.59773	9.20393	18.9368	0	0	7.51397	2.01697	0	0	5.28367	-4.8149	0.0086833	0.999649	Gm26180	10	89821340	89821446	-	107	snRNA	predicted gene, 26180 [Source:MGI Symbol;Acc:MGI:5455957]	-	0	0	0	0	0	0	0	0	5	10	16	0	0	7	2	0	0	0	0
ENSMUSG00000097597	0	0	2.00718	0	0	0	0	0	6.43682	0	7.1013	22.6065	0	0	12.1018	10.6546	0.250897	7.36262	-4.28929	0.00868666	0.999649	Gm26674	10	8884637	8886878	+	1446	antisense	predicted gene, 26674 [Source:MGI Symbol;Acc:MGI:5477168]	-	0	0	3	0	0	0	0	0	7	0	6	28	0	0	12	12	0	0	0.05504
ENSMUSG00000050973	209.239	156.644	191.351	210.288	218.297	192.551	170.519	182.26	228.047	240.222	216.59	201.843	286.198	231.86	250.104	223.746	191.394	234.826	-0.291746	0.00871391	0.999649	Gdpgp1	7	80232865	80242061	+	4189	protein_coding	GDP-D-glucose phosphorylase 1 [Source:MGI Symbol;Acc:MGI:2443429]	-	252	145	286	226	201	182	121	144	248	261	183	250	303	216	248	252	1.98062	1.48622	1.81126
ENSMUSG00000021741	3.32125	2.1606	0.669059	5.58285	2.17211	0	11.274	10.1256	8.27592	0.920393	11.8355	8.88111	34.0037	47.2307	17.1442	7.99094	4.41318	17.0353	-1.98537	0.00872651	0.999649	Gm5457	14	12867553	12867885	+	333	processed_pseudogene	predicted pseudogene 5457 [Source:MGI Symbol;Acc:MGI:3646665]	-	4	2	1	6	2	0	8	8	9	1	10	11	36	44	17	9	0.395482	0.257876	0.0796675
ENSMUSG00000022895	2020.15	1743.61	2015.21	1784.65	1763.75	1732.96	2181.51	1678.32	3113.58	2418.79	2855.91	2437.46	1921.21	1986.91	1768.88	2043.02	1865.02	2318.22	-0.31376	0.00892326	0.999649	Ets2	16	95702075	95721051	+	5780	protein_coding	E26 avian leukemia oncogene 2, 3' domain [Source:MGI Symbol;Acc:MGI:95456]	ETS	2433	1614	3012	1918	1624	1638	1548	1326	3386	2628	2413	3019	2034	1851	1754	2301	13.8588	11.9895	13.8246
ENSMUSG00000019951	1462.18	1554.55	1461.22	1707.42	1657.32	1828.18	2135.01	1797.29	2233.58	1982.53	2589.61	2011.97	1839.98	1797.99	1882.84	1964	1700.4	2037.81	-0.261941	0.00919585	0.999649	Uhrf1bp1l	10	89744991	89819871	+	9235	protein_coding	UHRF1 (ICBP90) binding protein 1-like [Source:MGI Symbol;Acc:MGI:2442888]	-	1761	1439	2184	1835	1526	1728	1515	1420	2429	2154	2188	2492	1948	1675	1867	2212	6.27817	6.69034	6.27395
ENSMUSG00000057637	1805.93	1707.96	1591.69	1914.92	1674.7	1991.11	1994.08	1850.45	2205.07	2065.36	2401.42	2052.34	1896.65	1961.15	1967.55	1995.96	1816.35	2068.19	-0.187825	0.00931506	0.999649	Prdm2	4	143107391	143212995	-	7420	protein_coding	PR domain containing 2, with ZNF domain [Source:MGI Symbol;Acc:MGI:107628]	zf-C2H2	2175	1581	2379	2058	1542	1882	1415	1462	2398	2244	2029	2542	2008	1827	1951	2248	9.65087	9.14855	8.50581
ENSMUSG00000057914	14.9456	49.6939	25.4242	19.54	35.8398	35.9711	23.9572	6.32849	78.1614	41.4177	37.8736	92.0406	46.2828	56.8915	34.2884	27.5244	26.4625	51.81	-0.971343	0.0096351	0.999649	Cacnb2	2	14603088	14987908	+	13228	protein_coding	calcium channel, voltage-dependent, beta 2 subunit [Source:MGI Symbol;Acc:MGI:894644]	-	18	46	38	21	33	34	17	5	85	45	32	114	49	53	34	31	0.0448012	0.14931	0.0762105
ENSMUSG00000067038	2108.99	2984.87	2203.88	1878.63	1879.96	2115.95	2399.95	2109.92	2637.26	2617.6	3287.9	2972.75	2647.56	2682.49	2566.59	2092.74	2210.27	2688.11	-0.282422	0.00975718	0.999649	Rps12-ps3	19	59322290	59322783	+	494	protein_coding	ribosomal protein S12, pseudogene 3 [Source:MGI Symbol;Acc:MGI:3704503]	-	2540	2763	3294	2019	1731	2000	1703	1667	2868	2844	2778	3682	2803	2499	2545	2357	169.285	240.148	176.898
ENSMUSG00000110626	0	1.0803	0	2.79143	0	0	0	1.2657	5.51728	0	20.1203	10.4959	3.77819	0	3.02545	7.99094	0.642178	6.36601	-3.30685	0.0100033	0.999649	Gm45805	8	126755571	126758334	-	2066	lincRNA	predicted gene 45805 [Source:MGI Symbol;Acc:MGI:5804920]	-	0	1	0	3	0	0	0	1	6	0	17	13	4	0	3	9	0	0.0207823	0
ENSMUSG00000038535	351.222	345.696	346.572	449.42	393.152	475.03	435.457	330.347	451.497	496.092	733.801	515.104	433.547	447.618	409.444	481.232	390.862	496.042	-0.343581	0.0100039	0.999649	Zfp280d	9	72274860	72363777	+	19017	protein_coding	zinc finger protein 280D [Source:MGI Symbol;Acc:MGI:2384583]	-	423	320	518	483	362	449	309	261	491	539	620	638	459	417	406	542	0.732334	0.722491	0.722625
ENSMUSG00000068396	413.496	549.873	411.471	409.409	351.882	307.87	483.372	311.362	286.898	280.72	1274.68	804.144	432.602	1389.01	566.768	458.147	404.842	686.622	-0.761643	0.0102299	0.999649	Rpl34-ps1	6	71124610	71124963	+	354	processed_pseudogene	ribosomal protein L34, pseudogene 1 [Source:MGI Symbol;Acc:MGI:3704270]	-	498	509	615	440	324	291	343	246	312	305	1077	996	458	1294	562	516	46.3166	61.7361	46.089
ENSMUSG00000102305	0	0	2.67624	0.930476	0	0	0	1.2657	5.51728	12.8855	13.019	0	0	36.4964	2.01697	0	0.609051	8.7419	-3.74943	0.0102856	0.999649	Gm38192	9	73024293	73026139	+	1847	TEC	predicted gene, 38192 [Source:MGI Symbol;Acc:MGI:5611420]	-	0	0	4	1	0	0	0	1	6	14	11	0	0	34	2	0	0	0	0.0574537
ENSMUSG00000091601	0	0	0	0	0	0	0	0	2.75864	0	0	11.3032	0	17.1748	1.00848	8.87883	0	5.14049	-4.78121	0.0103665	0.999649	Olfr93	17	37140423	37161494	-	3159	protein_coding	olfactory receptor 93 [Source:MGI Symbol;Acc:MGI:2177476]	-	0	0	0	0	0	0	0	0	3	0	0	14	0	16	1	10	0	0	0
ENSMUSG00000050199	72.2372	100.468	103.035	159.111	160.736	120.609	107.103	73.4105	181.151	139.9	168.064	158.245	204.022	135.251	145.222	131.407	112.089	157.908	-0.494152	0.0104555	0.999649	Lgr4	2	109917647	110014257	+	5884	protein_coding	leucine-rich repeat-containing G protein-coupled receptor 4 [Source:MGI Symbol;Acc:MGI:1891468]	-	87	93	154	171	148	114	76	58	197	152	142	196	216	126	144	148	0.486808	0.678633	0.694342
ENSMUSG00000034641	612.771	1032.77	866.431	793.696	661.407	652.769	952.651	929.022	982.075	985.74	950.391	1118.21	905.82	1048.74	1043.78	943.819	812.689	997.322	-0.296507	0.0106103	0.999649	Cd300ld	11	114982274	114989922	-	2645	protein_coding	CD300 molecule like family member d [Source:MGI Symbol;Acc:MGI:2442358]	-	738	956	1295	853	609	617	676	734	1068	1071	803	1385	959	977	1035	1063	9.18632	15.5187	12.9888
ENSMUSG00000105867	4.15156	16.2045	4.68341	8.37428	7.60238	8.46378	0	2.5314	5.51728	12.8855	42.6078	12.918	25.5028	41.8635	5.04242	10.6546	6.50142	19.624	-1.57882	0.0106274	0.999649	Gm42517	5	108366073	108367922	-	1850	protein_coding	predicted gene 42517 [Source:MGI Symbol;Acc:MGI:5662654]	-	5	15	7	9	7	8	0	2	6	14	36	16	27	39	5	12	0.0889834	0.348132	0.100381
ENSMUSG00000057969	94.6556	18.3651	66.9059	96.7695	45.6143	38.087	8.45548	39.2366	228.967	224.576	73.3801	84.7742	50.061	92.3145	46.3903	101.219	51.0112	112.71	-1.13725	0.0106275	0.999649	Sema3b	9	107597674	107609229	-	4777	protein_coding	sema domain, immunoglobulin domain (Ig), short basic domain, secreted, (semaphorin) 3B [Source:MGI Symbol;Acc:MGI:107561]	-	114	17	100	104	42	36	6	31	249	244	62	105	53	86	46	114	0.785707	0.152798	0.555354
ENSMUSG00000096596	9.96375	5.40151	12.7121	46.5238	14.1187	27.5073	18.3202	68.3477	49.6555	25.771	20.1203	208.302	65.1737	84.8005	41.3478	30.188	25.3619	65.6699	-1.38019	0.0107148	0.999649	Gm10591	4	42612195	42612860	+	402	protein_coding	predicted gene 10591 [Source:MGI Symbol;Acc:MGI:3711256]	-	12	5	19	50	13	26	13	54	54	28	17	258	69	79	41	34	0.982802	0.534033	1.25387
ENSMUSG00000022684	1301.1	1093.26	1164.16	1341.75	1196.83	1217.73	1148.54	1192.29	1239.55	1410.96	1544.53	1523.51	1258.14	1479.18	1218.25	1362.9	1206.96	1379.63	-0.192148	0.0107743	0.999649	Bfar	16	13671858	13703612	+	6480	protein_coding	bifunctional apoptosis regulator [Source:MGI Symbol;Acc:MGI:1914368]	-	1567	1012	1740	1442	1102	1151	815	942	1348	1533	1305	1887	1332	1378	1208	1535	7.96168	6.70548	7.1236
ENSMUSG00000028565	237.469	288.44	238.854	262.394	226.985	249.682	217.024	226.56	223.45	408.654	305.356	279.351	303.199	428.296	248.087	313.423	243.426	313.727	-0.36456	0.0108166	0.999649	Nfia	4	97772734	98118874	+	10891	protein_coding	nuclear factor I/A [Source:MGI Symbol;Acc:MGI:108056]	CTF/NFI	286	267	357	282	209	236	154	179	243	444	258	346	321	399	246	353	0.864588	1.05261	0.869612
ENSMUSG00000022702	201.766	230.104	183.991	208.427	161.822	159.754	198.704	188.589	286.898	206.168	166.881	368.162	318.312	259.769	236.994	203.325	191.645	255.814	-0.418507	0.011071	0.999649	Hira	16	18877037	18970309	+	6215	protein_coding	histone cell cycle regulator [Source:MGI Symbol;Acc:MGI:99430]	-	243	213	275	224	149	151	141	149	312	224	141	456	337	242	235	229	1.28729	1.47151	1.17386
ENSMUSG00000038152	32.3822	16.2045	15.3884	11.1657	17.3769	5.28987	0	7.59419	34.0232	4.60196	44.9749	79.93	28.3364	13.9545	46.3903	39.0668	13.1752	36.4098	-1.45139	0.0111204	0.999649	5033430I15Rik	13	45965253	45966508	+	952	lincRNA	RIKEN cDNA 5033430I15 gene [Source:MGI Symbol;Acc:MGI:1923250]	-	39	15	23	12	16	5	0	6	37	5	38	99	30	13	46	44	1.34877	0.676517	0.640938
ENSMUSG00000026051	13.285	8.64241	3.34529	9.30476	7.60238	0	1.40925	1.2657	1.83909	21.169	82.8485	16.9548	13.2237	55.818	11.0933	0	5.60685	25.3683	-2.15998	0.0111818	0.999649	1500015O10Rik	1	43730602	43742578	+	902	protein_coding	RIKEN cDNA 1500015O10 gene [Source:MGI Symbol;Acc:MGI:1926146]	-	16	8	5	10	7	0	1	1	2	23	70	21	14	52	11	0	0.584015	0.38081	0.147058
ENSMUSG00000034936	106.28	114.512	155.891	100.491	80.368	46.5508	71.8716	26.5797	278.623	158.308	267.482	326.179	140.737	114.856	42.3563	71.9185	87.818	175.057	-0.991518	0.0112495	0.999649	Arl4d	11	101665541	101667832	+	1382	protein_coding	ADP-ribosylation factor-like 4D [Source:MGI Symbol;Acc:MGI:1933155]	-	128	106	233	108	74	44	51	21	303	172	226	404	149	107	42	81	3.04939	3.29323	4.47273
ENSMUSG00000038859	135.341	63.7378	131.805	157.25	45.6143	113.203	47.9144	88.5988	309.887	147.263	221.324	381.888	136.015	62.2586	98.8314	117.201	97.933	184.333	-0.90947	0.0114643	0.999649	Baiap2l1	5	144264526	144358112	-	3366	protein_coding	BAI1-associated protein 2-like 1 [Source:MGI Symbol;Acc:MGI:1914148]	-	163	59	197	169	42	107	34	70	337	160	187	473	144	58	98	132	1.59435	0.752597	1.55266
ENSMUSG00000101625	10.7941	6.48181	12.0431	17.679	3.25816	2.11595	5.63699	25.314	2.75864	7.36314	50.8926	20.1843	19.8355	17.1748	53.4496	75.47	10.4154	30.8911	-1.56601	0.011645	0.999649	Gm29371	1	87080171	87096418	+	885	lincRNA	predicted gene 29371 [Source:MGI Symbol;Acc:MGI:5580077]	-	13	6	18	19	3	2	4	20	3	8	43	25	21	16	53	85	0.483628	0.291093	0.539578
ENSMUSG00000041037	968.974	723.802	838.331	842.08	834.09	773.378	713.079	778.404	1069.43	1062.13	989.448	907.488	1056	795.407	836.033	899.425	809.017	951.921	-0.233315	0.0117738	0.999649	Irgq	7	24530689	24538600	+	6083	protein_coding	immunity-related GTPase family, Q [Source:MGI Symbol;Acc:MGI:2667176]	-	1167	670	1253	905	768	731	506	615	1163	1154	836	1124	1118	741	829	1013	6.31632	4.72913	5.4646
ENSMUSG00000041831	2.49094	27.0075	19.4027	17.679	6.51633	0	5.63699	16.4541	22.9887	33.1341	82.8485	86.3889	32.1146	0	30.2545	40.8426	11.8984	41.0715	-1.78425	0.0118246	0.999649	Sytl3	17	6659093	6738044	+	5062	protein_coding	synaptotagmin-like 3 [Source:MGI Symbol;Acc:MGI:1933367]	-	3	25	29	19	6	0	4	13	25	36	70	107	34	0	30	46	0.0195124	0.212052	0.151985
ENSMUSG00000038718	205.917	171.768	166.596	201.913	235.674	171.392	218.433	227.826	270.347	207.088	334.945	276.929	265.418	225.419	207.748	229.962	199.94	252.232	-0.337298	0.0121974	0.999649	Pbx3	2	34171457	34373142	-	6109	protein_coding	pre B cell leukemia homeobox 3 [Source:MGI Symbol;Acc:MGI:97496]	Homeobox	248	159	249	217	217	162	155	180	294	225	283	343	281	210	206	259	1.33657	1.11751	1.08132
ENSMUSG00000104467	22.4184	17.2848	10.7049	32.5666	13.0327	12.6957	11.274	8.85988	50.575	28.5322	35.5065	31.4876	19.8355	23.6153	17.1442	34.6274	16.1046	30.1655	-0.895082	0.0123329	0.999649	Gm37660	9	71840005	71841736	-	1732	TEC	predicted gene, 37660 [Source:MGI Symbol;Acc:MGI:5610888]	-	27	16	16	35	12	12	8	7	55	31	30	39	21	22	17	39	0.513247	0.39664	0.245074
ENSMUSG00000105082	0	0	0	0	0	0	0	0	0	5.52236	0	0	0	25.7622	8.06787	12.4304	0	6.47284	-5.11165	0.0123506	0.999649	Aqp10-ps	3	89964709	89968658	-	835	unprocessed_pseudogene	aquaporin 10, pseudogene [Source:MGI Symbol;Acc:MGI:4356425]	-	0	0	0	0	0	0	0	0	0	6	0	0	0	24	8	14	0	0	0
ENSMUSG00000103880	0	1.0803	0	2.79143	1.08605	0	0	0	0	0	0	12.918	0	17.1748	24.2036	22.1971	0.619723	9.56168	-3.92225	0.012429	0.999649	Gm37009	3	65506277	65506637	-	361	processed_pseudogene	predicted gene, 37009 [Source:MGI Symbol;Acc:MGI:5610237]	-	0	1	0	3	1	0	0	0	0	0	0	16	0	16	24	25	0	0.118937	0
ENSMUSG00000085725	0.830312	0	0	0	0	0	2.81849	0	2.75864	5.52236	22.4874	0	0	0	8.06787	8.87883	0.456101	5.96439	-3.88561	0.0125045	0.999649	Gm15873	7	4526536	4530575	+	1039	antisense	predicted gene 15873 [Source:MGI Symbol;Acc:MGI:3802055]	-	1	0	0	0	0	0	2	0	3	6	19	0	0	0	8	10	0.031688	0	0
ENSMUSG00000032128	0	0	4.01435	0	0	0	0	0	10.115	8.28353	14.2026	0	0	48.3041	3.02545	0	0.501794	10.4913	-4.19499	0.0126047	0.999649	Robo3	9	37415669	37433246	-	6848	protein_coding	roundabout guidance receptor 3 [Source:MGI Symbol;Acc:MGI:1343102]	-	0	0	6	0	0	0	0	0	11	9	12	0	0	45	3	0	0	0	0.0232441
ENSMUSG00000096768	31.5519	20.5257	213.43	38.1495	303.009	93.1016	166.291	51.8936	237.243	184.999	301.805	99.3069	376.874	308.073	168.417	328.517	114.744	250.654	-1.12698	0.0126301	0.999649	Gm47283	Y	90784738	90816464	+	1124	protein_coding	predicted gene, 47283 [Source:MGI Symbol;Acc:MGI:6096131]	-	38	19	319	41	279	88	118	41	258	201	255	123	399	287	167	370	1.11308	0.725791	7.52921
ENSMUSG00000115737	0	0	0	0	0	0	0	0	0	4.60196	10.6519	0	0	24.6888	12.1018	0	0	6.50556	-5.11693	0.0126342	0.999649	Rpl19-ps3	14	49103507	49122712	-	2871	transcribed_processed_pseudogene	ribosomal protein L19, pseudogene 3 [Source:MGI Symbol;Acc:MGI:3648038]	-	0	0	0	0	0	0	0	0	0	5	9	0	0	23	12	0	0	0	0
ENSMUSG00000091050	9.13344	0	4.01435	0.930476	0	10.5797	5.63699	0	3.67818	20.2486	13.019	26.6433	16.0573	11.8077	6.0509	15.094	3.78687	14.0749	-1.88282	0.0126849	0.999649	9330020H09Rik	15	98567324	98569583	+	2147	antisense	RIKEN cDNA 9330020H09 gene [Source:MGI Symbol;Acc:MGI:3704457]	-	11	0	6	1	0	10	4	0	4	22	11	33	17	11	6	17	0.168683	0	0.0741386
ENSMUSG00000102480	0.830312	0	0	1.86095	0	0	0	0	5.51728	0	0	16.9548	5.66728	10.7342	6.0509	0	0.336408	5.61557	-3.80731	0.0128224	0.999649	Gm37926	3	59662858	59665281	+	2424	TEC	predicted gene, 37926 [Source:MGI Symbol;Acc:MGI:5611154]	-	1	0	0	2	0	0	0	0	6	0	0	21	6	10	6	0	0.0135825	0	0
ENSMUSG00000034533	0	0	2.67624	0	0	0	0	0	0	0	11.8355	0	7.55637	37.5698	0	29.3001	0.334529	10.7827	-4.62693	0.0130878	0.999649	Scn10a	9	119608456	119719322	-	7966	protein_coding	sodium channel, voltage-gated, type X, alpha [Source:MGI Symbol;Acc:MGI:108029]	-	0	0	4	0	0	0	0	0	0	0	10	0	8	35	0	33	0	0	0.0133212
ENSMUSG00000039116	89.6737	78.862	93.6682	104.213	83.6262	77.232	60.5976	68.3477	195.863	85.5965	194.102	167.126	120.902	94.4613	66.5599	83.461	82.0276	126.009	-0.61467	0.0133246	0.999649	Adgrg6	10	14402583	14545659	-	12228	protein_coding	adhesion G protein-coupled receptor G6 [Source:MGI Symbol;Acc:MGI:1916151]	-	108	73	140	112	77	73	43	54	213	93	164	207	128	88	66	94	0.29079	0.256326	0.303737
ENSMUSG00000030161	2515.85	2396.11	2308.92	2324.33	2596.76	2731.69	2877.68	2202.31	3246	2763.94	2564.75	3130.99	3055.61	2723.28	2542.39	2796.83	2494.21	2852.97	-0.19456	0.0133406	0.999649	Gabarapl1	6	129533160	129542346	+	2013	protein_coding	gamma-aminobutyric acid (GABA) A receptor-associated protein-like 1 [Source:MGI Symbol;Acc:MGI:1914980]	-	3030	2218	3451	2498	2391	2582	2042	1740	3530	3003	2167	3878	3235	2537	2521	3150	49.5575	47.3088	45.4806
ENSMUSG00000018334	704.935	630.896	693.145	800.209	646.202	528.987	590.474	701.197	893.799	707.782	621.364	812.218	739.58	904.896	786.617	889.658	662.006	794.489	-0.262572	0.0134187	0.999649	Ksr1	11	79013440	79146407	-	7103	protein_coding	kinase suppressor of ras 1 [Source:MGI Symbol;Acc:MGI:105051]	-	849	584	1036	860	595	500	419	554	972	769	525	1006	783	843	780	1002	3.93529	3.53017	3.8694
ENSMUSG00000027176	737.317	813.467	799.525	762.99	619.051	707.784	951.242	755.621	845.063	955.368	1072.3	834.017	886.929	779.306	1004.45	876.34	768.375	906.721	-0.239221	0.0135029	0.999649	Cstf3	2	104590523	104665429	+	5879	protein_coding	cleavage stimulation factor, 3' pre-RNA, subunit 3 [Source:MGI Symbol;Acc:MGI:1351825]	-	888	753	1195	820	570	669	675	597	919	1038	906	1033	939	726	996	987	4.97302	5.49941	5.39249
ENSMUSG00000020542	4.98187	0	0.669059	0	0	9.52176	0	0	28.5059	4.60196	9.4684	0	13.2237	39.7167	2.01697	10.6546	1.89659	13.5235	-2.81346	0.0137973	0.999649	Myocd	11	65176561	65269989	-	6424	protein_coding	myocardin [Source:MGI Symbol;Acc:MGI:2137495]	-	6	0	1	0	0	9	0	0	31	5	8	0	14	37	2	12	0.0307508	0	0.00412971
ENSMUSG00000025551	0	1.0803	4.01435	5.58285	0	0	0	0	3.67818	5.52236	35.5065	23.4138	0	12.8811	11.0933	0	1.33469	11.5119	-3.04506	0.013932	0.999649	Fgf14	14	123977907	124677127	-	4182	protein_coding	fibroblast growth factor 14 [Source:MGI Symbol;Acc:MGI:109189]	-	0	1	6	6	0	0	0	0	4	6	30	29	0	12	11	0	0	0.0102669	0.0380621
ENSMUSG00000025235	137.002	186.892	161.243	178.651	149.876	93.1016	155.017	170.869	226.208	242.984	226.058	287.425	151.127	260.842	163.374	139.398	154.081	212.177	-0.461884	0.0139952	0.999649	Bbs4	9	59321990	59353508	-	6039	protein_coding	Bardet-Biedl syndrome 4 (human) [Source:MGI Symbol;Acc:MGI:2143311]	-	165	173	241	192	138	88	110	135	246	264	191	356	160	243	162	157	0.899559	1.23	1.05871
ENSMUSG00000116038	1.66062	0	0	0	0	0	2.81849	0	9.19546	10.1243	16.5697	13.7253	0	0	4.03394	0	0.55989	6.7061	-3.72668	0.0139964	0.999649	CT010583.1	16	10797943	10812726	+	495	antisense	novel transcript, antisense to Prm1	-	2	0	0	0	0	0	2	0	10	11	14	17	0	0	4	0	0.133026	0	0
ENSMUSG00000086849	2.49094	0	1.33812	3.7219	0	0	1.40925	0	2.75864	0	0	30.6802	9.44547	19.3216	0	18.6455	1.12003	10.1064	-3.14033	0.0144387	0.999649	Gm13840	5	115515263	115515947	+	256	sense_intronic	predicted gene 13840 [Source:MGI Symbol;Acc:MGI:3649479]	-	3	0	2	4	0	0	1	0	3	0	0	38	10	18	0	21	0.385827	0	0.20726
ENSMUSG00000065979	954.859	835.073	988.869	869.995	970.933	885.523	1106.26	956.867	1117.25	1156.01	956.308	1162.62	1087.17	956.421	1208.16	1018.4	946.047	1082.79	-0.196107	0.0146469	0.999649	Cpped1	16	11803721	11909445	-	5205	protein_coding	calcineurin-like phosphoesterase domain containing 1 [Source:MGI Symbol;Acc:MGI:2443300]	-	1150	773	1478	935	894	837	785	756	1215	1256	808	1440	1151	891	1198	1147	7.27425	6.37651	7.53319
ENSMUSG00000106847	362.846	291.681	367.982	414.992	284.546	378.754	424.183	360.724	476.325	430.744	339.679	389.961	407.1	476.6	469.953	550.487	360.714	442.606	-0.2961	0.0149788	0.999649	Peg13	15	72805600	72810324	-	4725	sense_intronic	paternally expressed 13 [Source:MGI Symbol;Acc:MGI:2663476]	-	437	270	550	446	262	358	301	285	518	468	287	483	431	444	466	620	3.04502	2.4535	3.08806
ENSMUSG00000014245	194.293	200.936	188.675	199.122	159.65	202.073	146.562	158.212	251.956	250.347	355.065	184.888	206.856	242.594	230.943	168.698	181.19	236.418	-0.378227	0.0150337	0.999649	Pigl	11	62458460	62514417	+	2268	protein_coding	phosphatidylinositol glycan anchor biosynthesis, class L [Source:MGI Symbol;Acc:MGI:2681271]	-	234	186	282	214	147	191	104	125	274	272	300	229	219	226	229	190	3.39691	3.52123	3.29861
ENSMUSG00000095351	10.7941	24.8469	12.0431	2.79143	18.4629	5.28987	0	3.79709	72.6442	29.4526	130.19	88.8111	39.671	0	0	3.55153	9.75317	45.5401	-2.2179	0.015093	0.999649	Igkv3-2	6	70698449	70699067	+	378	IG_V_gene	immunoglobulin kappa variable 3-2 [Source:MGI Symbol;Acc:MGI:1330850]	-	13	23	18	3	17	5	0	3	79	32	110	110	42	0	0	4	1.1323	2.61252	1.2633
ENSMUSG00000028492	0	0	0	0	0	0	0	0	6.43682	0	0	0	0	38.6433	3.02545	3.55153	0	6.45713	-5.10718	0.0152909	0.999649	Saxo1	4	86444641	86558328	-	2195	protein_coding	stabilizer of axonemal microtubules 1 [Source:MGI Symbol;Acc:MGI:1923061]	-	0	0	0	0	0	0	0	0	7	0	0	0	0	36	3	4	0	0	0
ENSMUSG00000021256	242.451	115.592	226.811	244.715	257.395	179.855	267.757	269.594	292.416	278.879	275.767	164.704	402.377	405.754	304.562	423.52	225.521	318.497	-0.498296	0.0153668	0.999649	Vash1	12	86678700	86692091	+	2599	protein_coding	vasohibin 1 [Source:MGI Symbol;Acc:MGI:2442543]	-	292	107	339	263	237	170	190	213	318	303	233	204	426	378	302	477	3.69903	1.76767	3.46034
ENSMUSG00000032712	2500.07	2826.07	2420.65	2728.15	2554.4	1852.51	2771.99	2745.3	2869.9	2804.44	5078.61	3702.61	2559.72	2769.43	2755.18	3199.04	2549.89	3217.37	-0.33542	0.0155805	0.999649	Resf1	6	149309414	149335663	+	9629	protein_coding	retroelement silencing factor 1 [Source:MGI Symbol;Acc:MGI:1914496]	-	3011	2616	3618	2932	2352	1751	1967	2169	3121	3047	4291	4586	2710	2580	2732	3603	10.2953	11.6649	9.96811
ENSMUSG00000031673	178.517	218.221	123.776	160.972	173.769	166.102	119.786	74.6762	502.992	224.576	463.952	503.801	134.126	220.052	89.7551	83.461	151.977	277.839	-0.869729	0.0156732	0.999649	Cdh11	8	102632095	102785642	-	8904	protein_coding	cadherin 11 [Source:MGI Symbol;Acc:MGI:99217]	-	215	202	185	173	160	157	85	59	547	244	392	624	142	205	89	94	0.794995	0.974071	0.551203
ENSMUSG00000033883	239.96	219.301	203.394	276.351	291.063	226.406	338.219	259.468	261.151	330.421	499.458	335.06	264.473	351.01	350.952	269.916	256.77	332.805	-0.375478	0.0157487	0.999649	D3Ertd254e	3	36151017	36170342	+	6800	protein_coding	DNA segment, Chr 3, ERATO Doi 254, expressed [Source:MGI Symbol;Acc:MGI:1098769]	zf-C2H2	289	203	304	297	268	214	240	205	284	359	422	415	280	327	348	304	1.39926	1.28177	1.18601
ENSMUSG00000025934	220.863	159.885	222.128	272.629	266.083	280.363	181.793	232.888	520.463	258.63	271.033	454.551	357.983	130.958	391.292	292.113	229.579	334.628	-0.543888	0.0157556	0.999649	Gsta3	1	21240589	21265661	+	4344	protein_coding	glutathione S-transferase, alpha 3 [Source:MGI Symbol;Acc:MGI:95856]	-	266	148	332	293	245	265	129	184	566	281	229	563	379	122	388	329	2.01606	1.46284	2.02756
ENSMUSG00000029596	14.1153	12.9636	42.1507	14.8876	34.7537	15.8696	19.7295	20.2512	13.7932	21.169	35.5065	42.7908	82.1756	63.332	38.3224	42.6184	21.8401	42.4635	-0.950772	0.0159939	0.999649	Sdsl	5	120458186	120472810	-	1497	protein_coding	serine dehydratase-like [Source:MGI Symbol;Acc:MGI:2182607]	-	17	12	63	16	32	15	14	16	15	23	30	53	87	59	38	48	0.373885	0.344179	1.11646
ENSMUSG00000034709	1084.39	1248.83	1188.92	1124.01	1108.86	1051.63	1180.95	1339.11	1148.51	1374.15	1307.82	1208.64	1306.31	1333.19	1407.84	1441.03	1165.84	1315.94	-0.175273	0.0160153	0.999649	Ppp1r21	17	88530118	88588367	+	4255	protein_coding	protein phosphatase 1, regulatory subunit 21 [Source:MGI Symbol;Acc:MGI:1921075]	-	1306	1156	1777	1208	1021	994	838	1058	1249	1493	1105	1497	1383	1242	1396	1623	10.1054	11.6649	11.0793
ENSMUSG00000001995	558.8	749.729	527.218	467.099	399.668	576.595	381.906	337.941	1060.24	983.9	935.004	1139.2	509.111	539.932	353.978	461.699	499.87	747.883	-0.580839	0.0160207	0.999649	Sipa1l2	8	125418063	125569808	-	9617	protein_coding	signal-induced proliferation-associated 1 like 2 [Source:MGI Symbol;Acc:MGI:2676970]	-	673	694	788	502	368	545	271	267	1153	1069	790	1411	539	503	351	520	2.30402	3.09845	2.17376
ENSMUSG00000048949	218.372	324.09	220.789	296.822	321.472	400.972	419.956	307.565	416.554	404.052	614.262	437.596	396.71	387.506	384.232	284.122	313.755	415.629	-0.407961	0.0162905	0.999649	Gm6206	X	103163110	103165407	-	2199	processed_pseudogene	predicted pseudogene 6206 [Source:MGI Symbol;Acc:MGI:3644890]	-	263	300	330	319	296	379	298	243	453	439	519	542	420	361	381	320	3.93769	5.85761	3.9812
ENSMUSG00000006221	38.1944	63.7378	38.8054	33.4971	41.2701	31.7392	26.7757	7.59419	202.3	102.164	68.6459	138.061	10.39	48.3041	23.1951	43.5063	35.2017	79.5707	-1.17486	0.0164573	0.999649	Hspb7	4	141420779	141425311	+	2769	protein_coding	heat shock protein family, member 7 (cardiovascular) [Source:MGI Symbol;Acc:MGI:1352494]	-	46	59	58	36	38	30	19	6	220	111	58	171	11	45	23	49	0.546948	0.914857	0.555687
ENSMUSG00000048096	3.32125	0	0	0.930476	0	0	0	0	19.3105	19.3282	0	0	0	18.2482	4.03394	1.77577	0.531466	7.83708	-3.76803	0.0165249	0.999649	Lmod1	1	135324807	135368065	+	3948	protein_coding	leiomodin 1 (smooth muscle) [Source:MGI Symbol;Acc:MGI:2135671]	-	4	0	0	1	0	0	0	0	21	21	0	0	0	17	4	2	0.0333575	0	0
ENSMUSG00000009418	1028.76	1015.48	896.539	1214.27	1209.86	1145.78	1127.4	821.438	1631.28	1442.26	2059.38	1183.61	1282.69	1131.39	1074.04	995.317	1057.44	1349.99	-0.352111	0.0167827	0.999649	Nav1	1	135434580	135607295	-	17303	protein_coding	neuron navigator 1 [Source:MGI Symbol;Acc:MGI:2183683]	-	1239	940	1340	1305	1114	1083	800	649	1774	1567	1740	1466	1358	1054	1065	1121	2.35755	2.33255	2.05451
ENSMUSG00000107802	0	0	0	12.0962	2.17211	0	2.81849	6.32849	11.0346	19.3282	67.4623	8.88111	6.61183	0	11.0933	7.10306	2.92691	16.4393	-2.49774	0.0170904	0.999649	1700126G02Rik	6	143201397	143221448	-	725	antisense	RIKEN cDNA 1700126G02 gene [Source:MGI Symbol;Acc:MGI:1923898]	-	0	0	0	13	2	0	2	5	12	21	57	11	7	0	11	8	0	0	0
ENSMUSG00000023918	0	0	0	0	5.43027	0	0	1.2657	4.59773	0	35.5065	11.3032	2.83364	17.1748	1.00848	0	0.836996	9.05305	-3.46444	0.0171391	0.999649	Adgrf4	17	42656891	42692284	-	3060	protein_coding	adhesion G protein-coupled receptor F4 [Source:MGI Symbol;Acc:MGI:1925499]	-	0	0	0	0	5	0	0	1	5	0	30	14	3	16	1	0	0	0	0
ENSMUSG00000038916	0	0	0.669059	0	0	0	0	0	21.1496	7.36314	34.3229	0	0	0	0	0	0.0836323	7.85446	-5.02887	0.0172205	0.999649	Soga3	10	29143839	29199630	+	4175	protein_coding	SOGA family member 3 [Source:MGI Symbol;Acc:MGI:1914662]	-	0	0	1	0	0	0	0	0	23	8	29	0	0	0	0	0	0	0	0.00635432
ENSMUSG00000028972	14.9456	23.7666	22.748	35.3581	26.0653	15.8696	71.8716	20.2512	30.345	45.0992	97.0511	31.4876	42.5046	62.2586	59.5005	47.0578	28.8595	51.9131	-0.85722	0.0175496	0.999649	Car6	4	150187015	150201332	-	1816	protein_coding	carbonic anhydrase 6 [Source:MGI Symbol;Acc:MGI:1333786]	-	18	22	34	38	24	15	51	16	33	49	82	39	45	58	59	53	0.326338	0.520153	0.496693
ENSMUSG00000026018	0	0	2.00718	0.930476	3.25816	0	2.81849	1.2657	11.0346	10.1243	18.9368	8.07373	0	23.6153	0	0	1.285	8.97309	-2.81998	0.0175691	0.999649	Ica1l	1	59982490	60043184	-	5356	protein_coding	islet cell autoantigen 1-like [Source:MGI Symbol;Acc:MGI:1917625]	-	0	0	3	1	3	0	2	1	12	11	16	10	0	22	0	0	0	0	0.0148596
ENSMUSG00000014426	834.464	687.072	802.201	1008.64	734.173	727.885	882.188	739.167	912.19	855.965	795.346	920.406	1055.06	1019.75	971.17	970.456	801.973	937.543	-0.225157	0.0176076	0.999649	Map3k4	17	12227621	12318796	-	10181	protein_coding	mitogen-activated protein kinase kinase kinase 4 [Source:MGI Symbol;Acc:MGI:1346875]	-	1005	636	1199	1084	676	688	626	584	992	930	672	1140	1117	950	963	1093	3.25002	2.6822	3.12431
ENSMUSG00000078907	3.32125	0	0	6.51333	2.17211	0	0	1.2657	19.3105	11.0447	18.9368	0	32.1146	8.58739	2.01697	0	1.65905	11.5014	-2.77026	0.0176115	0.999649	Fam186b	15	99271018	99295888	-	3337	protein_coding	family with sequence similarity 186, member B [Source:MGI Symbol;Acc:MGI:3647604]	-	4	0	0	7	2	0	0	1	21	12	16	0	34	8	2	0	0.0394652	0	0
ENSMUSG00000042763	1.66062	0	0	2.79143	0	0	0	6.32849	6.43682	3.68157	3.55065	0	18.8909	16.1014	5.04242	10.6546	1.34757	8.04479	-2.60692	0.0176119	0.999649	Maneal	4	124855239	124862171	-	2727	protein_coding	mannosidase, endo-alpha-like [Source:MGI Symbol;Acc:MGI:2684896]	-	2	0	0	3	0	0	0	5	7	4	3	0	20	15	5	12	0.0241466	0	0
ENSMUSG00000052563	52.3097	10.803	54.8628	48.3847	32.5816	26.4493	38.0497	81.0046	81.8396	79.1538	86.3991	94.4627	51.0055	54.7446	66.5599	60.376	43.0557	71.8177	-0.737167	0.0176771	0.999649	D930048N14Rik	11	51650954	51657681	+	3429	protein_coding	RIKEN cDNA D930048N14 gene [Source:MGI Symbol;Acc:MGI:2144709]	-	63	10	82	52	30	25	27	64	89	86	73	117	54	51	66	68	0.604901	0.125215	0.634412
ENSMUSG00000046959	0	4.32121	2.00718	9.30476	9.77449	0	8.45548	3.79709	13.7932	9.20393	41.4242	0	30.2255	8.58739	14.1188	23.085	4.70753	17.5547	-1.9129	0.0176954	0.999649	Slc26a1	5	108669878	108675569	-	4050	protein_coding	solute carrier family 26 (sulfate transporter), member 1 [Source:MGI Symbol;Acc:MGI:2385894]	-	0	4	3	10	9	0	6	3	15	10	35	0	32	8	14	26	0	0.0424062	0.0196513
ENSMUSG00000075002	0	0	1.33812	0	0	0	0	0	7.35637	6.44275	0	0	2.83364	21.4685	3.02545	0	0.167265	5.14084	-4.0566	0.0177475	0.999649	Gm813	16	58613675	58616978	-	713	protein_coding	predicted gene 813 [Source:MGI Symbol;Acc:MGI:2685659]	-	0	0	2	0	0	0	0	0	8	7	0	0	3	20	3	0	0	0	0.0744159
ENSMUSG00000087263	48.1581	49.6939	28.7695	33.4971	87.9704	47.6088	50.7329	40.5023	62.5291	26.6914	102.969	99.3069	72.7301	68.6991	116.984	79.0216	48.3666	78.6164	-0.704367	0.0178136	0.999649	Gm15726	X	169979047	169985232	-	509	antisense	predicted gene 15726 [Source:MGI Symbol;Acc:MGI:3783169]	-	58	46	43	36	81	45	36	32	68	29	87	123	77	64	116	89	3.75164	3.88029	2.24118
ENSMUSG00000029436	24.9094	4.32121	19.4027	7.44381	15.2048	13.7537	0	7.59419	16.5518	22.0894	14.2026	76.7005	32.1146	17.1748	17.1442	32.8517	11.5787	28.6037	-1.28643	0.0178238	0.999649	Mmp17	5	129584169	129611099	+	6619	protein_coding	matrix metallopeptidase 17 [Source:MGI Symbol;Acc:MGI:1346076]	-	30	4	29	8	14	13	0	6	18	24	12	95	34	16	17	37	0.149224	0.0259473	0.116233
ENSMUSG00000092524	1.66062	0	0	0	0	0	0	0	0.919546	0	30.7723	0	8.50092	18.2482	0	0	0.207578	7.30512	-4.56139	0.0181956	0.999649	Olfr756-ps1	17	37285142	37286069	-	928	unprocessed_pseudogene	olfactory receptor 756, pseudogene 1 [Source:MGI Symbol;Acc:MGI:3030590]	-	2	0	0	0	0	0	0	0	1	0	26	0	9	17	0	0	0.0709566	0	0
ENSMUSG00000026388	18.2669	19.4454	13.3812	9.30476	30.4095	19.0435	8.45548	20.2512	32.1841	7.36314	20.1203	79.1226	18.8909	47.2307	22.1866	62.1518	17.3197	36.1563	-1.06613	0.018495	0.999649	3110009E18Rik	1	120121187	120188189	+	2428	protein_coding	RIKEN cDNA 3110009E18 gene [Source:MGI Symbol;Acc:MGI:1920353]	-	22	18	20	10	28	18	6	16	35	8	17	98	20	44	22	70	0.298322	0.318308	0.218528
ENSMUSG00000039474	548.836	416.996	517.851	595.504	651.633	627.378	572.154	661.96	996.788	867.93	608.345	713.718	696.131	697.726	581.895	565.581	574.039	716.014	-0.319855	0.0185805	0.999649	Wfs1	5	36966104	36989205	-	3787	protein_coding	wolframin ER transmembrane glycoprotein [Source:MGI Symbol;Acc:MGI:1328355]	-	661	386	774	640	600	593	406	523	1084	943	514	884	737	650	577	637	5.74668	4.37639	5.42214
ENSMUSG00000028859	1247.13	2707.24	2157.71	1100.75	988.31	460.218	1219	1236.59	1678.17	1416.48	2789.63	2812.08	1086.23	3174.11	1327.16	3926.22	1389.62	2276.26	-0.711809	0.0189644	0.999649	Csf3r	4	126024550	126044440	+	3609	protein_coding	colony stimulating factor 3 receptor (granulocyte) [Source:MGI Symbol;Acc:MGI:1339755]	-	1502	2506	3225	1183	910	435	865	977	1825	1539	2357	3483	1150	2957	1316	4422	13.7023	29.8139	23.7065
ENSMUSG00000058230	1082.73	896.65	1018.98	1073.77	1038.27	901.393	776.495	735.37	1657.02	1305.12	1659.34	1101.26	1076.78	977.889	1070	793.767	940.456	1205.15	-0.356701	0.0190982	0.999649	Arhgap35	7	16493719	16614993	-	9147	protein_coding	Rho GTPase activating protein 35 [Source:MGI Symbol;Acc:MGI:1929494]	-	1304	830	1523	1154	956	852	551	581	1802	1418	1402	1364	1140	911	1061	894	4.69364	3.89604	4.41719
ENSMUSG00000064582	0	0	0	0	0	0	0	0	11.9541	5.52236	15.3861	10.4959	0	0	0	0	0	5.41981	-4.85594	0.0193354	0.999649	Gm25135	17	43454255	43454397	+	143	snRNA	predicted gene, 25135 [Source:MGI Symbol;Acc:MGI:5454912]	-	0	0	0	0	0	0	0	0	13	6	13	13	0	0	0	0	0	0	0
ENSMUSG00000064427	0	0	0	1.86095	0	0	0	2.5314	14.7127	0	0	0	11.3346	0	14.1188	25.7486	0.549043	8.23933	-3.97437	0.0193978	0.999649	Gm22748	12	17546146	17546281	+	136	snoRNA	predicted gene, 22748 [Source:MGI Symbol;Acc:MGI:5452525]	-	0	0	0	2	0	0	0	2	16	0	0	0	12	0	14	29	0	0	0
ENSMUSG00000061079	631.037	448.325	574.721	460.585	569.093	472.914	576.382	549.313	685.981	615.743	636.75	679.001	591.286	591.457	531.471	669.464	535.296	625.144	-0.223899	0.0196054	0.999649	Zfp143	7	110061217	110095394	+	3484	protein_coding	zinc finger protein 143 [Source:MGI Symbol;Acc:MGI:1277969]	zf-C2H2	760	415	859	495	524	447	409	434	746	669	538	841	626	551	527	754	7.18202	5.1144	6.54094
ENSMUSG00000027082	724.032	668.706	719.907	769.503	815.627	882.35	839.911	749.293	1058.4	912.109	1105.44	771.849	1049.39	802.921	734.176	879.004	771.166	914.16	-0.245721	0.0198981	0.999649	Tfpi	2	84432855	84476775	-	5463	protein_coding	tissue factor pathway inhibitor [Source:MGI Symbol;Acc:MGI:1095418]	-	872	619	1076	827	751	834	596	592	1151	991	934	956	1111	748	728	990	5.25528	4.86501	5.22524
ENSMUSG00000034903	99.6375	111.271	131.805	117.24	64.0772	138.594	129.651	72.1448	215.174	179.477	241.444	225.257	114.29	44.0104	163.374	174.025	108.053	169.631	-0.650051	0.0198981	0.999649	Cobll1	2	65088339	65239403	-	8342	protein_coding	Cobl-like 1 [Source:MGI Symbol;Acc:MGI:2442894]	-	120	103	197	126	59	131	92	57	234	195	204	279	121	41	162	196	0.473611	0.530141	0.6265
ENSMUSG00000035877	384.435	221.462	312.45	354.511	398.582	412.61	498.873	418.946	544.371	533.828	543.249	336.675	412.767	536.712	486.089	452.82	375.234	480.814	-0.359046	0.0200397	0.999649	Zhx3	2	160748708	160872998	-	13259	protein_coding	zinc fingers and homeoboxes 3 [Source:MGI Symbol;Acc:MGI:2444772]	Homeobox	463	205	467	381	367	390	354	331	592	580	459	417	437	500	482	510	1.14969	0.663846	0.934397
ENSMUSG00000032537	3.32125	0	0	0	0	0	0	0	0.919546	0	9.4684	46.0203	7.55637	0	3.02545	0	0.415156	8.37376	-4.12083	0.0200942	0.999649	Ephb1	9	101922128	102354693	-	7002	protein_coding	Eph receptor B1 [Source:MGI Symbol;Acc:MGI:1096337]	-	4	0	0	0	0	0	0	0	1	0	8	57	8	0	3	0	0.0188083	0	0
ENSMUSG00000028182	13.285	0	2.67624	4.65238	8.68844	15.8696	8.45548	18.9855	20.23	20.2486	40.2407	26.6433	12.2791	67.6257	4.03394	8.87883	9.07657	25.0225	-1.46991	0.0202696	0.999649	Lrriq3	3	155093434	155194280	+	4961	protein_coding	leucine-rich repeats and IQ motif containing 3 [Source:MGI Symbol;Acc:MGI:1921685]	-	16	0	4	5	8	15	6	15	22	22	34	33	13	63	4	10	0.106185	0	0.0213903
ENSMUSG00000090145	0	0	2.67624	0.930476	6.51633	0	2.81849	1.2657	9.19546	0	0	46.0203	0	24.6888	5.04242	15.094	1.7759	12.5051	-2.82769	0.0202835	0.999649	Ugt1a6b	1	88103252	88219003	+	2382	protein_coding	UDP glucuronosyltransferase 1 family, polypeptide A6B [Source:MGI Symbol;Acc:MGI:3580629]	-	0	0	4	1	6	0	2	1	10	0	0	57	0	23	5	17	0	0	0.0445496
ENSMUSG00000038013	942.405	939.862	895.87	873.717	739.603	969.103	1196.45	822.703	1097.94	1166.14	1058.09	1116.6	1137.23	1019.75	924.78	1053.92	922.464	1071.81	-0.217741	0.0204865	0.999649	Wipf2	11	98863638	98905040	+	7819	protein_coding	WAS/WASL interacting protein family, member 2 [Source:MGI Symbol;Acc:MGI:1924462]	-	1135	870	1339	939	681	916	849	650	1194	1267	894	1383	1204	950	917	1187	4.7792	4.77741	4.54312
ENSMUSG00000071267	338.767	358.66	230.156	305.196	327.988	315.276	281.849	337.941	363.221	362.635	472.236	382.695	350.427	447.618	383.224	285.01	311.979	380.883	-0.287854	0.0205195	0.999649	Zfp942	17	21926960	21962464	-	5259	protein_coding	zinc finger protein 942 [Source:MGI Symbol;Acc:MGI:1920483]	zf-C2H2	408	332	344	328	302	298	200	267	395	394	399	474	371	417	380	321	2.55428	2.71056	1.73532
ENSMUSG00000114951	40.6853	28.0878	4.01435	26.9838	10.8605	15.8696	8.45548	11.3913	26.6668	39.5769	53.2597	37.1392	26.4473	17.1748	23.1951	87.0125	18.2935	38.809	-1.0794	0.0205409	0.999649	Gm20784	13	119962244	119963489	+	1246	processed_pseudogene	predicted gene, 20784 [Source:MGI Symbol;Acc:MGI:5434140]	-	49	26	6	29	10	15	6	9	29	43	45	46	28	16	23	98	1.29476	0.895942	0.127749
ENSMUSG00000040158	841.106	791.861	826.957	695.065	576.695	743.755	658.118	726.51	726.442	799.821	860.441	938.168	805.698	933.879	965.119	816.852	732.508	855.802	-0.222603	0.0206459	0.999649	Tax1bp3	11	73177083	73183162	+	2989	protein_coding	Tax1 (human T cell leukemia virus type I) binding protein 3 [Source:MGI Symbol;Acc:MGI:1923531]	-	1013	733	1236	747	531	703	467	574	790	869	727	1162	853	870	957	920	11.1582	10.5294	10.9703
ENSMUSG00000071757	410.174	587.684	527.887	622.488	596.244	588.233	438.276	458.183	702.533	559.599	746.82	876	751.859	553.887	680.727	450.157	528.646	665.198	-0.331138	0.0206689	0.999649	Zhx2	15	57694665	57839832	+	4434	protein_coding	zinc fingers and homeoboxes 2 [Source:MGI Symbol;Acc:MGI:2683087]	Homeobox	494	544	789	669	549	556	311	362	764	608	631	1085	796	516	675	507	3.66811	5.26778	4.7207
ENSMUSG00000095041	2184.55	1554.55	2245.36	2063.8	2430.59	1936.09	2402.77	2619.99	2378.87	2727.12	2365.92	1986.14	2449.21	3320.1	2922.59	3035.67	2179.71	2648.2	-0.280974	0.0212127	0.999649	AC149090.1	JH584304.1	52190	59690	-	4238	protein_coding		-	2631	1439	3356	2218	2238	1830	1705	2070	2587	2963	1999	2460	2593	3093	2898	3419	20.4395	14.5789	21.0081
ENSMUSG00000087231	9.96375	0	6.69059	5.58285	5.43027	0	5.63699	6.32849	8.27592	10.1243	0	4.84424	12.2791	62.2586	21.1782	24.8607	4.95412	17.9776	-1.8492	0.0213765	0.999649	E230016M11Rik	6	67036599	67080654	+	3841	processed_transcript	RIKEN cDNA E230016M11 gene [Source:MGI Symbol;Acc:MGI:2443524]	-	12	0	10	6	5	0	4	5	9	11	0	6	13	58	21	28	0.10286	0	0.0690686
ENSMUSG00000029859	36.5337	23.7666	32.7839	16.7486	13.0327	0	15.5017	5.06279	48.736	11.0447	71.013	42.7908	17.0018	79.4334	26.2206	55.9366	17.9287	44.0221	-1.28212	0.0214331	0.999649	Epha1	6	42358487	42373268	-	3928	protein_coding	Eph receptor A1 [Source:MGI Symbol;Acc:MGI:107381]	-	44	22	49	18	12	0	11	4	53	12	60	53	18	74	26	63	0.368801	0.240478	0.33094
ENSMUSG00000034751	451.69	705.437	644.304	753.685	590.814	578.711	276.212	226.56	1280.93	949.845	1821.48	926.865	522.334	597.897	398.351	417.305	528.427	864.376	-0.709024	0.0215806	0.999649	Mast4	13	102732486	103334497	-	32326	protein_coding	microtubule associated serine/threonine kinase family member 4 [Source:MGI Symbol;Acc:MGI:1918885]	-	544	653	963	810	544	547	196	179	1393	1032	1539	1148	553	557	395	470	0.554061	0.867332	0.790314
ENSMUSG00000000631	1556.01	1087.86	1556.23	1590.18	1480.29	1547.81	1200.68	1453.02	1613.8	1759.79	1684.19	1793.18	1479.16	1580.08	1568.19	1776.65	1434.01	1656.88	-0.207571	0.0217661	0.999649	Myo18a	11	77763246	77865980	+	16037	protein_coding	myosin XVIIIA [Source:MGI Symbol;Acc:MGI:2667185]	-	1874	1007	2326	1709	1363	1463	852	1148	1755	1912	1423	2221	1566	1472	1555	2001	3.84731	2.69607	3.84779
ENSMUSG00000003929	171.875	191.213	177.97	185.165	213.953	174.566	315.671	158.212	246.438	229.178	371.635	219.606	282.419	266.209	267.248	190.895	198.578	259.203	-0.386443	0.0218248	0.999649	Zfp81	17	33329342	33358878	-	6639	protein_coding	zinc finger protein 81 [Source:MGI Symbol;Acc:MGI:1890752]	zf-C2H2	207	177	266	199	197	165	224	125	268	249	314	272	299	248	265	215	1.02655	1.14471	1.06293
ENSMUSG00000106678	4.15156	10.803	12.0431	9.30476	8.68844	27.5073	23.9572	2.5314	23.9082	17.4875	48.5255	12.1106	31.17	20.3951	29.246	22.1971	12.3733	25.63	-1.05689	0.0220513	0.999649	Gm43457	5	34487314	34489722	+	2409	TEC	predicted gene 43457 [Source:MGI Symbol;Acc:MGI:5663594]	-	5	10	18	10	8	26	17	2	26	19	41	15	33	19	29	25	0.0683351	0.178233	0.198226
ENSMUSG00000022604	112.922	100.468	97.6826	66.9942	65.1633	58.1885	91.601	54.425	75.4028	245.745	188.184	180.852	83.1201	120.223	68.5769	76.3579	80.9306	129.808	-0.679182	0.0224988	0.999649	Cep97	16	55899888	55934855	-	9163	protein_coding	centrosomal protein 97 [Source:MGI Symbol;Acc:MGI:1921451]	-	136	93	146	72	60	55	65	43	82	267	159	224	88	112	68	86	0.488666	0.435782	0.422708
ENSMUSG00000046572	107.11	162.045	109.057	182.373	170.511	148.116	202.932	127.835	165.518	189.601	271.033	141.29	230.469	208.244	189.595	197.998	151.247	199.219	-0.400196	0.0225216	0.999649	Zfp518b	5	38668484	38684826	-	6882	protein_coding	zinc finger protein 518B [Source:MGI Symbol;Acc:MGI:2140750]	-	129	150	163	196	157	140	144	101	180	206	229	175	244	194	188	223	0.617143	0.935839	0.628345
ENSMUSG00000024665	80.5403	77.7817	47.5032	87.4647	145.531	136.479	150.789	139.227	151.725	134.377	71.013	115.454	206.856	197.51	259.18	207.765	108.164	167.985	-0.640905	0.0225692	0.999649	Fads2	19	10064164	10101503	-	1508	protein_coding	fatty acid desaturase 2 [Source:MGI Symbol;Acc:MGI:1930079]	-	97	72	71	94	134	129	107	110	165	146	60	143	219	184	257	234	2.11778	2.05001	1.24906
ENSMUSG00000109602	8.30312	18.3651	9.36682	5.58285	0	17.9855	12.6832	10.1256	7.35637	10.1243	27.2216	46.0203	7.55637	30.0559	26.2206	43.5063	10.3015	24.7577	-1.27168	0.0230581	0.999649	Gm31597	7	45742049	45750257	+	515	antisense	predicted gene, 31597 [Source:MGI Symbol;Acc:MGI:5590756]	-	10	17	14	6	0	17	9	8	8	11	23	57	8	28	26	49	0.639299	1.41731	0.721184
ENSMUSG00000109248	0	0	0	2.79143	0	0	0	0	0	2.76118	0	0	16.0573	39.7167	0	6.21518	0.348928	8.09379	-4.32613	0.0232753	0.999649	Gm44993	7	83800422	83834599	-	842	lincRNA	predicted gene 44993 [Source:MGI Symbol;Acc:MGI:5753569]	-	0	0	0	3	0	0	0	0	0	3	0	0	17	37	0	7	0	0	0
ENSMUSG00000070604	70.5765	61.5772	54.8628	34.4276	103.175	90.9857	62.0069	58.2221	78.1614	58.9051	146.76	85.5816	63.2846	142.765	92.7805	155.379	66.9792	102.952	-0.61982	0.0234553	0.999649	Vsig10l	7	43463151	43472019	+	4075	protein_coding	V-set and immunoglobulin domain containing 10 like [Source:MGI Symbol;Acc:MGI:1922940]	-	85	57	82	37	95	86	44	46	85	64	124	106	67	133	92	175	0.686756	0.600581	0.53384
ENSMUSG00000002486	153.608	125.315	141.84	82.8123	94.4868	84.6378	119.786	135.43	132.415	167.511	223.691	132.409	136.959	259.769	102.865	159.819	117.239	164.43	-0.484434	0.0234991	0.999649	Tchp	5	114707760	114722327	+	7397	protein_coding	trichoplein, keratin filament binding [Source:MGI Symbol;Acc:MGI:1925082]	-	185	116	212	89	87	80	85	107	144	182	189	164	145	242	102	180	0.823431	0.673328	0.760336
ENSMUSG00000065118	0	0	0	0	0	0	0	0	0	4.60196	0	0	5.66728	0	1.00848	33.7395	0	5.62716	-4.91285	0.0235186	0.999649	Gm23297	7	143531394	143531520	-	127	snoRNA	predicted gene, 23297 [Source:MGI Symbol;Acc:MGI:5453074]	-	0	0	0	0	0	0	0	0	0	5	0	0	6	0	1	38	0	0	0
ENSMUSG00000053749	13.285	12.9636	18.7336	9.30476	19.549	21.1595	5.63699	24.0483	5.51728	26.6914	39.0571	31.4876	28.3364	60.1117	27.2291	23.085	15.5851	30.1894	-0.946651	0.0236458	0.999649	Gm9920	15	55099917	55113677	-	3573	processed_transcript	predicted gene 9920 [Source:MGI Symbol;Acc:MGI:3642228]	-	16	12	28	10	18	20	4	19	6	29	33	39	30	56	27	26	0.147434	0.144202	0.207898
ENSMUSG00000038145	1729.54	1570.76	1738.88	1619.03	1292.4	1450.48	1588.22	1418.85	1898.86	2030.39	1864.09	2011.17	1603.84	1921.43	1504.66	1528.93	1551.02	1795.42	-0.210485	0.023687	0.999649	Snrk	9	122117266	122169702	+	5780	protein_coding	SNF related kinase [Source:MGI Symbol;Acc:MGI:108104]	-	2083	1454	2599	1740	1190	1371	1127	1121	2065	2206	1575	2491	1698	1790	1492	1722	11.8651	10.8009	11.929
ENSMUSG00000036928	3.32125	9.72271	19.4027	15.8181	10.8605	16.9276	1.40925	21.5169	3.67818	48.7808	62.7281	23.4138	26.4473	23.6153	23.1951	18.6455	12.3724	28.813	-1.20976	0.023866	0.999649	Stag3	5	138280240	138312393	+	5733	protein_coding	stromal antigen 3 [Source:MGI Symbol;Acc:MGI:1355311]	-	4	9	29	17	10	16	1	17	4	53	53	29	28	22	23	21	0.0229715	0.0674039	0.134197
ENSMUSG00000044065	13.285	0	2.00718	13.0267	14.1187	12.6957	38.0497	39.2366	55.1728	34.9749	71.013	48.4424	40.6155	24.6888	40.3394	10.6546	16.5524	40.7377	-1.31683	0.0238798	0.999649	Gm9788	19	41459813	41460718	+	906	processed_pseudogene	predicted pseudogene 9788 [Source:MGI Symbol;Acc:MGI:3704496]	-	16	0	3	14	13	12	27	31	60	38	60	60	43	23	40	12	0.581437	0	0.0878453
ENSMUSG00000021133	7672.92	7235.86	6744.78	7510.8	7478.57	6766.8	6912.36	7614.44	7582.58	7423.89	8736.97	8565.42	8663.38	7618.09	7316.55	7742.34	7242.06	7956.15	-0.135663	0.0238808	0.999649	Susd6	12	80790510	80880835	+	7615	protein_coding	sushi domain containing 6 [Source:MGI Symbol;Acc:MGI:2444661]	-	9241	6698	10081	8072	6886	6396	4905	6016	8246	8066	7382	10609	9172	7097	7255	8720	39.954	37.7659	35.1204
ENSMUSG00000067629	61.4431	43.2121	90.992	66.0638	54.3027	57.1305	21.1387	39.2366	127.817	73.6314	111.254	146.942	72.7301	148.133	24.2036	51.4972	54.1899	94.5259	-0.794414	0.0238899	0.999649	Syngap1	17	26941253	26972434	+	6931	protein_coding	synaptic Ras GTPase activating protein 1 homolog (rat) [Source:MGI Symbol;Acc:MGI:3039785]	-	74	40	136	71	50	54	15	31	139	80	94	182	77	138	24	58	0.351517	0.247793	0.520557
ENSMUSG00000037685	617.752	651.422	571.376	550.842	741.775	560.726	952.651	783.467	691.499	764.846	1097.15	783.959	778.306	842.638	934.864	783.113	678.751	834.547	-0.299646	0.024018	0.999649	Atp8a1	5	67618140	67847434	-	14278	protein_coding	ATPase, aminophospholipid transporter (APLT), class I, type 8A, member 1 [Source:MGI Symbol;Acc:MGI:1330848]	-	744	603	854	592	683	530	676	619	752	831	927	971	824	785	927	882	1.7156	1.81332	1.58678
ENSMUSG00000078700	125.377	56.1757	100.359	71.6466	140.101	58.1885	132.469	105.053	74.4832	163.83	133.741	186.503	165.296	111.636	135.137	183.792	98.6712	144.302	-0.550999	0.0241719	0.999649	D030028A08Rik	11	96916270	96965060	+	6269	processed_transcript	RIKEN cDNA D030028A08 gene [Source:MGI Symbol;Acc:MGI:2441931]	-	151	52	150	77	129	55	94	83	81	178	113	231	175	104	134	207	0.79303	0.356147	0.634773
ENSMUSG00000096926	0	0	0	0	0	0	0	2.5314	5.51728	4.60196	0	0	0	39.7167	2.01697	0	0.316424	6.48161	-4.3908	0.0243301	0.999649	Gm26823	18	31859082	31861764	-	2361	lincRNA	predicted gene, 26823 [Source:MGI Symbol;Acc:MGI:5477317]	-	0	0	0	0	0	0	0	2	6	5	0	0	0	37	2	0	0	0	0
ENSMUSG00000022865	88.0131	111.271	55.5319	128.406	64.0772	45.4928	70.4623	53.1593	242.76	159.228	118.355	192.155	90.6765	57.9649	56.4751	102.994	77.0517	127.576	-0.727874	0.024459	0.999649	Cxadr	16	78301489	78359774	+	7400	protein_coding	coxsackie virus and adenovirus receptor [Source:MGI Symbol;Acc:MGI:1201679]	-	106	103	83	138	59	43	50	42	264	173	100	238	96	54	56	116	0.471612	0.597627	0.297558
ENSMUSG00000031574	41.5156	52.9348	55.5319	37.219	55.3888	47.6088	107.103	35.4395	72.6442	59.8255	95.8675	63.7825	82.1756	95.5347	67.5684	87.0125	54.0926	78.0514	-0.536895	0.0245804	0.999649	Star	8	25806555	25815982	+	4113	protein_coding	steroidogenic acute regulatory protein [Source:MGI Symbol;Acc:MGI:102760]	-	50	49	83	40	51	45	76	28	79	65	81	79	87	89	67	98	0.400242	0.511519	0.535358
ENSMUSG00000024957	0	14.0439	5.35247	1.86095	0	0	0	0	11.9541	17.4875	10.6519	17.7622	0	28.9824	9.07635	15.094	2.65717	13.8761	-2.36687	0.024631	0.999649	Kcnk4	19	6925710	6934515	-	1715	protein_coding	potassium channel, subfamily K, member 4 [Source:MGI Symbol;Acc:MGI:1298234]	-	0	13	8	2	0	0	0	0	13	19	9	22	0	27	9	17	0	0.325464	0.123752
ENSMUSG00000061039	18.2669	23.7666	4.68341	14.8876	17.3769	28.5653	16.911	6.32849	38.6209	35.8953	102.969	32.2949	24.5582	23.6153	11.0933	11.5425	16.3483	35.0737	-1.10042	0.0247077	0.999649	Olfr920	9	38752299	38760117	+	5711	protein_coding	olfactory receptor 920 [Source:MGI Symbol;Acc:MGI:3030754]	-	22	22	7	16	16	27	12	5	42	39	87	40	26	22	11	13	0.12683	0.1654	0.032517
ENSMUSG00000027784	92.1647	83.1832	91.6611	112.588	128.154	59.2465	87.3733	116.444	137.012	154.626	130.19	129.18	130.347	117.003	150.264	79.0216	96.3519	128.456	-0.415214	0.0248023	0.999649	Ppm1l	3	69316861	69560802	+	10496	protein_coding	protein phosphatase 1 (formerly 2C)-like [Source:MGI Symbol;Acc:MGI:2139740]	-	111	77	137	121	118	56	62	92	149	168	110	160	138	109	149	89	0.348185	0.314986	0.346276
ENSMUSG00000086076	2.49094	0	0	1.86095	3.25816	0	4.22774	2.5314	2.75864	9.20393	46.1584	0	0	10.7342	26.2206	0	1.79615	11.8845	-2.74826	0.0249032	0.999649	Ncr3-ps	17	35180535	35184662	+	525	unprocessed_pseudogene	natural cytotoxicity triggering receptor 3, pseudogene [Source:MGI Symbol;Acc:MGI:2149332]	-	3	0	0	2	3	0	3	2	3	10	39	0	0	10	26	0	0.188136	0	0
ENSMUSG00000026640	300.573	316.528	334.529	368.468	257.395	190.435	198.704	182.26	777.017	625.867	708.946	552.243	357.983	231.86	181.527	117.201	268.612	444.08	-0.724173	0.0251375	0.999649	Plxna2	1	194618218	194816869	+	17174	protein_coding	plexin A2 [Source:MGI Symbol;Acc:MGI:107684]	-	362	293	500	396	237	180	141	144	845	680	599	684	379	216	180	132	0.693982	0.732522	0.772367
ENSMUSG00000033214	0	0	2.00718	0	0	0	0	0	12.8736	18.4079	0	0	0	20.3951	5.04242	0	0.250897	7.08987	-4.23694	0.0251767	0.999649	Slitrk5	14	111675097	111683141	+	5263	protein_coding	SLIT and NTRK-like family, member 5 [Source:MGI Symbol;Acc:MGI:2679448]	-	0	0	3	0	0	0	0	0	14	20	0	0	0	19	5	0	0	0	0.0151221
ENSMUSG00000034773	35.7034	24.8469	52.1866	35.3581	32.5816	5.28987	47.9144	26.5797	45.0578	58.9051	59.1775	29.8728	39.671	103.049	46.3903	76.3579	32.5576	57.3101	-0.810425	0.0253229	0.999649	BC030867	11	102248882	102265187	+	3032	protein_coding	cDNA sequence BC030867 [Source:MGI Symbol;Acc:MGI:2387601]	-	43	23	78	38	30	5	34	21	49	64	50	37	42	96	46	86	0.466928	0.325704	0.682481
ENSMUSG00000005892	0.830312	0	0	0	0	0	0	0	0.919546	0	15.3861	0	0	0	6.0509	18.6455	0.103789	5.12527	-4.4132	0.025345	0.999649	Trh	6	92242061	92244650	-	1384	protein_coding	thyrotropin releasing hormone [Source:MGI Symbol;Acc:MGI:98823]	-	1	0	0	0	0	0	0	0	1	0	13	0	0	0	6	21	0.0237889	0	0
ENSMUSG00000043153	28.2306	17.2848	35.4601	29.7752	51.0446	23.2754	52.1421	31.6424	49.6555	74.5518	29.5887	49.2498	36.8373	115.93	61.5175	31.9638	33.6069	56.1618	-0.744806	0.0253618	0.999649	Ispd	12	36381450	36689503	+	8316	protein_coding	isoprenoid synthase domain containing [Source:MGI Symbol;Acc:MGI:1923097]	-	34	16	53	32	47	22	37	25	54	81	25	61	39	108	61	36	0.134609	0.0826095	0.169078
ENSMUSG00000060402	0	0	2.67624	7.44381	0	0	0	0	5.51728	2.76118	27.2216	9.68848	9.44547	0	7.05939	5.3273	1.26501	8.37759	-2.66099	0.0253792	0.999649	Chst8	7	34674468	34812711	-	5966	protein_coding	carbohydrate (N-acetylgalactosamine 4-0) sulfotransferase 8 [Source:MGI Symbol;Acc:MGI:1916197]	-	0	0	4	8	0	0	0	0	6	3	23	12	10	0	7	6	0	0	0.017787
ENSMUSG00000029587	308.876	200.936	285.019	317.292	310.612	277.189	376.269	284.782	449.658	455.594	313.641	310.031	350.427	323.101	331.791	372.023	295.122	363.283	-0.301696	0.0256003	0.999649	Zfp12	5	143235163	143248834	+	5821	protein_coding	zinc finger protein 12 [Source:MGI Symbol;Acc:MGI:99157]	zf-C2H2	372	186	426	341	286	262	267	225	489	495	265	384	371	301	329	419	2.10405	1.37195	1.9415
ENSMUSG00000029670	268.191	304.645	288.364	267.047	255.223	334.319	366.404	265.797	390.807	365.396	668.706	441.633	264.473	430.443	315.655	245.944	293.749	390.382	-0.410006	0.025706	0.999649	Ing3	6	21949571	21976038	+	4796	protein_coding	inhibitor of growth family, member 3 [Source:MGI Symbol;Acc:MGI:1919027]	-	323	282	431	287	235	316	260	210	425	397	565	547	280	401	313	277	2.21735	2.52461	2.38409
ENSMUSG00000004891	430.102	444.004	486.406	320.084	276.944	399.914	171.928	218.966	794.488	688.454	733.801	872.771	301.31	378.919	248.087	276.132	343.543	536.745	-0.642375	0.0259402	0.999649	Nes	3	87971078	87980451	+	6416	protein_coding	nestin [Source:MGI Symbol;Acc:MGI:101784]	-	518	411	727	344	255	378	122	173	864	748	620	1081	319	353	246	311	2.65813	2.75044	3.00604
ENSMUSG00000004843	1781.85	1638.82	1724.83	1755.81	1573.69	1568.97	1708.01	1466.94	1874.95	1954.91	1692.48	1897.33	1841.87	1688.5	1865.69	1719.83	1652.37	1816.94	-0.136537	0.0259754	0.999649	Chmp2b	16	65539128	65562726	-	1928	protein_coding	charged multivesicular body protein 2B [Source:MGI Symbol;Acc:MGI:1916192]	-	2146	1517	2578	1887	1449	1483	1212	1159	2039	2124	1430	2350	1950	1573	1850	1937	36.6466	33.7834	35.4733
ENSMUSG00000032549	392.738	328.412	377.349	250.298	289.977	305.754	369.223	249.342	555.406	624.026	401.223	565.969	297.532	319.88	354.986	295.665	320.387	426.836	-0.413781	0.0263226	0.999649	Rab6b	9	103111787	103185276	+	5031	protein_coding	RAB6B, member RAS oncogene family [Source:MGI Symbol;Acc:MGI:107283]	-	473	304	564	269	267	289	262	197	604	678	339	701	315	298	352	333	3.09541	2.59444	2.97406
ENSMUSG00000027579	34.8731	95.0665	53.5247	37.219	33.6677	90.9857	49.3236	49.3622	120.461	75.4722	165.697	243.827	57.6173	56.8915	39.3309	47.0578	55.5028	100.794	-0.862398	0.0263894	0.999649	Srms	2	181205562	181213185	-	2562	protein_coding	src-related kinase lacking C-terminal regulatory tyrosine and N-terminal myristylation sites [Source:MGI Symbol;Acc:MGI:101865]	-	42	88	80	40	31	86	35	39	131	82	140	302	61	53	39	53	0.539736	1.47478	0.828392
ENSMUSG00000117117	0	0	0	0	0	0	0	0	0	0	28.4052	0	7.55637	20.3951	0	0	0	7.04458	-5.23183	0.0266901	0.999649	AC132235.2	17	50114019	50117459	+	2465	lincRNA	novel transcript, antisense to Rftn1	-	0	0	0	0	0	0	0	0	0	0	24	0	8	19	0	0	0	0	0
ENSMUSG00000107624	0	0	0	0	0	0	5.63699	0	0	4.60196	0	0	5.66728	24.6888	9.07635	18.6455	0.704623	7.83499	-3.78912	0.0268341	0.999649	Gm44005	6	88738192	88741364	+	3173	TEC	predicted gene, 44005 [Source:MGI Symbol;Acc:MGI:5690397]	-	0	0	0	0	0	0	4	0	0	5	0	0	6	23	9	21	0	0	0
ENSMUSG00000059495	2125.6	1818.15	1890.09	2351.31	2191.66	2567.7	2825.54	1854.25	2800.02	2713.32	2466.52	2304.24	2742.96	2647.06	2715.85	2218.82	2203.04	2576.1	-0.226113	0.0270906	0.999649	Arhgef12	9	42963842	43107239	-	13620	protein_coding	Rho guanine nucleotide exchange factor (GEF) 12 [Source:MGI Symbol;Acc:MGI:1916882]	-	2560	1683	2825	2527	2018	2427	2005	1465	3045	2948	2084	2854	2904	2466	2693	2499	6.18833	5.30556	5.50258
ENSMUSG00000046699	0	0	0	0	0	0	0	0	0	2.76118	17.7532	11.3032	0	7.51397	0	0	0	4.91645	-4.71343	0.0272965	0.999649	Slitrk4	X	64264885	64276996	-	8743	protein_coding	SLIT and NTRK-like family, member 4 [Source:MGI Symbol;Acc:MGI:2442509]	-	0	0	0	0	0	0	0	0	0	3	15	14	0	7	0	0	0	0	0
ENSMUSG00000106087	5.81219	0	0.669059	0	0	0	5.63699	0	8.27592	11.9651	30.7723	0	0	6.44054	19.1612	5.3273	1.51478	10.2428	-2.7652	0.0273918	0.999649	Gm43609	3	121762193	121764904	-	2712	TEC	predicted gene 43609 [Source:MGI Symbol;Acc:MGI:5663746]	-	7	0	1	0	0	0	4	0	9	13	26	0	0	6	19	6	0.0849805	0	0.00978218
ENSMUSG00000046909	155.268	193.374	183.322	140.502	156.392	108.971	218.433	131.633	218.852	184.079	258.014	246.249	184.187	123.444	268.257	217.531	160.987	212.576	-0.402112	0.0274278	0.999649	Tefm	11	80136678	80142175	-	1570	protein_coding	transcription elongation factor, mitochondrial [Source:MGI Symbol;Acc:MGI:1915800]	-	187	179	274	151	144	103	155	104	238	200	218	305	195	115	266	245	3.92151	4.89528	4.62995
ENSMUSG00000090733	3009.05	3133.95	4106.68	2239.65	1294.58	3100.92	2664.89	2674.42	3768.3	4374.63	6154.46	3355.44	3502.38	3116.15	2775.35	2958.43	2778.02	3750.64	-0.432805	0.0277468	0.999649	Rps27	3	90212522	90213651	-	1043	protein_coding	ribosomal protein S27 [Source:MGI Symbol;Acc:MGI:1888676]	-	3624	2901	6138	2407	1192	2931	1891	2113	4098	4753	5200	4156	3708	2903	2752	3332	114.397	119.423	156.123
ENSMUSG00000115049	515.624	448.325	419.5	352.65	333.419	355.479	300.17	417.68	403.681	474.002	391.755	437.596	542.17	583.943	447.767	578.012	392.856	482.366	-0.294262	0.0279962	0.999649	Gm49172	15	95972739	95994129	-	935	processed_transcript	predicted gene, 49172 [Source:MGI Symbol;Acc:MGI:6118604]	-	621	415	627	379	307	336	213	330	439	515	331	542	574	544	444	651	21.8671	19.0573	17.7902
ENSMUSG00000031796	538.873	450.486	484.399	550.842	361.656	407.32	555.243	575.892	542.532	505.296	691.193	667.698	540.281	681.624	595.005	499.878	490.589	590.438	-0.267144	0.0280617	0.999649	Cfap20	8	95420249	95434869	-	4451	protein_coding	cilia and flagella associated protein 20 [Source:MGI Symbol;Acc:MGI:107428]	-	649	417	724	592	333	385	394	455	590	549	584	827	572	635	590	563	4.80063	4.02256	4.31525
ENSMUSG00000014767	505.66	318.689	462.989	406.618	506.101	366.059	582.019	445.526	448.739	485.967	701.845	607.145	553.504	594.677	597.022	444.829	449.208	554.216	-0.30306	0.0281089	0.999649	Tbp	17	15499888	15528379	+	13576	protein_coding	TATA box binding protein [Source:MGI Symbol;Acc:MGI:101838]	-	609	295	692	437	466	346	413	352	488	528	593	752	586	554	592	501	1.47692	0.932985	1.35226
ENSMUSG00000046312	19.0972	21.606	24.0861	22.3314	7.60238	14.8116	0	12.657	11.9541	47.8604	93.5004	38.7539	23.6137	8.58739	20.1697	38.179	15.274	35.3273	-1.19297	0.0283154	0.999649	AI464131	4	41495604	41503076	-	4701	protein_coding	expressed sequence AI464131 [Source:MGI Symbol;Acc:MGI:2140300]	-	23	20	36	24	7	14	0	10	13	52	79	48	25	8	20	43	0.161083	0.182669	0.20316
ENSMUSG00000083014	0	6.48181	0	0.930476	4.34422	0	0	0	0	6.44275	7.1013	8.88111	10.39	18.2482	1.00848	13.3182	1.46956	8.17376	-2.48963	0.0283495	0.999649	Gm11764	2	145892082	145892704	+	623	processed_pseudogene	predicted gene 11764 [Source:MGI Symbol;Acc:MGI:3651078]	-	0	6	0	1	4	0	0	0	0	7	6	11	11	17	1	15	0	0.413511	0
ENSMUSG00000041263	161.081	193.374	238.185	146.085	210.695	160.812	162.063	159.478	152.645	242.984	239.077	296.306	196.466	224.346	225.9	231.737	178.971	226.183	-0.335281	0.0284682	0.999649	Rusc1	3	89083981	89093311	-	5598	protein_coding	RUN and SH3 domain containing 1 [Source:MGI Symbol;Acc:MGI:1919546]	-	194	179	356	157	194	152	115	126	166	264	202	367	208	209	224	261	1.14098	1.37292	1.68711
ENSMUSG00000051675	632.698	454.807	456.967	487.569	446.368	538.508	466.461	467.042	715.407	563.28	603.61	569.198	547.837	667.67	529.454	469.69	493.803	583.268	-0.238736	0.0285114	0.999649	Trim32	4	65604986	65616238	+	3229	protein_coding	tripartite motif-containing 32 [Source:MGI Symbol;Acc:MGI:1917057]	-	762	421	683	524	411	509	331	369	778	612	510	705	580	622	525	529	7.76959	5.59807	5.61149
ENSMUSG00000026988	453.351	274.397	359.954	370.329	490.897	359.711	498.873	499.951	457.014	480.445	558.636	448.092	462.828	528.125	523.403	563.806	413.433	502.794	-0.283849	0.028603	0.999649	Wdsub1	2	59852364	59882591	-	3598	protein_coding	WD repeat, SAM and U-box domain containing 1 [Source:MGI Symbol;Acc:MGI:1919387]	-	546	254	538	398	452	340	354	395	497	522	472	555	490	492	519	635	4.99623	3.03108	3.96686
ENSMUSG00000068036	800.421	915.015	828.295	779.739	693.989	830.509	711.67	564.501	1709.44	1204.79	1707.86	1046.36	754.693	632.247	684.76	696.1	765.517	1054.53	-0.461609	0.0286045	0.999649	Afdn	17	13760539	13906150	+	10223	protein_coding	afadin, adherens junction formation factor [Source:MGI Symbol;Acc:MGI:1314653]	-	964	847	1238	838	639	785	505	446	1859	1309	1443	1296	799	589	679	784	3.10463	3.55737	3.21268
ENSMUSG00000058740	0	0	0	0	0	0	0	0	7.35637	0	0	0	0	19.3216	6.0509	5.3273	0	4.75703	-4.66687	0.0287503	0.999649	Kcnt1	2	25863734	25918273	+	9499	protein_coding	potassium channel, subfamily T, member 1 [Source:MGI Symbol;Acc:MGI:1924627]	-	0	0	0	0	0	0	0	0	8	0	0	0	0	18	6	6	0	0	0
ENSMUSG00000032392	226.675	154.483	276.99	232.619	196.576	241.218	187.43	193.652	328.278	246.665	417.793	308.417	265.418	223.272	207.748	219.307	213.705	277.112	-0.370766	0.0287696	0.999649	Parp16	9	65195353	65239224	+	3886	protein_coding	poly (ADP-ribose) polymerase family, member 16 [Source:MGI Symbol;Acc:MGI:2446133]	-	273	143	414	250	181	228	133	153	357	268	353	382	281	208	206	247	2.31297	1.58	2.82633
ENSMUSG00000021257	259.057	251.71	299.069	316.362	223.727	298.348	262.12	267.062	284.14	350.67	365.717	389.154	254.083	357.45	287.418	317.862	272.182	325.812	-0.257502	0.0288361	0.999649	Angel1	12	86700502	86726460	-	4463	protein_coding	angel homolog 1 [Source:MGI Symbol;Acc:MGI:1915987]	-	312	233	447	340	206	282	186	211	309	381	309	482	269	333	285	358	2.30165	2.24158	2.65709
ENSMUSG00000101555	0	0	0	0	0	0	0	0	8.27592	13.8059	9.4684	0	0	0	6.0509	0	0	4.70014	-4.64976	0.0288387	0.999649	Gm28731	9	69988400	69989968	-	1569	antisense	predicted gene 28731 [Source:MGI Symbol;Acc:MGI:5579437]	-	0	0	0	0	0	0	0	0	9	15	8	0	0	0	6	0	0	0	0
ENSMUSG00000065489	0	0	0	0	0	0	0	0	0	19.3282	0	0	3.77819	0	6.0509	8.87883	0	4.75452	-4.66912	0.0288536	0.999649	Mir365-2	11	79726400	79726511	+	112	miRNA	microRNA 365-2 [Source:MGI Symbol;Acc:MGI:3619372]	-	0	0	0	0	0	0	0	0	0	21	0	0	4	0	6	10	0	0	0
ENSMUSG00000031302	0	0	0	0.930476	0	0	0	1.2657	0	0	0	11.3032	7.55637	12.8811	4.03394	0	0.274522	4.47183	-3.85871	0.0290605	0.999649	Nlgn3	X	101299168	101325963	+	9271	protein_coding	neuroligin 3 [Source:MGI Symbol;Acc:MGI:2444609]	-	0	0	0	1	0	0	0	1	0	0	0	14	8	12	4	0	0	0	0
ENSMUSG00000045180	41.5156	83.1832	40.1435	50.2457	52.1306	24.3334	35.2312	11.3913	58.851	88.3577	65.0952	152.594	56.6728	47.2307	39.3309	71.9185	42.2718	72.5063	-0.778018	0.0293863	0.999649	Shroom2	X	152609509	152769465	-	8375	protein_coding	shroom family member 2 [Source:MGI Symbol;Acc:MGI:107194]	-	50	77	60	54	48	23	25	9	64	96	55	189	60	44	39	81	0.19656	0.394757	0.19006
ENSMUSG00000020607	23.2487	12.9636	26.7624	23.2619	10.8605	8.46378	1.40925	6.32849	94.7133	34.0545	97.0511	48.4424	13.2237	0	16.1357	15.9819	14.1623	39.9503	-1.48146	0.029541	0.999649	Fam84a	12	14146830	14152054	-	4308	protein_coding	family with sequence similarity 84, member A [Source:MGI Symbol;Acc:MGI:2145011]	-	28	12	40	25	10	8	1	5	103	37	82	60	14	0	16	18	0.21399	0.1196	0.246326
ENSMUSG00000023968	0	0	0	0	0	0	0	0	24.8277	7.36314	21.3039	0	0	0	0	0	0	6.68685	-5.15842	0.0296562	0.999649	Crip3	17	46428926	46431776	+	1520	protein_coding	cysteine-rich protein 3 [Source:MGI Symbol;Acc:MGI:2152434]	-	0	0	0	0	0	0	0	0	27	8	18	0	0	0	0	0	0	0	0
ENSMUSG00000031861	60.6128	74.5408	84.3014	136.78	104.261	115.319	78.9178	75.9419	132.415	112.288	168.064	189.733	100.122	72.9928	133.12	115.425	91.3344	128.02	-0.487013	0.0299513	0.999649	Lpar2	8	69822429	69831102	+	5837	protein_coding	lysophosphatidic acid receptor 2 [Source:MGI Symbol;Acc:MGI:1858422]	-	73	69	126	147	96	109	56	60	144	122	142	235	106	68	132	130	0.41176	0.507556	0.572672
ENSMUSG00000097578	0	0	3.34529	2.79143	3.25816	0	0	0	0	13.8059	0	10.4959	5.66728	9.66082	8.06787	8.87883	1.17436	7.07207	-2.53429	0.0301321	0.999649	Gm26798	15	89211559	89215012	-	2837	lincRNA	predicted gene, 26798 [Source:MGI Symbol;Acc:MGI:5477292]	-	0	0	5	3	3	0	0	0	0	15	0	13	6	9	8	10	0	0	0.0467558
ENSMUSG00000086773	0	8.64241	1.33812	0	0	0	0	1.2657	13.7932	5.52236	10.6519	14.5327	0	0	15.1273	11.5425	1.40578	8.89624	-2.66818	0.0301326	0.999649	Gm16192	8	41039756	41042053	+	937	antisense	predicted gene 16192 [Source:MGI Symbol;Acc:MGI:3802024]	-	0	8	2	0	0	0	0	1	15	6	9	18	0	0	15	13	0	0.366585	0.056626
ENSMUSG00000018740	102.128	55.0954	39.4745	83.7428	40.184	118.493	59.1884	74.6762	66.2073	91.1189	63.9117	123.528	136.015	117.003	114.967	149.164	71.6228	107.739	-0.590239	0.0301446	0.999649	Slc25a35	11	68968131	68974365	+	3677	protein_coding	solute carrier family 25, member 35 [Source:MGI Symbol;Acc:MGI:1919248]	-	123	51	59	90	37	112	42	59	72	99	54	153	144	109	114	168	1.10134	0.595526	0.42568
ENSMUSG00000032267	331.295	365.142	364.637	402.896	415.959	381.928	483.372	455.651	413.796	427.062	484.072	440.018	443.937	609.705	511.301	441.278	400.11	471.396	-0.238719	0.0303831	0.999649	Usp28	9	48985375	49042517	+	5832	protein_coding	ubiquitin specific peptidase 28 [Source:MGI Symbol;Acc:MGI:2442293]	-	399	338	545	433	383	361	343	360	450	464	409	545	470	568	507	497	2.25251	2.48842	2.47916
ENSMUSG00000086150	9.96375	16.2045	12.7121	0.930476	2.17211	0	0	2.5314	15.6323	26.6914	8.28485	35.5244	3.77819	23.6153	4.03394	26.6365	5.5643	18.0246	-1.672	0.0304145	0.999649	Bach2os	4	32559680	32571708	-	2183	antisense	BTB and CNC homology 2, opposite strand [Source:MGI Symbol;Acc:MGI:3041246]	-	12	15	19	1	2	0	0	2	17	29	7	44	4	22	4	30	0.180983	0.295027	0.230901
ENSMUSG00000036067	597.825	542.311	680.433	558.285	765.668	548.03	605.976	823.969	783.453	609.3	770.491	918.791	693.297	1164.67	577.861	884.331	640.312	800.274	-0.32198	0.0306737	0.999649	Slc2a6	2	27021363	27027998	-	3211	protein_coding	solute carrier family 2 (facilitated glucose transporter), member 6 [Source:MGI Symbol;Acc:MGI:2443286]	-	720	502	1017	600	705	518	430	651	852	662	651	1138	734	1085	573	996	7.38249	6.71255	8.40245
ENSMUSG00000041482	73.0675	156.644	94.3373	55.8285	53.2167	82.5219	36.6404	22.7826	193.105	186.84	233.159	51.6719	101.066	105.196	63.5345	82.5731	71.8798	127.143	-0.818159	0.0308015	0.999649	Piezo2	18	63010213	63387183	-	14566	protein_coding	piezo-type mechanosensitive ion channel component 2 [Source:MGI Symbol;Acc:MGI:1918781]	-	88	145	141	60	49	78	26	18	210	203	197	64	107	98	63	93	0.198908	0.427417	0.256805
ENSMUSG00000050310	755.584	1053.29	802.201	929.545	788.476	873.886	1156.99	799.921	1090.58	1141.29	1600.16	800.914	978.55	974.669	1199.09	997.98	894.987	1097.9	-0.295009	0.0310738	0.999649	Rictor	15	6708379	6800401	+	16930	protein_coding	RPTOR independent companion of MTOR, complex 2 [Source:MGI Symbol;Acc:MGI:1926007]	-	910	975	1199	999	726	826	821	632	1186	1240	1352	992	1036	908	1189	1124	1.76968	2.4727	1.87883
ENSMUSG00000112397	0.830312	0	0	0	0	0	0	0	0	0	10.6519	11.3032	0	26.8356	0	0	0.103789	6.09885	-4.66422	0.0311351	0.999649	Gm10824	10	22815749	22823330	+	2198	antisense	predicted gene 10824 [Source:MGI Symbol;Acc:MGI:3642049]	-	1	0	0	0	0	0	0	0	0	0	9	14	0	25	0	0	0.014979	0	0
ENSMUSG00000039068	1119.26	1071.66	992.883	1309.18	1124.07	1206.09	1279.6	1098.63	1492.42	1359.42	1741	1006.79	1277.97	1412.63	1439.11	1108.97	1150.17	1354.79	-0.235997	0.0312402	0.999649	Zzz3	3	152395473	152462826	+	11499	protein_coding	zinc finger, ZZ domain containing 3 [Source:MGI Symbol;Acc:MGI:1920453]	MYB	1348	992	1484	1407	1035	1140	908	868	1623	1477	1471	1247	1353	1316	1427	1249	3.85959	3.70404	3.42373
ENSMUSG00000098995	0	0	0	0	0	0	0	0	7.35637	7.36314	0	0	4.72273	17.1748	0	0	0	4.57713	-4.6117	0.0312964	0.999649	Gm27598	11	83032632	83032694	-	63	miRNA	predicted gene, 27598 [Source:MGI Symbol;Acc:MGI:5530980]	-	0	0	0	0	0	0	0	0	8	8	0	0	5	16	0	0	0	0	0
ENSMUSG00000084012	0	0	0	0	0	0	0	0	5.51728	0	3.55065	7.26636	0	8.58739	2.01697	0	0	3.36733	-4.16918	0.0313402	0.999649	Gm11956	11	4230754	4231265	-	512	processed_pseudogene	predicted gene 11956 [Source:MGI Symbol;Acc:MGI:3649806]	-	0	0	0	0	0	0	0	0	6	0	3	9	0	8	2	0	0	0	0
ENSMUSG00000044352	0	0	3.34529	0.930476	3.25816	0	0	0	1.83909	18.4079	21.3039	10.4959	0	12.8811	0	0	0.941742	8.11597	-3.05	0.0314063	0.999649	Sowaha	11	53476573	53480274	-	3702	protein_coding	sosondowah ankyrin repeat domain family member A [Source:MGI Symbol;Acc:MGI:2687280]	-	0	0	5	1	3	0	0	0	2	20	18	13	0	12	0	0	0	0	0.035831
ENSMUSG00000029477	0	0	1.33812	0	0	0	7.04623	5.06279	0	6.44275	5.91775	12.1106	9.44547	20.3951	4.03394	6.21518	1.68089	8.07009	-2.34576	0.0314722	0.999649	Morn3	5	123035769	123047016	-	1353	protein_coding	MORN repeat containing 3 [Source:MGI Symbol;Acc:MGI:1922140]	-	0	0	2	0	0	0	5	4	0	7	5	15	10	19	4	7	0	0	0.0392155
ENSMUSG00000087028	4.15156	0	6.02153	0	0	0	0	3.79709	13.7932	22.0894	23.671	29.0654	0	0	1.00848	4.43941	1.74627	11.7584	-2.71173	0.0317371	0.999649	Gm13387	2	25122603	25145396	-	2881	lincRNA	predicted gene 13387 [Source:MGI Symbol;Acc:MGI:3651242]	-	5	0	9	0	0	0	0	3	15	24	20	36	0	0	1	5	0.0571397	0	0.0828752
ENSMUSG00000048538	39.0247	25.9272	19.4027	33.4971	26.0653	43.3769	67.6438	31.6424	44.1382	55.2236	173.982	40.3687	25.5028	76.2131	38.3224	52.3851	35.8225	63.2669	-0.823169	0.031906	0.999649	Gm9826	1	7177739	7179037	+	1299	processed_pseudogene	predicted gene 9826 [Source:MGI Symbol;Acc:MGI:3642725]	-	47	24	29	36	24	41	48	25	48	60	147	50	27	71	38	59	1.19124	0.79328	0.592262
ENSMUSG00000037989	114.583	152.322	153.884	131.197	192.232	128.015	140.925	213.903	174.714	128.855	285.236	203.458	156.795	222.199	207.748	228.186	153.383	200.899	-0.390124	0.0321515	0.999649	Wnk2	13	49036303	49148014	-	8481	protein_coding	WNK lysine deficient protein kinase 2 [Source:MGI Symbol;Acc:MGI:1922857]	-	138	141	230	141	177	121	100	169	190	140	241	252	166	207	206	257	0.535726	0.713833	0.719459
ENSMUSG00000026581	728.184	1666.9	1553.55	655.985	638.6	358.653	453.777	794.858	1051.04	1089.74	2548.18	2038.62	499.665	1924.65	711.99	2378.64	856.315	1530.32	-0.837279	0.0321735	0.999649	Sell	1	164061982	164084181	+	5911	protein_coding	selectin, lymphocyte [Source:MGI Symbol;Acc:MGI:98279]	-	877	1543	2322	705	588	339	322	628	1143	1184	2153	2525	529	1793	706	2679	4.88483	11.208	10.4214
ENSMUSG00000092223	0	0	0.669059	0	0	0	0	0	7.35637	9.20393	14.2026	0	0	0	4.03394	0	0.0836323	4.3496	-4.17496	0.0323212	0.999649	Gm19807	17	37130909	37131575	+	667	processed_pseudogene	predicted gene, 19807 [Source:MGI Symbol;Acc:MGI:5011992]	-	0	0	1	0	0	0	0	0	8	10	12	0	0	0	4	0	0	0	0.039774
ENSMUSG00000073176	62.2734	116.673	91.6611	53.0371	74.9378	66.6523	57.7791	73.4105	116.782	34.0545	74.5636	150.979	117.124	152.426	107.908	144.725	74.553	112.32	-0.590867	0.0323378	0.999649	Zfp449	X	56346400	56365674	+	3738	protein_coding	zinc finger protein 449 [Source:MGI Symbol;Acc:MGI:1925869]	zf-C2H2	75	108	137	57	69	63	41	58	127	37	63	187	124	142	107	163	0.660591	1.24053	0.972314
ENSMUSG00000079427	151.117	109.11	252.235	181.443	160.736	83.5799	115.558	148.087	217.932	99.4024	308.907	246.249	160.573	230.786	177.493	303.656	150.233	218.125	-0.533692	0.0325927	0.999649	Mthfsl	9	88688602	88720296	-	4728	protein_coding	5, 10-methenyltetrahydrofolate synthetase-like [Source:MGI Symbol;Acc:MGI:3780550]	-	182	101	377	195	148	79	82	117	237	108	261	305	170	215	176	342	1.26737	0.917209	2.11538
ENSMUSG00000050854	25.7397	6.48181	6.69059	4.65238	5.43027	0	19.7295	6.32849	29.4255	25.771	11.8355	24.2212	10.39	25.7622	14.1188	27.5244	9.38158	21.1311	-1.17544	0.0326653	0.999649	Tmem125	4	118540941	118544044	-	2339	protein_coding	transmembrane protein 125 [Source:MGI Symbol;Acc:MGI:1923409]	-	31	6	10	5	5	0	14	5	32	28	10	30	11	24	14	31	0.436357	0.11014	0.113421
ENSMUSG00000052512	702.444	628.735	456.967	638.306	617.965	787.132	711.67	472.105	851.5	958.129	1169.35	522.371	706.521	866.253	801.745	554.927	626.916	803.849	-0.358296	0.0327074	0.999649	Nav2	7	48908716	49610090	+	32228	protein_coding	neuron navigator 2 [Source:MGI Symbol;Acc:MGI:2183691]	-	846	582	683	686	569	744	505	373	926	1041	988	647	748	807	795	625	0.864267	0.775379	0.562228
ENSMUSG00000022197	73.0675	96.1468	107.049	82.8123	143.359	67.7103	66.2346	72.1448	177.472	137.138	262.748	222.028	93.5101	91.241	79.6702	54.1608	88.5656	139.746	-0.655841	0.0327612	0.999649	Pdzd2	15	12359711	12739924	-	18419	protein_coding	PDZ domain containing 2 [Source:MGI Symbol;Acc:MGI:1922394]	-	88	89	160	89	132	64	47	57	193	149	222	275	99	85	79	61	0.1573	0.207467	0.230451
ENSMUSG00000030986	675.874	537.99	527.218	604.809	535.425	553.32	576.382	474.637	765.062	656.24	676.991	695.956	627.179	579.649	580.887	575.348	560.707	644.664	-0.200514	0.0327673	0.999649	Dhx32	7	133720942	133782726	-	4172	protein_coding	DEAH (Asp-Glu-Ala-His) box polypeptide 32 [Source:MGI Symbol;Acc:MGI:2141813]	-	814	498	788	650	493	523	409	375	832	713	572	862	664	540	576	648	6.42379	5.12518	5.0108
ENSMUSG00000047409	294.761	216.06	286.357	287.517	298.665	251.798	328.354	335.41	312.646	368.157	362.166	218.798	416.545	381.066	399.36	363.144	287.365	352.735	-0.295838	0.0329221	0.999649	Ctdspl	9	118926453	119043998	+	5190	protein_coding	CTD (carboxy-terminal domain, RNA polymerase II, polypeptide A) small phosphatase-like [Source:MGI Symbol;Acc:MGI:1916524]	-	355	200	428	309	275	238	233	265	340	400	306	271	441	355	396	409	2.25202	1.65458	2.18777
ENSMUSG00000031551	23.2487	123.154	30.7767	21.4009	4.34422	6.34784	0	25.314	15.6323	12.8855	269.849	482.002	43.4491	16.1014	25.2121	3.55153	29.3233	108.585	-1.608	0.0332683	0.999649	Ido1	8	24584136	24597009	-	1825	protein_coding	indoleamine 2,3-dioxygenase 1 [Source:MGI Symbol;Acc:MGI:96416]	-	28	114	46	23	4	6	0	20	17	14	228	597	46	15	25	4	0.505133	2.68205	0.668683
ENSMUSG00000049555	22.4184	7.56211	9.36682	25.1228	4.34422	1.05797	0	2.5314	9.19546	40.4973	47.342	53.2866	25.5028	40.7901	14.1188	0	9.05047	28.8416	-1.65372	0.0334994	0.999649	Tmie	9	110865711	110880113	-	3094	protein_coding	transmembrane inner ear [Source:MGI Symbol;Acc:MGI:2159400]	-	27	7	14	27	4	1	0	2	10	44	40	66	27	38	14	0	0.287312	0.0971409	0.120042
ENSMUSG00000037890	91.3344	70.2196	90.3229	85.6038	85.7983	81.4639	132.469	36.7052	86.4373	116.89	101.785	133.217	171.907	121.297	94.7975	107.434	84.2397	116.721	-0.471778	0.0335244	0.999649	Wdr19	5	65199696	65260415	+	11278	protein_coding	WD repeat domain 19 [Source:MGI Symbol;Acc:MGI:2443231]	-	110	65	135	92	79	77	94	29	94	127	86	165	182	113	94	121	0.321123	0.24746	0.317561
ENSMUSG00000040838	6.6425	0	0.669059	0	0	0	0	0	1.83909	0	10.6519	16.1475	0	35.423	13.1103	0	0.913945	9.64647	-3.33407	0.0336005	0.999649	Gm11639	11	104685707	105117394	+	17907	protein_coding	predicted gene 11639 [Source:MGI Symbol;Acc:MGI:3651790]	-	8	0	1	0	0	0	0	0	2	0	9	20	0	33	13	0	0.0147088	0	0.0014815
ENSMUSG00000029765	156.099	327.331	287.026	196.33	167.252	184.087	118.377	126.57	465.29	369.998	429.629	295.499	157.739	337.055	170.434	143.837	195.384	296.185	-0.597729	0.0337337	0.999649	Plxna4	6	32144268	32588192	-	14103	protein_coding	plexin A4 [Source:MGI Symbol;Acc:MGI:2179061]	-	188	303	429	211	154	174	84	100	506	402	363	366	167	314	169	162	0.438892	0.922477	0.806995
ENSMUSG00000087390	0.830312	0	1.33812	1.86095	2.17211	0	0	0	6.43682	0.920393	11.8355	10.4959	0	17.1748	0	0	0.775186	5.85792	-2.85993	0.0339047	0.999649	Gm7598	X	38476461	38482486	+	3123	lincRNA	predicted gene 7598 [Source:MGI Symbol;Acc:MGI:3644312]	-	1	0	2	2	2	0	0	0	7	1	10	13	0	16	0	0	0.0105424	0	0.0169896
ENSMUSG00000074651	0	0	2.67624	0	0	0	0	0	5.51728	10.1243	0	27.4507	0	15.0279	0	0	0.334529	7.26503	-4.06224	0.0342354	0.999649	Mcidas	13	112993845	113000394	+	2377	protein_coding	multiciliate differentiation and DNA synthesis associated cell cycle protein [Source:MGI Symbol;Acc:MGI:3648807]	-	0	0	4	0	0	0	0	0	6	11	0	34	0	14	0	0	0	0	0.0446433
ENSMUSG00000018199	370.319	302.484	369.99	417.784	415.959	445.407	535.514	316.424	591.268	491.49	675.807	516.719	422.212	408.975	550.632	332.068	396.735	498.646	-0.3303	0.034474	0.999649	Trove2	1	143750790	143777068	-	9541	protein_coding	TROVE domain family, member 2 [Source:MGI Symbol;Acc:MGI:106652]	-	446	280	553	449	383	421	380	250	643	534	571	640	447	381	546	374	1.53905	1.26005	1.53765
ENSMUSG00000116423	0	0	0	0	0	1.05797	0	0	0.919546	0	0	0	0	23.6153	13.1103	0.887883	0.132247	4.81663	-4.32252	0.0345334	0.999649	Gm7085	16	15452004	15452762	+	759	processed_pseudogene	predicted gene 7085 [Source:MGI Symbol;Acc:MGI:3642962]	-	0	0	0	0	0	1	0	0	1	0	0	0	0	22	13	1	0	0	0
ENSMUSG00000112362	0	0	0	0	0	0	4.22774	0	3.67818	0.920393	11.8355	0	0	10.7342	2.01697	4.43941	0.528468	4.20309	-3.3776	0.0351151	0.999649	Gm48507	10	96711807	96712086	+	280	processed_pseudogene	predicted gene, 48507 [Source:MGI Symbol;Acc:MGI:6098038]	-	0	0	0	0	0	0	3	0	4	1	10	0	0	10	2	5	0	0	0
ENSMUSG00000087672	33.2125	3.2409	32.1148	22.3314	36.9259	25.3914	11.274	40.5023	61.6096	21.169	106.519	32.2949	58.5619	11.8077	55.4666	55.9366	25.6241	50.4207	-0.970603	0.0352267	0.999649	Gm15122	10	80282444	80283006	-	462	antisense	predicted gene 15122 [Source:MGI Symbol;Acc:MGI:3705268]	-	40	3	48	24	34	24	8	32	67	23	90	40	62	11	55	63	2.85055	0.278807	2.75629
ENSMUSG00000104515	0	0	0	0	0	0	0	0	0.919546	0.920393	22.4874	0	0	5.36712	1.00848	0	0	3.83787	-4.3497	0.0357171	0.999649	Gm37163	1	130727132	130728821	-	1690	TEC	predicted gene, 37163 [Source:MGI Symbol;Acc:MGI:5610391]	-	0	0	0	0	0	0	0	0	1	1	19	0	0	5	1	0	0	0	0
ENSMUSG00000061311	0	0	82.2942	39.08	6.51633	0	9.86473	5.06279	0	1516.81	115.988	151.786	0	98.755	19.1612	0	17.8523	237.812	-3.7329	0.0357256	0.999649	Rag1	2	101638282	101649501	-	6608	protein_coding	recombination activating gene 1 [Source:MGI Symbol;Acc:MGI:97848]	-	0	0	123	42	6	0	7	4	0	1648	98	188	0	92	19	0	0	0	0.49381
ENSMUSG00000048482	8.30312	0	6.02153	3.7219	13.0327	0	4.22774	3.79709	11.9541	29.4526	13.019	33.1023	9.44547	25.7622	4.03394	0	4.88801	15.8462	-1.68987	0.0361599	0.999649	Bdnf	2	109674700	109727007	+	6217	protein_coding	brain derived neurotrophic factor [Source:MGI Symbol;Acc:MGI:88145]	-	10	0	9	4	12	0	3	3	13	32	11	41	10	24	4	0	0.0529578	0	0.0384049
ENSMUSG00000020715	1737.84	1633.42	1619.12	1910.27	1719.22	1703.34	1901.07	1716.29	2383.46	2062.6	1990.73	1907.82	1802.2	1858.1	1806.19	1742.91	1742.57	1944.25	-0.158426	0.036302	0.999649	Ern1	11	106394650	106487852	-	8173	protein_coding	endoplasmic reticulum (ER) to nucleus signalling 1 [Source:MGI Symbol;Acc:MGI:1930134]	-	2093	1512	2420	2053	1583	1610	1349	1356	2592	2241	1682	2363	1908	1731	1791	1963	8.43138	7.94319	7.85523
ENSMUSG00000051043	203.427	226.863	176.632	262.394	173.769	208.421	307.216	235.42	247.358	318.456	262.748	263.204	276.752	359.597	343.893	186.455	224.268	282.308	-0.334717	0.0364087	0.999649	Gprc5c	11	114851152	114872617	+	5245	protein_coding	G protein-coupled receptor, family C, group 5, member C [Source:MGI Symbol;Acc:MGI:1917605]	-	245	210	264	282	160	197	218	186	269	346	222	326	293	335	341	210	1.53791	1.71909	1.33531
ENSMUSG00000050440	9.13344	0	2.00718	0	11.9466	11.6377	0	6.32849	20.23	3.68157	66.2788	15.3401	8.50092	10.7342	2.01697	15.9819	5.13168	17.8456	-1.79186	0.0364719	0.999649	Hamp	7	30942368	30944032	-	410	protein_coding	hepcidin antimicrobial peptide [Source:MGI Symbol;Acc:MGI:1933533]	-	11	0	3	0	11	11	0	5	22	4	56	19	9	10	2	18	0.883323	0	0.194117
ENSMUSG00000022518	11.6244	0	8.02871	12.0962	6.51633	9.52176	0	1.2657	9.19546	2.76118	59.1775	0	37.7819	60.1117	5.04242	10.6546	6.13163	23.0906	-1.8919	0.0364865	0.999649	4930562C15Rik	16	4835416	4867686	+	5312	protein_coding	RIKEN cDNA 4930562C15 gene [Source:MGI Symbol;Acc:MGI:1926059]	-	14	0	12	13	6	9	0	1	10	3	50	0	40	56	5	12	0.0867723	0	0.0599306
ENSMUSG00000101862	0	0	0	0	4.34422	0	0	2.5314	11.9541	6.44275	22.4874	40.3687	0	0	0	0	0.859452	10.1566	-3.59601	0.0364913	0.999649	Gm8918	12	104228917	104230003	-	1087	processed_pseudogene	predicted gene 8918 [Source:MGI Symbol;Acc:MGI:3643558]	-	0	0	0	0	4	0	0	2	13	7	19	50	0	0	0	0	0	0	0
ENSMUSG00000020889	1379.98	2337.77	1324.07	1534.35	1607.36	1505.5	992.11	835.36	3727.84	2451.01	3297.37	3551.64	1491.44	965.008	896.542	1180	1439.56	2195.1	-0.608582	0.0366909	0.999649	Nr1d1	11	98767932	98775333	-	3077	protein_coding	nuclear receptor subfamily 1, group D, member 1 [Source:MGI Symbol;Acc:MGI:2444210]	THR-like	1662	2164	1979	1649	1480	1423	704	660	4054	2663	2786	4399	1579	899	889	1329	17.7834	30.1963	17.0625
ENSMUSG00000021706	673.383	719.481	582.75	783.461	873.188	723.654	776.495	601.206	816.557	870.691	824.934	834.824	732.968	829.757	857.211	771.57	716.702	817.314	-0.190659	0.0370562	0.999649	Zfyve16	13	92487108	92530868	-	7082	protein_coding	zinc finger, FYVE domain containing 16 [Source:MGI Symbol;Acc:MGI:2145181]	-	811	666	871	842	804	684	551	475	888	946	697	1034	776	773	850	869	3.7703	4.03778	3.26278
ENSMUSG00000020256	93.8253	41.0514	43.4888	86.5342	101.003	123.783	90.1918	118.976	149.886	95.7208	184.634	94.4627	154.906	128.811	110.933	89.6762	87.3566	126.129	-0.532357	0.0371293	0.999649	Aldh1l2	10	83487450	83534140	-	7503	protein_coding	aldehyde dehydrogenase 1 family, member L2 [Source:MGI Symbol;Acc:MGI:2444680]	-	113	38	65	93	93	117	64	94	163	104	156	117	164	120	110	101	0.495855	0.217457	0.229828
ENSMUSG00000081512	19.9275	11.8833	20.0718	13.9571	34.7537	10.5797	11.274	13.9227	23.9082	11.0447	76.9307	40.3687	20.78	39.7167	25.2121	15.9819	17.0462	31.7429	-0.884424	0.0373506	0.999649	Gm15821	17	34211312	34214459	-	1210	protein_coding	predicted gene 15821 [Source:MGI Symbol;Acc:MGI:3801940]	-	24	11	30	15	32	10	8	11	26	12	65	50	22	37	25	18	0.653036	0.39033	0.65775
ENSMUSG00000078201	106.28	115.592	177.97	83.7428	150.962	115.319	84.5548	98.7244	120.461	189.601	239.077	113.84	121.847	217.905	139.171	142.949	116.643	160.606	-0.454435	0.0373674	0.999649	Tmem203	2	25255439	25256292	+	854	protein_coding	transmembrane protein 203 [Source:MGI Symbol;Acc:MGI:2443597]	-	128	107	266	90	139	109	60	78	131	206	202	141	129	203	138	161	4.93473	5.3796	8.26321
ENSMUSG00000085099	0	0	0	0	0	0	0	0	11.9541	0.920393	0	0	1.88909	10.7342	0	1.77577	0	3.4092	-4.18705	0.0376145	0.999649	Gm16288	5	30240082	30240448	-	367	processed_pseudogene	predicted gene 16288 [Source:MGI Symbol;Acc:MGI:3826608]	-	0	0	0	0	0	0	0	0	13	1	0	0	2	10	0	2	0	0	0
ENSMUSG00000028035	386.926	335.974	378.687	454.072	325.816	292.001	332.582	311.362	792.649	386.565	562.186	717.755	339.092	255.475	406.419	356.041	352.177	477.023	-0.437365	0.037786	0.999649	Dnajb4	3	152178511	152210302	-	8765	protein_coding	DnaJ heat shock protein family (Hsp40) member B4 [Source:MGI Symbol;Acc:MGI:1914285]	-	466	311	566	488	300	276	236	246	862	420	475	889	359	238	403	401	1.75043	1.52347	1.71313
ENSMUSG00000079608	10.7941	0	11.374	6.51333	19.549	0	23.9572	11.3913	35.8623	5.52236	5.91775	37.1392	34.0037	42.937	21.1782	31.9638	10.4474	26.8155	-1.37061	0.0378679	0.999649	Stard6	18	70472454	70501066	+	1907	protein_coding	StAR-related lipid transfer (START) domain containing 6 [Source:MGI Symbol;Acc:MGI:2156774]	-	13	0	17	7	18	0	17	9	39	6	5	46	36	40	21	36	0.224442	0	0.236496
ENSMUSG00000026888	68.0856	38.8908	49.5103	13.9571	9.77449	45.4928	16.911	7.59419	91.9546	87.4373	112.437	139.676	58.5619	22.5419	18.1527	12.4304	31.2771	67.899	-1.11101	0.038109	0.999649	Grb14	2	64912476	65024987	-	7185	protein_coding	growth factor receptor bound protein 14 [Source:MGI Symbol;Acc:MGI:1355324]	-	82	36	74	15	9	43	12	6	100	95	95	173	62	21	18	14	0.375749	0.21513	0.273231
ENSMUSG00000097035	0	0	0	1.86095	0	0	0	0	0	7.36314	0	0	9.44547	24.6888	1.00848	0	0.232619	5.31323	-4.10458	0.0381522	0.999649	Gm26692	5	107659461	107688010	-	688	lincRNA	predicted gene, 26692 [Source:MGI Symbol;Acc:MGI:5477186]	-	0	0	0	2	0	0	0	0	0	8	0	0	10	23	1	0	0	0	0
ENSMUSG00000029338	1081.9	1337.41	1095.25	1058.88	1179.46	1077.02	897.69	849.283	1684.61	1336.41	1429.73	1320.86	1005.94	1116.36	1064.96	1251.91	1072.11	1276.35	-0.25103	0.0381742	0.999649	Antxr2	5	97882783	98031043	-	6655	protein_coding	anthrax toxin receptor 2 [Source:MGI Symbol;Acc:MGI:1919164]	-	1303	1238	1637	1138	1086	1018	637	671	1832	1452	1208	1636	1065	1040	1056	1410	6.44625	7.98724	6.52568
ENSMUSG00000085465	16.6062	0	5.35247	2.79143	19.549	5.28987	16.911	13.9227	18.3909	16.5671	15.3861	15.3401	25.5028	48.3041	27.2291	10.6546	10.0528	22.1718	-1.15137	0.0382866	0.999649	Gm15347	8	12860358	12877344	-	385	antisense	predicted gene 15347 [Source:MGI Symbol;Acc:MGI:3705310]	-	20	0	8	3	18	5	12	11	20	18	13	19	27	45	27	12	1.71033	0	0.551257
ENSMUSG00000024778	662.589	993.877	704.519	701.579	632.084	433.769	679.257	677.148	961.845	745.518	981.163	1272.42	647.014	772.865	695.854	847.04	685.603	865.465	-0.336319	0.0383849	0.999649	Fas	19	34290659	34327770	+	1801	protein_coding	Fas (TNF receptor superfamily member 6) [Source:MGI Symbol;Acc:MGI:95484]	-	798	920	1053	754	582	410	482	535	1046	810	829	1576	685	720	690	954	14.5881	21.933	15.511
ENSMUSG00000074634	62.2734	98.3074	68.244	106.074	67.3354	48.6668	122.604	94.9273	120.461	173.034	84.032	83.9668	103.9	126.664	92.7805	136.734	83.5541	115.196	-0.470151	0.0385271	0.999649	Tmem267	13	119488039	119611059	+	5419	protein_coding	transmembrane protein 267 [Source:MGI Symbol;Acc:MGI:3648543]	-	75	91	102	114	62	46	87	75	131	188	71	104	110	118	92	154	0.455673	0.721019	0.499351
ENSMUSG00000051243	61.4431	123.154	58.2081	53.9676	114.036	32.7972	9.86473	31.6424	177.472	74.5518	246.178	164.704	104.845	66.5523	38.3224	50.6093	60.6392	115.404	-0.92541	0.0385618	0.999649	Islr2	9	58196297	58204319	-	5921	protein_coding	immunoglobulin superfamily containing leucine-rich repeat 2 [Source:MGI Symbol;Acc:MGI:2444277]	-	74	114	87	58	105	31	7	25	193	81	208	204	111	62	38	57	0.411479	0.826674	0.389807
ENSMUSG00000103696	0	0	0	1.86095	0	0	1.40925	0	1.83909	0	10.6519	11.3032	0	0	18.1527	0	0.408775	5.24337	-3.70101	0.0386819	0.999649	Gm37531	1	59929688	59935102	+	5415	TEC	predicted gene, 37531 [Source:MGI Symbol;Acc:MGI:5610759]	-	0	0	0	2	0	0	1	0	2	0	9	14	0	0	18	0	0	0	0
ENSMUSG00000095700	4.98187	0	1.33812	0	0	0	0	3.79709	3.67818	1.84079	37.8736	11.3032	0	0	3.02545	8.87883	1.26464	8.32501	-2.69199	0.0392909	0.999649	Ighv10-3	12	114523441	114523905	-	377	IG_V_gene	immunoglobulin heavy variable V10-3 [Source:MGI Symbol;Acc:MGI:3648785]	-	6	0	2	0	0	0	0	3	4	2	32	14	0	0	3	10	0.523987	0	0.140739
ENSMUSG00000036606	4981.04	5655.38	4955.05	4830.1	5114.23	4462.53	4558.91	5165.31	6421.19	5648.45	6457.45	6409.74	5401.86	4847.58	4808.45	4954.39	4965.32	5618.64	-0.178319	0.0395429	0.999649	Plxnb2	15	89155549	89180788	-	7720	protein_coding	plexin B2 [Source:MGI Symbol;Acc:MGI:2154239]	-	5999	5235	7406	5191	4709	4218	3235	4081	6983	6137	5456	7939	5719	4516	4768	5580	25.5842	29.1155	25.4502
ENSMUSG00000064364	23.2487	9.72271	1.33812	2.79143	6.51633	14.8116	21.1387	16.4541	8.27592	11.0447	4.7342	27.4507	36.8373	63.332	39.3309	31.0759	12.0027	27.7602	-1.22142	0.0396932	0.999649	mt-Th	MT	11546	11612	+	67	Mt_tRNA	mitochondrially encoded tRNA histidine [Source:MGI Symbol;Acc:MGI:102485]	-	28	9	2	3	6	14	15	13	9	12	4	34	39	59	39	35	13.7592	5.76756	0.791918
ENSMUSG00000103062	0	0	0	0	0	0	0	0	9.19546	11.9651	0	0	0	0	3.02545	8.87883	0	4.13311	-4.46762	0.0398726	0.999649	Gm37200	9	104043605	104045776	-	2172	TEC	predicted gene, 37200 [Source:MGI Symbol;Acc:MGI:5610428]	-	0	0	0	0	0	0	0	0	10	13	0	0	0	0	3	10	0	0	0
ENSMUSG00000000216	4.98187	14.0439	1.33812	0	0	0	0	0	22.9887	7.36314	11.8355	24.2212	4.72273	25.7622	4.03394	0	2.54549	12.6159	-2.29946	0.0399596	0.999649	Scnn1g	7	121734479	121768475	+	2991	protein_coding	sodium channel, nonvoltage-gated 1 gamma [Source:MGI Symbol;Acc:MGI:104695]	-	6	13	2	0	0	0	0	0	25	8	10	30	5	24	4	0	0.0660459	0.186617	0.0177394
ENSMUSG00000024330	39.0247	22.6863	111.064	73.5076	84.7123	68.7683	32.4127	88.5988	80.9201	138.979	74.5636	154.208	67.0628	127.737	58.4921	126.967	65.0968	103.616	-0.667737	0.0400205	0.999649	Col11a2	17	34039437	34066685	+	6831	protein_coding	collagen, type XI, alpha 2 [Source:MGI Symbol;Acc:MGI:88447]	-	47	21	166	79	78	65	23	70	88	151	63	191	71	119	58	143	0.226529	0.131996	0.644687
ENSMUSG00000102047	0	0	0	0.930476	0	0	0	0	4.59773	0	18.9368	20.1843	0	0	0	0	0.116309	5.46486	-4.50742	0.0402548	0.999649	2010010A06Rik	18	75288655	75297329	-	1223	transcribed_processed_pseudogene	RIKEN cDNA 2010010A06 gene [Source:MGI Symbol;Acc:MGI:1913686]	-	0	0	0	1	0	0	0	0	5	0	16	25	0	0	0	0	0	0	0
ENSMUSG00000111167	16.6062	8.64241	13.3812	0.930476	0	0	0	3.79709	14.7127	21.169	23.671	12.918	5.66728	18.2482	18.1527	15.9819	5.41968	16.3151	-1.55022	0.0404945	0.999649	Gm39321	9	42141993	42146506	+	3605	lincRNA	predicted gene, 39321 [Source:MGI Symbol;Acc:MGI:5622206]	-	20	8	20	1	0	0	0	3	16	23	20	16	6	17	18	18	0.182657	0.0952816	0.14718
ENSMUSG00000033910	23.2487	18.3651	20.7408	33.4971	39.098	0	4.22774	5.06279	34.9428	23.9302	104.152	33.1023	26.4473	38.6433	26.2206	36.4032	18.03	40.4802	-1.15425	0.0405547	0.999649	Gucy1a1	3	82092427	82145789	-	6968	protein_coding	guanylate cyclase 1, soluble, alpha 1 [Source:MGI Symbol;Acc:MGI:1926562]	-	28	17	31	36	36	0	3	4	38	26	88	41	28	36	26	41	0.1323	0.104753	0.118026
ENSMUSG00000041426	254.076	262.513	207.408	277.282	170.511	231.696	228.298	199.98	291.496	204.327	255.647	284.195	252.194	309.146	285.401	324.965	228.97	275.921	-0.268229	0.0405717	0.999649	Hibch	1	52844929	52920986	+	6059	protein_coding	3-hydroxyisobutyryl-Coenzyme A hydrolase [Source:MGI Symbol;Acc:MGI:1923792]	-	306	243	310	298	157	219	162	158	317	222	216	352	267	288	283	366	1.66277	1.72199	1.35733
ENSMUSG00000109198	6.6425	0	1.33812	2.79143	0	0	2.81849	2.5314	2.75864	11.9651	0	0	19.8355	15.0279	7.05939	14.2061	2.01524	8.85658	-2.12374	0.0407765	0.999649	D7Bwg0826e	7	44894305	44898099	-	3795	TEC	DNA segment, Chr 7, Brigham & Women's Genetics 0826 expressed [Source:MGI Symbol;Acc:MGI:106455]	-	8	0	2	3	0	0	2	2	3	13	0	0	21	14	7	16	0.0694047	0	0.0139812
ENSMUSG00000032363	73.8978	50.7742	77.6108	55.8285	64.0772	90.9857	25.3664	31.6424	153.564	80.9946	115.988	165.512	31.17	62.2586	88.7466	64.8154	58.7729	95.3811	-0.692983	0.0408292	0.999649	Adamts7	9	90163069	90208071	+	6282	protein_coding	a disintegrin-like and metallopeptidase (reprolysin type) with thrombospondin type 1 motif, 7 [Source:MGI Symbol;Acc:MGI:1347346]	-	89	47	116	60	59	86	18	25	167	88	98	205	33	58	88	73	0.466448	0.321236	0.489875
ENSMUSG00000081984	19.0972	16.2045	17.3955	15.8181	33.6677	20.1015	9.86473	31.6424	35.8623	29.4526	29.5887	20.1843	39.671	27.909	36.3054	29.3001	20.474	31.0342	-0.60195	0.0408439	0.999649	Dnajb3	1	88204732	88205782	-	1051	protein_coding	DnaJ heat shock protein family (Hsp40) member B3 [Source:MGI Symbol;Acc:MGI:1306822]	-	23	15	26	17	31	19	7	25	39	32	25	25	42	26	36	33	0.720503	0.612792	0.65629
ENSMUSG00000021895	1772.72	2092.54	1981.08	1863.74	1676.87	1354.21	1445.89	1717.55	1942.08	2070.88	2467.7	2651.41	1728.52	1671.32	1969.57	1938.25	1738.07	2054.97	-0.241185	0.0409214	0.999649	Arhgef3	14	27114899	27403911	+	4527	protein_coding	Rho guanine nucleotide exchange factor (GEF) 3 [Source:MGI Symbol;Acc:MGI:1918954]	-	2135	1937	2961	2003	1544	1280	1026	1357	2112	2250	2085	3284	1830	1557	1953	2183	15.5274	18.3715	17.3521
ENSMUSG00000082789	0	0	3.34529	0	0	0	1.40925	0	2.75864	0	0	0	10.39	38.6433	9.07635	0	0.594318	7.60853	-3.63188	0.0409837	0.999649	Gm13284	4	88763709	88771606	+	547	unprocessed_pseudogene	predicted gene 13284 [Source:MGI Symbol;Acc:MGI:3701980]	-	0	0	5	0	0	0	1	0	3	0	0	0	11	36	9	0	0	0	0.242498
ENSMUSG00000106803	0	0	1.33812	1.86095	2.17211	0	0	0	2.75864	0.920393	2.3671	9.68848	0	18.2482	4.03394	0	0.671397	4.75209	-2.76623	0.0411552	0.999649	Gm8930	6	22733733	22734500	+	768	processed_pseudogene	predicted gene 8930 [Source:MGI Symbol;Acc:MGI:3646325]	-	0	0	2	2	2	0	0	0	3	1	2	12	0	17	4	0	0	0	0.0690866
ENSMUSG00000094634	0	0	4.68341	0	4.34422	0	2.81849	0	22.9887	7.36314	37.8736	18.5696	0	0	2.01697	0	1.48077	11.1015	-2.89334	0.0412901	0.999649	Gm3468	14	6087295	6108665	-	1955	protein_coding	predicted gene 3468 [Source:MGI Symbol;Acc:MGI:3781644]	-	0	0	7	0	4	0	2	0	25	8	32	23	0	0	2	0	0	0	0.0949897
ENSMUSG00000042408	352.883	293.842	305.091	430.81	382.291	488.784	473.507	480.965	512.187	477.684	462.768	408.531	431.658	605.411	491.132	473.241	401.022	482.826	-0.270084	0.0417341	0.999649	Zmym6	4	127077383	127124372	+	7692	protein_coding	zinc finger, MYM-type 6 [Source:MGI Symbol;Acc:MGI:106505]	-	425	272	456	463	352	462	336	380	557	519	391	506	457	564	487	533	1.81912	1.51829	1.57272
ENSMUSG00000114213	0	0	0	0	0	0	0	0	0	8.28353	2.3671	0	9.44547	0	2.01697	2.66365	0	3.09709	-4.0499	0.041742	0.999649	A430090L17Rik	13	114124348	114151592	-	3687	antisense	RIKEN cDNA A430090L17 gene [Source:MGI Symbol;Acc:MGI:2442754]	-	0	0	0	0	0	0	0	0	0	9	2	0	10	0	2	3	0	0	0
ENSMUSG00000044254	24.0791	14.0439	24.0861	22.3314	8.68844	32.7972	16.911	32.9081	55.1728	11.9651	73.3801	42.7908	17.9464	36.4964	43.3648	25.7486	21.9807	38.3581	-0.797822	0.041915	0.999649	Pcsk9	4	106442329	106464329	-	3521	protein_coding	proprotein convertase subtilisin/kexin type 9 [Source:MGI Symbol;Acc:MGI:2140260]	-	29	13	36	24	8	31	12	26	60	13	62	53	19	34	43	29	0.271171	0.158526	0.271245
ENSMUSG00000117290	0	0	2.00718	0	0	0	0	0	0	10.1243	9.4684	0	3.77819	0	1.00848	12.4304	0.250897	4.60122	-3.61084	0.0419758	0.999649	AC105304.4	17	9847465	9849188	-	1724	TEC	TEC	-	0	0	3	0	0	0	0	0	0	11	8	0	4	0	1	14	0	0	0.0461646
ENSMUSG00000034308	88.8434	112.351	165.927	104.213	122.724	150.232	109.921	148.087	139.771	125.173	130.19	128.372	220.079	252.255	144.213	187.343	125.287	165.925	-0.403764	0.0420637	0.999649	Sdr42e1	8	117661399	117673689	-	2957	protein_coding	short chain dehydrogenase/reductase family 42E, member 1 [Source:MGI Symbol;Acc:MGI:1921282]	-	107	104	248	112	113	142	78	117	152	136	110	159	233	235	143	211	1.19136	1.5101	2.22498
ENSMUSG00000042787	225.015	211.739	276.99	260.533	266.083	210.537	191.658	227.826	227.128	275.197	218.957	322.142	300.366	330.615	285.401	272.58	233.798	279.048	-0.252459	0.042083	0.999649	Exog	9	119444904	119465517	+	6559	protein_coding	endo/exonuclease (5'-3'), endonuclease G-like [Source:MGI Symbol;Acc:MGI:2143333]	-	271	196	414	280	245	199	136	180	247	299	185	399	318	308	283	307	1.36032	1.28305	1.67451
ENSMUSG00000022016	788.797	969.03	705.857	1028.18	856.897	943.712	1149.95	717.651	1127.36	932.358	1426.18	882.459	993.663	1196.87	984.28	1021.07	895.008	1070.53	-0.258679	0.0422318	0.999649	Akap11	14	78492246	78536808	-	11015	protein_coding	A kinase (PRKA) anchor protein 11 [Source:MGI Symbol;Acc:MGI:2684060]	-	950	897	1055	1105	789	892	816	567	1226	1013	1205	1093	1052	1115	976	1150	2.83955	3.49649	2.54093
ENSMUSG00000092261	0	0	0.669059	3.7219	0	0	0	1.2657	0	0	0	21.7991	8.50092	0	3.02545	23.085	0.707082	7.0513	-3.3003	0.0425572	0.999649	Gm20519	9	21533627	21533985	-	359	processed_pseudogene	predicted gene 20519 [Source:MGI Symbol;Acc:MGI:5141984]	-	0	0	1	4	0	0	0	1	0	0	0	27	9	0	3	26	0	0	0.0738977
ENSMUSG00000001323	99.6375	131.797	95.0063	126.545	118.38	111.087	115.558	117.71	151.725	110.447	95.8675	237.368	134.126	278.017	167.408	91.4519	114.465	158.301	-0.469571	0.0425856	0.999649	Srr	11	74906359	74925948	-	4560	protein_coding	serine racemase [Source:MGI Symbol;Acc:MGI:1351636]	-	120	122	142	136	109	105	82	93	165	120	81	294	142	259	166	103	0.866418	1.14873	0.826131
ENSMUSG00000104923	0.830312	0	2.67624	0	1.08605	0	0	0	4.59773	0	13.019	12.1106	0	1.07342	0	9.76671	0.574075	5.07094	-3.01547	0.0426581	0.999649	Gm5865	5	44405957	44406593	-	637	processed_pseudogene	predicted gene 5865 [Source:MGI Symbol;Acc:MGI:3645504]	-	1	0	4	0	1	0	0	0	5	0	11	15	0	1	0	11	0.0516858	0	0.166589
ENSMUSG00000032733	365.337	345.696	357.277	344.276	349.71	274.015	310.034	392.366	501.153	344.227	368.084	411.76	336.259	496.995	333.808	462.587	342.339	406.859	-0.248733	0.042888	0.999649	Snx33	9	56917193	56928371	-	4571	protein_coding	sorting nexin 33 [Source:MGI Symbol;Acc:MGI:2443239]	-	440	320	534	370	322	259	220	310	545	374	311	510	356	463	331	521	3.16922	3.00582	3.09924
ENSMUSG00000070867	153.608	338.134	226.142	267.047	202.006	208.421	124.014	184.792	432.187	312.013	402.407	279.351	234.248	283.384	216.824	170.473	213.02	291.361	-0.449905	0.0430107	0.999649	Trabd2b	4	114406724	114615098	+	6617	protein_coding	TraB domain containing 2B [Source:MGI Symbol;Acc:MGI:3650152]	-	185	313	338	287	186	197	88	146	470	339	340	346	248	264	215	192	0.920495	2.03099	1.35513
ENSMUSG00000032348	365.337	493.698	336.537	255.881	182.457	214.769	84.5548	180.995	699.775	311.093	491.173	551.436	167.185	210.391	537.522	351.602	264.278	415.022	-0.649585	0.0430647	0.999649	Gsta4	9	78182774	78209349	+	1266	protein_coding	glutathione S-transferase, alpha 4 [Source:MGI Symbol;Acc:MGI:1309515]	-	440	457	503	275	168	203	60	143	761	338	415	683	177	196	533	396	11.4427	15.4991	10.5405
ENSMUSG00000057123	30.7216	5.40151	26.7624	19.54	9.77449	9.52176	2.81849	0	57.0119	11.9651	126.64	204.265	0	0	2.01697	18.6455	13.0675	52.5681	-1.99938	0.0431548	0.999649	Gja5	3	96904693	97077416	+	5746	protein_coding	gap junction protein, alpha 5 [Source:MGI Symbol;Acc:MGI:95716]	-	37	5	40	21	9	9	2	0	62	13	107	253	0	0	2	21	0.212005	0.0373619	0.18468
ENSMUSG00000030849	41.5156	97.2271	63.5606	66.9942	32.5816	16.9276	15.5017	18.9855	204.139	92.0393	94.684	133.217	45.3382	35.423	27.2291	46.1699	44.1617	84.7799	-0.936561	0.0432551	0.999649	Fgfr2	7	130162451	133123350	-	10328	protein_coding	fibroblast growth factor receptor 2 [Source:MGI Symbol;Acc:MGI:95523]	-	50	90	95	72	30	16	11	15	222	100	80	165	48	33	27	52	0.159391	0.374154	0.244024
ENSMUSG00000041313	1405.72	1534.03	1328.75	1584.6	1698.59	2220.69	1864.43	1496.05	2089.21	1952.15	2129.21	1571.15	2020.39	1996.57	1702.32	1845.02	1641.61	1913.25	-0.221383	0.0432725	0.999649	Slc7a1	5	148327410	148399904	-	11530	protein_coding	solute carrier family 7 (cationic amino acid transporter, y+ system), member 1 [Source:MGI Symbol;Acc:MGI:88117]	-	1693	1420	1986	1703	1564	2099	1323	1182	2272	2121	1799	1946	2139	1860	1688	2078	4.83436	5.2879	4.56957
ENSMUSG00000021466	363.677	292.762	410.133	436.393	385.549	507.827	610.204	494.888	614.257	517.261	745.636	674.964	410.878	618.292	472.979	383.565	437.679	554.729	-0.343078	0.0433672	0.999649	Ptch1	13	63508328	63573598	-	14185	protein_coding	patched 1 [Source:MGI Symbol;Acc:MGI:105373]	-	438	271	613	469	355	480	433	391	668	562	630	836	435	576	469	432	1.01661	0.820284	1.14645
ENSMUSG00000042279	0	0	0	0	0	0	0	0	9.19546	0	15.3861	0	0	0	20.1697	0	0	5.59391	-4.90015	0.0440408	0.999649	H1foo	6	115944938	115950236	+	1201	protein_coding	H1 histone family, member O, oocyte-specific [Source:MGI Symbol;Acc:MGI:2176207]	-	0	0	0	0	0	0	0	0	10	0	13	0	0	0	20	0	0	0	0
ENSMUSG00000113027	0	0	0	0	0	0	0	0	0	0	20.1203	0	12.2791	0	12.1018	0	0	5.56266	-4.89158	0.0444672	0.999649	Gm7040	13	13320941	13323370	-	443	unprocessed_pseudogene	predicted gene 7040 [Source:MGI Symbol;Acc:MGI:3779654]	-	0	0	0	0	0	0	0	0	0	0	17	0	13	0	12	0	0	0	0
ENSMUSG00000063611	251.585	276.557	189.344	277.282	231.33	247.566	214.206	313.893	267.588	208.929	243.811	320.527	297.532	388.579	454.826	332.956	250.22	314.344	-0.330184	0.0447429	0.999649	Gm10134	2	28506095	28506475	+	381	protein_coding	predicted gene 10134 [Source:MGI Symbol;Acc:MGI:3642322]	-	303	256	283	298	213	234	152	248	291	227	206	397	315	362	451	375	26.1836	28.8496	19.7055
ENSMUSG00000034930	51.4794	31.3287	49.5103	28.8447	27.1514	38.087	18.3202	17.7198	84.5983	52.4624	73.3801	125.95	84.0647	0	34.2884	79.9094	32.8052	66.8317	-1.02196	0.0447604	0.999649	Rtkn	6	83135463	83152579	+	4269	protein_coding	rhotekin [Source:MGI Symbol;Acc:MGI:107371]	-	62	29	74	31	25	36	13	14	92	57	62	156	89	0	34	90	0.478164	0.291673	0.459865
ENSMUSG00000030022	129.529	195.535	168.603	178.651	115.122	100.507	76.0993	78.4733	375.175	182.238	338.495	497.342	136.959	84.8005	64.543	95.0034	130.315	221.82	-0.765962	0.0447798	0.999649	Adamts9	6	92772699	92943492	-	15048	protein_coding	a disintegrin-like and metallopeptidase (reprolysin type) with thrombospondin type 1 motif, 9 [Source:MGI Symbol;Acc:MGI:1916320]	-	156	181	252	192	106	95	54	62	408	198	286	616	145	79	64	107	0.341316	0.516445	0.44427
ENSMUSG00000109038	0	0	0	0	0	0	0	0	3.67818	0	26.0381	15.3401	0	0	0	0	0	5.63205	-4.9104	0.0447852	0.999649	Gm45120	7	89964987	89965394	-	408	TEC	predicted gene 45120 [Source:MGI Symbol;Acc:MGI:5753696]	-	0	0	0	0	0	0	0	0	4	0	22	19	0	0	0	0	0	0	0
ENSMUSG00000089934	0	0	0	0	0	0	0	0	14.7127	0	0	23.4138	0	0	6.0509	0	0	5.52218	-4.88595	0.0448876	0.999649	4930473D10Rik	10	114757747	114785104	+	487	antisense	RIKEN cDNA 4930473D10 gene [Source:MGI Symbol;Acc:MGI:1925262]	-	0	0	0	0	0	0	0	0	16	0	0	29	0	0	6	0	0	0	0
ENSMUSG00000051246	9.13344	5.40151	12.0431	35.3581	4.34422	39.145	21.1387	48.0965	45.0578	28.5322	36.69	37.9465	17.9464	109.489	30.2545	43.5063	21.8326	43.6779	-1.0062	0.0449499	0.999649	Msantd1	5	34908012	34923839	+	2905	protein_coding	Myb/SANT-like DNA-binding domain containing 1 [Source:MGI Symbol;Acc:MGI:2684990]	-	11	5	18	38	4	37	15	38	49	31	31	47	19	102	30	49	0.124669	0.0739006	0.164381
ENSMUSG00000058793	4789.24	4980.19	4895.5	4607.72	4528.85	5268.71	4806.94	4246.42	5178.88	5135.79	5946.15	5067.88	4970.2	5090.18	4734.83	5418.75	4765.44	5192.83	-0.123638	0.0449561	0.999649	Cds2	2	132263148	132312050	+	9125	protein_coding	CDP-diacylglycerol synthase (phosphatidate cytidylyltransferase) 2 [Source:MGI Symbol;Acc:MGI:1332236]	-	5768	4610	7317	4952	4170	4980	3411	3355	5632	5580	5024	6277	5262	4742	4695	6103	20.8115	21.6916	21.2728
ENSMUSG00000019124	4.15156	12.9636	18.7336	21.4009	7.60238	15.8696	5.63699	29.111	16.5518	19.3282	39.0571	32.2949	21.7246	65.4789	13.1103	15.094	14.4337	27.83	-0.942214	0.0450167	0.999649	Scrn1	6	54501173	54566489	-	8613	protein_coding	secernin 1 [Source:MGI Symbol;Acc:MGI:1917188]	-	5	12	28	23	7	15	4	23	18	21	33	40	23	61	13	17	0.0191129	0.0598207	0.086244
ENSMUSG00000052298	3587.78	3495.85	3376.07	3586.05	3385.23	2978.19	3554.12	3832.53	3589.91	3634.63	3863.11	4090.15	3883.03	4088.67	3696.09	3463.63	3474.48	3788.65	-0.125022	0.0451249	0.999649	Cdc42se2	11	54717456	54787675	-	3661	protein_coding	CDC42 small effector 2 [Source:MGI Symbol;Acc:MGI:1919979]	-	4321	3236	5046	3854	3117	2815	2522	3028	3904	3949	3264	5066	4111	3809	3665	3901	38.8593	37.9519	36.5656
ENSMUSG00000029313	3858.46	3692.47	3244.94	4358.35	4312.72	4610.65	4633.6	4171.74	4208.76	4564.23	5433.68	3484.62	5093	5461.58	4862.91	4870.92	4110.37	4747.46	-0.208003	0.0452384	0.999649	Aff1	5	103692374	103855322	+	9458	protein_coding	AF4/FMR2 family, member 1 [Source:MGI Symbol;Acc:MGI:1100819]	AF-4	4647	3418	4850	4684	3971	4358	3288	3296	4577	4959	4591	4316	5392	5088	4822	5486	16.1765	15.5166	13.604
ENSMUSG00000058318	652.625	803.744	764.065	722.98	657.063	621.03	1030.16	717.651	825.753	794.299	1164.61	985.803	733.913	919.924	788.634	862.134	746.165	884.384	-0.245936	0.0455701	0.999649	Phf21a	2	92093117	92364666	+	8561	protein_coding	PHD finger protein 21A [Source:MGI Symbol;Acc:MGI:2384756]	-	786	744	1142	777	605	587	731	567	898	863	984	1221	777	857	782	971	3.0228	3.73141	3.53889
ENSMUSG00000031112	68.9159	131.797	117.754	112.588	66.2493	93.1016	56.3699	88.5988	76.3223	103.084	235.526	204.265	80.2865	134.178	102.865	134.07	91.9218	133.825	-0.537742	0.0457263	0.999649	Stk26	X	50841047	50893097	+	5271	protein_coding	serine/threonine kinase 26 [Source:MGI Symbol;Acc:MGI:1917665]	-	83	122	176	121	61	88	40	70	83	112	199	253	85	125	102	151	0.518437	0.993782	0.885819
ENSMUSG00000034430	763.057	639.538	725.26	693.204	748.292	872.828	683.485	751.824	774.258	703.18	891.213	838.054	886.929	1007.95	793.677	773.346	734.686	833.575	-0.181235	0.0458618	0.999649	Zxdc	6	90369492	90403490	+	8254	protein_coding	ZXD family zinc finger C [Source:MGI Symbol;Acc:MGI:1933108]	zf-C2H2	919	592	1084	745	689	825	485	594	842	764	753	1038	939	939	787	871	3.66574	3.07951	3.4841
ENSMUSG00000035168	593.673	490.457	606.167	630.863	638.6	533.218	552.425	387.303	813.798	739.996	1118.45	709.681	583.73	586.09	501.216	519.411	554.088	696.547	-0.328724	0.0459101	0.999649	Tanc1	2	59612042	59846149	+	14570	protein_coding	tetratricopeptide repeat, ankyrin repeat and coiled-coil containing 1 [Source:MGI Symbol;Acc:MGI:1914110]	-	715	454	906	678	588	504	392	306	885	804	945	879	618	546	497	585	1.61569	1.33789	1.64966
ENSMUSG00000104466	0	0	0	0	0	0	0	0	0	6.44275	0	0	11.3346	13.9545	1.00848	0	0	4.09254	-4.45016	0.0461383	0.999649	Gm10513	17	11725878	11732345	-	6468	TEC	predicted gene 10513 [Source:MGI Symbol;Acc:MGI:3641888]	-	0	0	0	0	0	0	0	0	0	7	0	0	12	13	1	0	0	0	0
ENSMUSG00000052534	833.634	911.774	578.736	813.236	686.387	794.538	868.096	559.438	1088.74	685.692	965.777	829.98	1017.28	899.529	1024.62	743.158	755.73	906.847	-0.263135	0.0463624	0.999649	Pbx1	1	168119364	168432270	-	13844	protein_coding	pre B cell leukemia homeobox 1 [Source:MGI Symbol;Acc:MGI:97495]	Homeobox	1004	844	865	874	632	751	616	442	1184	745	816	1028	1077	838	1016	837	2.38772	2.61761	1.6576
ENSMUSG00000071722	25.7397	7.56211	22.748	30.7057	33.6677	27.5073	39.4589	21.5169	63.4487	40.4973	75.7472	44.4055	22.6691	12.8811	41.3478	46.1699	26.1133	43.3958	-0.735792	0.0469116	0.999649	Spin4	X	95022510	95026682	-	4173	protein_coding	spindlin family, member 4 [Source:MGI Symbol;Acc:MGI:2444925]	-	31	7	34	33	31	26	28	17	69	44	64	55	24	12	41	52	0.244582	0.0720235	0.21615
ENSMUSG00000096916	95.4859	137.198	91.6611	79.0904	168.338	69.8262	138.106	115.178	118.621	152.785	126.64	164.704	157.739	162.087	148.247	126.079	111.861	144.613	-0.376612	0.0470102	0.999649	Zfp850	7	27984854	28014115	-	6163	protein_coding	zinc finger protein 850 [Source:MGI Symbol;Acc:MGI:3036281]	zf-C2H2	115	127	137	85	155	66	98	91	129	166	107	204	167	151	147	142	0.614351	0.884781	0.589731
ENSMUSG00000042345	25.7397	16.2045	21.4099	19.54	6.51633	0	7.04623	8.85988	25.7473	51.542	99.4182	72.6636	17.9464	0	6.0509	20.4213	13.1646	36.7237	-1.4699	0.0472507	0.999649	Ubash3a	17	31207873	31242202	+	3328	protein_coding	ubiquitin associated and SH3 domain containing, A [Source:MGI Symbol;Acc:MGI:1926074]	-	31	15	32	21	6	0	5	7	28	56	84	90	19	0	6	23	0.306683	0.193523	0.255089
ENSMUSG00000111340	0	0	2.00718	0	0	0	0	0	5.51728	4.60196	0	12.1106	0	0	2.01697	8.87883	0.250897	4.1407	-3.46539	0.047439	0.999649	Gm47171	9	123644194	123646987	-	2794	TEC	predicted gene, 47171 [Source:MGI Symbol;Acc:MGI:6095951]	-	0	0	3	0	0	0	0	0	6	5	0	15	0	0	2	10	0	0	0.0284853
ENSMUSG00000017897	103.789	132.877	100.359	46.5238	33.6677	19.0435	11.274	53.1593	223.45	204.327	200.02	261.589	39.671	39.7167	45.3818	27.5244	62.5866	130.21	-1.05379	0.047481	0.999649	Eya2	2	165595032	165771727	+	2963	protein_coding	EYA transcriptional coactivator and phosphatase 2 [Source:MGI Symbol;Acc:MGI:109341]	-	125	123	150	50	31	18	8	42	243	222	169	324	42	37	45	31	1.38896	1.78237	1.34303
ENSMUSG00000030086	151.117	173.929	264.947	190.748	166.166	214.769	204.341	149.352	210.576	265.073	293.52	192.155	209.689	227.566	243.045	218.419	189.421	232.505	-0.290885	0.0475057	0.999649	Chchd6	6	89383146	89595652	-	2529	protein_coding	coiled-coil-helix-coiled-coil-helix domain containing 6 [Source:MGI Symbol;Acc:MGI:1913348]	-	182	161	396	205	153	203	145	118	229	288	248	238	222	212	241	246	2.36937	2.73339	4.15405
ENSMUSG00000055733	0	0	0	2.79143	0	0	0	0	6.43682	0	0	0	7.55637	24.6888	0	7.10306	0.348928	5.72313	-3.82601	0.0477837	0.999649	Nap1l3	X	122394565	122397401	-	2837	protein_coding	nucleosome assembly protein 1-like 3 [Source:MGI Symbol;Acc:MGI:1859565]	-	0	0	0	3	0	0	0	0	7	0	0	0	8	23	0	8	0	0	0
ENSMUSG00000024403	25.7397	8.64241	21.4099	43.7324	18.4629	41.261	31.0034	56.9564	46.8969	34.9749	76.9307	34.7171	27.3919	54.7446	49.4157	77.2458	30.901	50.2897	-0.706159	0.0479269	0.999649	Atp6v1g2	17	35233660	35238767	+	2510	protein_coding	ATPase, H+ transporting, lysosomal V1 subunit G2 [Source:MGI Symbol;Acc:MGI:1913487]	-	31	8	32	47	17	39	22	45	51	38	65	43	29	51	49	87	0.40663	0.136849	0.338222
ENSMUSG00000046687	729.014	615.772	568.031	539.676	522.392	361.827	264.938	546.781	484.601	546.713	897.131	812.218	600.732	671.963	502.225	921.622	518.554	679.651	-0.388875	0.0486096	0.999649	Gm5424	10	62071123	62072362	+	1240	processed_pseudogene	predicted gene 5424 [Source:MGI Symbol;Acc:MGI:3643173]	-	878	570	849	580	481	342	188	432	527	594	758	1006	636	626	498	1038	23.3122	19.7368	18.164
ENSMUSG00000109764	21.5881	0	2.67624	2.79143	8.68844	6.34784	7.04623	2.5314	4.59773	15.6467	20.1203	8.88111	14.1682	34.3496	18.1527	8.87883	6.45871	15.5994	-1.25559	0.0487497	0.999649	Klkb1	8	45266689	45294859	-	5249	protein_coding	kallikrein B, plasma 1 [Source:MGI Symbol;Acc:MGI:102849]	-	26	0	4	3	8	6	5	2	5	17	17	11	15	32	18	10	0.163083	0	0.0202166
ENSMUSG00000024074	589.522	583.363	539.93	553.633	393.152	493.015	424.183	341.738	785.292	595.494	1011.94	1210.25	392.931	392.873	514.327	462.587	489.817	670.712	-0.452788	0.0488349	0.999649	Crim1	17	78200248	78376592	+	5995	protein_coding	cysteine rich transmembrane BMP regulator 1 (chordin like) [Source:MGI Symbol;Acc:MGI:1354756]	-	710	540	807	595	362	466	301	270	854	647	855	1499	416	366	510	521	3.89924	3.86749	3.57116
ENSMUSG00000026031	7037.73	7099.74	6413.6	6990.66	7048.49	6945.59	8051.03	7752.4	8050.63	7089.78	11030.7	7301.88	8446.14	8004.52	7294.36	7745.89	7167.41	8120.49	-0.18015	0.0488983	0.999649	Cflar	1	58711508	58758884	+	12669	protein_coding	CASP8 and FADD-like apoptosis regulator [Source:MGI Symbol;Acc:MGI:1336166]	-	8476	6572	9586	7513	6490	6565	5713	6125	8755	7703	9320	9044	8942	7457	7233	8724	22.0272	22.273	20.0734
ENSMUSG00000110185	25.7397	28.0878	25.4242	23.2619	49.9585	19.0435	67.6438	17.7198	52.4141	46.0196	52.0762	65.3972	35.8928	113.783	33.28	23.9728	32.1099	52.8545	-0.727067	0.0489016	0.999649	Igip	18	36300101	36301517	+	1417	protein_coding	IgA inducing protein [Source:MGI Symbol;Acc:MGI:1924271]	-	31	26	38	25	46	18	48	14	57	50	44	81	38	106	33	27	0.720282	0.787822	0.711441
ENSMUSG00000076229	0	0	0	0	0	0	0	0	1.83909	17.4875	24.8545	0	0	0	0	0	0	5.52264	-4.88128	0.0489099	0.999649	Gm25594	18	74910152	74910233	-	82	miRNA	predicted gene, 25594 [Source:MGI Symbol;Acc:MGI:5455371]	-	0	0	0	0	0	0	0	0	2	19	21	0	0	0	0	0	0	0	0
ENSMUSG00000087177	80.5403	74.5408	59.5462	64.2028	44.5282	17.9855	94.4195	60.7535	75.4028	96.6412	139.659	60.553	84.0647	122.37	65.5514	87.0125	62.0646	91.4069	-0.55794	0.0489743	0.999649	E130307A14Rik	10	39621412	39732007	-	7141	antisense	RIKEN cDNA E130307A14 gene [Source:MGI Symbol;Acc:MGI:3036287]	-	97	69	89	69	41	17	67	48	82	105	118	75	89	114	65	98	0.447222	0.414872	0.330641
ENSMUSG00000041889	124.547	133.957	97.6826	91.1866	55.3888	68.7683	18.3202	32.9081	203.22	115.969	153.861	262.396	140.737	49.3775	59.5005	83.461	77.8448	133.565	-0.77494	0.0492645	0.999649	Shisa4	1	135371057	135375237	-	2418	protein_coding	shisa family member 4 [Source:MGI Symbol;Acc:MGI:1924802]	-	150	124	146	98	51	65	13	26	221	126	130	325	149	46	59	94	2.04242	2.20186	1.60185
ENSMUSG00000040966	0	0	0	0	0	0	0	0	0	11.0447	14.2026	0	0	0	0	16.8698	0	5.26464	-4.81394	0.0493953	0.999649	Slc22a2	17	12584132	12628488	+	2483	protein_coding	solute carrier family 22 (organic cation transporter), member 2 [Source:MGI Symbol;Acc:MGI:1335072]	-	0	0	0	0	0	0	0	0	0	12	12	0	0	0	0	19	0	0	0
ENSMUSG00000059327	5.81219	5.40151	10.0359	4.65238	10.8605	9.52176	5.63699	8.85988	10.115	14.7263	14.2026	5.65161	34.9482	22.5419	6.0509	9.76671	7.59764	14.7504	-0.949461	0.0494137	0.999649	Eda	X	99975606	100400762	+	6825	protein_coding	ectodysplasin-A [Source:MGI Symbol;Acc:MGI:1195272]	-	7	5	15	5	10	9	4	7	11	16	12	7	37	21	6	11	0.0337681	0.0314551	0.0583061
ENSMUSG00000024542	596.164	838.314	741.986	891.396	863.413	1037.87	1199.27	804.984	861.615	942.482	1369.37	937.36	1120.23	1220.48	1123.45	877.228	871.675	1056.53	-0.278198	0.0495104	0.999649	Cep192	18	67800107	67885170	+	12484	protein_coding	centrosomal protein 192 [Source:MGI Symbol;Acc:MGI:1918049]	-	718	776	1109	958	795	981	851	636	937	1024	1157	1161	1186	1137	1114	988	1.89357	2.6689	2.35669
ENSMUSG00000023960	311.367	367.302	260.933	348.928	317.128	262.377	112.74	386.038	361.382	407.734	791.795	475.543	364.595	300.559	220.858	398.659	295.852	415.141	-0.48754	0.0495177	0.999649	Enpp5	17	44078813	44086567	+	4858	protein_coding	ectonucleotide pyrophosphatase/phosphodiesterase 5 [Source:MGI Symbol;Acc:MGI:1933830]	-	375	340	390	375	292	248	80	305	393	443	669	589	386	280	219	449	2.54147	3.00501	2.12977
ENSMUSG00000116262	2.49094	0	0	0	0	0	0	0	0	0	7.1013	0	3.77819	0	15.1273	19.5334	0.311367	5.69252	-3.81911	0.0495645	0.999649	Gm49544	15	79026456	79028612	-	2157	antisense	predicted gene, 49544 [Source:MGI Symbol;Acc:MGI:6155250]	-	3	0	0	0	0	0	0	0	0	0	6	0	4	0	15	22	0.0457912	0	0
ENSMUSG00000025586	197.614	116.673	188.006	281.004	480.036	343.841	362.176	187.323	439.543	431.664	499.458	360.089	341.926	331.688	299.52	285.01	269.584	373.612	-0.47197	0.0496938	0.999649	Cpeb1	7	81347026	81455465	-	4192	protein_coding	cytoplasmic polyadenylation element binding protein 1 [Source:MGI Symbol;Acc:MGI:108442]	-	238	108	281	302	442	325	257	148	478	469	422	446	362	309	297	321	1.86925	1.10618	1.77832
ENSMUSG00000081309	20.7578	8.64241	12.7121	19.54	18.4629	12.6957	19.7295	3.79709	36.7818	5.52236	73.3801	33.9097	36.8373	11.8077	16.1357	15.094	14.5422	28.6836	-0.973002	0.0497218	0.999649	Gm12397	4	40912741	40913355	-	615	processed_pseudogene	predicted gene 12397 [Source:MGI Symbol;Acc:MGI:3649202]	-	25	8	19	21	17	12	14	3	40	6	62	42	39	11	16	17	1.33837	0.558521	0.819603
ENSMUSG00000058388	413.496	365.142	328.508	372.19	452.885	367.117	490.418	426.54	492.877	445.47	391.755	401.265	511.944	475.527	505.25	473.241	402.037	462.166	-0.204768	0.0497573	0.999649	Phtf1	3	103968110	104024598	+	7294	protein_coding	putative homeodomain transcription factor 1 [Source:MGI Symbol;Acc:MGI:1332671]	-	498	338	491	400	417	347	348	337	536	484	331	497	542	443	501	533	2.24789	1.98964	1.78583
ENSMUSG00000107145	5.81219	11.8833	4.68341	19.54	10.8605	10.5797	4.22774	7.59419	2.75864	16.5671	24.8545	13.7253	4.72273	90.1676	7.05939	18.6455	9.39764	22.3126	-1.241	0.0499747	0.999649	Gm43442	6	35926711	35927124	+	414	processed_pseudogene	predicted gene 43442 [Source:MGI Symbol;Acc:MGI:5663579]	-	7	11	7	21	10	10	3	6	3	18	21	17	5	84	7	21	0.556684	1.14082	0.448562
[truncated: 13 more columns]
