# Supplementary material for: Role of Myeloid Cell-Specific TLR9 in Mitochondrial DNA-Induced Lung Inflammation in Mice
Source: Int J Mol Sci. 2023 Jan 4;24(2):939. doi: 10.3390/ijms24020939 (PMC9864555; doi:10.3390/ijms24020939)
Supplement: Supplementary file 1 [file ijms-24-00939-s001.zip › TLR9 CKO PA vs wild-type PA_deg_up copy.xls]

## Sheet: Pos_PAvsNeg_PA_deg_up copy
gene_id	PosPA_1	PosPA_2	PosPA_3	PosPA_4	PosPA_5	PosPA_6	PosPA_7	PosPA_8	NegPA_1	NegPA_2	NegPA_3	NegPA_4	NegPA_5	NegPA_6	NegPA_7	NegPA_8	Pos_PA	Neg_PA	log2FoldChange	pvalue	padj	gene_name	gene_chr	gene_start	gene_end	gene_strand	gene_length	gene_biotype	gene_description	tf_family	PosPA_1_count	PosPA_2_count	PosPA_3_count	PosPA_4_count	PosPA_5_count	PosPA_6_count	PosPA_7_count	PosPA_8_count	NegPA_1_count	NegPA_2_count	NegPA_3_count	NegPA_4_count	NegPA_5_count	NegPA_6_count	NegPA_7_count	NegPA_8_count	PosPA_1_fpkm	PosPA_2_fpkm	PosPA_3_fpkm
ENSMUSG00000088625	5.81219	11.8833	2.00718	0.930476	26.0653	33.8551	0	2.5314	0	0	0	0	0	0	0	0	10.3856	0	5.87441	2.05e-05	0.044693	Gm23318	4	148555697	148555804	+	108	snRNA	predicted gene, 23318 [Source:MGI Symbol;Acc:MGI:5453095]	-	7	11	3	1	24	32	0	2	0	0	0	0	0	0	0	0	2.13395	4.37314	0.736924
ENSMUSG00000085241	5.81219	17.2848	0	19.54	4.34422	0	26.7757	21.5169	0	0	0	0	0	0	1.00848	0	11.9092	0.12606	5.70561	2.34e-05	0.044693	Snhg3	4	132348014	132353686	-	986	processed_transcript	small nucleolar RNA host gene 3 [Source:MGI Symbol;Acc:MGI:2684817]	-	7	16	0	21	4	0	19	17	0	0	0	0	0	0	1	0	0.233739	0.696735	0
ENSMUSG00000076535	9.13344	38.8908	12.0431	2.79143	0	10.5797	0	0	0	0	0	0	0	0	0	0	9.17981	0	5.69921	0.000719809	0.565389	Igkv1-88	6	68862265	68863031	-	362	IG_V_gene	immunoglobulin kappa chain variable 1-88 [Source:MGI Symbol;Acc:MGI:4439828]	-	11	36	18	3	0	10	0	0	0	0	0	0	0	0	0	0	1.00045	4.26991	1.31913
ENSMUSG00000027794	6.6425	0	0	0	7.60238	27.5073	21.1387	3.79709	0	0	0	0	0	0	0	0	8.336	0	5.5534	0.00134262	0.785781	Sohlh2	3	55182028	55209957	+	2364	protein_coding	spermatogenesis and oogenesis specific basic helix-loop-helix 2 [Source:MGI Symbol;Acc:MGI:1921684]	bHLH	8	0	0	0	7	26	15	3	0	0	0	0	0	0	0	0	0.111418	0	0
ENSMUSG00000002266	8.30312	14.0439	0	6.51333	14.1187	0	12.6832	10.1256	0	0	0	0	0	0	0	0	8.22349	0	5.53307	0.00011047	0.184389	Zim1	7	6671269	6696450	-	8086	protein_coding	zinc finger, imprinted 1 [Source:MGI Symbol;Acc:MGI:1341879]	zf-C2H2	10	13	0	7	13	0	9	8	0	0	0	0	0	0	0	0	0.0407171	0.0690294	0
ENSMUSG00000075276	0	0	2.00718	0	7.60238	16.9276	28.1849	0	0	0	0	0	0	0	0	0	6.84026	0	5.26691	0.0103267	0.999649	Gm13653	2	75192277	75192759	+	483	processed_pseudogene	predicted gene 13653 [Source:MGI Symbol;Acc:MGI:3649358]	-	0	0	3	0	7	16	20	0	0	0	0	0	0	0	0	0	0	0	0.164778
ENSMUSG00000082576	2.49094	0	0	6.51333	2.17211	0	23.9572	18.9855	0	0	0	0	0	0	0	0	6.76488	0	5.24766	0.0037401	0.999649	Gm12058	11	22786811	22787247	-	437	processed_pseudogene	predicted gene 12058 [Source:MGI Symbol;Acc:MGI:3652312]	-	3	0	0	7	2	0	17	15	0	0	0	0	0	0	0	0	0.226022	0	0
ENSMUSG00000042895	6.6425	22.6863	13.3812	2.79143	7.60238	0	0	0	0	0	0	0	0	0	0	0	6.63798	0	5.23372	0.00249869	0.995972	Abra	15	41864076	41869720	-	2979	protein_coding	actin-binding Rho activating protein [Source:MGI Symbol;Acc:MGI:2444891]	-	8	21	20	3	7	0	0	0	0	0	0	0	0	0	0	0	0.0884159	0.302673	0.178109
ENSMUSG00000074004	2.49094	4.32121	4.68341	15.8181	0	0	15.5017	10.1256	0	0	0	0	0	0	0	0	6.61762	0	5.2198	0.000534237	0.475578	B3gnt6	7	98192417	98199481	-	2371	protein_coding	UDP-GlcNAc:betaGal beta-1,3-N-acetylglucosaminyltransferase 6 (core 3 synthase) [Source:MGI Symbol;Acc:MGI:3039603]	-	3	4	7	17	0	0	11	8	0	0	0	0	0	0	0	0	0.0416582	0.0724357	0.0783234
ENSMUSG00000070683	0	10.803	0	0	0	17.9855	23.9572	0	0	0	0	0	0	0	0	0	6.59322	0	5.21534	0.0278446	0.999649	Lactbl1	4	136622621	136639110	+	2954	protein_coding	lactamase, beta-like 1 [Source:MGI Symbol;Acc:MGI:2448566]	-	0	10	0	0	0	17	17	0	0	0	0	0	0	0	0	0	0	0.14535	0
ENSMUSG00000106291	3.32125	0	4.68341	5.58285	0	30.6812	7.04623	0	0	0	0	0	0	0	0	0	6.41437	0	5.17964	0.00356003	0.999649	1110003F10Rik	5	65405751	65406517	+	767	TEC	RIKEN cDNA 1110003F10 gene [Source:MGI Symbol;Acc:MGI:1915726]	-	4	0	7	6	0	29	5	0	0	0	0	0	0	0	0	0	0.171702	0	0.242118
ENSMUSG00000074037	0	8.64241	2.67624	0	7.60238	31.7392	0	0	0	0	0	0	0	0	0	0	6.33253	0	5.161	0.0124242	0.999649	Mc1r	8	123407107	123410744	+	3638	protein_coding	melanocortin 1 receptor [Source:MGI Symbol;Acc:MGI:99456]	-	0	8	4	0	7	30	0	0	0	0	0	0	0	0	0	0	0	0.0944173	0.0291691
ENSMUSG00000026805	0	8.64241	4.01435	0	0	9.52176	26.7757	1.2657	0	0	0	0	0	0	0	0	6.27749	0	5.14095	0.00490049	0.999649	Barhl1	2	28907679	28916668	-	3905	protein_coding	BarH like homeobox 1 [Source:MGI Symbol;Acc:MGI:1859288]	Homeobox	0	8	6	0	0	9	19	1	0	0	0	0	0	0	0	0	0	0.0879616	0.040762
ENSMUSG00000107877	2.49094	0	0	0.930476	0	5.28987	35.2312	6.32849	0	0	0	0	0	0	0	0	6.28387	0	5.13928	0.00639737	0.999649	Gm43951	11	72203952	72206840	-	2889	protein_coding	predicted gene, 43951 [Source:MGI Symbol;Acc:MGI:5690343]	-	3	0	0	1	0	5	25	5	0	0	0	0	0	0	0	0	0.0341889	0	0
ENSMUSG00000037159	0	10.803	6.02153	2.79143	0	26.4493	0	3.79709	0	0	0	0	0	0	0	0	6.2328	0	5.13897	0.00403097	0.999649	Wee2	6	40439088	40466813	+	3140	protein_coding	WEE1 homolog 2 (S. pombe) [Source:MGI Symbol;Acc:MGI:3027899]	-	0	10	9	3	0	25	0	3	0	0	0	0	0	0	0	0	0	0.13674	0.0760393
ENSMUSG00000087036	5.81219	28.0878	2.67624	11.1657	15.2048	8.46378	8.45548	0	0	0	0	0	0	0	2.01697	0	9.98325	0.252121	5.09483	1.79e-05	0.0445938	Gm11748	11	118476470	118479458	-	1498	processed_transcript	predicted gene 11748 [Source:MGI Symbol;Acc:MGI:3704384]	-	7	26	4	12	14	8	6	0	0	0	0	0	0	0	2	0	0.15385	0.745222	0.0708392
ENSMUSG00000078648	0	0	0.669059	0	21.7211	14.8116	11.274	0	0	0	0	0	0	0	0	0	6.05947	0	5.09429	0.0161558	0.999649	Gm17546	15	95824458	95830072	-	733	antisense	predicted gene, 17546 [Source:MGI Symbol;Acc:MGI:4937180]	-	0	0	1	0	20	14	8	0	0	0	0	0	0	0	0	0	0	0	0.0361927
ENSMUSG00000054134	0	23.7666	0	8.37428	4.34422	10.5797	0	0	0	0	0	0	0	0	0	0	5.88311	0	5.05466	0.0145442	0.999649	Umodl1	17	30954679	31010708	+	5045	protein_coding	uromodulin-like 1 [Source:MGI Symbol;Acc:MGI:1929785]	-	0	22	0	9	4	10	0	0	0	0	0	0	0	0	0	0	0	0.187235	0
ENSMUSG00000093409	5.81219	0	0	6.51333	0	0	26.7757	6.32849	0	0	0	0	0	0	0	0	5.67871	0	4.99698	0.0169293	0.999649	Gm25193	6	120797574	120797670	-	97	miRNA	predicted gene, 25193 [Source:MGI Symbol;Acc:MGI:5454970]	-	7	0	0	7	0	0	19	5	0	0	0	0	0	0	0	0	2.37595	0	0
ENSMUSG00000049565	0	0	12.7121	0	9.77449	0	21.1387	0	0	0	0	0	0	0	0	0	5.45316	0	4.94346	0.0417255	0.999649	Aknad1	3	108739658	108782309	+	7472	protein_coding	AKNA domain containing 1 [Source:MGI Symbol;Acc:MGI:3584453]	-	0	0	19	0	9	0	15	0	0	0	0	0	0	0	0	0	0	0	0.0674593
ENSMUSG00000112326	0	4.32121	0	1.86095	0	16.9276	12.6832	7.59419	0	0	0	0	0	0	0	0	5.42339	0	4.93026	0.00728048	0.999649	Gm19624	10	85829742	85833315	+	218	unprocessed_pseudogene	predicted gene, 19624 [Source:MGI Symbol;Acc:MGI:5011809]	-	0	4	0	2	0	16	9	6	0	0	0	0	0	0	0	0	0	0.787822	0
ENSMUSG00000105195	0	0	0	7.44381	0	16.9276	16.911	0	0	0	0	0	0	0	0	0	5.16029	0	4.86223	0.0481935	0.999649	Gm43584	3	104753123	104773270	-	605	processed_transcript	predicted gene 43584 [Source:MGI Symbol;Acc:MGI:5663721]	-	0	0	0	8	0	16	12	0	0	0	0	0	0	0	0	0	0	0	0
ENSMUSG00000039462	0	0	3.34529	2.79143	0	26.4493	5.63699	1.2657	0	0	0	0	0	0	0	0	4.93609	0	4.80022	0.0121085	0.999649	Col10a1	10	34389981	34397085	+	3130	protein_coding	collagen, type X, alpha 1 [Source:MGI Symbol;Acc:MGI:88445]	-	0	0	5	3	0	25	4	1	0	0	0	0	0	0	0	0	0	0	0.042379
ENSMUSG00000034783	6.6425	0	0.669059	0	3.25816	0	22.5479	6.32849	0	0	0	0	0	0	0	0	4.93077	0	4.7901	0.0117426	0.999649	Cd207	6	83671215	83677857	-	1522	protein_coding	CD207 antigen [Source:MGI Symbol;Acc:MGI:2180021]	-	8	0	1	0	3	0	16	5	0	0	0	0	0	0	0	0	0.173056	0	0.0174305
ENSMUSG00000090658	1.66062	0	0.669059	0	0	7.40581	29.5942	0	0	0	0	0	0	0	0	0	4.91621	0	4.78689	0.0316196	0.999649	Prss47	13	65044606	65052760	-	1679	protein_coding	protease, serine 47 [Source:MGI Symbol;Acc:MGI:2685120]	-	2	0	1	0	0	7	21	0	0	0	0	0	0	0	0	0	0.0392184	0	0.0158006
ENSMUSG00000097881	4.15156	16.2045	0	8.37428	0	0	0	10.1256	0	0	0	0	0	0	0	0	4.85699	0	4.77732	0.0237933	0.999649	Celrr	1	121087405	121178441	+	3876	lincRNA	cerebellum expressed regulatory RNA [Source:MGI Symbol;Acc:MGI:2685664]	-	5	15	0	9	0	0	0	8	0	0	0	0	0	0	0	0	0.0424715	0.166162	0
ENSMUSG00000062773	0	0	5.35247	7.44381	0	23.2754	1.40925	1.2657	0	0	0	0	0	0	0	0	4.84333	0	4.77635	0.0130315	0.999649	Tex101	7	24668007	24676675	-	1657	protein_coding	testis expressed gene 101 [Source:MGI Symbol;Acc:MGI:1930791]	-	0	0	8	8	0	22	1	1	0	0	0	0	0	0	0	0	0	0	0.128083
ENSMUSG00000093838	4.98187	0	2.67624	0	0	26.4493	0	3.79709	0	0	0	22.6065	0	0	0	0	4.73807	2.82581	4.7434	0.0282788	0.999649	Ighv3-1	12	113964388	113964818	-	350	IG_V_gene	immunoglobulin heavy variable 3-1 [Source:MGI Symbol;Acc:MGI:4439534]	-	6	0	4	0	0	25	0	3	0	0	0	28	0	0	0	0	0.564409	0	0.303192
ENSMUSG00000103560	0	9.72271	1.33812	0.930476	0	24.3334	0	1.2657	0	0	0	0	0	0	0	0	4.6988	0	4.73003	0.0166346	0.999649	Gm38070	1	40238020	40244499	+	6480	TEC	predicted gene, 38070 [Source:MGI Symbol;Acc:MGI:5611298]	-	0	9	2	1	0	23	0	1	0	0	0	0	0	0	0	0	0	0.0596337	0.00818804
ENSMUSG00000076666	3.32125	0	6.02153	1.86095	5.43027	11.6377	0	8.85988	0	0	0	0	0	0	0	0	4.64145	0	4.71452	0.00248414	0.995972	Ighv14-4	12	114176438	114176867	-	351	IG_V_gene	immunoglobulin heavy variable 14-4 [Source:MGI Symbol;Acc:MGI:4439765]	-	4	0	9	2	5	11	0	7	0	0	0	0	0	0	0	0	0.375201	0	0.680238
ENSMUSG00000112489	0	0	2.67624	0	6.51633	10.5797	11.274	5.06279	0	0	0	0	0	0	0	0	4.51363	0	4.66515	0.0112494	0.999649	9230116L04Rik	12	79088705	79103939	-	2019	lincRNA	RIKEN cDNA 9230116L04 gene [Source:MGI Symbol;Acc:MGI:2447826]	-	0	0	4	0	6	10	8	4	0	0	0	0	0	0	0	0	0	0	0.0525592
ENSMUSG00000112271	0	18.3651	0	0.930476	0	26.4493	0	0	0.919546	0	0	0	0	0	0	0	5.71812	0.114943	4.65254	0.0373389	0.999649	Gm9088	12	3931533	3932040	-	508	processed_pseudogene	predicted gene 9088 [Source:MGI Symbol;Acc:MGI:3648064]	-	0	17	0	1	0	25	0	0	1	0	0	0	0	0	0	0	0	1.43684	0
ENSMUSG00000110017	5.81219	0	2.67624	3.7219	0	14.8116	8.45548	0	0	0	0	0	0	0	0	0	4.43468	0	4.64603	0.0112872	0.999649	Gm45237	8	25440618	25448762	+	2552	lincRNA	predicted gene 45237 [Source:MGI Symbol;Acc:MGI:5791073]	-	7	0	4	4	0	14	6	0	0	0	0	0	0	0	0	0	0.0903084	0	0.0415819
ENSMUSG00000065273	2.49094	0	1.33812	10.2352	4.34422	11.6377	0	5.06279	0	0	0	0	0	0	0	0	4.38863	0	4.63348	0.0038524	0.999649	Gm25128	17	35247175	35247250	+	76	snoRNA	predicted gene, 25128 [Source:MGI Symbol;Acc:MGI:5454905]	-	3	0	2	11	4	11	0	4	0	0	0	0	0	0	0	0	1.29963	0	0.698139
ENSMUSG00000071893	0	4.32121	0	4.65238	16.2908	0	9.86473	0	0	0	0	0	0	0	0	0	4.39114	0	4.62834	0.0328489	0.999649	Vmn1r4	6	56924015	56958100	+	3740	protein_coding	vomeronasal 1 receptor 4 [Source:MGI Symbol;Acc:MGI:2159457]	-	0	4	0	5	15	0	7	0	0	0	0	0	0	0	0	0	0	0.0459212	0
ENSMUSG00000065767	8.30312	0	3.34529	0.930476	0	0	22.5479	0	0	0	0	0	0	0	0	0	4.39086	0	4.62721	0.0365444	0.999649	Gm23849	11	101627366	101627556	+	191	snRNA	predicted gene, 23849 [Source:MGI Symbol;Acc:MGI:5453626]	-	10	0	5	1	0	0	16	0	0	0	0	0	0	0	0	0	1.72376	0	0.694483
ENSMUSG00000042976	4.98187	11.8833	2.00718	3.7219	10.8605	0	0	0	0	0	0	0	0	0	0	0	4.18185	0	4.56473	0.0134498	0.999649	9930038B18Rik	12	8873187	8893473	-	3966	lincRNA	RIKEN cDNA 9930038B18 gene [Source:MGI Symbol;Acc:MGI:2442156]	-	6	11	3	4	10	0	0	0	0	0	0	0	0	0	0	0	0.0498092	0.119087	0.0200675
ENSMUSG00000090779	9.13344	0	0	0	6.51633	0	11.274	6.32849	0	0	0	0	0	0	0	0	4.15653	0	4.54873	0.0360977	0.999649	Gm17110	14	34501715	34502684	+	735	antisense	predicted gene 17110 [Source:MGI Symbol;Acc:MGI:4937937]	-	11	0	0	0	6	0	8	5	0	0	0	0	0	0	0	0	0.492738	0	0
ENSMUSG00000065191	0	11.8833	7.35965	0	0	0	12.6832	1.2657	0	0	0	0	0	0	0	0	4.14898	0	4.54789	0.039939	0.999649	Gm23458	5	123360832	123361000	+	169	snRNA	predicted gene, 23458 [Source:MGI Symbol;Acc:MGI:5453235]	-	0	11	11	0	0	0	9	1	0	0	0	0	0	0	0	0	0	2.79467	1.72676
ENSMUSG00000086743	0	4.32121	4.01435	0	0	19.0435	11.274	3.79709	0	0	0	0	0	0	1.00848	0	5.30627	0.12606	4.53967	0.00662276	0.999649	Hnrnpa1l2-ps	13	74864305	74865356	+	964	processed_pseudogene	heterogeneous nuclear ribonucleoprotein A1-like 2, pseudogene [Source:MGI Symbol;Acc:MGI:3644479]	-	0	4	6	0	0	18	8	3	0	0	0	0	0	0	1	0	0	0.178159	0.16512
ENSMUSG00000033419	2.49094	0	0	3.7219	1.08605	0	18.3202	7.59419	0	0	0	0	0	0	0	0	4.15166	0	4.53965	0.0196155	0.999649	Snap91	9	86765923	86880654	-	9126	protein_coding	synaptosomal-associated protein 91 [Source:MGI Symbol;Acc:MGI:109132]	-	3	0	0	4	1	0	13	6	0	0	0	0	0	0	0	0	0.0108231	0	0
ENSMUSG00000111577	1.66062	0	0	0.930476	0	12.6957	16.911	0	0	0	0	0	0	0	0	0	4.02472	0	4.49987	0.0475543	0.999649	Gm47136	9	122687068	122714333	-	453	lincRNA	predicted gene, 47136 [Source:MGI Symbol;Acc:MGI:6095893]	-	2	0	0	1	0	12	12	0	0	0	0	0	0	0	0	0	0.145359	0	0
ENSMUSG00000030484	5.81219	10.803	1.33812	0	0	0	14.0925	0	0	0	0	0	0	0	0	0	4.00572	0	4.4953	0.0415241	0.999649	Lypd5	7	24349196	24355109	+	2239	protein_coding	Ly6/Plaur domain containing 5 [Source:MGI Symbol;Acc:MGI:1924192]	-	7	10	2	0	0	0	10	0	0	0	0	0	0	0	0	0	0.102933	0.191765	0.0236974
ENSMUSG00000060411	4.15156	0	6.02153	2.79143	0	39.145	0	0	0	0	0	0	1.88909	0	0	0	6.51369	0.236137	4.48241	0.0190232	0.999649	Npn2	6	34726672	34726906	-	235	antisense	neoplastic progression 2 [Source:MGI Symbol;Acc:MGI:104972]	-	5	0	9	3	0	37	0	0	0	0	0	0	2	0	0	0	0.700508	0	1.01601
ENSMUSG00000066361	0	9.72271	4.01435	3.7219	14.1187	0	0	0	0	0	0	0	0	0	0	0	3.94721	0	4.48043	0.0398282	0.999649	Serpina3c	12	104146382	104153870	-	2213	protein_coding	serine (or cysteine) peptidase inhibitor, clade A, member 3C [Source:MGI Symbol;Acc:MGI:102848]	-	0	9	6	4	13	0	0	0	0	0	0	0	0	0	0	0	0	0.174617	0.0719275
ENSMUSG00000044117	2.49094	17.2848	0	0	9.77449	0	0	1.2657	0	0	0	0	0	15.0279	0	0	3.85199	1.87849	4.44276	0.0499679	0.999649	2900011O08Rik	16	13986604	14101500	+	2395	protein_coding	RIKEN cDNA 2900011O08 gene [Source:MGI Symbol;Acc:MGI:1914504]	-	3	16	0	0	9	0	0	1	0	0	0	0	0	14	0	0	0.0412408	0.286839	0
ENSMUSG00000074003	5.81219	0	2.67624	5.58285	5.43027	0	8.45548	2.5314	0	0	0	0	0	0	0	0	3.81105	0	4.42536	0.00570439	0.999649	Gucy2d	7	98440416	98477479	+	4102	protein_coding	guanylate cyclase 2d [Source:MGI Symbol;Acc:MGI:106030]	-	7	0	4	6	5	0	6	2	0	0	0	0	0	0	0	0	0.0561841	0	0.0258696
ENSMUSG00000094763	0	0	4.01435	0	0	8.46378	15.5017	2.5314	0	0	0	0	0	0	0	0	3.81391	0	4.42262	0.0470374	0.999649	Gm1647	3	69131233	69157177	+	735	lincRNA	predicted gene 1647 [Source:MGI Symbol;Acc:MGI:2686493]	-	0	0	6	0	0	8	11	2	0	0	0	0	0	0	0	0	0	0	0.216565
ENSMUSG00000106357	4.15156	0	2.67624	0.930476	8.68844	0	11.274	2.5314	0	0	0	0	0	0	0	0	3.78151	0	4.40872	0.00863104	0.999649	Gm8013	5	96921272	96934867	+	462	lincRNA	predicted gene 8013 [Source:MGI Symbol;Acc:MGI:3648644]	-	5	0	4	1	8	0	8	2	0	0	0	0	0	0	0	0	0.356319	0	0.229691
ENSMUSG00000113964	4.15156	0	0.669059	13.9571	0	0	9.86473	1.2657	0	0	0	0	0	0	0	0	3.73852	0	4.3985	0.0270153	0.999649	Gm48667	12	20196916	20197054	+	139	processed_pseudogene	predicted gene, 48667 [Source:MGI Symbol;Acc:MGI:6098285]	-	5	0	1	15	0	0	7	1	0	0	0	0	0	0	0	0	1.18431	0	0.190858
ENSMUSG00000106940	0	0	0	0	6.51633	8.46378	9.86473	5.06279	0	0	0	0	0	0	0	0	3.73845	0	4.39297	0.0478043	0.999649	Gm42930	5	121181737	121184996	-	3260	TEC	predicted gene 42930 [Source:MGI Symbol;Acc:MGI:5663067]	-	0	0	0	0	6	8	7	4	0	0	0	0	0	0	0	0	0	0	0
ENSMUSG00000097735	4.98187	0	5.35247	2.79143	16.2908	0	0	0	0	0	0	0	0	0	0	0	3.67707	0	4.38101	0.0472408	0.999649	D930032P07Rik	19	28678224	28720027	+	1389	lincRNA	RIKEN cDNA D930032P07 gene [Source:MGI Symbol;Acc:MGI:2443529]	-	6	0	8	3	15	0	0	0	0	0	0	0	0	0	0	0	0.14222	0	0.152796
ENSMUSG00000104484	8.30312	22.6863	0.669059	0	0	15.8696	0	0	0	0	0	0	0	0	2.01697	0	5.94101	0.252121	4.34839	0.0248566	0.999649	Gm33142	8	120685399	120686265	+	867	TEC	predicted gene, 33142 [Source:MGI Symbol;Acc:MGI:5592301]	-	10	21	1	0	0	15	0	0	0	0	0	0	0	0	2	0	0.379745	1.03998	0.0305989
ENSMUSG00000076594	4.98187	0	5.35247	13.9571	22.8071	0	0	0	0	0	0	0	0	0	0	1.77577	5.88733	0.221971	4.33779	0.0207484	0.999649	Igkv6-13	6	70457501	70458036	-	359	IG_V_gene	immunoglobulin kappa variable 6-13 [Source:MGI Symbol;Acc:MGI:1330829]	-	6	0	8	15	21	0	0	0	0	0	0	0	0	0	0	2	0.55026	0	0.591181
ENSMUSG00000092557	5.81219	0	0	0	18.4629	76.1741	22.5479	6.32849	6.43682	0	0	0	0	0	0	0	16.1657	0.804603	4.31277	0.00903388	0.999649	Gm8696	17	34954328	34954712	-	385	processed_pseudogene	predicted gene 8696 [Source:MGI Symbol;Acc:MGI:3642963]	-	7	0	0	0	17	72	16	5	7	0	0	0	0	0	0	0	0.598616	0	0
ENSMUSG00000021803	3.32125	0	0.669059	0.930476	0	9.52176	4.22774	8.85988	0	0	0	0	0	0	0	0	3.44127	0	4.27316	0.0142434	0.999649	Cdhr1	14	37077857	37098347	-	4332	protein_coding	cadherin-related family member 1 [Source:MGI Symbol;Acc:MGI:2157782]	-	4	0	1	1	0	9	3	7	0	0	0	0	0	0	0	0	0.0304006	0	0.00612402
ENSMUSG00000029360	1.66062	0	0	8.37428	5.43027	0	5.63699	6.32849	0	0	0	0	0	0	0	0	3.42883	0	4.2701	0.0271464	0.999649	Gm9754	5	118065360	118069710	+	3004	antisense	predicted gene 9754 [Source:MGI Symbol;Acc:MGI:3704256]	-	2	0	0	9	5	0	4	5	0	0	0	0	0	0	0	0	0.02192	0	0
ENSMUSG00000104330	0	0	2.00718	11.1657	0	3.17392	7.04623	3.79709	0	0	0	0	0	0	0	0	3.39877	0	4.2597	0.0280367	0.999649	Gm38285	7	36695438	36696359	+	922	TEC	predicted gene, 38285 [Source:MGI Symbol;Acc:MGI:5611513]	-	0	0	3	12	0	3	5	3	0	0	0	0	0	0	0	0	0	0	0.0863208
ENSMUSG00000095007	5.81219	9.72271	7.35965	11.1657	8.68844	5.28987	0	8.85988	0	30.373	0	0	0	0	0	0	7.1123	3.79662	4.25137	0.00030099	0.32153	Igkv12-41	6	69858420	69858884	-	347	IG_V_gene	immunoglobulin kappa chain variable 12-41 [Source:MGI Symbol;Acc:MGI:4439772]	-	7	9	11	12	8	5	0	7	0	33	0	0	0	0	0	0	0.66417	1.11362	0.840985
ENSMUSG00000097862	12.4547	0	0	5.58285	8.68844	0	0	6.32849	0	0	0	0	0.944547	0	0	0	4.13181	0.118068	4.18682	0.0309555	0.999649	Gm26859	19	10389130	10391735	-	1852	lincRNA	predicted gene, 26859 [Source:MGI Symbol;Acc:MGI:5477353]	-	15	0	0	6	8	0	0	5	0	0	0	0	1	0	0	0	0.266662	0	0
ENSMUSG00000058869	14.1153	0	3.34529	0.930476	4.34422	0	0	2.5314	0	0	0	0	0	0	0	0	3.15834	0	4.16688	0.0370054	0.999649	Gm4832	17	88125512	88131113	+	482	transcribed_processed_pseudogene	predicted gene 4832 [Source:MGI Symbol;Acc:MGI:3648524]	-	17	0	5	1	4	0	0	2	0	0	0	0	0	0	0	0	1.16122	0	0.2752
ENSMUSG00000081622	8.30312	1.0803	5.35247	4.65238	3.25816	5.28987	0	3.79709	0.919546	0	0	0	0	0	0	0	3.96667	0.114943	4.14061	0.00137511	0.785781	Gm5937	X	77456586	77457228	+	643	processed_pseudogene	predicted gene 5937 [Source:MGI Symbol;Acc:MGI:3648844]	-	10	1	8	5	3	5	0	3	1	0	0	0	0	0	0	0	0.512035	0.0667749	0.330069
ENSMUSG00000037771	0	20.5257	8.69776	0	0	7.40581	0	13.9227	0	0	0	0	0	0	3.02545	0	6.319	0.378181	4.07543	0.0311823	0.999649	Slc32a1	2	158610767	158615748	+	2797	protein_coding	solute carrier family 32 (GABA vesicular transporter), member 1 [Source:MGI Symbol;Acc:MGI:1194488]	-	0	19	13	0	0	7	0	11	0	0	0	0	0	0	3	0	0	0.291666	0.123304
ENSMUSG00000074281	0	0	0	2.79143	9.77449	9.52176	15.5017	1.2657	1.83909	0	0	0	0	0	0	0	4.85689	0.229887	4.04738	0.0206789	0.999649	Gm12522	3	108379277	108383741	-	2439	processed_transcript	predicted gene 12522 [Source:MGI Symbol;Acc:MGI:3651334]	-	0	0	0	3	9	9	11	1	2	0	0	0	0	0	0	0	0	0	0
ENSMUSG00000051074	0	0	2.67624	10.2352	4.34422	0	0	12.657	0.919546	0	0	0	0	0	0	0	3.73908	0.114943	4.03862	0.0413381	0.999649	4930579K19Rik	9	98562229	98563611	-	1273	processed_transcript	RIKEN cDNA 4930579K19 gene [Source:MGI Symbol;Acc:MGI:1923131]	-	0	0	4	11	4	0	0	10	1	0	0	0	0	0	0	0	0	0	0.0833598
ENSMUSG00000106252	0.830312	18.3651	0	7.44381	0	0	1.40925	10.1256	0	0	0	0	0.944547	0	1.00848	0	4.77176	0.244129	4.02689	0.0148239	0.999649	Mir684-1	2	80628705	80628790	-	86	miRNA	microRNA 684-1 [Source:MGI Symbol;Acc:MGI:3629628]	-	1	17	0	8	0	0	1	8	0	0	0	0	1	0	1	0	0.382836	8.4874	0
ENSMUSG00000001021	3.32125	0	6.02153	12.0962	2.17211	11.6377	0	2.5314	0	0	0	0	0	0	2.01697	0	4.72252	0.252121	4.02477	0.00656514	0.999649	S100a3	3	90560578	90602702	+	5660	protein_coding	S100 calcium binding protein A3 [Source:MGI Symbol;Acc:MGI:1338849]	-	4	0	9	13	2	11	0	2	0	0	0	0	0	0	2	0	0.0232678	0	0.0421843
ENSMUSG00000085048	6.6425	0	4.01435	1.86095	5.43027	11.6377	7.04623	1.2657	0	0	0	0	0	0	2.01697	0	4.73721	0.252121	4.0204	0.00232253	0.995972	Gm15537	16	3927789	3929357	-	485	antisense	predicted gene 15537 [Source:MGI Symbol;Acc:MGI:3782985]	-	8	0	6	2	5	11	5	1	0	0	0	0	0	0	2	0	0.543074	0	0.328197
ENSMUSG00000084440	6.6425	0	0	4.65238	2.17211	0	7.04623	8.85988	0	0	0	0	0	0	1.00848	0	3.67164	0.12606	4.00655	0.0203348	0.999649	Gm26254	4	31998624	31998741	-	118	snRNA	predicted gene, 26254 [Source:MGI Symbol;Acc:MGI:5456031]	-	8	0	0	5	2	0	5	7	0	0	0	0	0	0	1	0	2.23213	0	0
ENSMUSG00000110161	2.49094	0	8.02871	1.86095	0	14.8116	9.86473	0	0	1.84079	0	0	0	0	0	0	4.63212	0.230098	3.9885	0.0194157	0.999649	Gm45494	9	8004830	8009269	+	545	bidirectional_promoter_lncRNA	predicted gene 45494 [Source:MGI Symbol;Acc:MGI:5791330]	-	3	0	12	2	0	14	7	0	0	2	0	0	0	0	0	0	0.181232	0	0.584131
ENSMUSG00000085340	0	1.0803	0	2.79143	0	22.2174	9.86473	1.2657	0	0	0	0	0	1.07342	0	0.887883	4.65245	0.245163	3.98763	0.0180334	0.999649	Gm16335	13	100770464	100770772	+	309	processed_pseudogene	predicted gene 16335 [Source:MGI Symbol;Acc:MGI:3840152]	-	0	1	0	3	0	21	7	1	0	0	0	0	0	1	0	1	0	0.138952	0
ENSMUSG00000093629	0.830312	10.803	2.67624	6.51333	1.08605	0	0	6.32849	0	0	0	0	0	0	1.00848	0	3.52968	0.12606	3.95712	0.0121019	0.999649	Prox2os	12	85086374	85088228	+	1133	antisense	prospero homeobox 2 opposite strand [Source:MGI Symbol;Acc:MGI:5011542]	-	1	10	4	7	1	0	0	5	0	0	0	0	0	0	1	0	0.029059	0.378961	0.0936603
ENSMUSG00000087479	4.98187	0	2.00718	0.930476	6.51633	11.6377	9.86473	0	0	0	0	0	0	0	2.01697	0	4.49229	0.252121	3.9389	0.00951533	0.999649	Gm16835	14	119098965	119115074	+	2809	processed_transcript	predicted gene, 16835 [Source:MGI Symbol;Acc:MGI:4439759]	-	6	0	3	1	6	11	7	0	0	0	0	0	0	0	2	0	0.0703251	0	0.0283331
ENSMUSG00000072599	0.830312	11.8833	2.00718	1.86095	8.68844	6.34784	0	2.5314	0	0	0	0	0.944547	0	1.00848	0	4.26868	0.244129	3.86867	0.00284633	0.999649	Ear-ps2	14	44046985	44047450	+	466	unprocessed_pseudogene	eosinophil-associated, ribonuclease A family, pseudogene 2 [Source:MGI Symbol;Acc:MGI:1890466]	-	1	11	3	2	8	6	0	2	0	0	0	0	1	0	1	0	0.0706521	1.01352	0.170789
ENSMUSG00000021747	14.1153	0	13.3812	3.7219	6.51633	0	15.5017	0	3.67818	0	0	0	0	0	0	0	6.65455	0.459773	3.79141	0.0234763	0.999649	4930452B06Rik	14	8431192	8666240	-	3279	protein_coding	RIKEN cDNA 4930452B06 gene [Source:MGI Symbol;Acc:MGI:1926154]	-	17	0	20	4	6	0	11	0	4	0	0	0	0	0	0	0	0.170694	0	0.161813
ENSMUSG00000075596	4.15156	0	0	3.7219	0	9.52176	15.5017	8.85988	0	0	0	0	0	0	3.02545	0	5.2196	0.378181	3.79099	0.0261808	0.999649	B130006D01Rik	11	95723587	95726710	+	3124	protein_coding	RIKEN cDNA B130006D01 gene [Source:MGI Symbol;Acc:MGI:2444371]	-	5	0	0	4	0	9	11	7	0	0	0	0	0	0	3	0	0.0526951	0	0
ENSMUSG00000097092	4.15156	0	4.68341	0.930476	4.34422	6.34784	21.1387	0	0	0	0	0	0	0	3.02545	0	5.19953	0.378181	3.7851	0.0141936	0.999649	Gm26725	5	66151212	66174945	+	1113	antisense	predicted gene, 26725 [Source:MGI Symbol;Acc:MGI:5477219]	-	5	0	7	1	4	6	15	0	0	0	0	0	0	0	3	0	0.147906	0	0.166851
ENSMUSG00000039661	10.7941	0	7.35965	0.930476	26.0653	0	0	7.59419	0	2.76118	0	0	0	0	1.00848	0	6.59296	0.471208	3.76751	0.017804	0.999649	Dusp26	8	31089471	31097047	+	2305	protein_coding	dual specificity phosphatase 26 (putative) [Source:MGI Symbol;Acc:MGI:1914209]	-	13	0	11	1	24	0	0	6	0	3	0	0	0	0	1	0	0.185688	0	0.126604
ENSMUSG00000030310	0	0	0	3.7219	8.68844	7.40581	0	11.3913	0	0	1.18355	0	0	0	1.00848	0	3.90093	0.274004	3.73479	0.037172	0.999649	Slc6a1	6	114282635	114317532	+	8486	protein_coding	solute carrier family 6 (neurotransmitter transporter, GABA), member 1 [Source:MGI Symbol;Acc:MGI:95627]	-	0	0	0	4	8	7	0	9	0	0	1	0	0	0	1	0	0	0	0
ENSMUSG00000071342	3.32125	35.6499	2.00718	13.0267	7.60238	0	12.6832	5.06279	0	0	0	0	0	0	6.0509	0	9.91918	0.756363	3.73126	0.00507135	0.999649	Lsmem1	12	40175493	40199490	-	2281	protein_coding	leucine-rich single-pass membrane protein 1 [Source:MGI Symbol;Acc:MGI:2685735]	-	4	33	3	14	7	0	9	4	0	0	0	0	0	0	6	0	0.0577359	0.621174	0.0348916
ENSMUSG00000077167	0	0	3.34529	0.930476	24.9793	23.2754	19.7295	0	0	0	0	0	0	0	1.00848	4.43941	9.03249	0.680987	3.70442	0.0201044	0.999649	Gm24119	10	91118291	91118536	-	246	snoRNA	predicted gene, 24119 [Source:MGI Symbol;Acc:MGI:5453896]	-	0	0	5	1	23	22	14	0	0	0	0	0	0	0	1	5	0	0	0.539213
ENSMUSG00000108929	2.49094	0	6.02153	1.86095	0	16.9276	15.5017	6.32849	0.919546	0	0	0	0	0	3.02545	0	6.1414	0.493125	3.62969	0.0100597	0.999649	Cc2d2b	19	40748753	40827743	+	4918	protein_coding	coiled-coil and C2 domain containing 2B [Source:MGI Symbol;Acc:MGI:3645359]	-	3	0	9	2	0	16	11	5	1	0	0	0	0	0	3	0	0.0200837	0	0.0485489
ENSMUSG00000045259	1.66062	0	9.36682	4.65238	0	0	16.911	2.5314	0	0.920393	0	0	0	0	0	1.77577	4.39027	0.33702	3.54538	0.0279844	0.999649	Klhdc9	1	171358446	171360798	-	1558	protein_coding	kelch domain containing 9 [Source:MGI Symbol;Acc:MGI:1916124]	-	2	0	14	5	0	0	12	2	0	1	0	0	0	0	0	2	0.0422643	0	0.238389
ENSMUSG00000047502	4.15156	0	10.7049	1.86095	4.34422	2.11595	0	11.3913	0	0	0	0	0	0	3.02545	0	4.32111	0.378181	3.53389	0.0211349	0.999649	Mroh7	4	106680417	106730925	-	4800	protein_coding	maestro heat-like repeat family member 7 [Source:MGI Symbol;Acc:MGI:2685873]	-	5	0	16	2	4	2	0	9	0	0	0	0	0	0	3	0	0.0342957	0	0.0884309
ENSMUSG00000097004	6.6425	0	8.69776	9.30476	0	6.34784	9.86473	15.1884	0	0	0	0	0.944547	0	4.03394	0	7.00574	0.62231	3.50957	0.00793347	0.999649	4731419I09Rik	3	89337850	89347831	+	2820	antisense	RIKEN cDNA 4731419I09 gene [Source:MGI Symbol;Acc:MGI:3704222]	-	8	0	13	10	0	6	7	12	0	0	0	0	1	0	4	0	0.0934011	0	0.122298
ENSMUSG00000022580	18.2669	0	11.374	5.58285	5.43027	9.52176	18.3202	5.06279	6.43682	0	0	0	0	0	0	0	9.19484	0.804603	3.49279	0.00561994	0.999649	Rhpn1	15	75704280	75715485	+	4302	protein_coding	rhophilin, Rho GTPase binding protein 1 [Source:MGI Symbol;Acc:MGI:1098783]	-	22	0	17	6	5	9	13	4	7	0	0	0	0	0	0	0	0.168369	0	0.104834
ENSMUSG00000055368	14.9456	22.6863	1.33812	6.51333	14.1187	56.0726	0	0	2.75864	0	0	7.26636	0	0	0	0	14.4593	1.25312	3.49121	0.00991153	0.999649	Slc6a2	8	92960079	93001667	+	6290	protein_coding	solute carrier family 6 (neurotransmitter transporter, noradrenalin), member 2 [Source:MGI Symbol;Acc:MGI:1270850]	-	18	21	2	7	13	53	0	0	3	0	0	9	0	0	0	0	0.0942178	0.143348	0.00843538
ENSMUSG00000110935	2.49094	0	4.68341	9.30476	23.8932	13.7537	7.04623	22.7826	3.67818	0	0	0	0	0	3.02545	0.887883	10.4943	0.94894	3.45435	0.00132979	0.785781	Gm8834	10	34898256	34898820	+	565	processed_pseudogene	predicted gene 8834 [Source:MGI Symbol;Acc:MGI:3646859]	-	3	0	7	10	22	13	5	18	4	0	0	0	0	0	3	1	0.174817	0	0.328681
ENSMUSG00000064369	0	0	7.35965	0	4.34422	50.7827	19.7295	13.9227	0.919546	0	0	0	0	0	8.06787	0	12.0173	1.12343	3.425	0.0284878	0.999649	mt-Te	MT	14071	14139	-	69	Mt_tRNA	mitochondrially encoded tRNA glutamic acid [Source:MGI Symbol;Acc:MGI:102488]	-	0	0	11	0	4	48	14	11	1	0	0	0	0	0	8	0	0	0	4.2293
ENSMUSG00000043448	9.96375	4.32121	11.374	12.0962	16.2908	6.34784	9.86473	7.59419	3.67818	0	0	0	0	0	0	3.55153	9.73159	0.903714	3.38626	0.000187431	0.238358	Gjc2	11	59175568	59183213	-	2250	protein_coding	gap junction protein, gamma 2 [Source:MGI Symbol;Acc:MGI:2153060]	-	12	4	17	13	15	6	7	6	4	0	0	0	0	0	0	4	0.175594	0.0763312	0.200443
ENSMUSG00000097784	0	15.1242	8.69776	7.44381	7.60238	0	5.63699	12.657	0	0	0	0	2.83364	0	3.02545	0	7.14527	0.732386	3.29065	0.0123327	0.999649	A430105J06Rik	1	186749396	186752921	+	1275	lincRNA	RIKEN cDNA A430105J06 gene [Source:MGI Symbol;Acc:MGI:1924439]	-	0	14	13	8	7	0	4	10	0	0	0	0	3	0	3	0	0	0.471457	0.270494
ENSMUSG00000045231	5.81219	7.56211	2.67624	11.1657	0	12.6957	0	3.79709	1.83909	2.76118	0	0	0	0	0	0	5.46363	0.575034	3.22605	0.016726	0.999649	BC106179	16	23220656	23225484	-	4145	processed_transcript	cDNA sequence BC106179 [Source:MGI Symbol;Acc:MGI:3702726]	-	7	7	4	12	0	12	0	3	2	3	0	0	0	0	0	0	0.0556012	0.07251	0.0256012
ENSMUSG00000037610	3.32125	0	6.02153	19.54	6.51633	0	7.04623	3.79709	0	0	0	0	0	0	5.04242	0	5.7803	0.630302	3.21867	0.0347088	0.999649	Kcnmb2	3	31902507	32200180	+	3128	protein_coding	potassium large conductance calcium-activated channel, subfamily M, beta member 2 [Source:MGI Symbol;Acc:MGI:1919663]	-	4	0	9	21	6	0	5	3	0	0	0	0	0	0	5	0	0.0421021	0	0.076331
ENSMUSG00000046585	8.30312	0	6.69059	22.3314	7.60238	24.3334	0	6.32849	0	0	0	0	0	0	1.00848	7.10306	9.44867	1.01394	3.20027	0.017167	0.999649	Cfap58	19	47937712	48035379	+	3345	protein_coding	cilia and flagella associated protein 58 [Source:MGI Symbol;Acc:MGI:2685815]	-	10	0	10	24	7	23	0	5	0	0	0	0	0	0	1	8	0.0984271	0	0.0793102
ENSMUSG00000097891	1.66062	0	0.669059	0	7.60238	2.11595	29.5942	0	0	2.76118	0	0.807373	0	1.07342	0	0	5.20527	0.580247	3.13299	0.0478221	0.999649	Gm3650	18	43472816	43475169	+	747	unprocessed_pseudogene	predicted gene 3650 [Source:MGI Symbol;Acc:MGI:3781826]	-	2	0	1	0	7	2	21	0	0	3	0	1	0	1	0	0	0.0881496	0	0.0355144
ENSMUSG00000114102	0.830312	0	0	1.86095	4.34422	21.1595	1.40925	3.79709	0	0.920393	1.18355	0	0.944547	0	0	0.887883	4.17516	0.492046	3.10377	0.0247652	0.999649	Gm48048	12	108737141	108737626	-	486	processed_pseudogene	predicted gene, 48048 [Source:MGI Symbol;Acc:MGI:6097366]	-	1	0	0	2	4	20	1	3	0	1	1	0	1	0	0	1	0.0677446	0	0
ENSMUSG00000108854	7.47281	14.0439	10.0359	10.2352	9.77449	0	8.45548	0	7.35637	0	0	0	0	0	0	0	7.50223	0.919546	3.01466	0.038918	0.999649	D830036C21Rik	7	19320117	19342515	-	1723	lincRNA	RIKEN cDNA D830036C21 gene [Source:MGI Symbol;Acc:MGI:2685688]	-	9	13	15	11	9	0	6	0	8	0	0	0	0	0	0	0	0.171976	0.323953	0.230957
ENSMUSG00000006784	21.5881	27.0075	18.7336	15.8181	13.0327	10.5797	5.63699	12.657	7.35637	0	0	0	0	0	0	7.99094	15.6317	1.91841	3.0056	0.00141576	0.785781	Ttc25	11	100545607	100572568	+	6147	protein_coding	tetratricopeptide repeat domain 25 [Source:MGI Symbol;Acc:MGI:1921657]	-	26	25	28	17	12	10	4	10	8	0	0	0	0	0	0	9	0.139258	0.174623	0.120843
ENSMUSG00000072473	10.7941	0	4.01435	8.37428	11.9466	10.5797	0	0	0	3.68157	0	0	0	0	2.01697	0	5.71363	0.712317	3.00389	0.0472108	0.999649	1700024G13Rik	14	32376068	32388391	-	850	protein_coding	RIKEN cDNA 1700024G13 gene [Source:MGI Symbol;Acc:MGI:1914335]	-	13	0	6	9	11	10	0	0	0	4	0	0	0	0	2	0	0.503542	0	0.187265
ENSMUSG00000113070	7.47281	0	9.36682	0	16.2908	10.5797	23.9572	0	3.67818	0	0	0	0	0	5.04242	0	8.45842	1.09008	2.95434	0.0494805	0.999649	Gm48420	13	95024301	95024900	+	600	antisense	predicted gene, 48420 [Source:MGI Symbol;Acc:MGI:6097914]	-	9	0	14	0	15	10	17	0	4	0	0	0	0	0	5	0	0.493858	0	0.619016
ENSMUSG00000025013	3.32125	8.64241	15.3884	13.0267	4.34422	0	11.274	7.59419	2.75864	0	0	0	0	0	0	5.3273	7.94888	1.01074	2.94607	0.0106893	0.999649	Tll2	19	41083981	41206774	-	3443	protein_coding	tolloid-like 2 [Source:MGI Symbol;Acc:MGI:1346044]	-	4	8	23	14	4	0	8	6	3	0	0	0	0	0	0	6	0.0382502	0.0997648	0.177221
ENSMUSG00000028801	6.6425	3.2409	11.374	13.0267	2.17211	0	7.04623	2.5314	0	1.84079	0	0	4.72273	0	0	0	5.75422	0.82044	2.80503	0.0227684	0.999649	Stpg1	4	135494790	135537803	+	3054	protein_coding	sperm tail PG rich repeat containing 1 [Source:MGI Symbol;Acc:MGI:1926056]	-	8	3	17	14	2	0	5	2	0	2	0	0	5	0	0	0	0.0862446	0.0421771	0.147674
ENSMUSG00000001497	3.32125	29.1681	6.02153	11.1657	0	12.6957	0	15.1884	0	0	0	7.26636	0	0	0	3.55153	9.69508	1.35224	2.80408	0.0358136	0.999649	Pax9	12	56691767	56712822	+	5056	protein_coding	paired box 9 [Source:MGI Symbol;Acc:MGI:97493]	PAX	4	27	9	12	0	12	0	12	0	0	0	9	0	0	0	4	0.0260474	0.229288	0.0472238
ENSMUSG00000065519	4.98187	18.3651	4.01435	6.51333	11.9466	0	0	12.657	0.919546	0	0	0	3.77819	0	0	3.55153	7.30978	1.03116	2.80393	0.021254	0.999649	Mir10a	11	96317165	96317274	+	110	miRNA	microRNA 10a [Source:MGI Symbol;Acc:MGI:3619064]	-	6	17	6	7	11	0	0	10	1	0	0	0	4	0	0	4	1.79585	6.63561	1.44705
ENSMUSG00000105851	4.15156	12.9636	10.7049	11.1657	0	21.1595	9.86473	15.1884	0	9.20393	0	0	0	0	3.02545	0	10.6498	1.52867	2.79139	0.0157927	0.999649	9130604C24Rik	5	137502673	137503628	+	956	lincRNA	RIKEN cDNA 9130604C24 gene [Source:MGI Symbol;Acc:MGI:1924957]	-	5	12	16	12	0	20	7	12	0	10	0	0	0	0	3	0	0.172196	0.538949	0.444004
ENSMUSG00000060314	6.6425	21.606	6.02153	13.9571	42.3561	11.6377	26.7757	11.3913	0	14.7263	0	0	0	0	1.00848	5.3273	17.5485	2.63276	2.71893	0.0046119	0.999649	Zfp941	7	140807449	140822178	-	4715	protein_coding	zinc finger protein 941 [Source:MGI Symbol;Acc:MGI:3039601]	zf-C2H2	8	20	9	15	39	11	19	9	0	16	0	0	0	0	1	6	0.0558624	0.182126	0.0506391
ENSMUSG00000057666	5497.5	143.68	8215.37	414.992	326.902	314.218	1661.5	393.632	298.853	298.207	191.735	9134.62	325.869	370.331	331.791	323.189	2120.97	1409.32	2.69769	0.000146323	0.209544	Gapdh	6	125161715	125166467	-	4133	protein_coding	glyceraldehyde-3-phosphate dehydrogenase [Source:MGI Symbol;Acc:MGI:95640]	-	6621	133	12279	446	301	297	1179	311	325	324	162	11314	345	345	329	364	52.7435	1.38169	78.8175
ENSMUSG00000085891	2.49094	0	4.68341	0	6.51633	20.1015	15.5017	6.32849	2.75864	2.76118	0	0	0	0	3.02545	0	6.9528	1.06816	2.68895	0.0309191	0.999649	Gm14634	X	12762278	12821492	+	2622	processed_transcript	predicted gene 14634 [Source:MGI Symbol;Acc:MGI:3705147]	-	3	0	7	0	6	19	11	5	3	3	0	0	0	0	3	0	0.0376703	0	0.0708257
ENSMUSG00000108784	4.98187	10.803	4.68341	5.58285	18.4629	0	11.274	0	4.59773	0	0	0	0	0	4.03394	0	6.97351	1.07896	2.6882	0.0448504	0.999649	4930517G19Rik	6	91689933	91691608	-	1676	TEC	RIKEN cDNA 4930517G19 gene [Source:MGI Symbol;Acc:MGI:1921977]	-	6	10	7	6	17	0	8	0	5	0	0	0	0	0	4	0	0.117866	0.256183	0.110802
ENSMUSG00000076549	4.15156	12.9636	20.0718	1.86095	43.4422	0	0	48.0965	0.919546	0	0	6.45899	0	0	0	13.3182	16.3233	2.5871	2.6401	0.0446148	0.999649	Igkv4-68	6	69304834	69305405	-	394	IG_V_gene	immunoglobulin kappa variable 4-68 [Source:MGI Symbol;Acc:MGI:2686265]	-	5	12	30	2	40	0	0	38	1	0	0	8	0	0	0	15	0.417816	1.3077	2.01999
ENSMUSG00000086320	3.32125	1.0803	8.69776	0.930476	1.08605	5.28987	0	2.5314	0	0.920393	2.3671	0	0	1.07342	0	0	2.86714	0.545115	2.5711	0.0496524	0.999649	Gm12840	4	117700188	117700923	+	627	lincRNA	predicted gene 12840 [Source:MGI Symbol;Acc:MGI:3650917]	-	4	1	13	1	1	5	0	2	0	1	2	0	0	1	0	0	0.210041	0.0684789	0.550049
ENSMUSG00000081239	2.49094	12.9636	2.00718	2.79143	2.17211	2.11595	5.63699	2.5314	3.67818	0.920393	0	0.807373	0	0	0	0	4.0887	0.675744	2.5429	0.02137	0.999649	Gm11836	4	14433891	14434331	+	441	processed_pseudogene	predicted gene 11836 [Source:MGI Symbol;Acc:MGI:3650063]	-	3	12	3	3	2	2	4	2	4	1	0	1	0	0	0	0	0.223972	1.16833	0.180471
ENSMUSG00000081121	4.15156	1.0803	16.0574	7.44381	2.17211	5.28987	2.81849	3.79709	0	0.920393	0	1.61475	0	1.07342	2.01697	1.77577	5.35133	0.925162	2.5361	0.00634384	0.999649	Gm12791	4	101875347	101876001	+	655	processed_pseudogene	predicted gene 12791 [Source:MGI Symbol;Acc:MGI:3649397]	-	5	1	24	8	2	5	2	3	0	1	0	2	0	1	2	2	0.251327	0.0655516	0.972065
ENSMUSG00000108366	6.6425	2.1606	4.01435	7.44381	2.17211	2.11595	16.911	3.79709	0.919546	0.920393	1.18355	0.807373	0.944547	0	3.02545	0	5.65717	0.975107	2.53306	0.00436688	0.999649	Gm5586	7	16719116	16719910	-	795	processed_pseudogene	predicted gene 5586 [Source:MGI Symbol;Acc:MGI:3645853]	-	8	2	6	8	2	2	12	3	1	1	1	1	1	0	3	0	0.331309	0.108016	0.200221
ENSMUSG00000102196	5.81219	17.2848	5.35247	14.8876	0	13.7537	9.86473	18.9855	0	11.0447	0	0	0	0	4.03394	0	10.7426	1.88483	2.50243	0.0341293	0.999649	Gm38171	2	11315372	11319874	-	478	lincRNA	predicted gene, 38171 [Source:MGI Symbol;Acc:MGI:5611399]	-	7	16	8	16	0	13	7	15	0	12	0	0	0	0	4	0	0.482149	1.4372	0.444004
ENSMUSG00000108536	4.98187	0	3.34529	1.86095	26.0653	9.52176	14.0925	8.85988	2.75864	6.44275	0	0	0	0	3.02545	0	8.59094	1.52835	2.47564	0.0271429	0.999649	Gm45059	7	78777290	78778366	-	1077	TEC	predicted gene 45059 [Source:MGI Symbol;Acc:MGI:5753635]	-	6	0	5	2	24	9	10	7	3	7	0	0	0	0	3	0	0.18342	0	0.123163
ENSMUSG00000060212	19.0972	0	4.01435	11.1657	7.60238	30.6812	14.0925	5.06279	0	3.68157	0	0	0	0	5.04242	7.99094	11.4645	2.08937	2.44579	0.0232929	0.999649	Pcnx2	8	125751508	125898317	-	9574	protein_coding	pecanex homolog 2 [Source:MGI Symbol;Acc:MGI:2445010]	-	23	0	6	12	7	29	10	4	0	4	0	0	0	0	5	9	0.0790943	0	0.0166258
ENSMUSG00000086436	8.30312	1.0803	3.34529	5.58285	7.60238	17.9855	0	5.06279	0.919546	0	3.55065	0	0.944547	0	4.03394	0	6.12029	1.18108	2.42288	0.0232789	0.999649	Gm13690	2	80629284	80629568	-	285	processed_pseudogene	predicted gene 13690 [Source:MGI Symbol;Acc:MGI:3652065]	-	10	1	5	6	7	17	0	4	1	0	3	0	1	0	4	0	1.15522	0.150654	0.465426
ENSMUSG00000019320	17.4366	14.0439	9.36682	5.58285	17.3769	35.9711	7.04623	2.5314	2.75864	0	0	0	14.1682	0	2.01697	1.77577	13.6695	2.58995	2.39433	0.00877058	0.999649	Noxo1	17	24696234	24700529	+	3013	protein_coding	NADPH oxidase organizer 1 [Source:MGI Symbol;Acc:MGI:1919143]	-	21	13	14	6	16	34	5	2	3	0	0	0	15	0	2	2	0.229473	0.185254	0.123269
ENSMUSG00000073650	16.6062	32.409	26.0933	19.54	9.77449	9.52176	5.63699	6.32849	19.3105	1.84079	0	0	0	0	0	3.55153	15.7388	3.08785	2.34178	0.0170674	0.999649	Catip	1	74362108	74369321	+	2211	protein_coding	ciliogenesis associated TTC17 interacting protein [Source:MGI Symbol;Acc:MGI:2685062]	-	20	30	39	21	9	9	4	5	21	2	0	0	0	0	0	4	0.297819	0.582582	0.467952
ENSMUSG00000104897	9.13344	7.56211	6.69059	14.8876	0	26.4493	18.3202	5.06279	1.83909	0	0	0	7.55637	0	8.06787	0	11.0133	2.18292	2.33452	0.0313337	0.999649	Gm43203	3	35845342	35845899	+	558	TEC	predicted gene 43203 [Source:MGI Symbol;Acc:MGI:5663340]	-	11	7	10	16	0	25	13	4	2	0	0	0	8	0	8	0	0.649037	0.538627	0.475435
ENSMUSG00000073940	44.0066	114.512	48.1722	21.4009	9.77449	9.52176	69.0531	27.8453	6.43682	0	2.3671	2.42212	21.7246	0	18.1527	25.7486	43.0358	9.60649	2.15934	0.00406074	0.999649	Hbb-bt	7	103812524	103813996	-	703	protein_coding	hemoglobin, beta adult t chain [Source:MGI Symbol;Acc:MGI:5474850]	-	53	106	72	23	9	9	49	22	7	0	2	3	23	0	18	29	2.48217	6.47403	2.71708
ENSMUSG00000022658	14.1153	28.0878	15.3884	13.9571	3.25816	40.203	26.7757	15.1884	14.7127	0	0	0	0	0	4.03394	16.8698	19.6217	4.45206	2.12964	0.0282192	0.999649	Tagln3	16	45711230	45724608	-	1240	protein_coding	transgelin 3 [Source:MGI Symbol;Acc:MGI:1926784]	-	17	26	23	15	3	38	19	12	16	0	0	0	0	0	4	19	0.451376	0.900277	0.492075
ENSMUSG00000097108	4.15156	8.64241	4.68341	5.58285	0	40.203	23.9572	5.06279	2.75864	2.76118	0	12.1106	0	1.07342	2.01697	0	11.5354	2.5901	2.12332	0.034064	0.999649	Gm26581	10	22212653	22217241	+	4479	lincRNA	predicted gene, 26581 [Source:MGI Symbol;Acc:MGI:5477075]	-	5	8	7	6	0	38	17	4	3	3	0	15	0	1	2	0	0.0367536	0.076689	0.0414612
ENSMUSG00000084413	0.830312	1.0803	2.00718	1.86095	1.08605	1.05797	8.45548	8.85988	0.919546	0.920393	1.18355	0.807373	0	1.07342	0	0.887883	3.15477	0.724021	2.08602	0.0475818	0.999649	Gm12017	11	17973788	17974790	-	1003	processed_pseudogene	predicted gene 12017 [Source:MGI Symbol;Acc:MGI:3651377]	-	1	1	3	2	1	1	6	7	1	1	1	1	0	1	0	1	0.0328254	0.0428079	0.0793497
ENSMUSG00000099564	6.6425	19.4454	7.35965	3.7219	7.60238	26.4493	4.22774	2.5314	0	8.28353	0	8.07373	0	0	2.01697	0	9.74754	2.29678	2.06095	0.0418987	0.999649	Gm28729	9	96486001	96525264	-	1964	protein_coding	predicted gene 28729 [Source:MGI Symbol;Acc:MGI:5579435]	-	8	18	11	4	7	25	3	2	0	9	0	10	0	0	2	0	0.134109	0.39351	0.148586
ENSMUSG00000021751	18.2669	30.2484	22.0789	29.7752	19.549	0	19.7295	6.32849	18.3909	6.44275	0	1.61475	6.61183	0	4.03394	0	18.247	4.63677	1.9708	0.0259881	0.999649	Acox2	14	8225511	8259353	-	3703	protein_coding	acyl-Coenzyme A oxidase 2, branched chain [Source:MGI Symbol;Acc:MGI:1934852]	-	22	28	33	32	18	0	14	5	20	7	0	2	7	0	4	0	0.195605	0.32466	0.236421
ENSMUSG00000032500	9.13344	11.8833	6.69059	18.6095	8.68844	0	14.0925	11.3913	6.43682	0	0	0	6.61183	0	2.01697	5.3273	10.0611	2.54911	1.96663	0.0357346	0.999649	Dclk3	9	111439081	111489118	+	3005	protein_coding	doublecortin-like kinase 3 [Source:MGI Symbol;Acc:MGI:3039580]	-	11	11	10	20	8	0	10	9	7	0	0	0	7	0	2	6	0.12052	0.157171	0.0882837
ENSMUSG00000025270	20.7578	84.2635	28.1005	5.58285	3.25816	32.7972	28.1849	27.8453	0	19.3282	11.8355	22.6065	0	0	0	5.3273	28.8488	7.38719	1.95987	0.0338192	0.999649	Alas2	X	150547375	150570638	+	2403	protein_coding	aminolevulinic acid synthase 2, erythroid [Source:MGI Symbol;Acc:MGI:87990]	-	25	78	42	6	3	31	20	22	0	21	10	28	0	0	0	6	0.342529	1.39369	0.463683
ENSMUSG00000081208	7.47281	8.64241	24.7552	6.51333	14.1187	23.2754	38.0497	25.314	3.67818	11.0447	0	0	1.88909	0	23.1951	0	18.5177	4.97589	1.89361	0.0367588	0.999649	Gm11400	11	3149742	3150955	-	1214	processed_pseudogene	predicted gene 11400 [Source:MGI Symbol;Acc:MGI:3705645]	-	9	8	37	7	13	22	27	20	4	12	0	0	2	0	23	0	0.244081	0.282941	0.808553
ENSMUSG00000083011	9.13344	1.0803	4.01435	1.86095	2.17211	6.34784	5.63699	11.3913	0.919546	1.84079	1.18355	2.42212	3.77819	1.07342	1.00848	0	5.20466	1.52826	1.74974	0.0298708	0.999649	Gm12816	4	112955075	112956286	-	1212	processed_pseudogene	predicted gene 12816 [Source:MGI Symbol;Acc:MGI:3649628]	-	11	1	6	2	2	6	4	9	1	2	1	3	4	1	1	0	0.298814	0.035426	0.131333
ENSMUSG00000082956	6.6425	17.2848	2.67624	6.51333	27.1514	1.05797	9.86473	8.85988	1.83909	0	10.6519	0	1.88909	1.07342	8.06787	0.887883	10.0064	3.05116	1.73932	0.0446409	0.999649	Naip3	13	100340144	100378960	-	4208	unprocessed_pseudogene	NLR family, apoptosis inhibitory protein 3 [Source:MGI Symbol;Acc:MGI:1298225]	-	8	16	4	7	25	1	7	7	2	0	9	0	2	1	8	1	0.0625929	0.163256	0.0252179
ENSMUSG00000092183	14.9456	8.64241	18.0646	9.30476	13.0327	6.34784	7.04623	24.0483	8.27592	1.84079	0	11.3032	0	0	9.07635	0	12.679	3.81204	1.71905	0.0402799	0.999649	4930515G01Rik	5	114773737	114774983	-	1247	antisense	RIKEN cDNA 4930515G01 gene [Source:MGI Symbol;Acc:MGI:1914892]	-	18	8	27	10	12	6	5	19	9	2	0	14	0	0	9	0	0.475244	0.275453	0.574411
ENSMUSG00000055415	4.15156	16.2045	18.0646	22.3314	20.635	23.2754	16.911	3.79709	4.59773	20.2486	0	4.84424	0.944547	0	3.02545	4.43941	15.6713	4.7625	1.70361	0.0202233	0.999649	Atp10b	11	43149877	43262285	+	9816	protein_coding	ATPase, class V, type 10B [Source:MGI Symbol;Acc:MGI:2442688]	-	5	15	27	24	19	22	12	3	5	22	0	6	1	0	3	5	0.0167705	0.0656117	0.0729717
ENSMUSG00000042073	94.6556	71.2999	131.805	128.406	123.81	94.1596	226.889	79.739	41.3796	67.1887	53.2597	32.2949	20.78	17.1748	24.2036	53.273	118.845	38.6943	1.61639	3.07e-07	0.00102533	Abhd14b	9	106447459	106452923	+	2671	protein_coding	abhydrolase domain containing 14b [Source:MGI Symbol;Acc:MGI:1923741]	-	114	66	197	138	114	89	161	63	45	73	45	40	22	16	24	60	1.40521	1.06095	1.95667
ENSMUSG00000081201	5.81219	11.8833	7.35965	4.65238	13.0327	14.8116	12.6832	10.1256	3.67818	4.60196	3.55065	1.61475	5.66728	4.2937	1.00848	1.77577	10.0451	3.27385	1.61121	0.00285781	0.999649	Smt3h2-ps4	1	14839869	14840156	-	288	processed_pseudogene	SMT3 suppressor of mif two 3 homolog 2, pseudogene 4 (S. cerevisiae) [Source:MGI Symbol;Acc:MGI:2149598]	-	7	11	11	5	12	14	9	8	4	5	3	2	6	4	1	2	0.800233	1.63993	1.01327
ENSMUSG00000105558	9.13344	17.2848	23.4171	28.8447	39.098	19.0435	0	17.7198	5.51728	11.0447	1.18355	3.22949	6.61183	0	17.1442	6.21518	19.3177	6.36828	1.60038	0.0203208	0.999649	Gm5855	3	130929366	130930670	-	1305	processed_pseudogene	predicted gene 5855 [Source:MGI Symbol;Acc:MGI:3645472]	-	11	16	35	31	36	18	0	14	6	12	1	4	7	0	17	7	0.277519	0.526422	0.711513
ENSMUSG00000055763	3.32125	9.72271	2.67624	12.0962	5.43027	2.11595	5.63699	3.79709	0.919546	2.76118	2.3671	2.42212	0.944547	0	4.03394	1.77577	5.59958	1.90302	1.54986	0.0335238	0.999649	Rybp-ps	13	66007737	66008417	+	681	processed_pseudogene	RING1 and YY1 binding protein, pseudogene [Source:MGI Symbol;Acc:MGI:3648043]	-	4	9	4	13	5	2	4	3	1	3	2	3	1	0	4	2	0.193385	0.56744	0.155825
ENSMUSG00000063328	9.96375	16.2045	6.02153	13.9571	29.3235	6.34784	16.911	26.5797	11.0346	2.76118	2.3671	7.26636	2.83364	1.07342	5.04242	11.5425	15.6636	5.49014	1.48326	0.00797817	0.999649	Gm9396	3	130068412	130068978	+	567	processed_pseudogene	predicted gene 9396 [Source:MGI Symbol;Acc:MGI:3645563]	-	12	15	9	15	27	6	12	21	12	3	2	9	3	1	5	13	0.696802	1.13588	0.421099
ENSMUSG00000076615	25.7397	154.483	36.1292	11.1657	69.5075	17.9855	8.45548	35.4395	7.35637	21.169	30.7723	210.724	30.2255	0	10.0848	7.10306	44.8632	39.6794	1.4732	0.0225339	0.999649	Ighg3	12	113356224	113361232	-	2512	IG_C_gene	Immunoglobulin heavy constant gamma 3 [Source:MGI Symbol;Acc:MGI:2144790]	-	31	143	54	12	64	17	6	28	8	23	26	261	32	0	10	8	0.406306	2.44422	0.570295
ENSMUSG00000040856	12.4547	11.8833	3.34529	13.9571	39.098	55.0146	57.7791	31.6424	20.23	5.52236	20.1203	0	18.8909	0	12.1018	4.43941	28.1468	10.1631	1.46824	0.0450664	0.999649	Dlk1	12	109452823	109463336	+	5657	protein_coding	delta like non-canonical Notch ligand 1 [Source:MGI Symbol;Acc:MGI:94900]	-	15	11	5	15	36	52	41	25	22	6	17	0	20	0	12	5	0.0873004	0.0834893	0.0234482
ENSMUSG00000069515	2123.11	3327.33	2480.2	2070.31	2017.89	1950.9	1996.9	2302.3	1171.5	801.662	1110.17	1373.34	528.002	333.835	639.379	720.961	2283.62	834.856	1.45153	1.11e-10	9.92e-07	Lyz1	10	117287797	117292868	-	1263	protein_coding	lysozyme 1 [Source:MGI Symbol;Acc:MGI:96902]	-	2557	3080	3707	2225	1858	1844	1417	1819	1274	871	938	1701	559	311	634	812	66.6559	104.706	77.8654
ENSMUSG00000098009	4.98187	11.8833	16.0574	6.51333	6.51633	27.5073	32.4127	6.32849	5.51728	3.68157	2.3671	3.22949	1.88909	6.44054	5.04242	12.4304	14.0251	5.07473	1.45063	0.0128573	0.999649	Gm5597	7	76244746	76245938	-	1193	processed_pseudogene	predicted gene 5597 [Source:MGI Symbol;Acc:MGI:3779502]	-	6	11	24	7	6	26	23	5	6	4	2	4	2	6	5	14	0.165585	0.395892	0.533699
ENSMUSG00000029658	9.96375	11.8833	11.374	18.6095	61.9051	161.87	85.9641	10.1256	7.35637	0	15.3861	23.4138	5.66728	42.937	31.263	13.3182	46.4619	17.4177	1.41499	0.0483568	0.999649	Wdr95	5	149528679	149611894	+	3477	protein_coding	WD40 repeat domain 95 [Source:MGI Symbol;Acc:MGI:1923042]	-	12	11	17	20	57	153	61	8	8	0	13	29	6	40	31	15	0.113629	0.135835	0.129709
ENSMUSG00000095042	3.32125	11.8833	30.1076	17.679	6.51633	28.5653	9.86473	22.7826	1.83909	3.68157	1.18355	16.1475	9.44547	6.44054	8.06787	2.66365	16.34	6.18365	1.39318	0.0207436	0.999649	Gm12537	4	57370953	57371954	-	1002	processed_pseudogene	predicted gene 12537 [Source:MGI Symbol;Acc:MGI:3650720]	-	4	11	45	19	6	27	7	18	2	4	1	20	10	6	8	3	0.131433	0.471356	1.19143
ENSMUSG00000076038	10.7941	2.1606	23.4171	40.0105	24.9793	14.8116	8.45548	31.6424	11.0346	1.84079	0	5.65161	7.55637	6.44054	12.1018	15.094	19.5339	7.46496	1.38322	0.0251872	0.999649	Gm22774	17	6131836	6131944	-	109	miRNA	predicted gene, 22774 [Source:MGI Symbol;Acc:MGI:5452551]	-	13	2	35	43	23	14	6	25	12	2	0	7	8	6	12	17	3.9267	0.787822	8.51857
ENSMUSG00000101903	16.6062	14.0439	12.0431	17.679	20.635	33.8551	18.3202	15.1884	8.27592	8.28353	0	11.3032	4.72273	0	15.1273	8.87883	18.5464	7.07394	1.37235	0.0123919	0.999649	Gm29291	1	154003396	154006221	-	842	lincRNA	predicted gene 29291 [Source:MGI Symbol;Acc:MGI:5579997]	-	20	13	18	19	19	32	13	12	9	9	0	14	5	0	15	10	0.78204	0.662912	0.567134
ENSMUSG00000083774	42.3459	10.803	10.0359	19.54	7.60238	35.9711	29.5942	20.2512	11.0346	13.8059	5.91775	23.4138	0	1.07342	10.0848	5.3273	22.018	8.8322	1.30602	0.0349096	0.999649	Gm7180	7	81222362	81222874	-	513	processed_pseudogene	predicted pseudogene 7180 [Source:MGI Symbol;Acc:MGI:3648560]	-	51	10	15	21	7	34	21	16	12	15	5	29	0	1	10	6	3.27313	0.836964	0.77571
ENSMUSG00000028553	35.7034	18.3651	36.1292	43.7324	46.7003	78.29	71.8716	59.4878	24.8277	18.4079	17.7532	4.03687	32.1146	5.36712	39.3309	17.7577	48.785	19.9495	1.28744	0.00262757	0.999649	Angptl3	4	99030954	99046111	+	3580	protein_coding	angiopoietin-like 3 [Source:MGI Symbol;Acc:MGI:1353627]	-	43	17	54	47	43	74	51	47	27	20	15	5	34	5	39	20	0.395454	0.203887	0.400162
ENSMUSG00000059776	36.5337	17.2848	43.4888	33.4971	18.4629	26.4493	4.22774	29.111	18.3909	11.9651	1.18355	1.61475	15.1127	18.2482	8.06787	11.5425	26.1319	10.7657	1.28719	0.0149549	0.999649	Rpl13-ps6	3	58987170	58987805	+	636	processed_pseudogene	ribosomal protein L13, pseudogene 6 [Source:MGI Symbol;Acc:MGI:3642685]	-	44	16	65	36	17	25	3	23	20	13	1	2	16	17	8	13	2.27775	1.08016	2.71132
ENSMUSG00000114452	87.1828	36.7302	20.7408	76.299	68.4214	97.3335	111.33	72.1448	22.0691	47.8604	15.3861	12.1106	39.671	31.1293	28.2375	38.179	71.2729	29.3304	1.27555	0.000420469	0.430159	A530001N23Rik	13	60483504	60488808	-	3901	lincRNA	RIKEN cDNA A530001N23 gene [Source:MGI Symbol;Acc:MGI:3045361]	-	105	34	31	82	63	92	79	57	24	52	13	15	42	29	28	43	0.886185	0.37422	0.21082
ENSMUSG00000030735	5.81219	11.8833	12.7121	21.4009	18.4629	17.9855	19.7295	37.9709	17.4714	10.1243	2.3671	1.61475	1.88909	6.44054	11.0933	8.87883	18.2447	7.48492	1.2726	0.0187091	0.999649	Gm9755	8	67514235	67515590	-	1356	processed_pseudogene	predicted pseudogene 9755 [Source:MGI Symbol;Acc:MGI:3642279]	-	7	11	19	23	17	17	14	30	19	11	2	2	2	6	11	10	0.169961	0.348303	0.371723
ENSMUSG00000083773	50.6491	37.8105	92.9992	146.085	129.24	101.565	83.1456	153.149	29.4255	36.8157	28.4052	62.9751	45.3382	32.2027	47.3987	46.1699	99.3305	41.0914	1.26804	2.27e-05	0.044693	Gm13394	2	28933610	28934609	-	1000	processed_pseudogene	predicted gene 13394 [Source:MGI Symbol;Acc:MGI:3651848]	-	61	35	139	157	119	96	59	121	32	40	24	78	48	30	47	52	2.00836	1.50277	3.68757
ENSMUSG00000082193	3.32125	5.40151	11.374	11.1657	20.635	13.7537	9.86473	12.657	4.59773	6.44275	10.6519	6.45899	1.88909	3.22027	0	3.55153	11.0216	4.60154	1.26358	0.0314326	0.999649	Rpl5-ps1	1	14865072	14865965	+	894	processed_pseudogene	ribosomal protein L5, pseudogene 1 [Source:MGI Symbol;Acc:MGI:3647110]	-	4	5	17	12	19	13	7	10	5	7	9	8	2	3	0	4	0.14731	0.240136	0.504471
ENSMUSG00000080885	24.9094	24.8469	14.0502	16.7486	10.8605	47.6088	29.5942	31.6424	4.59773	7.36314	24.8545	6.45899	16.0573	11.8077	9.07635	6.21518	25.0326	10.8039	1.22289	0.00539158	0.999649	Rpl10-ps6	19	37295155	37295796	-	642	processed_pseudogene	ribosomal protein L10, pseudogene 6 [Source:MGI Symbol;Acc:MGI:3782343]	-	30	23	21	18	10	45	21	25	5	8	21	8	17	11	9	7	1.5385	1.53822	0.86778
ENSMUSG00000084323	8.30312	5.40151	20.0718	10.2352	9.77449	5.28987	22.5479	12.657	8.27592	8.28353	3.55065	12.918	1.88909	3.22027	1.00848	0.887883	11.7851	5.00423	1.2163	0.0474265	0.999649	Gm14438	2	175270556	175271179	+	624	processed_pseudogene	predicted gene 14438 [Source:MGI Symbol;Acc:MGI:3652091]	-	10	5	30	11	9	5	16	10	9	9	3	16	2	3	1	1	0.527626	0.344041	1.27545
ENSMUSG00000064357	44.0066	19.4454	41.4816	194.469	190.06	165.044	456.596	211.372	74.4832	66.2683	68.6459	36.3318	86.8983	75.1397	123.035	53.273	165.309	73.0094	1.17679	0.0110581	0.999649	mt-Atp6	MT	7927	8607	+	681	protein_coding	mitochondrially encoded ATP synthase 6 [Source:MGI Symbol;Acc:MGI:99927]	-	53	18	62	209	175	156	324	167	81	72	58	45	92	70	122	60	2.56236	1.13488	2.41529
ENSMUSG00000097585	13.285	18.3651	22.748	35.3581	28.2374	31.7392	29.5942	60.7535	22.0691	6.44275	33.1394	4.03687	3.77819	0	21.1782	16.8698	30.0101	13.4393	1.16199	0.0423313	0.999649	E230029C05Rik	7	89980723	90049069	+	5972	processed_transcript	RIKEN cDNA E230029C05 gene [Source:MGI Symbol;Acc:MGI:2442580]	-	16	17	34	38	26	30	21	48	24	7	28	5	4	0	21	19	0.0882086	0.122223	0.151037
ENSMUSG00000034164	42.3459	82.1029	76.2727	31.6362	84.7123	29.6232	28.1849	18.9855	38.6209	36.8157	41.4242	19.377	0	2.14685	14.1188	24.8607	49.233	22.1705	1.15365	0.0474517	0.999649	Emid1	11	5106265	5152257	-	2890	protein_coding	EMI domain containing 1 [Source:MGI Symbol;Acc:MGI:2155091]	-	51	76	114	34	78	28	20	15	42	40	35	24	0	2	14	28	0.58101	1.12912	1.04648
ENSMUSG00000096474	11.6244	3.2409	3.34529	11.1657	9.77449	5.28987	15.5017	3.79709	1.83909	2.76118	2.3671	3.22949	3.77819	4.2937	5.04242	5.3273	7.96743	3.57981	1.14147	0.0467911	0.999649	Gm5561	1	179520378	179520857	-	480	processed_pseudogene	predicted gene 5561 [Source:MGI Symbol;Acc:MGI:3804971]	-	14	3	5	12	9	5	11	3	2	3	2	4	4	4	5	6	0.96028	0.268352	0.276347
ENSMUSG00000072421	49.8187	29.1681	44.8269	82.8123	79.282	83.5799	40.8682	64.5506	26.6668	7.36314	9.4684	10.4959	39.671	8.58739	73.6193	39.9547	59.3633	26.9783	1.13698	0.013527	0.999649	Gm10357	13	8289850	8290113	-	264	processed_pseudogene	predicted gene 10357 [Source:MGI Symbol;Acc:MGI:3641865]	-	60	27	67	89	73	79	29	51	29	8	8	13	42	8	73	45	7.4827	4.39121	6.73281
ENSMUSG00000099662	2.49094	9.72271	10.0359	14.8876	22.8071	26.4493	22.5479	22.7826	12.8736	1.84079	2.3671	9.68848	9.44547	5.36712	13.1103	5.3273	16.4655	7.50252	1.11503	0.0381919	0.999649	Ppp1r2-ps2	6	90905819	90906453	+	635	processed_pseudogene	protein phosphatase 1, regulatory (inhibitor) subunit 2, pseudogene 2 [Source:MGI Symbol;Acc:MGI:3647847]	-	3	9	15	16	21	25	16	18	14	2	2	12	10	5	13	6	0.155546	0.608546	0.626676
ENSMUSG00000021234	17.4366	38.8908	33.4529	26.9838	29.3235	30.6812	18.3202	12.657	23.9082	16.5671	8.28485	8.07373	5.66728	6.44054	24.2036	3.55153	25.9683	12.0871	1.1073	0.0124268	0.999649	Fam161b	12	84345309	84361833	-	4656	protein_coding	family with sequence similarity 161, member B [Source:MGI Symbol;Acc:MGI:2443027]	-	21	36	50	29	27	29	13	10	26	18	7	10	6	6	24	4	0.148497	0.331982	0.284893
ENSMUSG00000024049	44.0066	46.453	26.7624	43.7324	27.1514	74.0581	111.33	25.314	30.345	34.9749	13.019	37.1392	14.1682	27.909	17.1442	9.76671	49.851	23.0583	1.10149	0.00529049	0.999649	Myom1	17	71002633	71126856	+	10459	protein_coding	myomesin 1 [Source:MGI Symbol;Acc:MGI:1341430]	-	53	43	40	47	25	70	79	20	33	38	11	46	15	26	17	11	0.166839	0.176524	0.10146
ENSMUSG00000020212	176.026	155.563	201.387	190.748	165.08	206.305	155.017	211.372	63.4487	98.482	69.8294	46.8277	125.625	100.902	100.848	79.9094	182.687	85.734	1.0942	7.55e-09	4.03e-05	Mdm1	10	118141811	118168997	+	4116	protein_coding	transformed mouse 3T3 cell double minute 1 [Source:MGI Symbol;Acc:MGI:96951]	-	212	144	301	205	152	195	110	167	69	107	59	58	133	94	100	90	1.69579	1.50214	1.94007
ENSMUSG00000082926	4.15156	38.8908	15.3884	16.7486	13.0327	29.6232	11.274	21.5169	8.27592	3.68157	8.28485	7.26636	15.1127	7.51397	1.00848	19.5334	18.8283	8.83466	1.08434	0.0443864	0.999649	Gm8172	X	69605496	69606245	-	750	processed_pseudogene	predicted pseudogene 8172 [Source:MGI Symbol;Acc:MGI:3644930]	-	5	36	23	18	12	28	8	17	9	4	7	9	16	7	1	22	0.219492	2.06094	0.813564
ENSMUSG00000100131	19.9275	16.2045	15.3884	46.5238	48.8725	79.348	160.654	69.6134	37.7014	23.9302	18.9368	8.07373	17.9464	44.0104	40.3394	23.9728	57.0665	26.8639	1.08097	0.0253053	0.999649	Gm28439	1	24611535	24612410	-	876	unprocessed_pseudogene	predicted gene 28439 [Source:MGI Symbol;Acc:MGI:5579145]	-	24	15	23	50	45	75	114	55	41	26	16	10	19	41	40	27	0.902024	0.73521	0.696545
ENSMUSG00000078490	20.7578	15.1242	26.0933	22.3314	31.4956	40.203	38.0497	25.314	16.5518	14.7263	18.9368	12.1106	0.944547	11.8077	18.1527	10.6546	27.4211	12.9856	1.0791	0.00631979	0.999649	Cfap74	4	155409190	155466823	+	9951	protein_coding	cilia and flagella associated protein 74 [Source:MGI Symbol;Acc:MGI:1917130]	-	25	14	39	24	29	38	27	20	18	16	16	15	1	11	18	12	0.082715	0.0604068	0.103974
ENSMUSG00000085316	16.6062	51.8545	22.748	40.0105	31.4956	17.9855	46.5051	15.1884	21.1496	0	35.5065	9.68848	17.9464	10.7342	11.0933	12.4304	30.2992	14.8186	1.03685	0.0430021	0.999649	D330050G23Rik	2	116900152	116912791	+	2326	lincRNA	RIKEN cDNA D330050G23 gene [Source:MGI Symbol;Acc:MGI:2445155]	-	20	48	34	43	29	17	33	12	23	0	30	12	19	10	11	14	0.283094	0.886045	0.387788
ENSMUSG00000044390	35.7034	24.8469	29.4386	29.7752	19.549	56.0726	18.3202	22.7826	23.9082	18.4079	0	13.7253	18.8909	7.51397	10.0848	22.1971	29.5611	14.341	1.03639	0.0217673	0.999649	Tigd3	19	5891139	5894107	-	2114	protein_coding	tigger transposable element derived 3 [Source:MGI Symbol;Acc:MGI:2681860]	-	43	23	44	32	18	53	13	18	26	20	0	17	20	7	10	25	0.669691	0.46714	0.55217
ENSMUSG00000055809	113.753	33.4893	67.5749	96.7695	69.5075	81.4639	50.7329	77.2076	35.8623	39.5769	33.1394	9.68848	22.6691	28.9824	66.5599	55.9366	73.8123	36.5519	1.01821	0.00296769	0.999649	Dnaaf3	7	4522933	4532453	-	2224	protein_coding	dynein, axonemal assembly factor 3 [Source:MGI Symbol;Acc:MGI:3588207]	-	137	31	101	104	64	77	36	61	39	43	28	12	24	27	66	63	2.02813	0.598482	1.20479
ENSMUSG00000069083	9.96375	20.5257	8.69776	20.4705	14.1187	11.6377	42.2774	24.0483	13.7932	6.44275	15.3861	4.03687	5.66728	3.22027	17.1442	8.87883	18.9675	9.32119	1.0152	0.0346374	0.999649	Gm10259	3	25211016	25212605	-	1590	processed_pseudogene	predicted pseudogene 10259 [Source:MGI Symbol;Acc:MGI:3704211]	-	12	19	13	22	13	11	30	19	15	7	13	5	6	3	17	10	0.248482	0.513075	0.216906
ENSMUSG00000080859	21.5881	21.606	28.7695	60.4809	71.6796	51.8407	70.4623	56.9564	24.8277	17.4875	33.1394	26.6433	27.3919	19.3216	16.1357	26.6365	47.923	23.948	0.992958	0.00239384	0.995972	Rpl10-ps1	2	105554201	105554845	-	645	transcribed_processed_pseudogene	ribosomal protein L10, pseudogene 1 [Source:MGI Symbol;Acc:MGI:3650909]	-	26	20	43	65	66	49	50	45	27	19	28	33	29	18	16	30	1.32716	1.33136	1.76862
ENSMUSG00000021066	27.4003	2.1606	21.4099	41.8714	96.6589	57.1305	40.8682	34.1738	24.8277	17.4875	9.4684	10.4959	14.1682	31.1293	39.3309	15.9819	40.2092	20.3612	0.980778	0.0496738	0.999649	Atl1	12	69892614	69966417	+	9175	protein_coding	atlastin GTPase 1 [Source:MGI Symbol;Acc:MGI:1921241]	-	33	2	32	45	89	54	29	27	27	19	8	13	15	29	39	18	0.118418	0.00935941	0.0925271
ENSMUSG00000101111	65.5947	25.9272	57.5391	147.946	183.543	162.928	302.988	169.603	79.081	89.2781	50.8926	27.4507	63.2846	78.36	111.942	67.4791	139.509	70.971	0.972099	0.0133474	0.999649	Gm28437	1	24613189	24613971	-	783	unprocessed_pseudogene	predicted gene 28437 [Source:MGI Symbol;Acc:MGI:5579143]	-	79	24	86	159	169	154	215	134	86	97	43	34	67	73	111	76	3.32182	1.31605	2.91381
ENSMUSG00000043192	13.285	27.0075	27.4314	17.679	17.3769	20.1015	43.6866	32.9081	9.19546	13.8059	16.5697	19.377	11.3346	16.1014	3.02545	13.3182	24.9345	12.841	0.945025	0.0135057	0.999649	Gm1840	8	5639580	5641011	+	1432	processed_pseudogene	predicted gene 1840 [Source:MGI Symbol;Acc:MGI:3037698]	-	16	25	41	19	16	19	31	26	10	15	14	24	12	15	3	15	0.367865	0.749586	0.759567
ENSMUSG00000030089	596.164	677.349	788.82	421.505	667.924	709.9	529.877	732.839	273.105	292.685	314.824	364.933	326.813	322.027	365.071	414.641	640.547	334.262	0.938335	3.59e-12	4.8e-08	Slc41a3	6	90604725	90646412	+	2911	protein_coding	solute carrier family 41, member 3 [Source:MGI Symbol;Acc:MGI:1918949]	-	718	627	1179	453	615	671	376	579	297	318	266	452	346	300	362	467	8.12069	9.24804	10.7448
ENSMUSG00000070868	46.4975	58.3363	20.7408	35.3581	78.1959	69.8262	87.3733	48.0965	26.6668	60.7459	23.671	28.2581	26.4473	12.8811	25.2121	26.6365	55.5531	28.8148	0.935727	0.00652053	0.999649	Skint3	4	112232245	112300468	+	3843	protein_coding	selection and upkeep of intraepithelial T cells 3 [Source:MGI Symbol;Acc:MGI:3045331]	-	56	54	31	38	72	66	62	38	29	66	20	35	28	12	25	30	0.479765	0.60332	0.214001
ENSMUSG00000081221	14.9456	51.8545	28.1005	55.8285	31.4956	44.4349	52.1421	45.5651	25.7473	29.4526	14.2026	17.7622	31.17	15.0279	18.1527	16.8698	40.5458	21.0481	0.933588	0.00373517	0.999649	Gm14760	X	80193854	80194852	-	999	processed_pseudogene	predicted gene 14760 [Source:MGI Symbol;Acc:MGI:3709612]	-	18	48	42	60	29	42	37	36	28	32	12	22	33	14	18	19	0.593223	2.063	1.11534
ENSMUSG00000080242	59.7825	45.3727	46.8341	90.2561	89.0565	85.6958	78.9178	124.038	36.7818	45.0992	31.9558	30.6802	40.6155	44.0104	54.4581	41.7305	77.4942	40.6665	0.924171	0.000166467	0.222284	Atp6v0c-ps2	6	37806086	37806550	+	465	processed_pseudogene	ATPase, H+ transporting, lysosomal V0 subunit C, pseudogene 2 [Source:MGI Symbol;Acc:MGI:2151816]	-	72	42	70	97	82	81	56	98	40	49	27	38	43	41	54	47	5.09789	3.87812	3.99365
ENSMUSG00000100863	5.81219	11.8833	20.7408	22.3314	17.3769	32.7972	23.9572	30.3767	11.9541	8.28353	10.6519	12.1106	7.55637	11.8077	15.1273	9.76671	20.6595	10.9073	0.913347	0.0186205	0.999649	Gm12669	4	91805547	91806555	-	1009	processed_pseudogene	predicted gene 12669 [Source:MGI Symbol;Acc:MGI:3651683]	-	7	11	31	24	16	31	17	24	13	9	9	15	8	11	15	11	0.228411	0.468086	0.815072
ENSMUSG00000101249	26.57	25.9272	22.0789	95.839	89.0565	96.2756	187.43	111.381	39.5405	38.6565	54.4433	28.2581	34.9482	52.5978	70.5939	28.4122	81.8198	43.4313	0.909807	0.0270683	0.999649	Gm29216	1	24615706	24616197	-	492	unprocessed_pseudogene	predicted gene 29216 [Source:MGI Symbol;Acc:MGI:5579922]	-	32	24	33	103	82	91	133	88	43	42	46	35	37	49	70	32	2.14139	2.09445	1.7794
ENSMUSG00000035394	83.8615	90.7453	103.704	150.737	194.404	400.972	118.377	49.3622	87.3569	84.6761	84.032	94.4627	64.2292	92.3145	43.3648	84.3489	149.02	79.3481	0.908913	0.00802657	0.999649	Cfap53	18	74283090	74359986	+	2600	protein_coding	cilia and flagella associated protein 53 [Source:MGI Symbol;Acc:MGI:1921703]	-	101	84	155	162	179	379	84	39	95	92	71	117	68	86	43	95	1.27897	1.38717	1.58155
ENSMUSG00000064358	102.959	71.2999	89.6539	254.95	216.125	288.827	665.164	418.946	168.277	152.785	151.494	72.6636	90.6765	223.272	204.722	80.7973	263.491	143.086	0.879326	0.0259531	0.999649	mt-Co3	MT	8607	9390	+	784	protein_coding	mitochondrially encoded cytochrome c oxidase III [Source:MGI Symbol;Acc:MGI:102502]	-	124	66	134	274	199	273	472	331	183	166	128	90	96	208	203	91	5.20735	3.61453	4.53434
ENSMUSG00000056412	14.1153	20.5257	13.3812	22.3314	14.1187	27.5073	23.9572	24.0483	7.35637	11.0447	8.28485	23.4138	3.77819	5.36712	17.1442	9.76671	19.9981	10.7695	0.873169	0.0341497	0.999649	Gm12396	4	40775259	40775564	-	306	processed_pseudogene	predicted gene 12396 [Source:MGI Symbol;Acc:MGI:3649201]	-	17	19	20	24	13	26	17	19	8	12	7	29	4	5	17	11	1.8291	2.66598	1.73394
ENSMUSG00000082062	33.2125	16.2045	32.7839	70.7162	58.6469	53.9566	35.2312	51.8936	26.6668	15.6467	23.671	16.9548	36.8373	17.1748	36.3054	22.1971	44.0807	24.4317	0.851846	0.0095354	0.999649	Ftl2-ps	4	125504288	125504839	+	552	processed_pseudogene	ferritin light polypeptide 2, pseudogene [Source:MGI Symbol;Acc:MGI:95590]	-	40	15	49	76	54	51	25	41	29	17	20	21	39	16	36	25	2.38579	1.16675	2.35495
ENSMUSG00000073640	39.855	15.1242	35.4601	43.7324	35.8398	38.087	53.5514	70.8791	29.4255	32.2137	15.3861	33.1023	30.2255	17.1748	15.1273	10.6546	41.5661	22.9137	0.847546	0.0134548	0.999649	Rpl27-ps3	18	6332590	6333064	+	475	protein_coding	ribosomal protein L27, pseudogene 3 [Source:MGI Symbol;Acc:MGI:3646174]	-	48	14	53	47	33	36	38	56	32	35	13	41	32	16	15	12	3.32704	1.26549	2.96011
ENSMUSG00000090799	58.9522	60.4969	57.5391	80.0209	79.282	105.797	18.3202	75.9419	32.1841	46.94	7.1013	20.1843	30.2255	49.3775	59.5005	53.273	67.0438	37.3483	0.84439	0.0247223	0.999649	Klhl33	14	50888582	50897507	-	6300	protein_coding	kelch-like 33 [Source:MGI Symbol;Acc:MGI:3644593]	-	71	56	86	86	73	100	13	60	35	51	6	25	32	46	59	60	0.371047	0.381656	0.362146
ENSMUSG00000019989	39.855	84.2635	32.1148	33.4971	71.6796	32.7972	56.3699	13.9227	25.7473	25.771	22.4874	50.8645	11.3346	9.66082	34.2884	23.085	45.5625	25.4049	0.835759	0.0365557	0.999649	Enpp3	10	24772406	24842823	-	6017	protein_coding	ectonucleotide pyrophosphatase/phosphodiesterase 3 [Source:MGI Symbol;Acc:MGI:2143702]	-	48	78	48	36	66	31	40	11	28	28	19	63	12	9	34	26	0.262647	0.556595	0.211634
ENSMUSG00000094388	24.9094	11.8833	19.4027	29.7752	34.7537	24.3334	64.8254	45.5651	27.5864	21.169	29.5887	11.3032	10.39	16.1014	17.1442	9.76671	31.931	17.8812	0.830044	0.0329983	0.999649	Gm8783	19	40622460	40622981	+	522	processed_pseudogene	predicted pseudogene 8783 [Source:MGI Symbol;Acc:MGI:3646027]	-	30	11	29	32	32	23	46	36	30	23	25	14	11	15	17	11	1.89218	0.904787	1.47385
ENSMUSG00000081604	57.2916	27.0075	77.6108	81.8819	87.9704	122.725	69.0531	102.522	46.8969	39.5769	52.0762	52.4793	45.3382	37.5698	35.2969	42.6184	78.2577	43.9816	0.829626	0.00147689	0.788837	Gm11518	11	94037218	94037628	-	411	processed_pseudogene	predicted gene 11518 [Source:MGI Symbol;Acc:MGI:3650306]	-	69	25	116	88	81	116	49	81	51	43	44	65	48	35	35	48	5.52737	2.6117	7.48758
ENSMUSG00000100862	78.0494	56.1757	50.1794	219.592	209.609	224.29	436.866	221.497	91.0351	63.5071	87.5827	33.9097	144.516	135.251	176.485	110.097	187.032	105.298	0.826854	0.0417159	0.999649	Gm10925	1	24613974	24614651	-	678	unprocessed_pseudogene	predicted gene 10925 [Source:MGI Symbol;Acc:MGI:3809095]	-	94	52	75	236	193	212	310	175	99	69	74	42	153	126	175	124	4.56467	3.29305	2.93465
ENSMUSG00000031174	25.7397	34.5696	57.5391	64.2028	55.3888	40.203	47.9144	55.6907	48.736	25.771	21.3039	28.2581	27.3919	16.1014	34.2884	13.3182	47.656	26.8961	0.822127	0.00675811	0.999649	Rpgr	X	10073621	10216920	-	7247	protein_coding	retinitis pigmentosa GTPase regulator [Source:MGI Symbol;Acc:MGI:1344037]	-	31	32	86	69	51	38	34	44	53	28	18	35	29	15	34	15	0.140836	0.18959	0.314822
ENSMUSG00000040323	16.6062	12.9636	22.0789	22.3314	28.2374	16.9276	23.9572	48.0965	14.7127	7.36314	9.4684	18.5696	13.2237	7.51397	12.1018	23.9728	23.8999	13.3658	0.819448	0.0312711	0.999649	Gm15429	1	161726242	161727489	-	798	processed_pseudogene	predicted pseudogene 15429 [Source:MGI Symbol;Acc:MGI:3642423]	-	20	12	33	24	26	16	17	38	16	8	8	23	14	7	12	27	0.82516	0.645658	1.09707
ENSMUSG00000043801	42.3459	39.9711	56.2009	99.5609	74.9378	52.8987	85.9641	102.522	48.736	32.2137	44.9749	16.9548	49.1164	35.423	43.3648	43.5063	69.3001	39.2862	0.816787	0.00381891	0.999649	Oaz1-ps	17	17345456	17346140	-	685	processed_pseudogene	ornithine decarboxylase antizyme 1, pseudogene [Source:MGI Symbol;Acc:MGI:108188]	-	51	37	84	107	69	50	61	81	53	35	38	21	52	33	43	49	2.45127	2.31919	3.25322
ENSMUSG00000045625	58.9522	56.1757	48.8413	49.3152	7.60238	48.6668	26.7757	54.425	21.1496	42.3381	35.5065	19.377	27.3919	23.6153	5.04242	25.7486	43.8443	25.0212	0.813699	0.0451657	0.999649	Pigz	16	31933851	31946046	+	2541	protein_coding	phosphatidylinositol glycan anchor biosynthesis, class Z [Source:MGI Symbol;Acc:MGI:2443822]	-	71	52	73	53	7	46	19	43	23	46	30	24	29	22	5	29	0.919951	0.878664	0.762155
ENSMUSG00000032285	130.359	212.819	218.113	208.427	264.997	641.132	270.575	191.12	229.887	193.282	175.165	165.512	197.41	92.3145	89.7551	76.3579	267.193	152.46	0.808565	0.00841647	0.999649	Dnaja4	9	54698873	54716315	+	3589	protein_coding	DnaJ heat shock protein family (Hsp40) member A4 [Source:MGI Symbol;Acc:MGI:1927638]	-	157	197	326	224	244	606	192	151	250	210	148	205	209	86	89	86	1.44025	2.35677	2.40974
ENSMUSG00000106574	31.5519	25.9272	51.5175	35.3581	44.5282	37.0291	64.8254	58.2221	22.0691	29.4526	20.1203	33.1023	20.78	23.6153	22.1866	26.6365	43.6199	24.7454	0.804258	0.00204456	0.962	Gm2451	3	139649379	139650377	+	999	processed_pseudogene	predicted pseudogene 2451 [Source:MGI Symbol;Acc:MGI:3780618]	-	38	24	77	38	41	35	46	46	24	32	17	41	22	22	22	30	1.25236	1.0315	2.0448
ENSMUSG00000105359	37.3641	83.1832	79.618	93.978	93.4007	81.4639	36.6404	103.787	46.8969	16.5671	34.3229	58.1309	59.5064	76.2131	20.1697	38.179	76.1794	43.7482	0.800178	0.0160422	0.999649	Rpl21-ps10	3	38107443	38107922	-	480	processed_pseudogene	ribosomal protein L21, pseudogene 10 [Source:MGI Symbol;Acc:MGI:3643358]	-	45	77	119	101	86	77	26	82	51	18	29	72	63	71	20	43	3.08661	6.88769	6.57705
ENSMUSG00000080848	58.1219	62.6575	137.826	89.3257	87.9704	87.8118	50.7329	106.319	91.0351	58.9051	20.1203	58.1309	67.0628	24.6888	36.3054	37.2911	85.0956	49.1924	0.788912	0.0123913	0.999649	Gm9385	9	116040593	116041064	-	472	processed_pseudogene	predicted pseudogene 9385 [Source:MGI Symbol;Acc:MGI:3646182]	-	70	58	206	96	81	83	36	84	99	64	17	72	71	23	36	42	4.88278	5.27607	11.5785
ENSMUSG00000093674	11149.4	11650	13622	7816.93	7835.88	9218.12	7564.84	7763.79	5610.15	3629.11	6572.25	3812.42	8499.98	4954.93	7756.25	3518.68	9577.62	5544.22	0.788814	5.55e-05	0.0988843	Rpl41	10	128548114	128549305	-	1168	protein_coding	ribosomal protein L41 [Source:MGI Symbol;Acc:MGI:1915195]	-	13428	10784	20360	8401	7215	8713	5368	6134	6101	3943	5553	4722	8999	4616	7691	3963	378.512	396.425	462.445
ENSMUSG00000110679	31.5519	17.2848	36.7982	37.219	47.7864	35.9711	50.7329	54.425	34.0232	23.0098	24.8545	17.7622	19.8355	20.3951	22.1866	17.7577	38.9712	22.4781	0.787873	0.00480234	0.999649	Rpl10-ps5	8	94222993	94223634	+	642	processed_pseudogene	ribosomal protein L10, pseudogene 5 [Source:MGI Symbol;Acc:MGI:3781583]	-	38	16	55	40	44	34	36	43	37	25	21	22	21	19	22	20	1.94877	1.07006	2.27276
ENSMUSG00000091971	3474.86	3823.19	5213.98	4512.81	5560.6	18944.1	7591.61	6503.15	6738.43	2858.74	1924.45	3297.31	3149.12	7740.46	2989.15	3820.56	6953.03	4064.78	0.774439	0.0392761	0.999649	Hspa1a	17	34969190	34972156	-	2967	protein_coding	heat shock protein 1A [Source:MGI Symbol;Acc:MGI:96244]	-	4185	3539	7793	4850	5120	17906	5387	5138	7328	3106	1626	4084	3334	7211	2964	4303	46.4396	51.2138	69.6807
ENSMUSG00000069939	123.717	129.636	169.941	182.373	169.425	193.609	195.885	232.888	100.231	120.571	78.1143	134.024	85.9537	92.3145	91.772	110.097	174.684	101.635	0.774088	5.04e-06	0.0149456	Gm12070	11	26786633	26787634	+	1002	processed_pseudogene	predicted gene 12070 [Source:MGI Symbol;Acc:MGI:3650751]	-	149	120	254	196	156	183	139	184	109	131	66	166	91	86	91	124	4.89587	5.14207	6.72498
ENSMUSG00000110631	5165.37	1805.18	3505.87	5414.44	5647.48	4593.72	5811.73	4297.04	4127.84	2806.28	3526.98	1528.36	2033.61	1741.09	3081.93	2383.97	4530.11	2653.76	0.771527	0.000639067	0.519264	Gm42047	8	121833247	121841178	+	5647	lincRNA	predicted gene, 42047 [Source:MGI Symbol;Acc:MGI:5624932]	-	6221	1671	5240	5819	5200	4342	4124	3395	4489	3049	2980	1893	2153	1622	3056	2685	36.2705	12.7052	24.6172
ENSMUSG00000066632	49.8187	49.6939	54.8628	60.4809	53.2167	53.9566	67.6438	62.0192	36.7818	28.5322	46.1584	62.1677	15.1127	21.4685	33.28	21.3092	56.4616	33.1013	0.765843	0.00574764	0.999649	Pgk1-rs7	12	10898986	10900240	-	1255	processed_pseudogene	phosphoglycerate kinase-1, related sequence-7 [Source:MGI Symbol;Acc:MGI:97562]	-	60	46	82	65	49	51	48	49	40	31	39	77	16	20	33	24	1.57405	1.57376	1.73339
ENSMUSG00000053004	114.583	257.112	115.747	100.491	72.7657	126.957	64.8254	97.4587	76.3223	55.2236	114.804	125.143	56.6728	16.1014	57.4836	63.9276	118.742	70.7098	0.748117	0.031867	0.999649	Hrh1	6	114397936	114483296	+	4450	protein_coding	histamine receptor H1 [Source:MGI Symbol;Acc:MGI:107619]	-	138	238	173	108	67	120	46	77	83	60	97	155	60	15	57	72	1.02101	2.29637	1.03136
ENSMUSG00000089764	21.5881	27.0075	15.3884	30.7057	55.3888	45.4928	29.5942	27.8453	19.3105	24.8506	20.1203	8.88111	19.8355	27.909	13.1103	17.7577	31.6264	18.9719	0.735401	0.0301061	0.999649	Gm16580	17	26269336	26270379	+	1044	processed_pseudogene	predicted gene 16580 [Source:MGI Symbol;Acc:MGI:4415000]	-	26	25	23	33	51	43	21	22	21	27	17	11	21	26	13	20	0.819943	1.02817	0.584457
ENSMUSG00000082035	13.285	32.409	24.0861	32.5666	34.7537	39.145	31.0034	49.3622	22.0691	19.3282	11.8355	15.3401	19.8355	26.8356	22.1866	15.9819	32.0764	19.1766	0.731305	0.0167193	0.999649	Rpl17-ps8	X	96484859	96485479	+	621	processed_pseudogene	ribosomal protein L17, pseudogene 8 [Source:MGI Symbol;Acc:MGI:3802129]	-	16	30	36	35	32	37	22	39	24	21	10	19	21	25	22	18	0.84828	2.07422	1.53793
ENSMUSG00000039476	40.6853	133.957	60.8843	68.8552	106.433	39.145	45.0959	37.9709	52.4141	58.9051	27.2216	42.7908	34.9482	39.7167	49.4157	15.9819	66.6284	40.1743	0.729246	0.0318153	0.999649	Prrx2	2	30834972	30881251	+	1961	protein_coding	paired related homeobox 2 [Source:MGI Symbol;Acc:MGI:98218]	Homeobox	49	124	91	74	98	37	32	30	57	64	23	53	37	37	49	18	0.822677	2.71499	1.23109
ENSMUSG00000020808	57.2916	37.8105	48.1722	52.1066	53.2167	8.46378	108.512	73.4105	34.0232	35.8953	18.9368	21.7991	34.0037	49.3775	38.3224	32.8517	54.873	33.1512	0.721662	0.0490476	0.999649	Pimreg	11	72042032	72047370	+	2529	protein_coding	PICALM interacting mitotic regulator [Source:MGI Symbol;Acc:MGI:1924434]	-	69	35	72	56	49	8	77	58	37	39	16	27	36	46	38	37	0.898279	0.594215	0.755282
ENSMUSG00000003354	480.751	419.157	516.513	342.415	375.775	464.45	242.39	493.622	276.783	225.496	234.343	339.904	229.525	278.017	170.434	269.916	416.884	253.052	0.720953	1.84e-05	0.0445938	Ccdc65	15	98708207	98723336	+	1992	protein_coding	coiled-coil domain containing 65 [Source:MGI Symbol;Acc:MGI:2146001]	-	579	388	772	368	346	439	172	390	301	245	198	421	243	259	169	304	9.56974	8.36309	10.2814
ENSMUSG00000061684	99.6375	111.271	169.941	199.122	195.49	121.667	160.654	150.618	152.645	82.8353	76.9307	72.6636	110.512	47.2307	92.7805	97.6671	151.05	91.6581	0.71888	0.00173964	0.893437	Rpl21-ps8	18	82523544	82524021	-	478	processed_pseudogene	ribosomal protein L21, pseudogene 8 [Source:MGI Symbol;Acc:MGI:3648345]	-	120	103	254	214	180	115	114	119	166	90	65	90	117	44	92	110	8.26541	9.25196	14.0971
ENSMUSG00000034035	104.619	88.5847	73.5965	124.684	105.347	93.1016	80.3271	140.492	77.2419	41.4177	62.7281	61.3604	68.0074	65.4789	52.4412	71.9185	101.344	62.5742	0.693145	0.000267139	0.298048	Ccdc17	4	116596654	116600266	+	2634	protein_coding	coiled-coil domain containing 17 [Source:MGI Symbol;Acc:MGI:1915667]	-	126	82	110	134	97	88	57	111	84	45	53	76	72	61	52	81	1.57495	1.33666	1.1079
ENSMUSG00000081485	113.753	95.0665	123.107	86.5342	90.1425	171.392	60.5976	125.304	47.8164	57.9847	81.6649	53.2866	57.6173	85.8739	88.7466	66.5912	108.237	67.4477	0.689194	0.00212682	0.962	Gm12338	11	75599763	75599954	-	192	processed_pseudogene	predicted gene 12338 [Source:MGI Symbol;Acc:MGI:3650622]	-	137	88	184	93	83	162	43	99	52	63	69	66	61	80	88	75	23.4926	19.6791	25.4239
ENSMUSG00000019817	39.0247	96.1468	43.4888	65.1333	45.6143	136.479	98.6473	36.7052	57.9314	57.0643	50.8926	49.2498	30.2255	31.1293	34.2884	39.9547	70.1549	43.842	0.673155	0.0322445	0.999649	Plagl1	10	13060504	13131694	+	7819	protein_coding	pleiomorphic adenoma gene-like 1 [Source:MGI Symbol;Acc:MGI:1100874]	zf-C2H2	47	89	65	70	42	129	70	29	63	62	43	61	32	29	34	45	0.197905	0.488723	0.22054
ENSMUSG00000060438	171.875	64.8181	183.322	198.191	132.499	106.855	111.33	172.135	123.219	57.9847	92.3169	90.4258	49.1164	115.93	81.6872	110.985	142.628	90.2082	0.663965	0.00859965	0.999649	Rps10-ps1	3	95622278	95622772	+	495	processed_pseudogene	ribosomal protein S10, pseudogene 1 [Source:MGI Symbol;Acc:MGI:3644167]	-	207	60	274	213	122	101	79	136	134	63	78	112	52	108	81	125	13.7682	5.2044	14.6849
ENSMUSG00000020022	959.011	301.404	772.763	810.444	614.707	725.77	286.077	954.336	321.841	578.007	214.223	408.531	546.893	741.736	337.842	289.45	678.064	429.815	0.658205	0.0182871	0.999649	Ndufa12	10	94198720	94221443	+	1569	protein_coding	NADH:ubiquinone oxidoreductase subunit A12 [Source:MGI Symbol;Acc:MGI:1913664]	-	1155	279	1155	871	566	686	203	754	350	628	181	506	579	691	335	326	24.2365	7.63494	19.5292
ENSMUSG00000093798	49.8187	52.9348	51.5175	86.5342	109.692	69.8262	81.7363	89.8645	58.851	51.542	36.69	52.4793	34.0037	54.7446	47.3987	37.2911	73.9905	46.625	0.658155	0.00425446	0.999649	Gm8355	10	14745362	14747302	-	1941	processed_pseudogene	predicted pseudogene 8355 [Source:MGI Symbol;Acc:MGI:3645191]	-	60	49	77	93	101	66	58	71	64	56	31	65	36	51	47	42	1.01774	1.08391	1.05242
ENSMUSG00000061167	13.285	19.4454	19.4027	15.8181	32.5816	24.3334	25.3664	20.2512	20.23	15.6467	9.4684	12.1106	15.1127	10.7342	15.1273	8.87883	21.3105	13.4136	0.65373	0.0442326	0.999649	Rpl15-ps3	9	22185607	22186221	-	615	processed_pseudogene	ribosomal protein L15, pseudogene 3 [Source:MGI Symbol;Acc:MGI:3782952]	-	16	18	29	17	30	23	18	16	22	17	8	15	16	10	15	10	0.856556	1.25667	1.25097
ENSMUSG00000022546	76.3887	86.4241	107.049	74.4381	89.0565	80.406	152.199	75.9419	41.3796	84.6761	65.0952	85.5816	49.1164	9.66082	48.4072	87.0125	92.7379	58.8662	0.651095	0.0441795	0.999649	Gpt	15	76695716	76699686	+	2941	protein_coding	glutamic pyruvic transaminase, soluble [Source:MGI Symbol;Acc:MGI:95802]	-	92	80	160	80	82	76	108	60	45	92	55	106	52	9	48	98	1.02992	1.16794	1.44328
ENSMUSG00000038085	244.112	223.622	342.558	503.387	536.511	348.073	501.692	269.594	271.266	264.153	147.944	157.438	356.094	203.951	255.146	238.84	371.194	236.854	0.647023	0.00404685	0.999649	Cnbd2	2	156312299	156375638	+	3879	protein_coding	cyclic nucleotide binding domain containing 2 [Source:MGI Symbol;Acc:MGI:1918123]	-	294	207	512	541	494	329	356	213	295	287	125	195	377	190	253	269	2.49539	2.29126	3.50167
ENSMUSG00000062328	4692.93	2311.84	4296.03	4250.41	4579.89	1584.84	2005.36	4041.37	5187.16	1745.06	2673.64	2023.28	1588.73	2009.45	1326.16	1441.92	3470.33	2249.42	0.625636	0.0237534	0.999649	Rpl17	18	75000477	75003381	+	775	protein_coding	ribosomal protein L17 [Source:MGI Symbol;Acc:MGI:2448270]	-	5652	2140	6421	4568	4217	1498	1423	3193	5641	1896	2259	2506	1682	1872	1315	1624	240.111	118.56	219.799
ENSMUSG00000020544	147.796	109.11	214.768	103.283	41.2701	117.435	95.8288	118.976	47.8164	57.0643	36.69	66.2046	103.9	75.1397	97.8229	132.295	118.558	77.1166	0.622747	0.0443849	0.999649	Cox11	11	90638173	90644931	+	1423	protein_coding	cytochrome c oxidase assembly protein 11, copper chaperone [Source:MGI Symbol;Acc:MGI:1917052]	-	178	101	321	111	38	111	68	94	52	62	31	82	110	70	97	149	4.11838	3.04748	5.98447
ENSMUSG00000096617	273.173	298.163	374.673	415.923	375.775	243.334	312.853	420.212	194.944	166.591	256.83	345.556	150.183	197.51	228.926	229.962	339.263	221.313	0.615754	0.000574056	0.49454	Gm5559	5	95861714	95862715	+	1002	processed_pseudogene	predicted gene 5559 [Source:MGI Symbol;Acc:MGI:3779498]	-	329	276	560	447	346	230	222	332	212	181	217	428	159	184	227	259	10.8103	11.8268	14.8267
ENSMUSG00000060198	44.8369	54.0151	84.3014	108.866	94.4868	81.4639	88.7825	111.381	67.1269	59.8255	92.3169	29.8728	49.1164	67.6257	35.2969	37.2911	83.5167	54.809	0.610803	0.0256444	0.999649	Gm11353	13	26492554	26493180	+	627	processed_pseudogene	predicted gene 11353 [Source:MGI Symbol;Acc:MGI:3649794]	-	54	50	126	117	87	77	63	88	73	65	78	37	52	63	35	42	2.83555	3.42395	5.33124
ENSMUSG00000066245	101.298	66.9787	92.9992	111.657	103.175	97.3335	54.9606	136.695	86.4373	81.9149	49.7091	37.9465	80.2865	56.8915	50.4242	57.7124	95.6372	62.6653	0.610699	0.00854271	0.999649	Gm10156	7	107863039	107863500	+	462	processed_pseudogene	predicted gene 10156 [Source:MGI Symbol;Acc:MGI:3642344]	-	122	62	139	120	95	92	39	108	94	89	42	47	85	53	50	65	8.69418	5.76201	7.98175
ENSMUSG00000085622	105.45	127.476	61.5534	96.7695	152.048	96.2756	108.512	99.9901	58.851	79.1538	85.2156	73.471	60.451	65.4789	61.5175	71.9185	106.009	69.5071	0.604956	0.00144175	0.785781	3110056K07Rik	12	70991615	71015832	-	3153	processed_transcript	RIKEN cDNA 3110056K07 gene [Source:MGI Symbol;Acc:MGI:1920454]	-	127	118	92	104	140	91	77	79	64	86	72	91	64	61	61	81	1.32614	1.60688	0.774086
ENSMUSG00000063696	111.262	70.2196	143.179	131.197	103.175	174.566	119.786	88.5988	107.587	63.5071	81.6649	100.114	69.8965	68.6991	56.4751	73.6943	117.748	77.7048	0.600603	0.00445425	0.999649	Gm8730	8	102864845	102865798	-	954	processed_pseudogene	predicted pseudogene 8730 [Source:MGI Symbol;Acc:MGI:3644565]	-	134	65	214	141	95	165	85	70	117	69	69	124	74	64	56	83	4.62453	2.92543	5.95101
ENSMUSG00000022602	494.036	646.02	625.57	569.451	572.351	757.509	598.93	455.651	565.521	298.207	318.375	424.678	342.87	626.88	279.35	260.15	589.94	389.504	0.599151	0.00143964	0.785781	Arc	15	74669083	74672570	-	3057	protein_coding	activity regulated cytoskeletal-associated protein [Source:MGI Symbol;Acc:MGI:88067]	-	595	598	935	612	527	716	425	360	615	324	269	526	363	584	277	293	6.40815	8.39905	8.11412
ENSMUSG00000047965	102.128	212.819	215.437	187.026	149.876	119.551	111.33	164.541	110.346	117.81	188.184	123.528	72.7301	66.5523	59.5005	101.219	157.838	104.984	0.591139	0.0184133	0.999649	Rpl9-ps7	2	70458982	70459560	+	579	processed_pseudogene	ribosomal protein L9, pseudogene 7 [Source:MGI Symbol;Acc:MGI:3642824]	-	123	197	322	201	138	113	79	130	120	128	159	153	77	62	59	114	6.99419	14.6087	14.7538
ENSMUSG00000004018	141.983	162.045	140.502	124.684	205.264	243.334	101.466	139.227	77.2419	77.313	34.3229	92.8479	120.902	150.279	151.273	139.398	157.313	105.447	0.576705	0.0327352	0.999649	Fancl	11	26386135	26471876	+	3372	protein_coding	Fanconi anemia, complementation group L [Source:MGI Symbol;Acc:MGI:1914280]	-	171	150	210	134	189	230	72	110	84	84	29	115	128	140	150	157	1.66963	1.90998	1.65218
ENSMUSG00000059195	352.052	285.2	434.888	595.504	569.093	552.262	680.666	712.588	342.991	339.625	360.983	268.855	316.423	459.425	420.538	325.853	522.782	354.337	0.560232	0.00216131	0.962	Gm12715	4	103563402	103564529	+	1128	processed_pseudogene	predicted gene 12715 [Source:MGI Symbol;Acc:MGI:3650759]	-	424	264	650	640	524	522	483	563	373	369	305	333	335	428	417	367	12.3756	10.0489	15.2873
ENSMUSG00000006014	295.591	526.107	250.228	171.208	256.309	148.116	384.724	182.26	149.886	199.725	286.419	167.934	131.292	202.877	205.731	163.37	276.818	188.404	0.555581	0.0255967	0.999649	Prg4	1	150449412	150466165	-	4280	protein_coding	proteoglycan 4 (megakaryocyte stimulating factor, articular superficial zone protein) [Source:MGI Symbol;Acc:MGI:1891344]	-	356	487	374	184	236	140	273	144	163	217	242	208	139	189	204	184	2.73853	4.88551	2.31821
ENSMUSG00000082016	146.135	178.25	169.272	200.983	195.49	194.667	152.199	168.338	100.231	112.288	214.223	187.311	82.1756	82.6536	87.7381	93.2277	175.667	119.981	0.551307	0.0119961	0.999649	Pgam1-ps2	7	27469771	27470535	-	765	processed_pseudogene	phosphoglycerate mutase 1, pseudogene 2 [Source:MGI Symbol;Acc:MGI:3645709]	-	176	165	253	216	180	184	108	133	109	122	181	232	87	77	87	105	7.57464	9.26077	8.77373
ENSMUSG00000049588	154.438	175.009	229.487	175.86	143.359	197.841	121.195	198.715	114.024	72.711	134.925	104.959	111.457	112.71	147.239	169.586	174.488	120.951	0.532483	0.00386962	0.999649	Ccdc69	11	55049731	55078131	-	1848	protein_coding	coiled-coil domain containing 69 [Source:MGI Symbol;Acc:MGI:1196234]	-	186	162	343	189	132	187	86	157	124	79	114	130	118	105	146	191	3.31377	3.76389	4.92399
ENSMUSG00000058542	346.24	208.498	349.249	312.64	493.069	514.175	425.593	416.415	276.783	202.486	133.741	357.666	215.357	306.999	399.36	232.625	383.235	265.627	0.527398	0.0163637	0.999649	Gm15590	17	6131854	6132405	-	552	processed_pseudogene	predicted gene 15590 [Source:MGI Symbol;Acc:MGI:3831433]	-	417	193	522	336	454	486	302	329	301	220	113	443	228	286	396	262	24.8718	15.0121	25.0875
ENSMUSG00000037108	123.717	84.2635	132.474	133.058	124.896	167.16	119.786	132.898	74.4832	134.377	49.7091	62.1677	53.8392	124.517	98.8314	110.097	127.281	88.5028	0.52424	0.0236199	0.999649	Zcwpw1	5	137787798	137822621	+	5697	protein_coding	zinc finger, CW type with PWWP domain 1 [Source:MGI Symbol;Acc:MGI:2685899]	-	149	78	198	143	115	158	85	105	81	146	42	77	57	116	98	124	0.861095	0.587858	0.922028
ENSMUSG00000061724	35.7034	41.0514	46.1651	69.7857	48.8725	81.4639	74.6901	51.8936	40.46	37.7361	46.1584	26.6433	34.0037	40.7901	50.4242	36.4032	56.2032	39.0774	0.522612	0.0281264	0.999649	Gm2423	13	13232161	13232893	-	733	processed_pseudogene	predicted gene 2423 [Source:MGI Symbol;Acc:MGI:3805957]	-	43	38	69	75	45	77	53	41	44	41	39	33	36	38	50	41	1.93141	2.22589	2.4973
ENSMUSG00000066362	48.9884	44.2924	50.1794	58.62	82.5402	75.1161	101.466	65.8163	63.4487	56.1439	52.0762	41.9834	34.0037	44.0104	33.28	40.8426	65.8773	45.7236	0.51792	0.0275093	0.999649	Rps13-ps1	8	87047689	87048226	+	538	processed_pseudogene	ribosomal protein S13, pseudogene 1 [Source:MGI Symbol;Acc:MGI:3647042]	-	59	41	75	63	76	71	72	52	69	61	44	52	36	41	33	46	3.61061	3.2721	3.69832
ENSMUSG00000078716	151.117	119.913	123.107	160.972	190.06	175.624	98.6473	84.8017	116.782	89.2781	31.9558	138.061	131.292	99.8284	94.7975	73.6943	138.03	96.9612	0.508322	0.0487611	0.999649	Tmem8b	4	43668971	43692668	+	5603	protein_coding	transmembrane protein 8B [Source:MGI Symbol;Acc:MGI:2441680]	-	182	111	184	173	175	166	70	67	127	97	27	171	139	93	94	83	1.06945	0.850603	0.871209
ENSMUSG00000062611	55.6309	68.059	61.5534	81.8819	89.0565	73.0001	62.0069	72.1448	78.1614	57.9847	18.9368	54.9014	36.8373	51.5244	41.3478	56.8245	70.4167	49.5648	0.499484	0.0400135	0.999649	Rps3a2	14	88123017	88123808	-	792	processed_pseudogene	ribosomal protein S3A2 [Source:MGI Symbol;Acc:MGI:3642853]	-	67	63	92	88	82	69	44	57	85	63	16	68	39	48	41	64	2.78523	3.41539	3.08168
ENSMUSG00000030474	2309.1	2162.76	2529.71	2259.19	1928.83	2347.64	1271.14	2145.36	1427.14	2077.33	1491.27	1328.94	1467.83	1195.79	1283.8	1777.54	2119.22	1506.2	0.493034	0.000464356	0.442896	Siglece	7	43651070	43660161	-	1849	protein_coding	sialic acid binding Ig-like lectin E [Source:MGI Symbol;Acc:MGI:1932475]	-	2781	2002	3781	2428	1776	2219	902	1695	1552	2257	1260	1646	1554	1114	1273	2002	49.5194	46.4891	54.2494
ENSMUSG00000064193	269.852	216.06	428.867	328.458	294.321	297.29	263.529	372.115	190.346	195.123	209.488	237.368	237.081	230.786	249.095	209.54	308.811	219.854	0.492538	0.000489583	0.450855	Gm4735	2	80837141	80838442	+	1302	processed_pseudogene	predicted gene 4735 [Source:MGI Symbol;Acc:MGI:3645521]	-	325	200	641	353	271	281	187	294	207	212	177	294	251	215	247	236	8.21832	6.59543	13.0609
ENSMUSG00000078636	1105.15	1287.72	2043.97	1904.68	1641.03	991.321	1038.61	1625.16	1393.11	865.169	413.059	1430.67	860.482	1035.85	1317.08	970.456	1454.71	1035.73	0.490027	0.0255149	0.999649	Gm7336	7	51746647	51747878	+	1232	processed_pseudogene	predicted gene 7336 [Source:MGI Symbol;Acc:MGI:3644851]	-	1331	1192	3055	2047	1511	937	737	1284	1515	940	349	1772	911	965	1306	1093	35.5695	41.5422	65.7848
ENSMUSG00000032845	156.099	148.001	144.517	158.181	163.994	155.522	133.878	236.685	184.829	68.1091	88.7662	139.676	101.066	126.664	86.7296	127.855	162.11	115.462	0.486394	0.0165952	0.999649	Alpk2	18	65265529	65393888	-	7782	protein_coding	alpha-kinase 2 [Source:MGI Symbol;Acc:MGI:2449492]	-	188	137	216	170	151	147	95	187	201	74	75	173	107	118	86	144	0.795385	0.755882	0.736356
ENSMUSG00000020287	176.026	132.877	200.718	141.432	230.244	187.261	194.476	197.449	99.311	171.193	66.2788	160.667	172.852	124.517	143.205	115.425	182.56	131.681	0.468222	0.0171628	0.999649	Mpg	11	32226505	32232700	+	3752	protein_coding	N-methylpurine-DNA glycosylase [Source:MGI Symbol;Acc:MGI:97073]	-	212	123	300	152	212	177	138	156	108	186	56	199	183	116	142	130	1.8603	1.40756	2.12121
ENSMUSG00000047250	2379.68	2214.62	2856.21	2281.53	2070.02	1548.87	1155.58	1846.65	1672.65	1723.9	1647.5	1599.41	1321.42	1715.33	1088.15	1060.13	2044.14	1478.56	0.467987	0.00514069	0.999649	Ptgs1	2	36230426	36252272	+	3884	protein_coding	prostaglandin-endoperoxide synthase 1 [Source:MGI Symbol;Acc:MGI:97797]	-	2866	2050	4269	2452	1906	1464	820	1459	1819	1873	1392	1981	1399	1598	1079	1194	24.2945	22.662	29.159
ENSMUSG00000020150	403.532	334.893	387.385	227.967	271.514	159.754	222.661	308.83	136.093	212.611	121.906	193.77	194.577	282.311	260.189	277.019	289.567	209.809	0.46621	0.0344381	0.999649	Gamt	10	80258151	80261012	-	1444	protein_coding	guanidinoacetate methyltransferase [Source:MGI Symbol;Acc:MGI:1098221]	-	486	310	579	245	250	151	158	244	148	231	103	240	206	263	258	312	11.081	9.21762	10.6374
ENSMUSG00000029718	367.828	1001.44	773.432	722.98	755.894	943.712	555.243	437.931	568.28	416.017	562.186	763.775	439.214	440.104	355.995	488.335	694.807	504.238	0.462419	0.0252808	0.999649	Pcolce	5	137605103	137613784	-	3823	protein_coding	procollagen C-endopeptidase enhancer protein [Source:MGI Symbol;Acc:MGI:105099]	-	443	927	1156	777	696	892	394	346	618	452	475	946	465	410	353	550	3.81514	10.4112	8.02193
ENSMUSG00000067147	67.2553	129.636	145.186	139.571	165.08	133.305	122.604	155.681	90.1155	115.049	94.684	119.491	107.678	99.8284	65.5514	76.3579	132.29	96.0945	0.458412	0.0182341	0.999649	Rpl7a-ps11	X	166854211	166855011	+	801	processed_pseudogene	ribosomal protein L7A, pseudogene 11 [Source:MGI Symbol;Acc:MGI:3644020]	-	81	120	217	150	152	126	87	123	98	125	80	148	114	93	65	86	3.32938	6.4324	7.18708
ENSMUSG00000083087	337.937	384.587	562.678	656.916	491.983	332.204	442.503	529.062	532.417	319.376	327.843	180.852	293.754	284.457	480.038	316.086	467.234	341.853	0.451396	0.0284543	0.999649	Gm11249	4	67930881	67931739	+	859	processed_pseudogene	predicted gene 11249 [Source:MGI Symbol;Acc:MGI:3650834]	-	407	356	841	706	453	314	314	418	579	347	277	224	311	265	476	356	15.5996	17.7943	25.9734
ENSMUSG00000024011	551.327	790.781	778.784	722.98	833.004	1009.31	512.966	435.4	573.797	429.823	549.167	832.402	443.937	485.188	279.35	537.169	704.318	516.354	0.447917	0.0274834	0.999649	Pi16	17	29318877	29329413	+	3987	protein_coding	peptidase inhibitor 16 [Source:MGI Symbol;Acc:MGI:1921366]	-	664	732	1164	777	767	954	364	344	624	467	464	1031	470	452	277	605	5.48318	7.88296	7.74519
ENSMUSG00000032593	130.359	191.213	175.293	146.085	144.445	147.058	95.8288	117.71	92.8742	92.9597	164.513	153.401	69.8965	75.1397	107.908	87.9004	143.499	105.574	0.446795	0.0357197	0.999649	Amigo3	9	108053159	108055701	+	2543	protein_coding	adhesion molecule with Ig like domain 3 [Source:MGI Symbol;Acc:MGI:2444854]	-	157	177	262	157	133	139	68	93	101	101	139	190	74	70	107	99	2.03266	2.98849	2.73326
ENSMUSG00000059325	145.305	155.563	246.214	195.4	131.413	168.218	121.195	179.729	199.542	128.855	131.374	155.016	103.9	76.2131	115.976	79.0216	167.88	123.737	0.442199	0.0412987	0.999649	Hopx	5	77086988	77115121	-	1516	protein_coding	HOP homeobox [Source:MGI Symbol;Acc:MGI:1916782]	Homeobox	175	144	368	210	121	159	86	142	217	140	111	192	110	71	115	89	3.80058	4.07838	6.43982
ENSMUSG00000084347	70.5765	114.512	95.0063	132.128	150.962	105.797	170.519	81.0046	79.081	78.2334	56.8104	100.922	95.3992	77.2865	77.6532	109.21	115.063	84.3244	0.440412	0.0366795	0.999649	Akt2-ps	11	16514533	16515981	+	1449	processed_pseudogene	thymoma viral proto-oncogene 2, pseudogene [Source:MGI Symbol;Acc:MGI:108506]	-	85	106	142	142	139	100	121	64	86	85	48	125	101	72	77	123	1.93135	3.14096	2.59983
ENSMUSG00000091421	207.578	124.235	177.301	224.245	194.404	149.174	178.974	193.652	111.265	109.527	111.254	191.347	113.346	169.601	131.103	134.958	181.195	134.05	0.434288	0.0105825	0.999649	Gm4202	3	92689426	92690158	+	733	processed_pseudogene	predicted gene 4202 [Source:MGI Symbol;Acc:MGI:3782379]	-	250	115	265	241	179	141	127	153	121	119	94	237	120	158	130	152	11.2292	6.73625	9.59107
ENSMUSG00000062148	675.044	587.684	804.878	655.985	582.125	470.798	539.742	588.549	427.589	426.142	324.293	227.679	637.569	639.761	584.921	379.126	613.101	455.885	0.428771	0.0259322	0.999649	Ear6	14	51853699	51854643	+	945	protein_coding	eosinophil-associated, ribonuclease A family, member 6 [Source:MGI Symbol;Acc:MGI:1890463]	-	813	544	1203	705	536	445	383	465	465	463	274	282	675	596	580	427	28.325	24.7168	33.7722
ENSMUSG00000026199	455.841	367.302	374.004	334.041	422.475	362.885	387.543	396.163	304.37	256.79	198.836	190.54	352.316	319.88	281.367	411.09	387.532	289.399	0.420788	0.00641417	0.999649	Ankzf1	1	75192151	75199387	+	5142	protein_coding	ankyrin repeat and zinc finger domain containing 1 [Source:MGI Symbol;Acc:MGI:1098746]	-	549	340	559	359	389	343	275	313	331	279	168	236	373	298	279	463	3.51521	2.83904	2.88406
ENSMUSG00000084111	164.402	118.833	219.451	224.245	225.899	188.319	188.839	239.217	160.921	206.168	95.8675	178.43	163.407	173.895	76.6448	118.976	196.151	146.788	0.416525	0.048437	0.999649	Gm15710	5	92140294	92140929	-	636	processed_pseudogene	predicted gene 15710 [Source:MGI Symbol;Acc:MGI:3783151]	-	198	110	328	241	208	178	134	189	175	224	81	221	173	162	76	134	10.2499	7.42609	13.6818
ENSMUSG00000050107	171.875	159.885	174.624	200.983	140.101	141.768	253.664	194.917	106.667	126.094	72.1965	108.995	173.797	134.178	174.468	182.016	179.727	134.801	0.411573	0.0390618	0.999649	Haspin	11	73135485	73138294	-	2810	protein_coding	histone H3 associated protein kinase [Source:MGI Symbol;Acc:MGI:1194498]	-	207	148	261	216	129	134	180	154	116	137	61	135	184	125	173	205	2.42535	2.26141	2.46411
ENSMUSG00000024878	360.356	386.748	309.774	299.613	382.291	372.407	349.493	356.927	296.094	222.735	200.02	247.056	273.919	284.457	310.613	285.01	352.201	264.988	0.408171	0.000267848	0.298048	Cbwd1	19	24919916	24961616	-	1944	protein_coding	COBW domain containing 1 [Source:MGI Symbol;Acc:MGI:2385089]	-	434	358	463	322	352	352	248	282	322	242	169	306	290	265	308	321	7.35029	7.90699	6.31844
ENSMUSG00000052794	181.838	148.001	152.545	175.86	143.359	259.203	147.971	196.183	137.932	95.7208	143.21	93.6553	105.789	193.216	186.569	105.658	175.62	132.719	0.406865	0.0411003	0.999649	1700030K09Rik	8	72443880	72461001	+	2970	protein_coding	RIKEN cDNA 1700030K09 gene [Source:MGI Symbol;Acc:MGI:1919504]	-	219	137	228	189	132	245	105	155	150	104	121	116	112	180	185	119	2.42772	1.98056	2.03659
ENSMUSG00000078440	282.306	303.565	317.803	214.009	258.481	251.798	105.694	229.091	141.61	176.715	152.678	181.659	228.58	169.601	196.654	238.84	245.343	185.792	0.403812	0.0375823	0.999649	Dohh	10	81384428	81388352	+	2048	protein_coding	deoxyhypusine hydroxylase/monooxygenase [Source:MGI Symbol;Acc:MGI:1915964]	-	340	281	475	230	238	238	75	181	154	192	129	225	242	158	195	269	5.46588	5.89116	6.15303
ENSMUSG00000026273	206.748	279.798	196.034	181.443	179.199	250.74	139.515	170.869	180.231	120.571	175.165	219.606	167.185	96.6082	146.23	112.761	200.543	152.295	0.397503	0.0397115	0.999649	Mterf4	1	93299211	93305915	-	5271	protein_coding	mitochondrial transcription termination factor 4 [Source:MGI Symbol;Acc:MGI:1918355]	-	249	259	293	195	165	237	99	135	196	131	148	272	177	90	145	127	1.55531	2.10975	1.47469
ENSMUSG00000053746	305.555	313.287	224.135	287.517	264.997	306.812	325.536	222.763	253.795	266.914	98.2346	172.778	269.196	207.171	264.223	177.577	281.325	213.736	0.394609	0.0350935	0.999649	Ptrh1	2	32775786	32777597	+	1135	protein_coding	peptidyl-tRNA hydrolase 1 homolog [Source:MGI Symbol;Acc:MGI:1913779]	-	368	290	335	309	244	290	231	176	276	290	83	214	285	193	262	200	10.6749	10.9705	7.83022
ENSMUSG00000042745	1001.36	835.073	1034.36	766.712	775.443	899.277	401.635	737.902	596.786	705.021	530.23	790.418	543.114	484.114	625.26	640.163	806.47	614.388	0.393419	0.0160169	0.999649	Id1	2	152736251	152737410	+	1160	protein_coding	inhibitor of DNA binding 1 [Source:MGI Symbol;Acc:MGI:96396]	bHLH	1206	773	1546	824	714	850	285	583	649	766	448	979	575	451	620	721	34.2295	28.6118	35.3571
ENSMUSG00000030946	377.792	300.324	435.557	448.489	442.024	375.58	359.358	454.385	275.864	289.924	169.248	326.986	414.656	291.971	288.426	372.911	399.189	303.748	0.393014	0.0126571	0.999649	Lhpp	7	132610638	132706420	+	2416	protein_coding	phospholysine phosphohistidine inorganic pyrophosphate phosphatase [Source:MGI Symbol;Acc:MGI:1923679]	-	455	278	651	482	407	355	255	359	300	315	143	405	439	272	286	420	6.20048	4.94052	7.14841
ENSMUSG00000045055	215.051	116.673	195.365	163.764	202.006	174.566	197.295	160.744	151.725	121.492	157.412	113.032	114.29	136.325	120.01	175.801	178.183	136.261	0.38941	0.0123288	0.999649	Rpsa-ps2	10	128776371	128777250	-	880	processed_pseudogene	ribosomal protein SA, pseudogene 2 [Source:MGI Symbol;Acc:MGI:3643356]	-	259	108	292	176	186	165	140	127	165	132	133	140	121	127	119	198	9.69009	5.26945	8.80289
ENSMUSG00000030188	233.318	489.376	257.588	210.288	305.181	198.899	245.209	193.652	177.472	198.805	196.469	263.204	192.688	231.86	175.476	197.998	266.689	204.246	0.384319	0.042531	0.999649	Magohb	6	131284388	131293244	-	1720	protein_coding	mago homolog B, exon junction complex core component [Source:MGI Symbol;Acc:MGI:1913691]	-	281	453	385	226	281	188	174	153	193	216	166	326	204	216	174	223	5.37884	11.3082	5.93824
ENSMUSG00000028737	266.53	256.031	238.854	249.367	289.977	297.29	315.671	282.251	195.863	259.551	129.007	176.007	211.578	201.804	254.138	250.383	274.497	209.791	0.384061	0.00709668	0.999649	Aldh4a1	4	139622866	139649690	+	4907	protein_coding	aldehyde dehydrogenase 4 family, member A1 [Source:MGI Symbol;Acc:MGI:2443883]	-	321	237	357	268	267	281	224	223	213	282	109	218	224	188	252	282	2.15377	2.07375	1.93009
ENSMUSG00000010911	436.744	428.88	315.127	331.249	341.021	195.725	363.586	334.144	285.059	212.611	223.691	256.745	281.475	258.695	331.791	259.262	343.309	263.666	0.380647	0.0134387	0.999649	Apip	2	103073675	103092644	+	1000	protein_coding	APAF1 interacting protein [Source:MGI Symbol;Acc:MGI:1926788]	-	526	397	471	356	314	185	258	264	310	231	189	318	298	241	329	292	17.318	17.0457	12.4953
ENSMUSG00000027534	190.142	117.753	113.74	120.962	152.048	157.638	225.479	180.995	139.771	109.527	123.089	121.913	104.845	77.2865	158.332	130.519	157.345	120.66	0.377854	0.0449647	0.999649	Snx16	3	10417817	10440102	-	2632	protein_coding	sorting nexin 16 [Source:MGI Symbol;Acc:MGI:1921968]	-	229	109	170	130	140	149	160	143	152	119	104	151	111	72	157	147	2.86458	1.77814	1.71352
ENSMUSG00000026279	663.42	805.905	679.764	666.221	596.244	738.465	582.019	645.506	570.119	523.703	395.306	562.739	535.558	353.156	593.997	609.088	672.193	517.958	0.375208	0.00238905	0.995972	Thap4	1	93701935	93754864	-	6519	protein_coding	THAP domain containing 4 [Source:MGI Symbol;Acc:MGI:1914276]	THAP	799	746	1016	716	549	698	413	510	620	569	334	697	567	329	589	686	4.03531	4.9134	4.13464
ENSMUSG00000006763	417.647	405.113	460.981	388.939	379.033	502.537	418.546	393.632	366.899	325.819	319.558	414.183	260.695	313.44	310.613	285.01	420.804	324.527	0.374571	0.000641643	0.519264	Saal1	7	46686108	46710680	-	8080	protein_coding	serum amyloid A-like 1 [Source:MGI Symbol;Acc:MGI:1926185]	-	503	375	689	418	349	475	297	311	399	354	270	513	276	292	308	321	2.04959	1.99271	2.26221
ENSMUSG00000059142	181.008	231.184	180.646	217.731	264.997	219	298.76	196.183	215.174	127.935	202.387	171.971	149.238	118.077	186.569	212.204	223.689	172.944	0.36763	0.0263487	0.999649	Zfp945	17	22846697	22867134	-	10173	protein_coding	zinc finger protein 945 [Source:MGI Symbol;Acc:MGI:2445132]	zf-C2H2	218	214	270	234	244	207	212	155	234	139	171	213	158	110	185	239	0.705535	0.903211	0.704109
ENSMUSG00000024180	346.24	438.602	405.45	336.832	402.926	330.088	305.807	391.101	331.956	311.093	252.096	275.314	311.7	357.45	259.18	205.101	369.631	287.986	0.361151	0.00475712	0.999649	Tmem8	17	26113316	26123254	+	3464	protein_coding	transmembrane protein 8 (five membrane-spanning domains) [Source:MGI Symbol;Acc:MGI:1926283]	-	417	406	606	362	371	312	217	309	361	338	213	341	330	333	257	231	3.96341	5.03237	4.64109
ENSMUSG00000029394	1104.32	1233.7	1670.64	1374.31	1631.25	1391.23	889.235	1425.18	1249.66	938.8	744.453	1465.38	957.77	895.236	1051.85	1055.69	1339.98	1044.86	0.358832	0.0166891	0.999649	Cdk2ap1	5	124345417	124363082	-	2078	protein_coding	CDK2 (cyclin-dependent kinase 2)-associated protein 1 [Source:MGI Symbol;Acc:MGI:1202069]	-	1330	1142	2497	1477	1502	1315	631	1126	1359	1020	629	1815	1014	834	1043	1189	21.0725	23.5964	31.8785
ENSMUSG00000019863	252.415	224.703	264.278	338.693	371.431	205.247	260.711	355.661	180.231	190.521	169.248	223.642	264.473	255.475	291.452	200.661	284.142	221.963	0.355546	0.0309755	0.999649	Qrsl1	10	43874188	43901745	-	3876	protein_coding	glutaminyl-tRNA synthase (glutamine-hydrolyzing)-like 1 [Source:MGI Symbol;Acc:MGI:1923813]	-	304	208	395	364	342	194	185	281	196	207	143	277	280	238	289	226	2.58226	2.30411	2.70358
ENSMUSG00000024963	465.805	490.457	443.586	420.575	398.582	373.465	414.319	529.062	306.209	411.415	306.539	368.162	446.771	203.951	378.181	340.059	441.981	345.161	0.35551	0.0130361	0.999649	Dnajc4	19	6987911	6992503	-	1074	protein_coding	DnaJ heat shock protein family (Hsp40) member C4 [Source:MGI Symbol;Acc:MGI:1927346]	-	561	454	663	452	367	353	294	418	333	447	259	456	473	190	375	383	17.1977	18.15	16.377
ENSMUSG00000066829	244.112	230.104	247.552	294.961	238.932	286.711	300.17	264.531	174.714	161.069	202.387	152.594	232.358	235.08	280.358	218.419	263.384	207.122	0.347205	0.013255	0.999649	Zfp810	9	22276748	22307648	-	6133	protein_coding	zinc finger protein 810 [Source:MGI Symbol;Acc:MGI:2384563]	zf-C2H2	294	213	370	317	220	271	213	209	190	175	171	189	246	219	278	246	1.57828	1.49118	1.60049
ENSMUSG00000005045	357.865	297.083	414.147	426.158	451.799	448.581	398.817	421.477	203.22	344.227	267.482	221.22	322.09	392.873	380.198	398.659	401.991	316.246	0.346504	0.0283496	0.999649	Chd5	4	152338651	152390194	+	9583	protein_coding	chromodomain helicase DNA binding protein 5 [Source:MGI Symbol;Acc:MGI:3036258]	-	431	275	619	458	416	424	283	333	221	374	226	274	341	366	377	449	1.48077	1.23213	1.71362
ENSMUSG00000029162	380.283	433.201	436.895	312.64	322.558	308.928	369.223	355.661	239.082	301.889	202.387	381.888	321.146	229.713	343.893	276.132	364.924	287.016	0.345427	0.017251	0.999649	Khk	5	30921431	30931248	+	1797	protein_coding	ketohexokinase [Source:MGI Symbol;Acc:MGI:1096353]	-	458	401	653	336	297	292	262	281	260	328	171	473	340	214	341	311	8.39128	9.58122	9.6403
ENSMUSG00000060771	190.972	246.309	144.517	197.261	146.617	173.508	197.295	150.618	171.036	150.024	111.254	127.565	124.68	162.087	173.459	127.855	180.887	143.495	0.332674	0.0313045	0.999649	Tsga10	1	37754776	37866429	-	10662	protein_coding	testis specific 10 [Source:MGI Symbol;Acc:MGI:2685063]	-	230	228	216	212	135	164	140	119	186	163	94	158	132	151	172	144	0.710232	0.918165	0.537453
ENSMUSG00000019791	278.155	317.609	293.048	213.079	247.62	360.769	255.074	164.541	193.105	191.442	259.197	194.577	164.351	254.401	236.994	206.877	266.237	212.618	0.327728	0.0422404	0.999649	Hint3	10	30608141	30629632	-	5519	protein_coding	histidine triad nucleotide binding protein 3 [Source:MGI Symbol;Acc:MGI:1914097]	-	335	294	438	229	228	341	181	130	210	208	219	241	174	237	235	233	1.99846	2.28724	2.10542
ENSMUSG00000070871	393.568	291.681	325.163	365.677	345.365	552.262	443.913	446.791	414.715	300.968	248.545	247.056	328.702	296.265	319.689	362.256	395.553	314.775	0.327531	0.0299524	0.999649	Ccnyl1	1	64690455	64725644	+	3456	protein_coding	cyclin Y-like 1 [Source:MGI Symbol;Acc:MGI:2138614]	-	474	270	486	393	318	522	315	353	451	327	210	306	348	276	317	408	4.5156	3.3544	3.73068
ENSMUSG00000090266	366.168	513.143	426.19	294.03	338.849	340.667	439.685	416.415	276.783	397.61	426.078	312.453	221.968	267.283	308.596	289.45	391.893	312.528	0.326609	0.0330101	0.999649	Mettl23	11	116843278	116854263	+	2697	protein_coding	methyltransferase like 23 [Source:MGI Symbol;Acc:MGI:1921569]	-	441	475	637	316	312	322	312	329	301	432	360	387	235	249	306	326	5.38355	7.56201	6.2659
ENSMUSG00000039787	835.294	737.846	778.115	801.14	763.496	741.639	687.712	687.274	532.417	596.414	684.092	620.063	667.794	439.03	587.946	686.333	754.065	601.761	0.326504	0.000883016	0.620574	Cercam	2	29869164	29882840	+	3383	protein_coding	cerebral endothelial cell adhesion molecule [Source:MGI Symbol;Acc:MGI:2139134]	-	1006	683	1163	861	703	701	488	543	579	648	578	768	707	409	583	773	9.79055	8.66848	9.12017
ENSMUSG00000000253	2454.4	2167.08	2159.05	2028.44	2037.44	2103.25	2212.52	2251.68	1176.1	1595.96	1054.54	1224.79	2309.42	2245.6	2193.45	2136.25	2176.73	1742.01	0.321414	0.0486048	0.999649	Gmpr	13	45507444	45553800	+	2323	protein_coding	guanosine monophosphate reductase [Source:MGI Symbol;Acc:MGI:1913605]	-	2956	2006	3227	2180	1876	1988	1570	1779	1279	1734	891	1517	2445	2092	2175	2406	41.8954	37.0771	36.8532
ENSMUSG00000082536	259.057	310.046	319.81	370.329	348.624	393.566	517.194	463.245	315.404	289.003	384.654	368.97	287.142	242.594	255.146	242.392	372.734	298.163	0.319093	0.0431605	0.999649	Gm13456	2	40555752	40557116	+	1365	processed_pseudogene	predicted gene 13456 [Source:MGI Symbol;Acc:MGI:3651389]	-	312	287	478	398	321	372	367	366	343	314	325	457	304	226	253	273	7.52546	9.02763	9.2901
ENSMUSG00000091803	135.341	116.673	157.229	144.224	173.769	148.116	171.928	156.947	101.15	127.014	130.19	116.262	86.8983	153.5	105.891	150.94	150.528	121.481	0.308731	0.041532	0.999649	Cox16	12	81359026	81485127	-	3751	protein_coding	cytochrome c oxidase assembly protein 16 [Source:MGI Symbol;Acc:MGI:1913522]	-	163	108	235	155	160	140	122	124	110	138	110	144	92	143	105	170	1.43071	1.23624	1.66206
ENSMUSG00000056228	389.416	366.222	458.974	433.602	490.897	555.436	535.514	559.438	329.198	442.709	334.945	272.085	507.222	390.726	353.978	427.072	473.687	382.242	0.308056	0.0292156	0.999649	Cars2	8	11513977	11550783	-	7237	protein_coding	cysteinyl-tRNA synthetase 2 (mitochondrial)(putative) [Source:MGI Symbol;Acc:MGI:1919191]	-	469	339	686	466	452	525	380	442	358	481	283	337	537	364	351	481	2.13366	2.01125	2.51473
ENSMUSG00000015335	418.477	455.887	490.42	428.949	374.689	420.015	349.493	468.308	303.45	315.695	291.153	305.994	408.989	372.478	393.309	364.032	425.78	344.388	0.307985	0.00450401	0.999649	Zdhhc12	2	30090944	30093648	-	1785	protein_coding	zinc finger, DHHC domain containing 12 [Source:MGI Symbol;Acc:MGI:1913470]	-	504	422	733	461	345	397	248	370	330	343	246	379	433	347	390	410	9.29615	10.1508	10.8941
ENSMUSG00000025572	1375	1409.79	1463.9	1437.58	1348.88	1265.34	939.968	1360.62	1030.81	1221.36	878.194	931.709	1191.07	969.302	1021.59	1352.25	1325.14	1074.54	0.302891	0.00715223	0.999649	Tmc6	11	117765988	117782198	-	4091	protein_coding	transmembrane channel-like gene family 6 [Source:MGI Symbol;Acc:MGI:1098686]	-	1656	1305	2188	1545	1242	1196	667	1075	1121	1327	742	1154	1261	903	1013	1523	13.3273	13.6964	14.1887
ENSMUSG00000041199	307.216	294.922	320.479	332.18	309.526	319.508	445.322	279.719	241.841	305.57	246.178	238.175	278.641	227.566	287.418	286.786	326.109	264.022	0.301763	0.00867453	0.999649	Rpusd1	17	25727751	25731456	+	1703	protein_coding	RNA pseudouridylate synthase domain containing 1 [Source:MGI Symbol;Acc:MGI:1919186]	-	370	273	479	357	285	302	316	221	263	332	208	295	295	212	285	323	7.15316	6.88291	7.46184
ENSMUSG00000003812	4076	3729.2	3956.14	3204.56	3604.62	3693.38	3447.02	3641.41	2180.24	3133.94	2175.36	2682.9	3530.72	3442.47	3069.82	3611.91	3669.04	2978.42	0.300893	0.00896462	0.999649	Dnase2a	8	84908560	84922915	+	5389	protein_coding	deoxyribonuclease II alpha [Source:MGI Symbol;Acc:MGI:1329019]	-	4909	3452	5913	3444	3319	3491	2446	2877	2371	3405	1838	3323	3738	3207	3044	4068	29.9913	27.5034	29.1088
ENSMUSG00000022905	2563.17	2096.86	2252.05	2645.34	2752.06	2672.44	3745.78	2613.67	1610.13	2200.66	2570.67	2279.21	2793.02	1701.38	1851.58	2352.89	2667.67	2169.94	0.297537	0.028255	0.999649	Kpna1	16	35978750	36037131	+	8486	protein_coding	karyopherin (importin) alpha 1 [Source:MGI Symbol;Acc:MGI:103560]	-	3087	1941	3366	2843	2534	2526	2658	2065	1751	2391	2172	2823	2957	1585	1836	2650	11.9769	9.8208	10.5229
ENSMUSG00000052160	8712.47	8282.67	9086.49	7386.12	8056.35	7499.97	5655.31	8382.72	4406.47	7190.11	6580.54	6684.24	7153.05	6498.51	6320.17	6839.36	7882.76	6459.06	0.287533	0.00971856	0.999649	Pld4	12	112760655	112768990	+	3462	protein_coding	phospholipase D family, member 4 [Source:MGI Symbol;Acc:MGI:2144765]	-	10493	7667	13581	7938	7418	7089	4013	6623	4792	7812	5560	8279	7573	6054	6267	7703	99.7892	95.0874	104.071
ENSMUSG00000056413	3090.42	3345.69	3416.21	2725.36	2704.28	2300.03	1899.66	3203.48	2269.44	2436.28	1950.49	2732.15	2614.51	2396.96	2106.72	2115.82	2835.64	2327.8	0.284954	0.0191089	0.999649	Adap1	5	139271876	139325622	-	3292	protein_coding	ArfGAP with dual PH domains 1 [Source:MGI Symbol;Acc:MGI:2442201]	-	3722	3097	5106	2929	2490	2174	1348	2531	2468	2647	1648	3384	2768	2233	2089	2383	37.2244	40.393	41.1478
ENSMUSG00000030793	2949.27	3419.15	3705.25	3149.66	3072.45	2525.38	2087.09	3118.68	1982.54	2522.8	2881.94	2859.72	2521.94	2437.75	2016.97	2518.04	3003.37	2467.71	0.283845	0.0170217	0.999649	Pycard	7	127989708	127993867	-	3800	protein_coding	PYD and CARD domain containing [Source:MGI Symbol;Acc:MGI:1931465]	-	3552	3165	5538	3385	2829	2387	1481	2464	2156	2741	2435	3542	2670	2271	2000	2836	30.7752	35.7614	38.6629
ENSMUSG00000031389	1010.49	641.699	988.2	810.444	964.416	692.972	625.706	917.631	640.924	902.905	705.396	522.371	706.521	589.31	623.243	787.552	831.445	684.778	0.28106	0.0450948	0.999649	Arhgap4	X	73891442	73921870	-	8105	protein_coding	Rho GTPase activating protein 4 [Source:MGI Symbol;Acc:MGI:2159577]	-	1217	594	1477	871	888	655	444	725	697	981	596	647	748	549	618	887	4.94366	3.14672	4.83451
ENSMUSG00000019948	210.069	293.842	246.883	281.004	234.588	277.189	215.615	205.043	208.737	269.675	172.798	223.642	157.739	193.216	223.883	168.698	245.529	202.299	0.279449	0.0453251	0.999649	Actr6	10	89711971	89732295	-	1983	protein_coding	ARP6 actin-related protein 6 [Source:MGI Symbol;Acc:MGI:1914269]	-	253	272	369	302	216	262	153	162	227	293	146	277	167	180	222	190	4.20057	5.88939	4.93661
ENSMUSG00000029199	500.678	730.284	532.571	541.537	532.167	512.059	518.603	506.279	381.612	501.614	387.021	561.124	350.427	433.663	491.132	506.093	546.772	451.586	0.274867	0.023731	0.999649	Lias	5	65391497	65410693	+	4570	protein_coding	lipoic acid synthetase [Source:MGI Symbol;Acc:MGI:1934604]	-	603	676	796	582	490	484	368	400	415	545	327	695	371	404	487	570	4.34422	6.35119	4.62085
ENSMUSG00000061474	534.721	638.458	525.211	551.772	354.054	511.001	496.055	583.487	375.175	513.579	371.635	365.74	375.93	471.233	522.395	477.681	524.345	434.171	0.272442	0.0359285	0.999649	Mrps36	13	100735955	100744659	-	1274	protein_coding	mitochondrial ribosomal protein S36 [Source:MGI Symbol;Acc:MGI:1913378]	-	644	591	785	593	326	483	352	461	408	558	314	453	398	439	518	538	16.6428	19.9178	16.3465
ENSMUSG00000032040	441.726	384.587	634.268	526.649	536.511	408.378	429.82	623.989	361.382	465.719	364.533	342.326	464.717	370.331	496.174	441.278	498.241	413.307	0.270429	0.0461926	0.999649	Dcps	9	35124408	35176061	-	1451	protein_coding	decapping enzyme, scavenger [Source:MGI Symbol;Acc:MGI:1916555]	-	532	356	948	566	494	386	305	493	393	506	308	424	492	345	492	497	12.0713	10.5343	17.3327
ENSMUSG00000022849	454.181	449.405	466.334	457.794	418.131	373.465	479.144	367.052	353.106	370.918	276.951	322.949	378.763	435.81	366.08	374.686	433.188	359.908	0.267938	0.0098726	0.999649	Hspbap1	16	35770375	35828477	+	9423	protein_coding	Hspb associated protein 1 [Source:MGI Symbol;Acc:MGI:1913917]	-	547	416	697	492	385	353	340	290	384	403	234	400	401	406	363	422	1.91121	1.89552	1.96232
ENSMUSG00000041684	399.38	347.857	307.098	373.121	305.181	387.218	463.642	410.086	338.393	327.66	308.907	312.453	304.144	228.639	381.207	284.122	374.198	310.691	0.265392	0.0305054	0.999649	Bivm	1	44118957	44144770	+	4206	protein_coding	basic, immunoglobulin-like variable motif containing [Source:MGI Symbol;Acc:MGI:2179809]	-	481	322	459	401	281	366	329	324	368	356	261	387	322	213	378	320	3.76519	3.28709	2.89513
ENSMUSG00000031827	23744.4	21856.7	26591.7	20844.5	19761.8	23005.6	22449.3	20699.2	15510.9	20260.6	12512.5	16711.8	17656.4	25998.3	18050.9	22222.8	22369.2	18615.5	0.265023	0.0348375	0.999649	Cotl1	8	119809222	119840544	-	1596	protein_coding	coactosin-like 1 (Dictyostelium) [Source:MGI Symbol;Acc:MGI:1919292]	-	28597	20232	39745	22402	18196	21745	15930	16354	16868	22013	10572	20699	18693	24220	17899	25029	589.927	544.29	660.655
ENSMUSG00000041319	489.884	556.355	540.599	462.446	473.52	413.667	377.678	531.593	464.371	404.052	365.717	333.445	512.889	275.87	402.385	443.941	480.718	400.334	0.26445	0.0462623	0.999649	Thoc6	17	23668614	23673882	-	2026	protein_coding	THO complex 6 [Source:MGI Symbol;Acc:MGI:2677480]	-	590	515	808	497	436	391	268	420	505	439	309	413	543	257	399	500	9.5879	10.9142	10.5803
ENSMUSG00000041623	230.827	179.33	282.343	267.977	205.264	297.29	276.212	283.516	217.013	173.034	237.894	213.147	238.97	183.556	206.739	217.531	252.845	210.985	0.261231	0.0457677	0.999649	D11Wsu47e	11	113684412	113694647	+	2382	protein_coding	DNA segment, Chr 11, Wayne State University 47, expressed [Source:MGI Symbol;Acc:MGI:106356]	-	278	166	422	288	189	281	196	224	236	188	201	264	253	171	205	245	3.8425	2.9922	4.69998
ENSMUSG00000021809	406.853	587.684	450.946	523.858	462.659	370.291	442.503	506.279	386.209	286.242	411.875	429.523	425.991	404.681	414.487	373.799	468.884	391.601	0.259638	0.0256569	0.999649	Nudt13	14	20294697	20317578	+	4933	protein_coding	nudix (nucleoside diphosphate linked moiety X)-type motif 13 [Source:MGI Symbol;Acc:MGI:1914975]	-	490	544	674	563	426	350	314	400	420	311	348	532	451	377	411	421	3.27036	4.73491	3.62472
ENSMUSG00000074916	583.71	707.597	557.995	561.077	638.6	574.479	512.966	473.371	558.165	492.41	517.211	567.583	432.602	516.317	419.529	354.265	576.224	482.26	0.257503	0.0280686	0.999649	Chst14	2	118926496	118928585	+	2090	protein_coding	carbohydrate (N-acetylgalactosamine 4-0) sulfotransferase 14 [Source:MGI Symbol;Acc:MGI:1919386]	-	703	655	834	603	588	543	364	374	607	535	437	703	458	481	416	399	11.0744	13.4561	10.5863
ENSMUSG00000026820	793.779	638.458	808.892	673.664	701.591	798.77	870.914	785.998	568.28	635.991	445.015	628.944	722.578	749.25	635.345	702.315	759.008	635.965	0.254264	0.0214648	0.999649	Ptges2	2	32395896	32405772	+	5058	protein_coding	prostaglandin E synthase 2 [Source:MGI Symbol;Acc:MGI:1917592]	-	956	591	1209	724	646	755	618	621	618	691	376	779	765	698	630	791	6.22286	5.01687	6.34122
ENSMUSG00000000355	829.482	1025.21	972.142	1014.22	1045.87	986.031	986.473	1055.59	785.292	785.095	716.048	690.304	825.534	1032.63	1003.44	827.507	989.377	833.232	0.247686	0.011078	0.999649	Mcts1	X	38600578	38613426	+	1571	protein_coding	malignant T cell amplified sequence 1 [Source:MGI Symbol;Acc:MGI:1916245]	-	999	949	1453	1090	963	932	700	834	854	853	605	855	874	962	995	932	20.9363	25.9367	24.5366
ENSMUSG00000007656	1502.87	1110.55	1452.53	1252.42	1100.17	1060.09	1133.03	1082.17	851.5	872.532	923.169	893.762	1042.78	1196.87	1135.55	1274.11	1211.73	1023.78	0.244329	0.036267	0.999649	Arpp19	9	75037614	75060313	+	4957	protein_coding	cAMP-regulated phosphoprotein 19 [Source:MGI Symbol;Acc:MGI:1891691]	-	1810	1028	2171	1346	1013	1002	804	855	926	948	780	1107	1104	1115	1126	1435	12.0218	8.90428	11.6189
ENSMUSG00000022370	1167.42	1074.9	1194.94	969.556	1053.47	1033.64	1066.8	1075.84	762.304	907.507	943.289	1014.06	1021.05	815.802	905.618	935.828	1079.57	913.183	0.241933	0.00201277	0.962	Mrpl13	15	55534094	55557748	-	7936	protein_coding	mitochondrial ribosomal protein L13 [Source:MGI Symbol;Acc:MGI:2137218]	-	1406	995	1786	1042	970	977	757	850	829	986	797	1256	1081	760	898	1054	5.83304	5.38327	5.97042
ENSMUSG00000040883	561.291	649.261	693.145	601.087	588.642	519.465	521.421	596.144	478.164	520.022	456.85	513.489	552.56	444.398	460.877	577.124	591.307	500.435	0.241403	0.00795061	0.999649	Tmem205	9	21921008	21927556	-	2589	protein_coding	transmembrane protein 205 [Source:MGI Symbol;Acc:MGI:3045495]	-	676	601	1036	646	542	491	370	471	520	565	386	636	585	414	457	650	8.59658	9.96705	10.6158
ENSMUSG00000031600	1498.71	1766.29	1435.13	1725.1	1748.55	2245.02	2394.31	2032.71	1329.66	1648.42	1514.94	1576.8	1474.44	1562.91	1831.41	1614.17	1855.73	1569.09	0.241022	0.0320503	0.999649	Vps37a	8	40511783	40551134	+	6379	protein_coding	vacuolar protein sorting 37A [Source:MGI Symbol;Acc:MGI:1261835]	-	1805	1635	2145	1854	1610	2122	1699	1606	1446	1791	1280	1953	1561	1456	1816	1818	9.31613	11.005	8.92072
ENSMUSG00000023904	1362.54	1723.08	1733.53	1325.93	1473.78	1750.95	1327.51	1526.43	1127.36	1209.4	927.903	1422.59	1380.93	1401.89	1408.85	1470.33	1527.97	1293.66	0.240034	0.0280807	0.999649	Hcfc1r1	17	23673596	23675227	+	958	protein_coding	host cell factor C1 regulator 1 (XPO1-dependent) [Source:MGI Symbol;Acc:MGI:2663619]	-	1641	1595	2591	1425	1357	1655	942	1206	1226	1314	784	1762	1462	1306	1397	1656	56.3967	71.4858	71.7509
ENSMUSG00000047676	1242.15	1322.29	1489.32	1164.96	1265.25	1536.18	1092.17	1068.25	1211.96	1098.95	908.966	1437.93	1010.66	992.917	876.372	1092.98	1272.57	1078.84	0.238277	0.0404925	0.999649	Rpsa-ps10	3	150072658	150073542	-	885	processed_pseudogene	ribosomal protein SA, pseudogene 10 [Source:MGI Symbol;Acc:MGI:3704228]	-	1496	1224	2226	1252	1165	1452	775	844	1318	1194	768	1781	1070	925	869	1231	55.6544	59.3831	66.7278
ENSMUSG00000039395	1450.56	1710.12	1497.35	1438.52	1421.65	878.118	1376.83	1536.56	1156.79	1085.14	1275.87	1322.48	1210.91	1291.33	1013.53	1234.16	1413.71	1198.77	0.238033	0.0380191	0.999649	Mreg	1	72159442	72212307	-	2284	protein_coding	melanoregulin [Source:MGI Symbol;Acc:MGI:2151839]	-	1747	1583	2238	1546	1309	830	977	1214	1258	1179	1078	1638	1282	1203	1005	1390	25.183	29.7584	25.995
ENSMUSG00000027889	2261.77	1917.53	1858.65	2292.69	2219.9	2511.63	2402.77	2371.92	2030.36	1927.3	1254.56	1580.84	2240.46	2021.26	1903.01	2178.86	2229.61	1892.08	0.236291	0.0403246	0.999649	Ampd2	3	108074062	108086651	-	5224	protein_coding	adenosine monophosphate deaminase 2 [Source:MGI Symbol;Acc:MGI:88016]	-	2724	1775	2778	2464	2044	2374	1705	1874	2208	2094	1060	1958	2372	1883	1887	2454	17.1678	14.5888	14.1076
ENSMUSG00000020027	1321.03	1159.16	1436.47	1317.55	1292.4	1005.07	1042.84	1237.85	1346.22	1143.13	1148.04	1093.18	899.208	858.739	1046.81	808.861	1226.55	1043.02	0.234628	0.0446788	0.999649	Socs2	10	95385362	95417180	-	9531	protein_coding	suppressor of cytokine signaling 2 [Source:MGI Symbol;Acc:MGI:1201787]	-	1591	1073	2147	1416	1190	950	740	978	1464	1242	970	1354	952	800	1038	911	5.49595	4.83377	5.97611
ENSMUSG00000019055	4030.34	4213.18	4571.01	3636.3	3884.82	2983.48	2671.93	3799.62	2539.79	3356.67	2699.68	3537.91	3302.14	3295.41	3315.89	3285.17	3723.83	3166.58	0.234152	0.0380822	0.999649	Plod1	4	147909753	147936767	-	6765	protein_coding	procollagen-lysine, 2-oxoglutarate 5-dioxygenase 1 [Source:MGI Symbol;Acc:MGI:99907]	-	4854	3900	6832	3908	3577	2820	1896	3002	2762	3647	2281	4382	3496	3070	3288	3700	23.6234	24.7526	26.792
ENSMUSG00000047139	5025.05	6061.57	6393.53	5144.6	4691.76	4328.17	4835.13	4933.69	4278.65	4887.28	4263.15	5042.05	3621.39	5196.45	3778.79	4200.57	5176.69	4408.54	0.2319	0.0239871	0.999649	Cd24a	10	43578284	43584265	+	2580	protein_coding	CD24a antigen [Source:MGI Symbol;Acc:MGI:88323]	-	6052	5611	9556	5529	4320	4091	3431	3898	4653	5310	3602	6245	3834	4841	3747	4731	77.2307	93.3781	98.2611
ENSMUSG00000033809	879.301	964.709	851.712	803.001	787.39	1115.1	956.879	1004.96	713.568	867.93	602.427	607.952	788.696	931.732	892.508	865.686	920.382	783.812	0.231106	0.047283	0.999649	Alg3	16	20605374	20611735	-	1690	protein_coding	asparagine-linked glycosylation 3 (alpha-1,3-mannosyltransferase) [Source:MGI Symbol;Acc:MGI:1098592]	-	1059	893	1273	863	725	1054	679	794	776	943	509	753	835	868	885	975	20.631	22.6876	19.9833
ENSMUSG00000034345	810.385	848.037	860.41	710.883	809.111	718.364	553.834	670.82	583.912	647.036	512.477	647.513	711.244	634.394	763.422	605.536	747.73	638.192	0.230004	0.0352574	0.999649	Gtf2h5	17	6079786	6086517	+	3855	protein_coding	general transcription factor IIH, polypeptide 5 [Source:MGI Symbol;Acc:MGI:107227]	-	976	785	1286	764	745	679	393	530	635	703	433	802	753	591	757	682	8.33559	8.74318	8.84997
ENSMUSG00000018770	4122.5	3656.82	4573.69	3820.53	3624.16	4222.37	3768.33	3775.58	3146.69	3644.75	2333.96	2980.01	3841.47	3861.11	3296.73	3843.64	3945.5	3368.55	0.22817	0.02783	0.999649	Atp5g3	2	73908447	73911326	-	2181	protein_coding	ATP synthase, H+ transporting, mitochondrial F0 complex, subunit C3 (subunit 9) [Source:MGI Symbol;Acc:MGI:2442035]	-	4965	3385	6836	4106	3337	3991	2674	2983	3422	3960	1972	3691	4067	3597	3269	4329	74.9505	66.6388	83.1518
ENSMUSG00000037443	1382.47	1805.18	1881.39	2276.87	1820.23	1487.51	2215.34	2084.6	1508.06	1426.61	1610.81	1524.32	1815.42	1523.19	1710.39	1645.25	1869.2	1595.5	0.227951	0.0339626	0.999649	Cep85	4	134129858	134187112	-	5269	protein_coding	centrosomal protein 85 [Source:MGI Symbol;Acc:MGI:1917262]	-	1665	1671	2812	2447	1676	1406	1572	1647	1640	1550	1361	1888	1922	1419	1696	1853	10.4039	13.6167	14.1583
ENSMUSG00000090213	4022.86	3881.52	4228.45	3295.74	3380.89	3647.89	3368.1	3817.34	2811.97	3039.14	2836.97	3332.84	3389.03	3747.32	2960.91	3225.68	3705.35	3167.98	0.226341	0.00509402	0.999649	Tmem189	2	167642608	167689822	-	3265	protein_coding	transmembrane protein 189 [Source:MGI Symbol;Acc:MGI:2142624]	-	4845	3593	6320	3542	3113	3448	2390	3016	3058	3302	2397	4128	3588	3491	2936	3633	48.8564	47.2496	51.3522
ENSMUSG00000020747	1471.31	1386.03	1492.67	1522.26	1749.63	1721.32	1486.76	1760.59	1297.48	1347.45	860.441	1190.88	1532.05	1496.35	1443.14	1591.09	1573.82	1344.86	0.226296	0.0496552	0.999649	Tmem94	11	115765433	115799366	+	5920	protein_coding	transmembrane protein 94 [Source:MGI Symbol;Acc:MGI:1919197]	-	1772	1283	2231	1636	1611	1627	1055	1391	1411	1464	727	1475	1622	1394	1431	1792	9.85492	9.30528	9.99777
ENSMUSG00000020681	1274.53	1162.4	1433.79	1218.92	1115.38	1147.9	1273.96	1035.34	1257.94	1006.91	776.409	1049.59	1115.51	912.41	1137.57	1005.08	1207.78	1032.68	0.226089	0.026245	0.999649	Ace	11	105967945	105989964	+	5287	protein_coding	angiotensin I converting enzyme (peptidyl-dipeptidase A) 1 [Source:MGI Symbol;Acc:MGI:87874]	-	1535	1076	2143	1310	1027	1085	904	818	1368	1094	656	1300	1181	850	1128	1132	9.55895	8.73831	10.7532
ENSMUSG00000001707	700.784	988.476	796.18	879.3	1018.72	819.929	1044.25	940.413	855.178	791.538	737.352	896.184	705.576	768.572	714.007	672.127	898.507	767.567	0.225082	0.0255161	0.999649	Eef1e1	13	38644207	38659058	-	3257	protein_coding	eukaryotic translation elongation factor 1 epsilon 1 [Source:MGI Symbol;Acc:MGI:1913393]	-	844	915	1190	945	938	775	741	743	930	860	623	1110	747	716	708	757	8.5317	12.0622	9.69292
ENSMUSG00000023452	1152.47	1114.87	1035.7	970.486	988.31	1056.92	916.01	869.534	1018.86	833.876	953.941	664.468	843.48	780.379	935.873	919.846	1013.04	868.84	0.222923	0.0222141	0.999649	Pisd	5	32736301	32785646	-	5750	protein_coding	phosphatidylserine decarboxylase [Source:MGI Symbol;Acc:MGI:2445114]	-	1388	1032	1548	1043	910	999	650	687	1108	906	806	823	893	727	928	1036	7.94754	7.70613	7.14214
ENSMUSG00000008450	1078.58	1163.48	1437.14	1161.23	1202.26	1177.52	849.776	1284.68	1052.88	1098.03	1021.4	1030.21	1051.28	859.813	1025.63	886.995	1169.33	1003.28	0.222014	0.0258587	0.999649	Nutf2	8	105860580	105879330	+	2034	protein_coding	nuclear transport factor 2 [Source:MGI Symbol;Acc:MGI:1915301]	-	1299	1077	2148	1248	1107	1113	603	1015	1145	1193	863	1276	1113	801	1017	999	21.0266	22.7347	28.0162
ENSMUSG00000014668	1143.34	986.315	1039.05	942.572	1293.49	883.408	1071.03	1025.22	809.201	956.288	774.042	709.681	984.218	953.201	1060.92	950.922	1048.05	899.81	0.220111	0.0358232	0.999649	Chfr	5	110135842	110171972	+	4437	protein_coding	checkpoint with forkhead and ring finger domains [Source:MGI Symbol;Acc:MGI:2444898]	-	1377	913	1553	1013	1191	835	760	810	880	1039	654	879	1042	888	1052	1071	10.2178	8.83498	9.28554
ENSMUSG00000019897	706.596	840.474	685.116	707.162	713.538	886.581	596.111	755.621	610.579	693.056	602.427	740.361	692.353	539.932	617.192	562.03	736.4	632.241	0.219466	0.028043	0.999649	Ccdc59	10	105841067	105847833	+	4314	protein_coding	coiled-coil domain containing 59 [Source:MGI Symbol;Acc:MGI:1289302]	-	851	778	1024	760	657	838	423	597	664	753	509	917	733	503	612	633	6.49472	7.74326	6.29716
ENSMUSG00000035469	958.18	1068.42	825.619	930.476	988.31	1028.35	1214.77	1018.89	808.281	901.985	688.826	807.373	846.314	1051.96	975.204	813.301	1004.13	861.655	0.219234	0.0293931	0.999649	Rcbtb1	14	59201209	59237265	+	6010	protein_coding	regulator of chromosome condensation (RCC1) and BTB (POZ) domain containing protein 1 [Source:MGI Symbol;Acc:MGI:1918580]	-	1154	989	1234	1000	910	972	862	805	879	980	582	1000	896	980	967	916	6.32182	7.06555	5.44711
ENSMUSG00000034729	732.335	749.729	752.022	740.659	777.615	678.161	665.164	801.187	637.246	622.185	558.636	562.739	554.449	734.222	624.251	784	737.109	634.716	0.215974	0.017669	0.999649	Mrps10	17	47368887	47381417	+	8079	protein_coding	mitochondrial ribosomal protein S10 [Source:MGI Symbol;Acc:MGI:1928139]	-	882	694	1124	796	716	641	472	633	693	676	472	697	587	684	619	883	3.59436	3.6883	3.69091
ENSMUSG00000002968	2027.62	1847.32	2147.01	1981.91	1881.05	2137.11	1496.62	2025.12	1590.81	1962.28	1411.97	1410.48	1779.53	1780.81	1670.05	1795.3	1942.97	1675.15	0.214566	0.0229361	0.999649	Med25	7	44876765	44892712	-	7629	protein_coding	mediator complex subunit 25 [Source:MGI Symbol;Acc:MGI:1922863]	-	2442	1710	3209	2130	1732	2020	1062	1600	1730	2132	1193	1747	1884	1659	1656	2022	10.5387	9.62394	11.1591
ENSMUSG00000067367	1006.34	985.235	917.28	879.3	893.823	1111.93	852.594	769.544	860.695	684.772	594.142	871.156	788.696	801.848	874.355	918.959	927.005	799.328	0.213662	0.0430152	0.999649	Lyar	5	38220470	38234306	+	2401	protein_coding	Ly1 antibody reactive clone [Source:MGI Symbol;Acc:MGI:107470]	-	1212	912	1371	945	823	1051	605	608	936	744	502	1079	835	747	867	1035	16.6196	16.309	15.1485
ENSMUSG00000029304	28459	36151.2	33287.7	31469.6	26551.9	24910	37601.5	28117.5	29535.8	25911.8	25046.3	27207.7	24262.6	30628	29851.1	20558	30818.5	26625.2	0.211003	0.0476172	0.999649	Spp1	5	104435118	104441050	+	1648	protein_coding	secreted phosphoprotein 1 [Source:MGI Symbol;Acc:MGI:98389]	-	34275	33464	49753	33821	24448	23545	26682	22215	32120	28153	21162	33699	25687	28533	29600	23154	684.749	871.857	800.917
ENSMUSG00000031171	377.792	367.302	454.291	380.565	380.119	315.276	410.091	417.68	373.336	334.103	261.565	340.712	345.704	346.716	389.275	289.45	387.89	335.107	0.210795	0.0480611	0.999649	Ftsj1	X	8238668	8252406	-	4760	protein_coding	FtsJ RNA methyltransferase homolog 1 (E. coli) [Source:MGI Symbol;Acc:MGI:1859648]	-	455	340	679	409	350	298	291	330	406	363	221	422	366	323	386	326	3.14713	3.06688	3.78432
ENSMUSG00000031838	9057.88	10113.8	11056.2	8844.17	8855.69	7481.99	7560.61	9893.96	7511.77	8056.2	6294.12	8410.41	8326.18	8297.57	8275.62	7919.91	9108.03	7886.47	0.207836	0.0255259	0.999649	Ifi30	8	70762774	70766663	-	981	processed_transcript	interferon gamma inducible protein 30 [Source:MGI Symbol;Acc:MGI:2137648]	-	10909	9362	16525	9505	8154	7072	5365	7817	8169	8753	5318	10417	8815	7730	8206	8920	366.123	409.755	446.887
ENSMUSG00000030706	540.533	615.772	630.253	641.098	511.532	625.262	481.962	691.071	480.003	616.663	472.236	453.744	452.438	537.785	506.259	587.778	592.185	513.363	0.206626	0.0476253	0.999649	Mrpl48	7	100545751	100608301	-	8152	protein_coding	mitochondrial ribosomal protein L48 [Source:MGI Symbol;Acc:MGI:1289321]	-	651	570	942	689	471	591	342	546	522	670	399	562	479	501	502	662	2.62922	3.00217	3.06558
ENSMUSG00000025485	1637.38	1919.7	1688.7	1485.04	1711.62	1522.42	1595.27	1489.73	1348.05	1341.01	1383.57	1529.97	1288.36	1387.94	1472.39	1598.19	1631.23	1418.69	0.201391	0.00632498	0.999649	Ric8a	7	140856957	140864372	+	7065	protein_coding	RIC8 guanine nucleotide exchange factor A [Source:MGI Symbol;Acc:MGI:2141866]	-	1972	1777	2524	1596	1576	1439	1132	1177	1466	1457	1169	1895	1364	1293	1460	1800	9.18979	10.7994	9.47769
ENSMUSG00000038502	1480.45	1527.55	1738.88	1231.02	1702.93	1596.48	1374.02	1594.78	1395.87	1329.97	1113.72	1430.67	1277.97	1408.33	1127.48	1583.09	1530.76	1333.39	0.198967	0.0378941	0.999649	Ptov1	7	44863067	44869788	-	4213	protein_coding	prostate tumor over expressed gene 1 [Source:MGI Symbol;Acc:MGI:1933946]	-	1783	1414	2599	1323	1568	1509	975	1260	1518	1445	941	1772	1353	1312	1118	1783	13.9338	14.4106	16.3659
ENSMUSG00000031660	1875.68	1531.87	1532.14	1624.61	1609.53	1578.5	1909.53	1626.42	1506.22	1514.97	1261.66	1317.63	1465.94	1449.12	1508.69	1562.67	1661.03	1448.36	0.196891	0.00739623	0.999649	Brd7	8	88331039	88362194	-	5244	protein_coding	bromodomain containing 7 [Source:MGI Symbol;Acc:MGI:1349766]	-	2259	1418	2290	1746	1482	1492	1355	1285	1638	1646	1066	1632	1552	1350	1496	1760	14.1829	11.6102	11.5851
ENSMUSG00000007038	6555.32	6419.15	7065.26	6426.8	6917.08	6899.04	6226.05	7438.51	4931.53	5846.33	4232.37	5888.17	6705.34	6623.03	6167.89	6734.59	6743.4	5891.16	0.194854	0.0420437	0.999649	Neu1	17	34931253	34935953	+	3733	protein_coding	neuraminidase 1 [Source:MGI Symbol;Acc:MGI:97305]	-	7895	5942	10560	6907	6369	6521	4418	5877	5363	6352	3576	7293	7099	6170	6116	7585	69.6314	68.3438	75.0466
ENSMUSG00000021665	2458.55	2627.29	2506.96	2269.43	1954.9	1893.77	1971.54	2174.47	1999.09	2081.01	1834.5	1928.01	1923.1	2074.93	1888.89	1881.42	2232.11	1951.37	0.194635	0.0166139	0.999649	Hexb	13	97176331	97198357	-	1906	protein_coding	hexosaminidase B [Source:MGI Symbol;Acc:MGI:96074]	-	2961	2432	3747	2439	1800	1790	1399	1718	2174	2261	1550	2388	2036	1933	1873	2119	51.1477	54.7854	52.1538
ENSMUSG00000057788	826.991	694.634	816.921	733.215	863.413	777.61	801.861	842.955	685.062	619.424	518.395	799.3	671.573	810.435	693.837	761.803	794.7	694.979	0.192505	0.0480684	0.999649	Ddx49	8	70292866	70302489	-	2928	protein_coding	DEAD (Asp-Glu-Ala-Asp) box polypeptide 49 [Source:MGI Symbol;Acc:MGI:2136689]	-	996	643	1221	788	795	735	569	666	745	673	438	990	711	755	688	858	11.1995	9.42897	11.0629
ENSMUSG00000052906	773.851	812.387	841.676	759.268	811.283	725.77	648.254	851.815	627.131	632.31	726.7	678.194	579.952	735.295	709.973	767.131	778.038	682.085	0.191463	0.0229616	0.999649	Ubxn8	8	33619586	33641967	-	2928	protein_coding	UBX domain protein 8 [Source:MGI Symbol;Acc:MGI:1337129]	-	932	752	1258	816	747	686	460	673	682	687	614	840	614	685	704	864	10.4799	11.0273	11.3982
ENSMUSG00000003062	781.324	1093.26	841.007	671.803	799.336	824.161	839.911	764.481	775.177	670.966	668.706	700.8	775.473	705.24	778.549	720.073	826.911	724.373	0.190496	0.0440335	0.999649	Stard3nl	13	19357676	19395795	-	5600	protein_coding	STARD3 N-terminal like [Source:MGI Symbol;Acc:MGI:1923455]	-	941	1012	1257	722	736	779	596	604	843	729	565	868	821	657	772	811	5.53239	7.7592	5.95487
ENSMUSG00000039308	1697.16	1593.44	1747.58	1636.71	1773.53	1683.24	1400.79	1779.57	1497.02	1504.84	1374.1	1513.02	1415.88	1434.09	1301.95	1640.81	1664	1460.21	0.188716	0.00615034	0.999649	Ndst2	14	20723730	20734562	-	4546	protein_coding	N-deacetylase/N-sulfotransferase (heparan glucosaminyl) 2 [Source:MGI Symbol;Acc:MGI:97040]	-	2044	1475	2612	1759	1633	1591	994	1406	1628	1635	1161	1874	1499	1336	1291	1848	14.8034	13.9312	15.2429
ENSMUSG00000046756	1012.98	1069.5	1190.92	949.085	1064.33	1123.57	807.498	1002.43	885.523	891.86	886.479	948.664	987.051	812.582	789.643	1015.74	1027.54	902.192	0.188641	0.0344668	0.999649	Mrps7	11	115603925	115608036	+	2072	protein_coding	mitchondrial ribosomal protein S7 [Source:MGI Symbol;Acc:MGI:1354367]	-	1220	990	1780	1020	980	1062	573	792	963	969	749	1175	1045	757	783	1144	19.3857	20.5149	22.7906
ENSMUSG00000032459	590.352	570.399	541.269	613.183	583.211	571.305	574.973	497.419	611.498	533.828	471.053	496.535	552.56	441.177	481.047	403.987	567.764	498.96	0.186203	0.0472825	0.999649	Mrps22	9	98588730	98601660	-	3991	protein_coding	mitochondrial ribosomal protein S22 [Source:MGI Symbol;Acc:MGI:1928137]	-	711	528	809	659	537	540	408	393	665	580	398	615	585	411	477	455	5.86542	5.68037	5.37764
ENSMUSG00000022817	2627.94	2758.01	3028.83	2579.28	2452.31	2803.63	2412.63	2666.82	2316.34	2123.35	2039.26	2204.94	2290.53	2666.39	2643.24	2496.73	2666.18	2347.59	0.184091	0.0158854	0.999649	Itgb5	16	33829665	33949338	+	3553	protein_coding	integrin beta 5 [Source:MGI Symbol;Acc:MGI:96614]	-	3165	2553	4527	2772	2258	2650	1712	2107	2519	2307	1723	2731	2425	2484	2621	2812	29.3285	30.8518	33.8019
ENSMUSG00000034274	1075.25	1215.34	1037.04	987.235	1051.3	1244.18	1233.09	1255.57	913.109	997.706	917.251	982.573	1091.9	1020.83	1032.69	1057.47	1137.38	1001.69	0.18143	0.0173406	0.999649	Thoc5	11	4895320	4928867	+	2861	protein_coding	THO complex 5 [Source:MGI Symbol;Acc:MGI:1351333]	-	1295	1125	1550	1061	968	1176	875	992	993	1084	775	1217	1156	951	1024	1191	14.9026	16.8834	14.3727
ENSMUSG00000025817	868.507	892.329	869.107	963.042	784.131	989.205	944.195	1002.43	765.062	812.707	891.213	687.882	763.194	844.785	851.16	845.264	914.119	807.658	0.178785	0.0212104	0.999649	Nudt5	2	5845019	5871895	+	6484	protein_coding	nudix (nucleoside diphosphate linked moiety X)-type motif 5 [Source:MGI Symbol;Acc:MGI:1858232]	-	1046	826	1299	1035	722	935	670	792	832	883	753	852	808	787	844	952	5.31128	5.46967	5.31485
ENSMUSG00000045216	2573.14	2310.76	2880.97	2531.82	2768.35	2745.44	2273.12	2651.64	2225.3	2412.35	2038.07	2133.08	2482.27	2495.71	2156.14	2388.4	2591.9	2291.42	0.178222	0.0132795	0.999649	Hs6st1	1	36068400	36106446	+	5542	protein_coding	heparan sulfate 6-O-sulfotransferase 1 [Source:MGI Symbol;Acc:MGI:1354958]	-	3099	2139	4306	2721	2549	2595	1613	2095	2420	2621	1722	2642	2628	2325	2138	2690	18.4105	16.5718	20.6126
ENSMUSG00000019872	3483.16	3701.11	3769.48	3260.39	3064.85	3322.04	3246.9	3509.78	2141.62	3004.16	3188.48	2977.59	3305.91	2988.41	3452.04	3128.01	3419.71	3023.28	0.178041	0.0488041	0.999649	Smpdl3a	10	57794335	57811830	+	2065	protein_coding	sphingomyelin phosphodiesterase, acid-like 3A [Source:MGI Symbol;Acc:MGI:1931437]	-	4195	3426	5634	3504	2822	3140	2304	2773	2329	3264	2694	3688	3500	2784	3423	3523	66.8841	71.2347	72.3806
ENSMUSG00000017858	778.003	804.824	967.459	863.481	895.995	904.567	1011.84	878.394	797.247	844.92	789.428	703.222	823.645	742.809	822.923	761.803	888.07	785.75	0.176091	0.0170051	0.999649	Ift52	2	163017354	163046141	+	2802	protein_coding	intraflagellar transport 52 [Source:MGI Symbol;Acc:MGI:2387217]	-	937	745	1446	928	825	855	718	694	867	918	667	871	872	692	816	858	11.0099	11.416	13.6907
ENSMUSG00000001767	910.022	1109.47	947.387	879.3	923.146	890.813	1135.85	897.38	793.568	766.687	837.953	952.701	886.929	827.61	933.856	807.973	961.671	850.91	0.175225	0.0339802	0.999649	Crnkl1	2	145917479	145935014	-	3844	protein_coding	crooked neck pre-mRNA splicing factor 1 [Source:MGI Symbol;Acc:MGI:1914127]	-	1096	1027	1416	945	850	842	806	709	863	833	708	1180	939	771	926	910	9.38724	11.4713	9.77249
ENSMUSG00000008036	3350.31	3988.47	3953.47	3109.65	3051.81	3288.18	3124.3	3478.14	2811.05	2998.64	2654.7	3193.16	3081.11	3032.42	3329	3142.22	3418.04	3030.29	0.173881	0.025244	0.999649	Ap2s1	7	16738410	16749294	+	1472	protein_coding	adaptor-related protein complex 2, sigma 1 subunit [Source:MGI Symbol;Acc:MGI:2141861]	-	4035	3692	5909	3342	2810	3108	2217	2748	3057	3258	2243	3955	3262	2825	3301	3539	90.2499	107.691	106.496
ENSMUSG00000026110	1778.53	2067.7	1757.62	1931.67	1923.4	1780.57	2509.87	1941.58	1607.37	1630.02	1661.7	1823.05	1638.79	1909.62	1854.6	1815.72	1961.37	1742.61	0.169505	0.0414944	0.999649	Mgat4a	1	37439340	37541016	-	12881	protein_coding	mannoside acetylglucosaminyltransferase 4, isoenzyme A [Source:MGI Symbol;Acc:MGI:2662992]	-	2142	1914	2627	2076	1771	1683	1781	1534	1748	1771	1404	2258	1735	1779	1839	2045	5.47496	6.37994	5.41048
ENSMUSG00000049775	85114.5	94454	102665	83491.6	77146.8	80647.2	78063.8	80103.5	72600	80828	81333.5	77830.8	71429.5	76901.2	77673.4	67548.3	85210.8	75768.1	0.169476	0.0193342	0.999649	Tmsb4x	X	167207093	167209315	-	1371	protein_coding	thymosin, beta 4, X chromosome [Source:MGI Symbol;Acc:MGI:99510]	-	102509	87433	153447	89730	71034	76228	55394	63288	78952	87819	68720	96400	75623	71641	77020	76078	2461.7	2738.18	2969.25
ENSMUSG00000006315	1071.1	923.658	1236.42	1019.8	1172.94	1063.26	1147.13	1011.29	1043.68	999.546	893.58	938.168	902.042	1084.16	842.084	990.877	1080.7	961.768	0.168608	0.0373669	0.999649	Tmem147	7	30727701	30729540	-	1112	protein_coding	transmembrane protein 147 [Source:MGI Symbol;Acc:MGI:1915011]	-	1290	855	1848	1096	1080	1005	814	799	1135	1086	755	1162	955	1010	835	1116	38.1941	33.0131	44.0882
ENSMUSG00000024997	2053.36	2083.9	2019.89	2120.55	1858.24	2379.38	2278.75	1915	1981.62	1953.99	1667.62	1727.78	1984.49	1962.22	1854.6	1753.57	2088.63	1860.74	0.166369	0.017258	0.999649	Prdx3	19	60864051	60874556	-	1478	protein_coding	peroxiredoxin 3 [Source:MGI Symbol;Acc:MGI:88034]	-	2473	1929	3019	2279	1711	2249	1617	1513	2155	2123	1409	2140	2101	1828	1839	1975	55.0885	56.0379	54.1893
ENSMUSG00000031575	1737.01	1630.17	1567.6	1435.72	1424.9	1512.9	1419.11	1559.34	1404.15	1287.63	1241.54	1313.6	1424.38	1358.95	1701.31	1250.14	1535.85	1372.71	0.162563	0.04043	0.999649	Ash2l	8	25815996	25847694	-	8969	protein_coding	ASH2 like histone lysine methyltransferase complex subunit [Source:MGI Symbol;Acc:MGI:1344416]	-	2092	1509	2343	1543	1312	1430	1007	1232	1527	1399	1049	1627	1508	1266	1687	1408	7.67942	7.22386	6.93032
ENSMUSG00000074797	860.204	992.797	881.15	807.653	885.135	853.784	904.736	884.723	815.638	742.757	926.72	796.07	679.129	858.739	678.71	824.843	883.773	790.326	0.161466	0.0464499	0.999649	Itpa	2	130667610	130681614	+	1963	protein_coding	inosine triphosphatase (nucleoside triphosphate pyrophosphatase) [Source:MGI Symbol;Acc:MGI:96622]	-	1036	919	1317	868	815	807	642	699	887	807	783	986	719	800	673	929	17.376	20.1011	17.7988
ENSMUSG00000031823	1975.31	1781.42	2061.37	1731.62	1705.11	1796.44	1864.43	2012.46	1588.98	1800.29	1356.35	1760.88	1914.6	1507.09	1662.99	1761.56	1866.02	1669.09	0.160565	0.0460141	0.999649	Zdhhc7	8	120080890	120101482	-	3677	protein_coding	zinc finger, DHHC domain containing 7 [Source:MGI Symbol;Acc:MGI:2142662]	-	2379	1649	3081	1861	1570	1698	1323	1590	1728	1956	1146	2181	2027	1404	1649	1984	21.3016	19.2553	22.2292
ENSMUSG00000024048	4353.33	4253.15	4864.06	3877.29	3425.42	4129.27	4084	4403.36	4045.08	3625.43	3620.48	3608.15	4087.05	3611	3536.75	3798.36	4173.73	3741.54	0.157931	0.0287606	0.999649	Myl12a	17	70993656	71002878	-	3360	protein_coding	myosin, light chain 12A, regulatory, non-sarcomeric [Source:MGI Symbol;Acc:MGI:1914518]	-	5243	3937	7270	4167	3154	3903	2898	3479	4399	3939	3059	4469	4327	3364	3507	4278	51.375	50.3096	57.4011
ENSMUSG00000021771	9032.14	9537.98	8913.87	8950.25	8905.65	9041.44	9623.75	9491.47	6754.07	8505.35	7287.12	7835.56	9026.09	8618.52	9259.9	8695.04	9187.07	8247.7	0.155509	0.0265952	0.999649	Vdac2	14	21825238	21845879	+	4769	protein_coding	voltage-dependent anion channel 2 [Source:MGI Symbol;Acc:MGI:106915]	-	10878	8829	13323	9619	8200	8546	6829	7499	7345	9241	6157	9705	9556	8029	9182	9793	75.0987	79.4893	74.1139
ENSMUSG00000038462	3181.76	3166.36	3275.71	2870.52	3120.23	3181.33	2890.37	3084.51	2656.57	2858.74	2212.05	2722.46	3306.86	2635.26	2823.75	3079.18	3096.35	2786.86	0.151822	0.04956	0.999649	Uqcrfs1	13	30540308	30545362	-	1363	protein_coding	ubiquinol-cytochrome c reductase, Rieske iron-sulfur polypeptide 1 [Source:MGI Symbol;Acc:MGI:1913944]	-	3832	2931	4896	3085	2873	3007	2051	2437	2889	3106	1869	3372	3501	2455	2800	3468	92.5637	92.3303	95.2951
ENSMUSG00000032002	1721.24	1643.14	1613.77	1519.47	1735.52	1433.55	1615	1615.03	1509.89	1399.92	1240.36	1470.23	1780.47	1355.73	1466.34	1384.21	1612.09	1450.89	0.151591	0.0498046	0.999649	Dcun1d5	9	7184520	7208205	+	3077	protein_coding	DCN1, defective in cullin neddylation 1, domain containing 5 (S. cerevisiae) [Source:MGI Symbol;Acc:MGI:1924113]	-	2073	1521	2412	1633	1598	1355	1146	1276	1642	1521	1048	1821	1885	1263	1454	1559	22.1811	21.2239	20.7958
ENSMUSG00000029580	162021	169074	170170	152142	147239	164314	175226	158494	133697	143789	127809	154790	141625	166029	148946	152726	162335	146176	0.151258	0.0182898	0.999649	Actb	5	142903115	142906754	-	2679	protein_coding	actin, beta [Source:MGI Symbol;Acc:MGI:87904]	-	195133	156506	254343	163510	135572	155310	124340	125223	145395	156226	107988	191720	149940	154672	147693	172012	2398.11	2508.32	2518.68
ENSMUSG00000020437	5751.57	5120.63	5822.15	5561.45	5703.96	5125.88	4613.87	6093.07	4562.79	4885.44	4927.12	4911.25	5032.54	5368.19	4741.89	5018.31	5474.07	4930.94	0.151084	0.0199261	0.999649	Myo1g	11	6506548	6520965	-	6957	protein_coding	myosin IG [Source:MGI Symbol;Acc:MGI:1927091]	-	6927	4740	8702	5977	5252	4845	3274	4814	4962	5308	4163	6083	5328	5001	4702	5652	32.7819	29.2537	33.1835
ENSMUSG00000027624	2031.77	1906.73	1655.25	1874.91	1931.01	2108.54	1806.65	1888.42	1801.39	1638.3	1619.1	1673.68	1785.19	1547.88	1864.69	1760.67	1900.41	1711.36	0.15071	0.0212139	0.999649	Epb41l1	2	156420909	156543214	+	11530	protein_coding	erythrocyte membrane protein band 4.1 like 1 [Source:MGI Symbol;Acc:MGI:103010]	-	2447	1765	2474	2015	1778	1993	1282	1492	1959	1780	1368	2073	1890	1442	1849	1983	6.9874	6.57264	5.6924
ENSMUSG00000009863	2603.86	3033.49	3028.83	2640.69	2670.61	2399.48	2797.35	2612.4	2506.68	2480.46	2628.66	2328.46	2647.56	2261.7	2488.94	2346.67	2723.34	2461.14	0.146414	0.024229	0.999649	Sdhb	4	140961203	140979193	+	2239	protein_coding	succinate dehydrogenase complex, subunit B, iron sulfur (Ip) [Source:MGI Symbol;Acc:MGI:1914930]	-	3136	2808	4527	2838	2459	2268	1985	2064	2726	2695	2221	2884	2803	2107	2468	2643	46.114	53.8477	53.6391
ENSMUSG00000020265	2893.64	2877.92	3038.2	2678.84	2682.55	2763.43	2419.68	2679.48	2433.12	2431.68	2116.19	2899.28	2714.63	2434.53	2554.49	2367.1	2754.22	2493.87	0.143475	0.0489262	0.999649	Sumo3	10	77606097	77618331	+	3660	protein_coding	small ubiquitin-like modifier 3 [Source:MGI Symbol;Acc:MGI:1336201]	-	3485	2664	4541	2879	2470	2612	1717	2117	2646	2642	1788	3591	2874	2268	2533	2666	31.3496	31.252	32.9151
ENSMUSG00000030603	3175.94	3598.48	3474.42	3042.66	3112.63	3209.89	2962.24	3056.66	3109.91	2871.62	2725.72	2975.17	3067.89	2979.83	2730.97	2758.65	3204.12	2902.47	0.142979	0.0154443	0.999649	Psmc4	7	28041707	28050101	-	2163	protein_coding	proteasome (prosome, macropain) 26S subunit, ATPase, 4 [Source:MGI Symbol;Acc:MGI:1346093]	-	3825	3331	5193	3270	2866	3034	2102	2415	3382	3120	2303	3685	3248	2776	2708	3107	58.2218	66.1215	63.6923
ENSMUSG00000032388	3863.44	3903.13	4236.48	3921.96	3656.75	3784.37	3593.58	3926.19	3195.42	3680.65	3197.95	3657.4	3990.71	3526.2	3596.25	3497.37	3860.74	3542.74	0.124245	0.0387629	0.999649	Spg21	9	65460947	65488470	+	3567	protein_coding	SPG21, maspardin [Source:MGI Symbol;Acc:MGI:106403]	-	4653	3613	6332	4215	3367	3577	2550	3102	3475	3999	2702	4530	4225	3285	3566	3939	42.9478	43.49	47.0937
[truncated: 13 more columns]
