# Supplementary material for: Role of Myeloid Cell-Specific TLR9 in Mitochondrial DNA-Induced Lung Inflammation in Mice
Source: Int J Mol Sci. 2023 Jan 4;24(2):939. doi: 10.3390/ijms24020939 (PMC9864555; doi:10.3390/ijms24020939)
Supplement: Supplementary file 1 [file ijms-24-00939-s001.zip › Wild-type PA vs wild-type BSA_deg_down copy.xls]

## Sheet: Neg_PAvsNeg_BSA_deg_down copy
gene_id	NegPA_1	NegPA_2	NegPA_3	NegPA_4	NegPA_5	NegPA_6	NegPA_7	NegPA_8	NegBSA_8	NegBSA_9	NegBSA_10	NegBSA_11	Neg_PA	Neg_BSA	log2FoldChange	pvalue	padj	gene_name	gene_chr	gene_start	gene_end	gene_strand	gene_length	gene_biotype	gene_description	tf_family	NegPA_1_count	NegPA_2_count	NegPA_3_count	NegPA_4_count	NegPA_5_count	NegPA_6_count	NegPA_7_count	NegPA_8_count	NegBSA_8_count	NegBSA_9_count	NegBSA_10_count	NegBSA_11_count	NegPA_1_fpkm	NegPA_2_fpkm	NegPA_3_fpkm	NegPA_4_fpkm	NegPA_5_fpkm	NegPA_6_fpkm	NegPA_7_fpkm	NegPA_8_fpkm	NegBSA_8_fpkm	NegBSA_9_fpkm	NegBSA_10_fpkm
ENSMUSG00000021803	0	0	0	0	0	0	0	0	28.5985	0	15.4111	16.8816	0	15.2228	-6.52512	0.00138071	0.123967	Cdhr1	14	37077857	37098347	-	4332	protein_coding	cadherin-related family member 1 [Source:MGI Symbol;Acc:MGI:2157782]	-	0	0	0	0	0	0	0	0	26	0	12	14	0	0	0	0	0	0	0	0	0.281418	0	0.151055
ENSMUSG00000096506	0	0	0	0	0.877499	0	0	0	0	0	43.6649	24.1165	0.109687	16.9453	-6.31776	0.00494899	0.23267	CR974586.5	JH584293.1	103128	104629	+	312	protein_coding		-	0	0	0	0	1	0	0	0	0	0	34	20	0	0	0	0	0.119141	0	0	0	0	0	5.94245
ENSMUSG00000106657	0	0	0	0	0	0	0	0	14.2993	0	34.675	0	0	12.2436	-6.20998	0.0242151	0.439983	Gm47303	9	108103129	108103246	-	118	miRNA	predicted gene, 47303 [Source:MGI Symbol;Acc:MGI:6096171]	-	0	0	0	0	0	0	0	0	13	0	27	0	0	0	0	0	0	0	0	0	5.16569	0	12.4774
ENSMUSG00000106492	0	0	0	0	0	0	0	0	0	25.7082	17.9796	0	0	10.922	-6.04491	0.032777	1	Gm29707	5	102070218	102071782	+	1017	lincRNA	predicted gene, 29707 [Source:MGI Symbol;Acc:MGI:5588866]	-	0	0	0	0	0	0	0	0	0	21	14	0	0	0	0	0	0	0	0	0	0	1.07036	0.750669
ENSMUSG00000065273	0	0	0	0	0	0	0	0	0	3.67259	21.8324	18.0874	0	10.8981	-6.04145	0.00822224	1	Gm25128	17	35247175	35247250	+	76	snoRNA	predicted gene, 25128 [Source:MGI Symbol;Acc:MGI:5454905]	-	0	0	0	0	0	0	0	0	0	3	17	15	0	0	0	0	0	0	0	0	0	2.04615	12.1977
ENSMUSG00000021335	0	0	0	0	0	0	0	0	0	24.484	0	16.8816	0	10.3414	-5.96654	0.0374756	1	Slc17a1	13	23867750	23895730	+	2372	protein_coding	solute carrier family 17 (sodium phosphate), member 1 [Source:MGI Symbol;Acc:MGI:103209]	-	0	0	0	0	0	0	0	0	0	20	0	14	0	0	0	0	0	0	0	0	0	0.437064	0
ENSMUSG00000103747	0	0	0	0	0	0	0	0	16.4991	0	24.401	0	0	10.225	-5.95031	0.0384035	1	Gm38236	2	68906003	68909231	+	3229	TEC	predicted gene, 38236 [Source:MGI Symbol;Acc:MGI:5611464]	-	0	0	0	0	0	0	0	0	15	0	19	0	0	0	0	0	0	0	0	0	0.217816	0	0.320868
ENSMUSG00000085500	0	0	0	0	0	0	0	0	21.9988	0	0	18.0874	0	10.0216	-5.92221	0.0400071	1	Gm16976	14	44858671	44974944	+	5730	transcribed_unprocessed_pseudogene	predicted gene, 16976 [Source:MGI Symbol;Acc:MGI:4439900]	-	0	0	0	0	0	0	0	0	20	0	0	15	0	0	0	0	0	0	0	0	0.16366	0	0
ENSMUSG00000069581	0	0	0	0	0	0	0	0	0	11.0178	16.6954	12.0583	0	9.94286	-5.90909	0.00975907	1	Tspear	10	77686569	77887021	+	2933	protein_coding	thrombospondin type laminin G domain and EAR repeats [Source:MGI Symbol;Acc:MGI:2671932]	-	0	0	0	0	0	0	0	0	0	9	13	10	0	0	0	0	0	0	0	0	0	0.15906	0.241698
ENSMUSG00000091313	0	0	0	0	0	0	0	0	18.699	0	0	19.2932	0	9.49806	-5.84474	0.045604	1	Fth-ps2	6	39653450	39653965	-	516	processed_pseudogene	ferritin heavy chain, pseudogene 2 [Source:MGI Symbol;Acc:MGI:104594]	-	0	0	0	0	0	0	0	0	17	0	0	16	0	0	0	0	0	0	0	0	1.54478	0	0
ENSMUSG00000086250	0	0	0	0	0	0	0	0	0	14.6904	10.2741	12.0583	0	9.25568	-5.80596	0.0127575	1	Gm14095	2	132483212	132501148	-	516	lincRNA	predicted gene 14095 [Source:MGI Symbol;Acc:MGI:3651962]	-	0	0	0	0	0	0	0	0	0	12	8	10	0	0	0	0	0	0	0	0	0	1.20548	0.845438
ENSMUSG00000115174	0	0	0	0	0	0	0	0	12.0994	0	10.2741	14.4699	0	9.21084	-5.79999	0.0126542	1	Gm35996	15	25101020	25128404	-	2318	lincRNA	predicted gene, 35996 [Source:MGI Symbol;Acc:MGI:5595155]	-	0	0	0	0	0	0	0	0	11	0	8	12	0	0	0	0	0	0	0	0	0.222508	0	0.188199
ENSMUSG00000086578	0	0	0	0	0	0	0.940335	0	0	9.79359	30.8223	3.61748	0.117542	11.0583	-5.70107	0.00487914	1	Gm13583	2	60550757	60553923	+	1808	antisense	predicted gene 13583 [Source:MGI Symbol;Acc:MGI:3650462]	-	0	0	0	0	0	0	1	0	0	8	24	3	0	0	0	0	0	0	0.02206	0	0	0.229362	0.723859
ENSMUSG00000107288	0	0	0	0	0	0	2.821	0	9.89948	0	29.538	14.4699	0.352626	13.4768	-5.26616	0.00739774	0.269096	Gm42903	5	115349130	115353155	+	481	lincRNA	predicted gene 42903 [Source:MGI Symbol;Acc:MGI:5663040]	-	0	0	0	0	0	0	3	0	9	0	23	12	0	0	0	0	0	0	0.24876	0	0.877332	0	2.6075
ENSMUSG00000103958	0	0	0	0	0	0	0.940335	0	20.8989	0	11.5583	0	0.117542	8.11431	-5.25702	0.043526	1	Gm8023	1	178266204	178267106	+	903	processed_pseudogene	predicted gene 8023 [Source:MGI Symbol;Acc:MGI:3647988]	-	0	0	0	0	0	0	1	0	19	0	9	0	0	0	0	0	0	0	0.0441688	0	0.986581	0	0.543496
ENSMUSG00000068601	0	0	0	0	0	0	0.940335	0	15.3992	3.67259	0	12.0583	0.117542	7.78251	-5.19766	0.0149886	1	Gm10244	6	39419887	39421294	+	1141	antisense	predicted gene 10244 [Source:MGI Symbol;Acc:MGI:3642504]	-	0	0	0	0	0	0	1	0	14	3	0	10	0	0	0	0	0	0	0.0349557	0	0.57532	0.13629	0
ENSMUSG00000110165	0	0	0	0	0	0	4.70167	0	0	0	46.2334	32.5573	0.587709	19.6977	-5.07763	0.0322656	0.490863	Gm4032	14	56665605	56668124	-	904	transcribed_processed_pseudogene	predicted gene 4032 [Source:MGI Symbol;Acc:MGI:3782206]	-	0	0	0	0	0	0	5	0	0	0	36	27	0	0	0	0	0	0	0.2206	0	0	0	2.17158
ENSMUSG00000112244	0	0	0	0	0	0.999625	0	0	15.3992	4.89679	0	6.02913	0.124953	6.58128	-4.95626	0.0253504	1	Gm48788	10	51568949	51574134	+	479	processed_pseudogene	predicted gene, 48788 [Source:MGI Symbol;Acc:MGI:6098488]	-	0	0	0	0	0	1	0	0	14	4	0	5	0	0	0	0	0	0.0889946	0	0	1.37044	0.432867	0
ENSMUSG00000050966	0	0	0	0	4.38749	0	0	0	0	0	12.8426	53.0563	0.548437	16.4747	-4.90009	0.0455351	0.555824	Lin28a	4	134003330	134018841	-	3996	protein_coding	lin-28 homolog A (C. elegans) [Source:MGI Symbol;Acc:MGI:1890546]	CSD	0	0	0	0	5	0	0	0	0	0	10	44	0	0	0	0	0.0465116	0	0	0	0	0	0.136463
ENSMUSG00000092557	6.05517	0	0	0	0	0	0	0	48.3975	30.605	6.4213	3.61748	0.756897	22.2603	-4.86342	0.00405665	0.208566	Gm8696	17	34954328	34954712	-	385	processed_pseudogene	predicted gene 8696 [Source:MGI Symbol;Acc:MGI:3642963]	-	7	0	0	0	0	0	0	0	44	25	5	3	0.667811	0	0	0	0	0	0	0	5.35869	3.36596	0.708191
ENSMUSG00000106110	0	0	0	0	3.50999	0	0	0	8.79954	3.67259	8.98982	28.9398	0.438749	12.6004	-4.79352	0.005331	0.23362	Gm43571	5	121715109	121718206	+	3098	TEC	predicted gene 43571 [Source:MGI Symbol;Acc:MGI:5663708]	-	0	0	0	0	4	0	0	0	8	3	7	24	0	0	0	0	0.0479949	0	0	0	0.121081	0.0501961	0.123213
ENSMUSG00000085999	0	0	0	0	0	0	0	4.14351	9.89948	7.34519	16.6954	19.2932	0.517938	13.3083	-4.63644	0.00513997	0.233596	Gm13411	2	24322424	24322956	+	414	lincRNA	predicted gene 13411 [Source:MGI Symbol;Acc:MGI:3651013]	-	0	0	0	0	0	0	0	5	9	6	13	16	0	0	0	0	0	0	0	0.423597	1.01932	0.751244	1.71232
ENSMUSG00000085531	0	5.15281	0	0	0	0	0	0	17.5991	6.12099	0	40.9981	0.644102	16.1795	-4.63594	0.0247276	0.442079	Slc36a3os	11	55137044	55140193	+	520	antisense	solute carrier family 36 (proton/amino acid symporter), member 3, opposite strand [Source:MGI Symbol;Acc:MGI:3651340]	-	0	6	0	0	0	0	0	0	16	5	0	34	0	0.421974	0	0	0	0	0	0	1.44272	0.498421	0
ENSMUSG00000082884	0.865025	0	0	0	0.877499	0	0	0	7.6996	3.67259	5.13704	7.23495	0.217815	5.93605	-4.44565	0.00610778	1	Gm13339	2	22590024	22590533	-	510	unprocessed_pseudogene	predicted gene 13339 [Source:MGI Symbol;Acc:MGI:3650221]	-	1	0	0	0	1	0	0	0	7	3	4	6	0.0720188	0	0	0	0.0728864	0	0	0	0.643568	0.304917	0.427692
ENSMUSG00000093536	0.865025	0	0	0	0	21.9918	0	0	8.79954	0	6.4213	7.23495	2.8571	5.61395	-4.36504	0.0285737	1	Smim17	7	6398715	6432093	+	3683	protein_coding	small integral membrane protein 17 [Source:MGI Symbol;Acc:MGI:4365374]	-	1	0	0	0	0	22	0	0	8	0	5	6	0.00997274	0	0	0	0	0.254636	0	0	0.101849	0	0.0740303
ENSMUSG00000043448	3.4601	0	0	0	0	0	0	3.31481	12.0994	23.2598	0	33.7631	0.846863	17.2806	-4.33101	0.0137841	0.352561	Gjc2	11	59175568	59183213	-	2250	protein_coding	gap junction protein, gamma 2 [Source:MGI Symbol;Acc:MGI:2153060]	-	4	0	0	0	0	0	0	4	11	19	0	28	0.0652971	0	0	0	0	0	0	0.0623535	0.229233	0.437725	0
ENSMUSG00000086526	4.32512	0	0	0	0	0	0.940335	0	9.89948	0	41.0963	1.20583	0.658182	13.0504	-4.29965	0.0305652	0.481664	Gm12762	7	34230420	34234102	-	483	lincRNA	predicted gene 12762 [Source:MGI Symbol;Acc:MGI:3649976]	-	5	0	0	0	0	0	1	0	9	0	32	1	0.380224	0	0	0	0	0	0.0825765	0	0.8737	0	3.6128
ENSMUSG00000110867	2.59507	0.858802	0	0	0	0	0	0.828701	0	23.2598	0	16.8816	0.535322	10.0353	-4.2063	0.0370792	1	Gm7368	9	54691136	54691502	-	367	processed_pseudogene	predicted gene 7368 [Source:MGI Symbol;Acc:MGI:3643487]	-	3	1	0	0	0	0	0	1	0	19	0	14	0.300242	0.0996488	0	0	0	0	0	0.0955691	0	2.6836	0
ENSMUSG00000097186	2.59507	0	0	0	0	0	0.940335	0	6.59965	11.0178	15.4111	0	0.441926	8.25714	-4.18281	0.0305537	1	Gm26595	17	5817472	5817955	+	484	processed_pseudogene	predicted gene, 26595 [Source:MGI Symbol;Acc:MGI:5477089]	-	3	0	0	0	0	0	1	0	6	9	12	0	0.227663	0	0	0	0	0	0.0824059	0	0.581263	0.963889	1.352
ENSMUSG00000028801	0	1.7176	0	0	4.38749	0	0	0	0	12.242	33.3908	7.23495	0.763137	13.2169	-4.10202	0.028211	0.464675	Stpg1	4	135494790	135537803	+	3054	protein_coding	sperm tail PG rich repeat containing 1 [Source:MGI Symbol;Acc:MGI:1926056]	-	0	2	0	0	5	0	0	0	0	10	26	6	0	0.0239496	0	0	0.060858	0	0	0	0	0.169731	0.464243
ENSMUSG00000083863	0	0	0	0.755524	0	0	3.76134	0.828701	15.3992	4.89679	15.4111	1.20583	0.668196	9.22824	-3.78496	0.0138146	1	Gm13341	2	22587291	22587962	-	672	unprocessed_pseudogene	predicted gene 13341 [Source:MGI Symbol;Acc:MGI:3650228]	-	0	0	0	1	0	0	4	1	14	4	12	1	0	0	0	0.0483319	0	0	0.237408	0.0521932	0.976845	0.308546	0.973763
ENSMUSG00000081402	0	0	0	6.79971	0	0	0.940335	0	19.799	22.0356	0	12.0583	0.967506	13.4732	-3.76495	0.0484554	0.569229	Gm15455	1	33836124	33838680	-	2557	processed_pseudogene	predicted gene 15455 [Source:MGI Symbol;Acc:MGI:3705563]	-	0	0	0	9	0	0	1	0	18	18	0	10	0	0	0	0.114318	0	0	0.0155981	0	0.330072	0.364898	0
ENSMUSG00000108784	4.32512	0	0	0	0	0	3.76134	0	0	13.4662	34.675	6.02913	1.01081	13.5426	-3.74174	0.0493043	0.569229	4930517G19Rik	6	91689933	91691608	-	1676	TEC	RIKEN cDNA 4930517G19 gene [Source:MGI Symbol;Acc:MGI:1921977]	-	5	0	0	0	0	0	4	0	0	11	27	5	0.109575	0	0	0	0	0	0.0951897	0	0	0.340211	0.878479
ENSMUSG00000110301	0.865025	0	0	0	0	6.99738	1.88067	0	0	14.6904	35.9593	12.0583	1.21788	15.677	-3.70599	0.0289163	0.472256	Gm35363	7	101525376	101538330	-	1317	lincRNA	predicted gene, 35363 [Source:MGI Symbol;Acc:MGI:5594522]	-	1	0	0	0	0	7	2	0	0	12	28	10	0.0278888	0	0	0	0	0.226575	0.0605687	0	0	0.472308	1.15935
ENSMUSG00000025013	2.59507	0	0	0	0	0	0	4.97221	18.699	11.0178	2.56852	14.4699	0.94591	11.6888	-3.60478	0.0248442	0.443103	Tll2	19	41083981	41206774	-	3443	protein_coding	tolloid-like 2 [Source:MGI Symbol;Acc:MGI:1346044]	-	3	0	0	0	0	0	0	6	17	9	2	12	0.0320037	0	0	0	0	0	0	0.061122	0.231515	0.135499	0.0316763
ENSMUSG00000108366	0.865025	0.858802	1.11132	0.755524	0.877499	0	2.821	0	10.9994	15.9146	0	13.2641	0.911147	10.0445	-3.4744	0.00605166	0.245346	Gm5586	7	16719116	16719910	-	795	processed_pseudogene	predicted gene 5586 [Source:MGI Symbol;Acc:MGI:3645853]	-	1	1	1	1	1	0	3	0	10	13	0	11	0.0462008	0.0460014	0.0597075	0.0408541	0.0467573	0	0.150507	0	0.589793	0.84763	0
ENSMUSG00000061272	0.865025	0	0	0.755524	0.877499	0	0.940335	0	12.0994	2.4484	1.28426	3.61748	0.429798	4.86237	-3.4515	0.0252145	1	Gm14173	2	156410897	156411174	-	278	processed_pseudogene	predicted gene 14173 [Source:MGI Symbol;Acc:MGI:3650930]	-	1	0	0	1	1	0	1	0	11	2	1	3	0.132121	0	0	0.116831	0.133712	0	0.143469	0	1.8553	0.372919	0.196154
ENSMUSG00000110617	0.865025	0.858802	0	0.755524	0.877499	0.999625	0	0	1.09994	1.2242	17.9796	2.41165	0.544559	5.67886	-3.35819	0.0236607	1	Gm5910	8	83477471	83479216	-	1746	processed_pseudogene	predicted gene 5910 [Source:MGI Symbol;Acc:MGI:3646687]	-	1	1	0	1	1	1	0	0	1	1	14	2	0.0210364	0.0209456	0	0.018602	0.0212898	0.0244149	0	0	0.0268548	0.0296883	0.437245
ENSMUSG00000092371	9.51527	2.57641	0	0	0	0	5.64201	6.62961	17.5991	6.12099	25.6852	67.5262	3.04541	29.2329	-3.2556	0.00745453	0.270627	Gm20511	11	103190710	103192896	-	456	antisense	predicted gene 20511 [Source:MGI Symbol;Acc:MGI:5141976]	-	11	3	0	0	0	0	6	8	16	5	20	56	0.886021	0.240599	0	0	0	0	0.524796	0.615331	1.64521	0.568375	2.3917
ENSMUSG00000116972	0.865025	4.29401	0	0	0	0.999625	0	0.828701	7.6996	2.4484	7.70556	15.6757	0.87342	8.38232	-3.24891	0.0183429	1	AC123956.1	16	85644252	85645023	+	772	processed_pseudogene	ribosomal protein, large, P0 (Rplp0) pseudogene	-	1	5	0	0	0	1	0	1	7	2	6	13	0.0475772	0.236859	0	0	0	0.0552182	0	0.0454324	0.425155	0.13429	0.423814
ENSMUSG00000045065	16.4355	0	44.4528	15.866	8.77499	13.9948	5.64201	4.14351	1.09994	8.56939	50.0862	389.481	13.6637	112.309	-3.04348	0.00469182	0.224728	9930022D16Rik	11	109413917	109420405	+	2706	protein_coding	RIKEN cDNA 9930022D16 gene [Source:MGI Symbol;Acc:MGI:2444178]	-	19	0	40	21	10	14	6	5	1	7	39	323	0.257894	0	0.701662	0.252055	0.137369	0.220546	0.0884356	0.0648075	0.0173276	0.134091	0.78592
ENSMUSG00000068324	1.73005	0.858802	0	0	0	1.99925	0	3.31481	5.49971	6.12099	16.6954	3.61748	0.987863	7.98339	-3.00184	0.0237923	1	Gm10029	13	6662565	6662894	-	330	processed_pseudogene	predicted gene 10029 [Source:MGI Symbol;Acc:MGI:3641706]	-	2	1	0	0	0	2	0	4	5	5	13	3	0.222604	0.110822	0	0	0	0.258354	0	0.425137	0.710433	0.785391	2.14818
ENSMUSG00000022340	0	0	0	0	9.65248	0	2.821	5.80091	6.59965	36.7259	10.2741	19.2932	2.2843	18.2232	-2.98855	0.0366229	0.50952	Sybu	15	44671856	44788063	-	7702	protein_coding	syntabulin (syntaxin-interacting) [Source:MGI Symbol;Acc:MGI:2442392]	-	0	0	0	0	11	0	3	7	6	30	8	16	0	0	0	0	0.0530891	0	0.0155354	0.031877	0.036527	0.201905	0.0566406
ENSMUSG00000092178	2.59507	0	0	9.82181	0	0	4.70167	1.6574	32.9983	12.242	20.5482	8.44078	2.34699	18.5573	-2.96114	0.0160757	0.375005	Gm45351	7	9868880	9876966	-	2545	lincRNA	predicted gene 45351 [Source:MGI Symbol;Acc:MGI:5791187]	-	3	0	0	13	0	0	5	2	30	10	16	7	0.0432962	0	0	0.165905	0	0	0.0783585	0.0275629	0.552714	0.203677	0.342826
ENSMUSG00000100969	0.865025	0	0	0	0	13.9948	2.821	2.4861	23.0988	13.4662	28.2537	9.6466	2.52086	18.6163	-2.89903	0.0274693	0.458385	1700030N03Rik	19	3065711	3197714	-	4402	lincRNA	RIKEN cDNA 1700030N03 gene [Source:MGI Symbol;Acc:MGI:1917261]	-	1	0	0	0	0	14	3	3	21	11	22	8	0.00834384	0	0	0	0	0.135574	0.0271816	0.0239031	0.223685	0.129531	0.27253
ENSMUSG00000062593	0	1.7176	5.5566	2.26657	2.6325	0.999625	0.940335	6.62961	10.9994	44.0711	1.28426	16.8816	2.59286	18.3091	-2.82458	0.00548038	0.237334	Gm49339	10	51480612	51496613	+	1990	protein_coding	predicted gene, 49339 [Source:MGI Symbol;Acc:MGI:6121530]	-	0	2	5	3	3	1	1	8	10	36	1	14	0	0.0367549	0.119265	0.0489634	0.0560383	0.0214213	0.0200424	0.141	0.235621	0.937733	0.0274024
ENSMUSG00000055567	1.73005	0	12.2245	0	1.755	0	1.88067	6.62961	6.59965	29.3808	46.2334	0	3.02748	20.5534	-2.77626	0.0484389	0.569229	Unc80	1	66468367	66699148	+	14425	protein_coding	unc-80, NALCN activator [Source:MGI Symbol;Acc:MGI:2652882]	-	2	0	11	0	2	0	2	8	6	24	36	0	0.00509249	0	0.036197	0	0.00515384	0	0.00552991	0.0194517	0.019503	0.0862433	0.136091
ENSMUSG00000081201	3.4601	4.29401	3.33396	1.51105	5.26499	3.9985	0.940335	1.6574	19.799	13.4662	37.2436	9.6466	3.05754	20.0388	-2.71716	0.000157616	0.0446321	Smt3h2-ps4	1	14839869	14840156	-	288	processed_pseudogene	SMT3 suppressor of mif two 3 homolog 2, pseudogene 4 (S. cerevisiae) [Source:MGI Symbol;Acc:MGI:2149598]	-	4	5	3	2	6	4	1	2	18	11	29	8	0.510133	0.634915	0.494452	0.225549	0.774418	0.592062	0.138488	0.243568	2.93053	1.97984	5.49094
ENSMUSG00000108024	29.4108	0	0	0	17.55	16.9936	14.105	0	17.5991	66.1067	77.0556	86.8194	9.75743	61.8952	-2.66544	0.0317844	0.488742	Gm43912	6	113689855	113690392	+	538	TEC	predicted gene, 43912 [Source:MGI Symbol;Acc:MGI:5690304]	-	34	0	0	0	20	17	15	0	16	54	60	72	2.3212	0	0	0	1.38186	1.347	1.11202	0	1.39445	5.20285	6.0815
ENSMUSG00000110726	1.73005	3.43521	6.66792	0	4.38749	0	3.76134	2.4861	29.6984	0	26.9695	12.0583	2.80851	17.1815	-2.62571	0.0219787	0.421396	Gm18101	9	120754979	120755526	-	548	processed_pseudogene	predicted gene, 18101 [Source:MGI Symbol;Acc:MGI:5010286]	-	2	4	6	0	5	0	4	3	27	0	21	10	0.13405	0.266942	0.519716	0	0.339161	0	0.291127	0.19201	2.3102	0	2.08968
ENSMUSG00000083235	5.19015	6.87042	0	0	5.26499	0	5.64201	0	8.79954	14.6904	14.1269	31.3515	2.87095	17.2421	-2.58135	0.0323789	0.490863	Gm13246	4	145844404	145844718	-	315	processed_pseudogene	predicted gene 13246 [Source:MGI Symbol;Acc:MGI:3649657]	-	6	8	0	0	6	0	6	0	8	12	11	26	0.699611	0.92879	0	0	0.708039	0	0.759704	0	1.19082	1.9747	1.90425
ENSMUSG00000097108	2.59507	2.57641	0	11.3329	0	0.999625	1.88067	0	5.49971	23.2598	12.8426	16.8816	2.42308	14.6209	-2.56545	0.0297116	0.475128	Gm26581	10	22212653	22217241	+	4479	lincRNA	predicted gene, 26581 [Source:MGI Symbol;Acc:MGI:5477075]	-	3	3	0	15	0	1	2	0	5	19	10	14	0.0246012	0.024495	0	0.108771	0	0.0095174	0.0178095	0	0.0523427	0.219888	0.121748
ENSMUSG00000104818	6.9202	12.882	26.6717	0	19.305	0	8.46301	21.5462	30.7984	50.1921	11.5583	189.315	11.9735	70.4658	-2.55992	0.00845999	0.289432	Gm43661	5	124035201	124052352	-	687	lincRNA	predicted gene 43661 [Source:MGI Symbol;Acc:MGI:5663798]	-	8	15	24	0	22	0	9	26	28	41	9	157	0.42771	0.798496	1.65825	0	1.19037	0	0.522504	1.32739	1.91103	3.09355	0.714376
ENSMUSG00000073940	6.05517	0	2.22264	2.26657	20.1825	0	16.926	24.0323	0	23.2598	25.6852	159.169	8.96065	52.0285	-2.53544	0.0447303	0.552128	Hbb-bt	7	103812524	103813996	-	703	protein_coding	hemoglobin, beta adult t chain [Source:MGI Symbol;Acc:MGI:5474850]	-	7	0	2	3	23	0	18	29	0	19	20	132	0.365729	0	0.135042	0.138602	1.21616	0	1.02122	1.44686	0	1.40097	1.55137
ENSMUSG00000097139	13.8404	8.58802	20.0038	7.55524	15.795	11.9955	15.0454	5.80091	34.0982	0	1.28426	226.695	12.328	65.5194	-2.41274	0.0161854	0.375005	Gm26626	16	92612814	92620105	+	796	antisense	predicted gene, 26626 [Source:MGI Symbol;Acc:MGI:5477120]	-	16	10	18	10	18	12	16	7	31	0	1	188	0.738283	0.459436	1.07338	0.408028	0.840574	0.64264	0.801698	0.308438	1.82606	0	0.068506
ENSMUSG00000005800	781.982	322.91	481.202	495.624	470.339	2086.22	1111.48	1303.55	2525.47	1262.15	1702.93	12799.8	881.662	4572.59	-2.37476	0.000469058	0.0739705	Mmp8	9	7558456	7568485	+	2425	protein_coding	matrix metallopeptidase 8 [Source:MGI Symbol;Acc:MGI:1202395]	-	904	376	433	656	536	2087	1182	1573	2296	1031	1326	10615	13.6922	5.67041	8.47563	8.78608	8.21617	36.6868	19.4406	22.751	44.3943	22.0382	29.8176
ENSMUSG00000008845	11.2453	8.58802	14.4472	0	14.04	0	6.58234	5.80091	83.5956	30.605	32.1065	0	7.58797	36.5768	-2.273	0.0428026	0.542853	Cd163	6	124304656	124330527	+	5461	protein_coding	CD163 antigen [Source:MGI Symbol;Acc:MGI:2135946]	-	13	10	13	0	16	0	7	7	76	25	25	0	0.0874354	0.0669678	0.112997	0	0.108909	0	0.0511246	0.0449582	0.652542	0.2373	0.249637
ENSMUSG00000023033	7.78522	0	0	7.55524	6.14249	2.99888	6.58234	4.97221	28.5985	36.7259	17.9796	2.41165	4.50455	21.4289	-2.24061	0.0187173	0.392381	Scn8a	15	100869858	101045938	+	15766	protein_coding	sodium channel, voltage-gated, type VIII, alpha [Source:MGI Symbol;Acc:MGI:103169]	-	9	0	0	10	7	3	7	6	26	30	14	2	0.020967	0	0	0.0206007	0.0165041	0.00811146	0.0177084	0.0133479	0.0773248	0.0986347	0.0484226
ENSMUSG00000032561	172.14	60.975	45.5641	46.8425	140.4	261.902	220.038	130.935	562.071	323.188	259.421	1392.73	134.85	634.352	-2.23436	1.29e-05	0.0118541	Acpp	9	104288251	104337748	-	7330	protein_coding	acid phosphatase, prostate [Source:MGI Symbol;Acc:MGI:1928480]	-	199	71	41	62	160	262	234	158	511	264	202	1155	0.997161	0.354236	0.265507	0.27472	0.811395	1.52369	1.27326	0.756026	3.26877	1.86694	1.50276
ENSMUSG00000021047	8.65025	3.43521	8.89056	1.51105	5.26499	0	11.284	3.31481	19.799	35.5018	33.3908	7.23495	5.29386	23.9816	-2.18638	0.00666365	0.253948	Nova1	12	46694517	46818929	-	8747	protein_coding	neuro-oncological ventral antigen 1 [Source:MGI Symbol;Acc:MGI:104297]	-	10	4	8	2	6	0	12	4	18	29	26	6	0.0419911	0.016724	0.0434137	0.00742632	0.0254982	0	0.0547175	0.0160393	0.0964895	0.171858	0.16209
ENSMUSG00000116083	2.59507	1.7176	1.11132	1.51105	0.877499	0.999625	4.70167	0.828701	7.6996	4.89679	15.4111	3.61748	1.79282	7.90625	-2.13832	0.0232169	1	Gm5469	15	41922076	41923151	+	1076	processed_pseudogene	predicted gene 5469 [Source:MGI Symbol;Acc:MGI:3645122]	-	3	2	1	2	1	1	5	1	7	4	12	3	0.102406	0.067976	0.0441147	0.0603699	0.0345465	0.0396175	0.185337	0.0325965	0.305037	0.192698	0.60815
ENSMUSG00000081669	3.4601	1.7176	2.22264	0.755524	1.755	1.99925	1.88067	0.828701	1.09994	14.6904	5.13704	10.8524	1.82744	7.94495	-2.12766	0.0269206	1	Npm3-ps1	6	85076192	85076719	+	528	processed_pseudogene	nucleoplasmin 3, pseudogene 1 [Source:MGI Symbol;Acc:MGI:894683]	-	4	2	2	1	2	2	2	1	1	12	4	9	0.278255	0.138527	0.179801	0.0615133	0.140803	0.161471	0.151078	0.0664277	0.0888041	1.17809	0.413112
ENSMUSG00000082070	11.2453	1.7176	1.11132	1.51105	4.38749	0.999625	12.2244	4.14351	18.699	1.2242	59.076	2.41165	4.66753	20.3527	-2.12056	0.0438988	0.545947	Gm1866	X	114592048	114592524	-	477	processed_pseudogene	predicted gene 1866 [Source:MGI Symbol;Acc:MGI:3037724]	-	13	2	1	2	5	1	13	5	17	1	46	2	1.00102	0.153338	0.0995124	0.13618	0.389644	0.0893678	1.087	0.36765	1.67108	0.10867	5.25873
ENSMUSG00000030017	44.1163	79.0098	37.7849	40.0428	35.9774	22.9914	27.2697	9.94442	54.9971	35.5018	80.9084	441.332	37.1421	153.185	-2.04354	0.00119304	0.115575	Reg3g	6	78466269	78468872	-	2114	protein_coding	regenerating islet-derived 3 gamma [Source:MGI Symbol;Acc:MGI:109406]	-	51	92	34	53	41	23	29	12	50	29	63	366	0.886097	1.59155	0.763431	0.81428	0.720934	0.463791	0.547138	0.199095	1.109	0.711087	1.62509
ENSMUSG00000062038	0.865025	5.15281	2.22264	3.77762	0	1.99925	2.821	1.6574	13.1993	11.0178	6.4213	4.8233	2.31197	8.86542	-1.93603	0.0344717	0.498417	Gm10108	5	13121448	13121766	-	319	processed_pseudogene	predicted pseudogene 10108 [Source:MGI Symbol;Acc:MGI:3642431]	-	1	6	2	5	0	2	3	2	12	9	5	4	0.11514	0.687858	0.297601	0.509076	0	0.267263	0.375089	0.219899	1.76383	1.46245	0.854714
ENSMUSG00000079942	13.8404	15.4584	3.33396	2.26657	2.6325	6.99738	2.821	9.11572	14.2993	56.3131	14.1269	22.9107	7.05824	26.9125	-1.92604	0.00839024	0.288117	Rpl28-ps3	4	126069867	126070259	-	393	processed_pseudogene	ribosomal protein L28, pseudogene 3 [Source:MGI Symbol;Acc:MGI:3650282]	-	16	18	3	3	3	7	3	11	13	46	11	19	1.49535	1.67501	0.362347	0.247931	0.283756	0.759285	0.304462	0.981711	1.55102	6.0673	1.52631
ENSMUSG00000092572	31.1409	26.6229	0	0	40.3649	122.954	33.852	33.9768	84.6956	56.3131	213.187	178.462	36.1139	133.165	-1.88323	0.0438422	0.545612	Serpinb10	1	107529003	107549271	+	3490	polymorphic_pseudogene	serine (or cysteine) peptidase inhibitor, clade B (ovalbumin), member 10 [Source:MGI Symbol;Acc:MGI:2138648]	-	36	31	0	0	46	123	36	41	77	46	166	148	0.378873	0.324844	0	0	0.489947	1.50238	0.411416	0.412042	1.0345	0.683223	2.59373
ENSMUSG00000108738	6.05517	11.1644	6.66792	0	6.14249	31.988	15.0454	7.45831	49.4974	28.1566	42.3806	33.7631	10.5652	38.4494	-1.87159	0.0122778	0.331069	Gm44777	7	116334255	116338633	+	4379	antisense	predicted gene 44777 [Source:MGI Symbol;Acc:MGI:5753353]	-	7	13	6	0	7	32	16	9	45	23	33	28	0.0587137	0.108569	0.0650387	0	0.059421	0.311512	0.14573	0.072086	0.481842	0.272259	0.410942
ENSMUSG00000078490	15.5704	13.7408	17.7811	11.3329	0.877499	10.9959	16.926	9.94442	41.7978	36.7259	16.6954	80.7903	12.1461	44.0024	-1.86176	0.0021631	0.154318	Cfap74	4	155409190	155466823	+	9951	protein_coding	cilia and flagella associated protein 74 [Source:MGI Symbol;Acc:MGI:1917130]	-	18	16	16	15	1	11	18	12	38	30	13	67	0.0664388	0.0588019	0.0763219	0.0489584	0.00373551	0.0471222	0.0721456	0.0422959	0.179054	0.156273	0.071239
ENSMUSG00000089803	9.51527	5.15281	1.11132	5.28867	2.6325	14.9944	6.58234	9.94442	28.5985	11.0178	35.9593	24.1165	6.90271	24.923	-1.85022	0.00530309	0.23362	Gm10171	1	172144274	172144901	-	628	processed_pseudogene	predicted gene 10171 [Source:MGI Symbol;Acc:MGI:3704203]	-	11	6	1	7	3	15	7	12	26	9	28	20	0.643353	0.349405	0.0755851	0.362027	0.177574	1.0182	0.444572	0.670201	1.94125	0.74287	2.43131
ENSMUSG00000027765	21.6256	23.1877	16.6698	19.6436	0	8.99663	11.284	10.7731	41.7978	40.3985	66.7816	51.8505	14.0226	50.2071	-1.83785	0.00331548	0.19415	P2ry1	3	61002795	61008982	+	4291	protein_coding	purinergic receptor P2Y, G-protein coupled 1 [Source:MGI Symbol;Acc:MGI:105049]	-	25	27	15	26	0	9	12	13	38	33	52	43	0.213992	0.230114	0.165931	0.196797	0	0.0894094	0.111539	0.10626	0.415233	0.398644	0.660825
ENSMUSG00000040434	10.3803	12.0232	35.5623	9.06629	11.4075	2.99888	9.40335	1.6574	21.9988	86.9181	25.6852	28.9398	11.5624	40.8855	-1.83172	0.0104661	0.306263	Large2	2	92365046	92374869	-	5837	protein_coding	LARGE xylosyl- and glucuronyltransferase 2 [Source:MGI Symbol;Acc:MGI:2443769]	-	12	14	32	12	13	3	10	2	20	71	20	24	0.0755106	0.0877155	0.260229	0.066772	0.0827885	0.0219094	0.0683304	0.0120178	0.16066	0.630519	0.186845
ENSMUSG00000113604	1.73005	11.1644	0	8.31076	10.53	1.99925	21.6277	4.14351	26.3986	40.3985	30.8223	4.8233	7.43821	25.6107	-1.77913	0.046779	0.563777	Gm19786	12	18559615	18565108	+	580	unprocessed_pseudogene	predicted gene, 19786 [Source:MGI Symbol;Acc:MGI:5011971]	-	2	13	0	11	12	2	23	5	24	33	24	4	0.126654	0.819697	0	0.615981	0.769077	0.146995	1.58163	0.302361	1.94022	2.94928	2.25644
ENSMUSG00000022303	57.9566	45.5165	27.783	0	31.5899	29.9888	51.7184	62.1526	149.592	111.402	83.4769	173.639	38.3382	129.527	-1.75678	0.00624948	0.247372	Dcstamp	15	39745930	39760938	+	2664	protein_coding	dendrocyte expressed seven transmembrane protein [Source:MGI Symbol;Acc:MGI:1923016]	-	67	53	25	0	36	30	55	75	136	91	65	144	0.923755	0.727578	0.445453	0	0.502325	0.48005	0.823441	0.987439	2.39371	1.77067	1.33052
ENSMUSG00000035370	21.6256	43.7989	0	13.5994	7.89749	14.9944	18.8067	4.97221	92.3952	7.34519	44.9491	63.9087	15.7118	52.1496	-1.72893	0.0342697	0.496668	Gm49322	10	80606021	80615784	+	4520	protein_coding	predicted gene, 49322 [Source:MGI Symbol;Acc:MGI:6121503]	-	25	51	0	18	9	15	20	6	84	6	35	53	0.20315	0.412638	0	0.129341	0.0740152	0.141466	0.17648	0.0465582	0.87138	0.0688086	0.422251
ENSMUSG00000058581	12.1103	5.15281	2.22264	9.82181	5.26499	3.9985	4.70167	4.97221	13.1993	20.8114	35.9593	10.8524	6.03062	20.2056	-1.72696	0.0071165	0.262977	Gm5801	14	56010536	56011315	-	780	processed_pseudogene	predicted pseudogene 5801 [Source:MGI Symbol;Acc:MGI:3646055]	-	14	6	2	13	6	4	5	6	12	17	28	9	0.659249	0.281316	0.121711	0.541317	0.285939	0.218607	0.25567	0.269799	0.721362	1.12975	1.95751
ENSMUSG00000058385	16.4355	4.29401	12.2245	12.0884	1.755	28.9891	0.940335	19.0601	38.498	55.0889	2.56852	59.0854	11.9734	38.8102	-1.69876	0.047083	0.564935	Hist1h2bg	13	23571396	23572013	+	618	protein_coding	histone cluster 1, H2bg [Source:MGI Symbol;Acc:MGI:2448386]	-	19	5	11	16	2	29	1	23	35	45	2	49	1.12923	0.295883	0.84489	0.840881	0.120298	2.00036	0.064538	1.30534	2.6555	3.77445	0.176475
ENSMUSG00000046159	7.78522	19.7525	11.1132	22.6657	10.53	60.9771	15.0454	59.6665	21.9988	4.89679	75.7714	232.724	25.9419	83.8478	-1.69196	0.0349591	0.500355	Chrm3	13	9875486	10360847	-	6253	protein_coding	cholinergic receptor, muscarinic 3, cardiac [Source:MGI Symbol;Acc:MGI:88398]	-	9	23	10	30	12	61	16	72	20	4	59	193	0.0528652	0.134517	0.0759114	0.155825	0.0713361	0.415854	0.102055	0.403857	0.149971	0.033159	0.514523
ENSMUSG00000039891	30.2759	18.8936	18.8925	45.3314	0	29.9888	24.4487	45.5786	29.6984	6.12099	62.9288	242.371	26.6762	85.2798	-1.67526	0.0495173	0.569229	Txlnb	10	17796226	17845665	+	5504	protein_coding	taxilin beta [Source:MGI Symbol;Acc:MGI:2671945]	-	35	22	17	60	0	30	26	55	27	5	49	201	0.233564	0.146178	0.146611	0.354059	0	0.23235	0.188408	0.350484	0.230013	0.0470892	0.485466
ENSMUSG00000102070	141.864	145.138	128.913	52.1311	106.177	172.935	282.1	111.046	453.176	450.505	541.958	360.542	142.538	451.545	-1.66477	7.11e-07	0.00146364	Gm28661	1	24614885	24615565	-	681	unprocessed_pseudogene	predicted gene 28661 [Source:MGI Symbol;Acc:MGI:5579367]	-	164	169	116	69	121	173	300	134	412	368	422	299	8.84531	9.07565	8.08549	3.29083	6.60473	10.8292	17.5702	6.90146	28.3672	28.0111	33.7914
ENSMUSG00000083902	12.9754	5.15281	2.22264	0.755524	1.755	8.99663	5.64201	14.9166	41.7978	15.9146	11.5583	13.2641	6.55208	20.6337	-1.65588	0.039623	0.526951	Gm15975	5	55624190	55625591	+	1402	processed_pseudogene	predicted gene 15975 [Source:MGI Symbol;Acc:MGI:3801944]	-	15	6	2	1	2	9	6	18	38	13	9	11	0.39297	0.15651	0.0677139	0.0231662	0.0530272	0.273649	0.17069	0.450306	1.27087	0.480646	0.350055
ENSMUSG00000030109	235.287	100.48	47.7868	92.1739	222.885	188.929	183.365	290.874	272.786	219.131	104.025	1528.99	170.223	531.232	-1.64165	0.00436538	0.216575	Slc6a12	6	121343076	121365775	+	3052	protein_coding	solute carrier family 6 (neurotransmitter transporter, betaine/GABA), member 12 [Source:MGI Symbol;Acc:MGI:95628]	-	272	117	43	122	254	189	195	351	248	179	81	1268	3.27341	1.40197	0.668774	1.29831	3.09361	2.63983	2.54832	4.03372	3.81008	3.04017	1.44724
ENSMUSG00000082953	1.73005	24.0465	1.11132	7.55524	10.53	12.9951	11.284	14.0879	18.699	53.8647	24.401	30.1456	10.4175	31.7776	-1.6039	0.0211891	0.417766	Gm13217	2	9041124	9042484	-	953	unprocessed_pseudogene	predicted gene 13217 [Source:MGI Symbol;Acc:MGI:3649713]	-	2	28	1	10	12	13	12	17	17	44	19	25	0.0770821	1.07449	0.0498084	0.340808	0.468064	0.5815	0.502218	0.625661	0.836417	2.39326	1.08718
ENSMUSG00000056412	6.9202	10.3056	7.77924	21.9102	3.50999	4.99813	15.9857	9.11572	26.3986	36.7259	20.5482	37.3806	10.0656	30.2633	-1.57972	0.0052397	0.23362	Gm12396	4	40775259	40775564	-	306	processed_pseudogene	predicted gene 12396 [Source:MGI Symbol;Acc:MGI:3649201]	-	8	12	7	29	4	5	17	11	24	30	16	31	0.960251	1.43416	1.08586	3.07808	0.485909	0.696543	2.2158	1.26082	3.67753	5.08194	2.85128
ENSMUSG00000113136	140.999	44.6577	55.566	98.9736	10.53	51.9805	23.5084	24.0323	114.394	55.0889	93.751	406.363	56.2809	167.399	-1.57184	0.0130742	0.344111	Gm19951	12	99643093	99647221	+	1328	lincRNA	predicted gene, 19951 [Source:MGI Symbol;Acc:MGI:5012136]	-	163	52	50	131	12	52	25	29	104	45	73	337	4.50823	1.432	1.78718	3.20388	0.335892	1.66919	0.750837	0.76592	3.67199	1.75648	2.99755
ENSMUSG00000019464	14.7054	24.9053	5.5566	0	21.9375	20.9921	27.2697	19.8888	48.3975	14.6904	109.162	24.1165	16.9069	49.0916	-1.53733	0.0484004	0.569229	Ptger1	8	83666678	83672753	+	5459	protein_coding	prostaglandin E receptor 1 (subtype EP1) [Source:MGI Symbol;Acc:MGI:97793]	-	17	29	5	0	25	21	29	24	44	12	85	20	0.114381	0.194278	0.0434763	0	0.170233	0.163986	0.211879	0.154199	0.377926	0.113946	0.849077
ENSMUSG00000108772	8.65025	4.29401	11.1132	1.51105	8.77499	1.99925	6.58234	9.11572	17.5991	4.89679	30.8223	21.7049	6.5051	18.7557	-1.53254	0.0323355	0.490863	Gm6063	6	71641612	71642096	-	485	processed_pseudogene	predicted gene 6063 [Source:MGI Symbol;Acc:MGI:3645395]	-	10	5	10	2	10	2	7	11	16	4	24	18	0.757311	0.377022	0.97871	0.133934	0.766434	0.175787	0.575652	0.795489	1.54684	0.427512	2.69843
ENSMUSG00000048794	12.1103	11.1644	11.1132	18.1326	7.89749	0	10.3437	13.2592	28.5985	51.4163	15.4111	26.5282	10.5026	30.4885	-1.53155	0.0188316	0.392987	Cfap100	6	90403479	90428797	-	4122	protein_coding	cilia and flagella associated protein 100 [Source:MGI Symbol;Acc:MGI:2141635]	-	14	13	10	24	9	0	11	16	26	42	12	22	0.124749	0.115338	0.115156	0.189106	0.0811617	0	0.106436	0.136143	0.295755	0.528167	0.15875
ENSMUSG00000085591	10.3803	14.5996	24.4491	37.0207	8.77499	18.9929	10.3437	29.8333	12.0994	67.3309	15.4111	126.612	19.2993	55.3633	-1.51838	0.0207537	0.412965	Gm13479	2	45357265	45404035	+	4722	lincRNA	predicted gene 13479 [Source:MGI Symbol;Acc:MGI:3651869]	-	12	17	22	49	10	19	11	36	11	55	12	105	0.0933408	0.131662	0.221153	0.337033	0.078721	0.171525	0.0929117	0.267399	0.109228	0.603763	0.138579
ENSMUSG00000061578	15.5704	40.3637	12.2245	22.6657	0	34.9869	11.284	5.80091	49.4974	24.484	91.1825	38.5864	17.862	50.9376	-1.51128	0.0473919	0.56595	Ksr2	5	117414000	117775003	+	13590	protein_coding	kinase suppressor of ras 2 [Source:MGI Symbol;Acc:MGI:3610315]	-	18	47	11	30	0	35	12	7	45	20	71	32	0.0486485	0.126478	0.038421	0.0716976	0	0.109786	0.0352181	0.018066	0.15526	0.0762852	0.284892
ENSMUSG00000020658	109.858	101.339	46.6755	64.2195	57.0374	132.95	49.8377	48.8934	290.385	139.559	64.213	368.982	76.3513	215.785	-1.49955	0.000795019	0.0974073	Efr3b	12	3962554	4038915	-	10382	protein_coding	EFR3 homolog B [Source:MGI Symbol;Acc:MGI:2444851]	-	127	118	42	85	65	133	53	59	264	114	50	306	0.449303	0.415661	0.192028	0.265914	0.232728	0.546097	0.20361	0.199322	1.19231	0.569185	0.262622
ENSMUSG00000083563	10.3803	12.0232	28.8943	3.0221	15.795	12.9951	27.2697	18.2314	36.2981	40.3985	60.3603	42.2039	16.0764	44.8152	-1.48728	0.004579	0.222314	Gm13340	2	22588103	22589647	-	1545	unprocessed_pseudogene	predicted gene 13340 [Source:MGI Symbol;Acc:MGI:3650227]	-	12	14	26	4	18	13	29	22	33	33	47	35	0.285278	0.331389	0.798805	0.0840881	0.433072	0.358686	0.74864	0.499433	1.0015	1.10717	1.65886
ENSMUSG00000038155	65.7419	8.58802	0	35.5096	21.9375	10.9959	38.5537	62.9813	100.095	52.6405	93.751	88.0252	30.5385	83.6279	-1.45039	0.0482246	0.568624	Gstp2	19	4040285	4042236	-	770	protein_coding	glutathione S-transferase, pi 2 [Source:MGI Symbol;Acc:MGI:95864]	-	76	10	0	47	25	11	41	76	91	43	73	73	3.62526	0.474949	0	1.98249	1.20688	0.608978	2.12372	3.46183	5.54137	2.89473	5.1698
ENSMUSG00000064354	163.49	159.737	135.581	49.8646	127.237	189.929	294.325	131.764	461.976	437.039	450.775	354.513	156.491	426.076	-1.44617	1.54e-05	0.0128871	mt-Co2	MT	7013	7696	+	684	protein_coding	mitochondrially encoded cytochrome c oxidase II [Source:MGI Symbol;Acc:MGI:102503]	-	189	186	122	66	145	190	313	159	420	357	351	294	10.149	9.94477	8.46641	3.13394	7.88004	11.8412	18.2512	8.15313	28.7912	27.0547	27.9829
ENSMUSG00000062345	620.223	344.38	357.845	293.143	385.222	875.672	516.244	652.188	1270.43	624.341	823.211	2775.81	505.614	1373.45	-1.44187	9.94e-05	0.0351908	Serpinb2	1	107511423	107535478	+	2349	protein_coding	serine (or cysteine) peptidase inhibitor, clade B, member 2 [Source:MGI Symbol;Acc:MGI:97609]	-	717	401	322	388	439	876	549	787	1155	510	641	2302	11.2112	6.24309	6.50682	5.36478	6.94701	15.8972	9.32166	11.751	23.055	11.2543	14.8805
ENSMUSG00000100131	35.466	22.3289	17.7811	7.55524	16.6725	40.9846	37.6134	22.3749	78.0959	57.5373	89.8982	44.6155	25.0971	67.5368	-1.43142	0.00166744	0.137018	Gm28439	1	24611535	24612410	-	876	unprocessed_pseudogene	predicted gene 28439 [Source:MGI Symbol;Acc:MGI:5579145]	-	41	26	16	10	19	41	40	27	71	47	70	37	1.71908	1.08544	0.866985	0.370765	0.806243	1.99517	1.82121	1.08104	3.80033	2.78114	4.35748
ENSMUSG00000109864	19.8956	33.4933	0	12.0884	13.1625	50.9809	27.2697	32.3194	79.1959	57.5373	84.7612	31.3515	23.6512	63.2115	-1.41773	0.0361007	0.506439	Eid3	10	82866626	82867930	+	1305	protein_coding	EP300 interacting inhibitor of differentiation 3 [Source:MGI Symbol;Acc:MGI:1913591]	-	23	39	0	16	15	51	29	39	72	47	66	26	0.647342	1.09293	0	0.39821	0.427265	1.66594	0.886321	1.04818	2.58695	1.86688	2.75788
ENSMUSG00000060639	57.9566	30.0581	1.11132	34.7541	37.7324	57.9783	15.0454	82.8701	116.594	83.2455	15.4111	207.402	39.6883	105.663	-1.41143	0.0490633	0.569229	Hist1h4i	13	22040636	22041362	-	727	protein_coding	histone cluster 1, H4i [Source:MGI Symbol;Acc:MGI:2448432]	-	67	35	1	46	43	58	16	100	106	68	12	172	3.38498	1.76064	0.0652922	2.05507	2.19862	3.40089	0.877787	4.82446	6.83657	4.84847	0.900095
ENSMUSG00000031097	9.51527	40.3637	0	53.6422	30.7124	17.9933	19.747	42.2638	84.6956	37.9501	75.7714	85.6136	26.7797	71.0077	-1.40221	0.0406548	0.533864	Tnni2	7	142441808	142444410	+	1497	protein_coding	troponin I, skeletal, fast 2 [Source:MGI Symbol;Acc:MGI:105070]	-	11	47	0	71	35	18	21	51	77	31	59	71	0.26989	1.14819	0	1.54042	0.869086	0.512566	0.559502	1.1949	2.41177	1.07342	2.14917
ENSMUSG00000107480	5.19015	6.01162	24.4491	9.06629	8.77499	5.99775	4.70167	33.1481	18.699	20.8114	33.3908	55.468	12.1674	32.0923	-1.40068	0.0379446	0.518446	Gm44165	7	3489611	3491079	-	1469	TEC	predicted gene, 44165 [Source:MGI Symbol;Acc:MGI:5690557]	-	6	7	22	12	10	6	5	40	17	17	26	46	0.150019	0.174267	0.71088	0.265315	0.253043	0.174112	0.135754	0.95504	0.542618	0.59987	0.965146
ENSMUSG00000029372	1094.26	694.771	413.411	345.274	640.574	1186.55	1040.95	809.641	2529.87	1580.44	1199.5	2892.77	778.179	2050.65	-1.39805	1.87e-05	0.013525	Ppbp	5	90768518	90770063	+	1083	protein_coding	pro-platelet basic protein [Source:MGI Symbol;Acc:MGI:1888712]	-	1265	809	372	457	730	1187	1107	977	2300	1291	934	2399	42.9021	27.3186	16.3046	13.7054	25.056	46.722	40.7683	31.6409	99.5786	61.7913	47.0284
ENSMUSG00000034416	18.1655	6.87042	26.6717	18.8881	35.0999	66.9749	9.40335	13.2592	63.7967	31.8292	14.1269	145.905	24.4166	63.9144	-1.39216	0.0405322	0.533864	Pkd1l2	8	116995679	117082449	-	8301	protein_coding	polycystic kidney disease 1 like 2 [Source:MGI Symbol;Acc:MGI:2664668]	-	21	8	24	25	40	67	10	16	58	26	11	121	0.0929191	0.035245	0.137239	0.0978166	0.179121	0.344068	0.0480478	0.0676041	0.327615	0.162358	0.0722609
ENSMUSG00000082926	7.78522	3.43521	7.77924	6.79971	14.04	6.99738	0.940335	18.2314	18.699	9.79359	23.1167	34.9689	8.25106	21.6446	-1.38734	0.0463714	0.561386	Gm8172	X	69605496	69606245	-	750	processed_pseudogene	predicted pseudogene 8172 [Source:MGI Symbol;Acc:MGI:3644930]	-	9	4	7	9	16	7	1	22	17	8	18	29	0.440755	0.195046	0.443029	0.389748	0.793004	0.397865	0.0531793	1.02883	1.06281	0.552915	1.30874
ENSMUSG00000101111	74.3921	83.3038	47.7868	25.6878	58.7924	72.9726	104.377	62.9813	171.591	183.63	192.639	141.082	66.2868	172.235	-1.37853	2.02e-05	0.013525	Gm28437	1	24613189	24613971	-	783	unprocessed_pseudogene	predicted gene 28437 [Source:MGI Symbol;Acc:MGI:5579143]	-	86	97	43	34	67	73	111	76	156	150	150	117	4.03416	4.53052	2.60677	1.41033	3.18075	3.9743	5.65412	3.40436	9.34178	9.93023	10.4465
ENSMUSG00000114452	20.7606	44.6577	14.4472	11.3329	36.8549	28.9891	26.3294	35.6342	21.9988	78.3487	113.015	71.1437	27.3757	71.1265	-1.37432	0.00500302	0.233241	A530001N23Rik	13	60483504	60488808	-	3901	lincRNA	RIKEN cDNA A530001N23 gene [Source:MGI Symbol;Acc:MGI:3045361]	-	24	52	13	15	42	29	28	43	20	64	88	59	0.22597	0.48749	0.158184	0.124887	0.400212	0.316899	0.286277	0.386612	0.240392	0.850421	1.23012
ENSMUSG00000021575	165.22	107.35	27.783	40.7983	71.0774	125.953	92.1528	129.277	260.686	140.783	161.817	419.627	94.9515	245.728	-1.37141	0.00201638	0.148636	Ahrr	13	74211118	74292331	-	9441	protein_coding	aryl-hydrocarbon receptor repressor [Source:MGI Symbol;Acc:MGI:1333776]	bHLH	191	125	25	54	81	126	98	156	237	115	126	348	0.743073	0.484206	0.125695	0.185771	0.318921	0.568921	0.414011	0.579549	1.17706	0.631407	0.72777
ENSMUSG00000072437	44.1163	68.7042	15.5585	26.4433	49.1399	22.9914	14.105	43.0925	153.992	96.7117	57.7917	54.2621	35.5189	90.6894	-1.35028	0.00535628	0.23362	Nanos1	19	60755987	60759913	+	3927	protein_coding	nanos C2HC-type zinc finger 1 [Source:MGI Symbol;Acc:MGI:2669254]	-	51	80	14	35	56	23	15	52	140	79	45	45	0.477008	0.745019	0.169224	0.289474	0.530083	0.24967	0.152347	0.464436	1.67161	1.04279	0.624875
ENSMUSG00000100862	85.6374	59.2574	82.2377	31.732	134.257	125.953	164.559	102.759	279.385	237.494	276.116	200.167	98.299	248.291	-1.33823	0.00020294	0.0504772	Gm10925	1	24613974	24614651	-	678	unprocessed_pseudogene	predicted gene 10925 [Source:MGI Symbol;Acc:MGI:3809095]	-	99	69	74	42	153	126	175	124	254	194	215	166	5.36317	3.72184	5.18081	2.01197	8.38838	7.9221	10.2947	6.41469	17.5659	14.8321	17.2922
ENSMUSG00000091971	6338.9	2667.44	1807.01	3085.56	2925.58	7208.3	2787.15	3565.9	18219.4	7270.51	2528.71	10284.5	3798.23	9575.79	-1.33408	0.00758379	0.274778	Hspa1a	17	34969190	34972156	-	2967	protein_coding	heat shock protein 1A [Source:MGI Symbol;Acc:MGI:96244]	-	7328	3106	1626	4084	3334	7211	2964	4303	16564	5939	1969	8529	90.716	38.2844	26.0135	44.7065	41.77	103.604	39.8441	50.8671	261.767	103.759	36.1884
ENSMUSG00000083773	27.6808	34.3521	26.6717	58.9309	42.1199	29.9888	44.1957	43.0925	75.896	118.747	91.1825	102.495	38.379	97.0802	-1.33231	1e-05	0.0118541	Gm13394	2	28933610	28934609	-	1000	processed_pseudogene	predicted gene 13394 [Source:MGI Symbol;Acc:MGI:3651848]	-	32	40	24	78	48	30	47	52	69	97	71	85	1.17535	1.46284	1.13922	2.53336	1.78426	1.27885	1.87457	1.82384	3.23531	5.02807	3.87168
ENSMUSG00000021125	175.6	72.1394	274.496	124.661	82.4849	222.916	67.7041	205.518	96.7949	33.0534	209.334	1194.97	153.19	383.539	-1.32448	0.0426056	0.541947	Arg2	12	79130777	79156301	+	1428	protein_coding	arginase type II [Source:MGI Symbol;Acc:MGI:1330806]	-	203	84	247	165	94	223	72	248	88	27	163	991	5.22136	2.15124	8.2104	3.75283	2.4469	6.65696	2.01098	6.09126	2.88949	0.980089	6.22445
ENSMUSG00000038463	196.361	91.033	214.485	148.083	144.787	237.911	132.587	179.828	416.878	216.683	224.746	824.784	168.134	420.773	-1.32442	0.000229815	0.0528747	Olfml2b	1	170644532	170682789	+	3095	protein_coding	olfactomedin-like 2B [Source:MGI Symbol;Acc:MGI:2443310]	-	227	106	193	196	165	238	141	217	379	177	175	684	2.6939	1.25252	2.96	2.05683	1.98171	3.27805	1.81703	2.45914	5.74176	2.96444	3.08332
ENSMUSG00000061462	19.0305	5.15281	10.0019	21.1547	5.26499	25.9903	7.52268	12.4305	21.9988	45.2953	16.6954	49.4388	13.3185	33.3571	-1.3235	0.0251662	0.44599	Obscn	11	58994256	59136402	-	28898	protein_coding	obscurin, cytoskeletal calmodulin and titin-interacting RhoGEF [Source:MGI Symbol;Acc:MGI:2681862]	-	22	6	9	28	6	26	8	15	20	37	13	41	0.0279622	0.00759314	0.0147833	0.0314697	0.00771791	0.0383535	0.0110414	0.0182057	0.0324511	0.0663688	0.0245311
ENSMUSG00000074417	39.7911	19.7525	66.6792	5.28867	29.8349	21.9918	47.9571	96.9581	129.793	41.6227	62.9288	174.845	41.0317	102.297	-1.31984	0.0302062	0.479608	Gm14548	7	3884242	3898120	-	2128	protein_coding	predicted gene 14548 [Source:MGI Symbol;Acc:MGI:3709645]	-	46	23	60	7	34	22	51	117	118	34	49	145	0.793967	0.39527	1.33837	0.106839	0.593914	0.440707	0.955878	1.9284	2.60002	0.828204	1.25564
ENSMUSG00000026601	8.65025	11.1644	4.44528	20.3991	16.6725	12.9951	28.21	9.11572	18.699	14.6904	26.9695	78.3786	13.9566	34.6844	-1.30956	0.0341166	0.49603	Axdnd1	1	156323509	156421159	-	6014	protein_coding	axonemal dynein light chain domain containing 1 [Source:MGI Symbol;Acc:MGI:1924602]	-	10	13	4	27	19	13	30	11	17	12	21	65	0.0610735	0.0790529	0.0315713	0.145815	0.117437	0.0921466	0.198958	0.0641524	0.132542	0.10343	0.190413
ENSMUSG00000049723	8225.52	4990.5	2558.26	2037.65	3254.64	5863.8	4849.31	4793.21	20900	8276.8	4917.43	11198.5	4571.61	11323.2	-1.30853	0.000308119	0.0609811	Mmp12	9	7344381	7369499	+	7237	protein_coding	matrix metallopeptidase 12 [Source:MGI Symbol;Acc:MGI:97005]	-	9509	5811	2302	2697	3709	5866	5157	5784	19001	6761	3829	9287	48.2606	29.365	15.0988	12.1039	19.0509	34.5528	28.4212	28.0319	123.108	48.4264	28.8515
ENSMUSG00000058443	18.1655	10.3056	31.117	11.3329	7.89749	9.99625	17.8664	19.8888	25.2987	14.6904	68.0658	48.233	15.8212	39.072	-1.30827	0.0161088	0.375005	Rpl10-ps3	9	50344201	50344968	-	768	protein_coding	ribosomal protein L10, pseudogene 3 [Source:MGI Symbol;Acc:MGI:3704336]	-	21	12	28	15	9	10	19	24	23	12	53	40	1.00432	0.571423	1.73058	0.634356	0.43561	0.555058	0.986725	1.09606	1.40421	0.809934	3.76319
ENSMUSG00000029379	13117.2	7609.85	5514.37	7024.1	9968.38	13229	9008.41	11668.9	19538.3	12955.7	12811.8	50014	9642.54	23829.9	-1.30529	9.11e-05	0.033548	Cxcl3	5	90786103	90789600	+	3498	protein_coding	chemokine (C-X-C motif) ligand 3 [Source:MGI Symbol;Acc:MGI:3037818]	-	15164	8861	4962	9297	11360	13234	9580	14081	17763	10583	9976	41477	159.225	92.6405	67.3337	86.3229	120.719	161.276	109.232	141.188	238.102	156.826	155.517
ENSMUSG00000090799	30.2759	43.7989	6.66792	18.8881	28.08	45.9828	55.4797	49.7221	82.4957	101.608	89.8982	69.9379	34.8619	85.9851	-1.30079	0.00410286	0.20977	Klhl33	14	50888582	50897507	-	6300	protein_coding	kelch-like 33 [Source:MGI Symbol;Acc:MGI:3644593]	-	35	51	6	25	32	46	59	60	75	83	70	58	0.204053	0.296052	0.0452071	0.128885	0.18881	0.311255	0.373521	0.334037	0.558197	0.682916	0.605897
ENSMUSG00000039109	442.028	263.652	406.743	526.6	225.517	461.827	229.442	283.416	762.26	511.715	404.542	1793.06	354.903	867.895	-1.29019	0.000399713	0.0674965	F13a1	13	36867178	37050244	-	6739	protein_coding	coagulation factor XIII, A1 subunit [Source:MGI Symbol;Acc:MGI:1921395]	-	511	307	366	697	257	462	244	342	693	418	315	1487	2.78511	1.66602	2.57799	3.35923	1.4176	2.92244	1.4441	1.77998	4.82175	3.21522	2.54892
ENSMUSG00000064357	70.067	61.8338	64.4566	33.9986	80.7299	69.9738	114.721	49.7221	148.492	170.164	174.659	172.433	68.1878	166.437	-1.28961	1.28e-05	0.0118541	mt-Atp6	MT	7927	8607	+	681	protein_coding	mitochondrially encoded ATP synthase 6 [Source:MGI Symbol;Acc:MGI:99927]	-	81	72	58	45	92	70	122	60	135	139	136	143	4.36872	3.86655	4.04275	2.14619	5.02178	4.38178	7.14523	3.09021	9.29509	10.5803	10.8901
ENSMUSG00000114055	111.588	84.1626	60.0113	67.9971	71.9549	120.955	70.5251	35.6342	188.09	126.092	80.9084	354.513	77.8535	187.401	-1.26824	0.00167494	0.137018	Gm32089	13	94289448	94295006	-	1193	lincRNA	predicted gene, 32089 [Source:MGI Symbol;Acc:MGI:5591248]	-	129	98	54	90	82	121	75	43	171	103	63	294	3.9716	3.00416	2.14857	2.45022	2.55499	4.32359	2.50741	1.26419	6.72082	4.47535	2.87966
ENSMUSG00000023913	2909.94	1651.48	2198.19	1894.85	2084.06	2960.89	2503.17	2733.06	4084.09	3042.13	2975.63	12557.5	2366.96	5664.83	-1.25903	0.000119839	0.0373856	Pla2g7	17	43568098	43612201	+	2905	protein_coding	phospholipase A2, group VII (platelet-activating factor acetylhydrolase, plasma) [Source:MGI Symbol;Acc:MGI:1351327]	-	3364	1923	1978	2508	2375	2962	2662	3298	3713	2485	2317	10414	42.533	24.2087	32.3203	28.0404	30.3902	43.4649	36.5482	39.8188	59.9302	44.3415	43.4932
ENSMUSG00000069011	38.9261	62.6926	42.2302	108.795	71.0774	91.9655	35.7327	33.9768	364.081	47.7437	78.3399	90.4369	60.6746	145.15	-1.25898	0.0161278	0.375005	Gm10254	3	54810384	54811250	-	867	processed_pseudogene	predicted gene 10254 [Source:MGI Symbol;Acc:MGI:3708673]	-	45	73	38	144	81	92	38	41	331	39	61	75	1.90638	3.07923	2.08046	5.39444	3.47282	4.52343	1.74811	1.65862	17.9009	2.33171	3.83665
ENSMUSG00000079414	33.736	12.882	54.4547	63.464	8.77499	14.9944	21.6277	42.2638	61.5968	40.3985	61.6445	135.052	31.5247	74.6731	-1.24349	0.0268269	0.451762	Gm11110	17	57091370	57105942	-	2146	lincRNA	predicted gene 11110 [Source:MGI Symbol;Acc:MGI:3779362]	-	39	15	49	84	10	15	23	51	56	33	48	112	0.6675	0.255623	1.08383	1.27131	0.173216	0.297962	0.427466	0.833535	1.22356	0.797102	1.2197
ENSMUSG00000032911	92.5576	119.374	93.3509	70.2637	58.7924	81.9693	74.2864	45.5786	417.978	145.68	114.299	71.1437	79.5216	187.275	-1.23775	0.00350079	0.19645	Cspg4	9	56865033	56899870	+	11931	protein_coding	chondroitin sulfate proteoglycan 4 [Source:MGI Symbol;Acc:MGI:2153093]	-	107	139	84	93	67	82	79	55	380	119	89	59	0.3294	0.426065	0.334194	0.253168	0.208744	0.292979	0.264091	0.161685	1.49339	0.517011	0.406775
ENSMUSG00000030144	2851.12	1723.62	2225.98	1849.52	2809.75	3338.75	3204.66	3633.86	5935.29	3951.71	3576.67	12018.5	2704.66	6370.53	-1.236	3.2e-05	0.0173098	Clec4d	6	123262111	123275265	+	1599	protein_coding	C-type lectin domain family 4, member d [Source:MGI Symbol;Acc:MGI:1298389]	-	3296	2007	2003	2448	3202	3340	3408	4385	5396	3228	2785	9967	75.7103	45.9026	59.4605	49.724	74.4371	89.0425	85.007	96.1844	158.231	104.644	94.9769
ENSMUSG00000064358	158.299	142.561	142.249	67.9971	84.2399	207.922	190.888	75.4118	310.184	319.516	332.624	289.398	133.696	312.93	-1.22883	8.13e-05	0.0318227	mt-Co3	MT	8607	9390	+	784	protein_coding	mitochondrially encoded cytochrome c oxidase III [Source:MGI Symbol;Acc:MGI:102502]	-	183	166	128	90	96	208	203	91	282	261	259	240	8.57336	7.74337	7.74978	3.72846	4.55168	11.3096	10.3272	4.07107	16.8655	17.2566	18.0146
ENSMUSG00000044471	57.9566	27.4817	17.7811	20.3991	6.14249	42.9839	41.3747	11.6018	78.0959	40.3985	44.9491	100.083	28.2152	65.8818	-1.22505	0.0274005	0.457852	Lncpint	6	31082565	31220488	-	7378	lincRNA	long non-protein coding RNA, Trp53 induced transcript [Source:MGI Symbol;Acc:MGI:2673128]	-	67	32	16	27	7	43	44	14	71	33	35	83	0.333543	0.158617	0.102938	0.118858	0.0352676	0.248444	0.237858	0.0665538	0.451218	0.231849	0.258685
ENSMUSG00000041329	26.8158	16.3172	33.3396	12.0884	7.89749	35.9865	31.9714	10.7731	31.8983	91.8149	42.3806	37.3806	21.8987	50.8686	-1.22211	0.0199636	0.405051	Atp1b2	11	69599736	69605942	-	4085	protein_coding	ATPase, Na+/K+ transporting, beta 2 polypeptide [Source:MGI Symbol;Acc:MGI:88109]	-	31	19	30	16	9	36	34	13	29	75	33	31	0.278731	0.170098	0.348598	0.127213	0.0818968	0.375673	0.331964	0.111618	0.332869	0.951698	0.440518
ENSMUSG00000106574	20.7606	27.4817	18.8925	30.9765	19.305	21.9918	20.6874	24.861	50.5974	63.6583	33.3908	66.3204	23.1195	53.4917	-1.20604	0.000330333	0.0626815	Gm2451	3	139649379	139650377	+	999	processed_pseudogene	predicted pseudogene 2451 [Source:MGI Symbol;Acc:MGI:3780618]	-	24	32	17	41	22	22	22	30	46	52	26	55	0.882393	1.17145	0.807754	1.33297	0.818604	0.938764	0.878337	1.05327	2.15903	2.69816	1.41922
ENSMUSG00000015968	210.201	173.478	197.815	52.1311	130.747	188.929	110.019	125.963	469.675	165.267	174.659	559.503	148.66	342.276	-1.20461	0.00256596	0.171355	Cacna1d	14	30039939	30491455	-	12621	protein_coding	calcium channel, voltage-dependent, L type, alpha 1D subunit [Source:MGI Symbol;Acc:MGI:88293]	-	243	202	178	69	149	189	117	152	427	135	136	464	0.707178	0.585323	0.669456	0.177565	0.438843	0.638363	0.36974	0.422409	1.58636	0.55446	0.587606
ENSMUSG00000019987	11777.3	7572.06	11954.5	13824.6	5452.78	9006.62	4226.8	5950.08	15345.3	7620.63	9533.07	47573.4	8720.59	20018.1	-1.19881	0.0263985	0.448904	Arg1	10	24915221	24927484	-	2228	protein_coding	arginase, liver [Source:MGI Symbol;Acc:MGI:88070]	-	13615	8817	10757	18298	6214	9010	4495	7180	13951	6225	7423	39453	224.449	144.725	229.177	266.742	103.675	172.389	80.4671	113.03	293.601	144.829	181.679
ENSMUSG00000095526	35.466	26.6229	75.5698	35.5096	45.6299	335.874	15.9857	26.5184	200.19	67.3309	33.3908	47.0272	74.647	86.9846	-1.18946	0.0222568	0.424077	Gm10243	6	48523518	48523850	+	333	processed_pseudogene	predicted gene 10243 [Source:MGI Symbol;Acc:MGI:3704266]	-	41	31	68	47	52	336	17	32	182	55	26	39	4.52226	3.40452	9.69305	4.58413	5.80464	43.0125	2.03614	3.37046	25.6268	8.56147	4.25766
ENSMUSG00000097636	218.851	228.441	442.306	174.526	216.742	582.781	182.425	423.466	274.986	286.462	345.466	1887.12	308.692	698.508	-1.17851	0.0172883	0.383732	Mirt1	19	53441212	53464796	-	8664	lincRNA	myocardial infarction associated transcript 1 [Source:MGI Symbol;Acc:MGI:1922001]	-	253	266	398	231	247	583	194	511	250	234	269	1565	1.07255	1.1228	2.18052	0.865957	1.05973	2.86846	0.893073	2.06864	1.35297	1.4	1.69307
ENSMUSG00000093765	37.1961	38.6461	22.2264	9.82181	65.8124	31.988	70.5251	46.4073	60.4968	107.729	39.8121	156.757	40.3279	91.1989	-1.17738	0.0208887	0.414308	Gm20658	12	116102769	116138648	-	2768	antisense	predicted gene 20658 [Source:MGI Symbol;Acc:MGI:5313105]	-	43	45	20	13	75	32	75	56	55	88	31	130	0.570583	0.594545	0.342973	0.152539	1.00719	0.492814	1.08068	0.709586	0.931673	1.64796	0.610713
ENSMUSG00000097779	194.631	247.335	493.426	368.696	120.217	277.896	274.578	353.027	212.289	277.893	410.963	1730.36	291.226	657.876	-1.17587	0.013702	0.352561	4833407H14Rik	19	53460631	53462723	+	1485	lincRNA	RIKEN cDNA 4833407H14 gene [Source:MGI Symbol;Acc:MGI:1921149]	-	225	288	444	488	137	278	292	426	193	227	320	1435	5.56509	7.09258	14.1923	10.6732	3.42934	7.98027	7.8426	10.0616	6.09393	7.92372	11.7507
ENSMUSG00000090877	7325.89	3737.51	3508.44	5100.54	3961.03	8415.84	3862.89	4356.48	19945.3	9286.77	3480.35	12416.4	5033.58	11282.2	-1.16442	0.000771546	0.0972677	Hspa1b	17	34956436	34959238	-	2803	protein_coding	heat shock protein 1B [Source:MGI Symbol;Acc:MGI:99517]	-	8469	4352	3157	6751	4514	8419	4108	5257	18133	7586	2710	10297	110.975	56.7811	53.4622	78.2254	59.8625	128.037	58.4536	65.7807	303.329	140.288	52.7215
ENSMUSG00000053338	262.967	139.985	281.164	413.271	136.89	352.868	154.215	305.791	278.285	190.975	200.345	1621.83	255.894	572.86	-1.16259	0.0232126	0.433318	Tarm1	7	3486500	3502624	-	2066	protein_coding	T cell-interacting, activating receptor on myeloid cells 1 [Source:MGI Symbol;Acc:MGI:2442280]	-	304	163	253	547	156	353	164	369	253	156	156	1345	5.40455	2.88533	5.81281	8.59924	2.8068	7.28356	3.16605	6.2644	5.74192	3.91403	4.11752
ENSMUSG00000101249	37.1961	36.0697	51.1207	26.4433	32.4674	48.9816	65.8234	26.5184	84.6956	96.7117	127.142	50.6447	40.5776	89.7984	-1.14989	0.00139034	0.124226	Gm29216	1	24615706	24616197	-	492	unprocessed_pseudogene	predicted gene 29216 [Source:MGI Symbol;Acc:MGI:5579922]	-	43	42	46	35	37	49	70	32	77	79	99	42	3.21011	3.12192	4.43801	2.3105	2.79546	4.24551	5.67462	2.28123	7.33825	8.32323	10.9726
ENSMUSG00000087412	404.832	523.011	823.489	313.542	350.999	871.673	436.315	500.536	1440.92	994.049	1146.84	1099.71	528.05	1170.38	-1.14924	2.35e-05	0.0144096	Gm15501	7	93178983	93184176	-	849	transcribed_processed_pseudogene	predicted pseudogene 15501 [Source:MGI Symbol;Acc:MGI:3704296]	-	468	609	741	415	400	872	464	604	1310	812	893	912	20.2467	26.233	41.4292	15.8761	17.5133	43.7833	21.7979	24.9524	72.3486	49.5768	57.3568
ENSMUSG00000029373	2764.62	1664.36	2310.44	1975.69	1928.74	2210.17	2600.97	2820.07	6169.58	4469.55	2641.72	6874.41	2284.38	5038.81	-1.14137	4.65e-07	0.00141117	Pf4	5	90772435	90773383	+	721	protein_coding	platelet factor 4 [Source:MGI Symbol;Acc:MGI:1888711]	-	3196	1938	2079	2615	2198	2211	2766	3403	5609	3651	2057	5701	162.812	98.3007	136.872	117.798	113.321	130.723	153.01	165.543	364.768	262.486	155.575
ENSMUSG00000069792	870.215	573.68	1328.03	639.173	687.081	699.738	817.151	619.869	1565.22	907.131	696.069	3692.24	779.367	1715.16	-1.13829	0.00157706	0.134386	Wfdc17	11	83703991	83706268	+	533	protein_coding	WAP four-disulfide core domain 17 [Source:MGI Symbol;Acc:MGI:3649773]	-	1006	668	1195	846	783	700	869	748	1423	741	542	3062	69.3245	45.8339	106.423	51.5521	54.6074	55.9848	65.0274	49.2218	125.183	72.0644	55.4515
ENSMUSG00000082062	25.0857	14.5996	22.2264	15.866	34.2224	15.994	33.852	20.7175	31.8983	51.4163	37.2436	79.5845	22.8205	50.0357	-1.13325	0.00636754	0.249364	Ftl2-ps	4	125504288	125504839	+	552	processed_pseudogene	ferritin light polypeptide 2, pseudogene [Source:MGI Symbol;Acc:MGI:95590]	-	29	17	20	21	39	16	36	25	29	42	29	66	1.92963	1.12628	1.71983	1.23562	2.62629	1.23561	2.60116	1.58849	2.46335	3.94403	2.86484
ENSMUSG00000043801	45.8463	30.0581	42.2302	15.866	45.6299	32.9876	40.4344	40.6064	57.197	102.833	86.0455	74.7612	36.7074	80.2091	-1.12945	0.00083146	0.0981016	Oaz1-ps	17	17345456	17346140	-	685	processed_pseudogene	ornithine decarboxylase antizyme 1, pseudogene [Source:MGI Symbol;Acc:MGI:108188]	-	53	35	38	21	52	33	43	49	52	84	67	62	2.84185	1.8686	2.63323	0.995707	2.82182	2.05363	2.5037	2.50893	3.55942	6.35651	5.33366
ENSMUSG00000026193	9472.88	7746.4	5179.87	2675.31	6281.13	24213.9	7014.9	7886.75	25069.9	10342	12001.4	29393.2	8808.89	19201.6	-1.12421	0.0301618	0.479521	Fn1	1	71585520	71653200	-	11685	protein_coding	fibronectin 1 [Source:MGI Symbol;Acc:MGI:95566]	-	10951	9020	4661	3541	7158	24223	7460	9517	22792	8448	9345	24376	34.4224	28.2303	18.9342	9.84238	22.7709	88.3687	25.4633	28.5663	91.4577	37.4762	43.6106
ENSMUSG00000104802	44.1163	18.0348	61.1226	24.1768	29.8349	13.9948	18.8067	22.3749	50.5974	83.2455	47.5176	69.9379	29.0577	62.8246	-1.11699	0.0121366	0.330453	Gm5869	5	86997159	86998415	+	1257	processed_pseudogene	predicted gene 5869 [Source:MGI Symbol;Acc:MGI:3648808]	-	51	21	55	32	34	14	20	27	46	68	37	58	1.49022	0.610973	2.07694	0.826833	1.00545	0.47478	0.634598	0.753376	1.71589	2.80416	1.60512
ENSMUSG00000040907	935.957	603.738	724.581	396.65	630.044	853.68	598.053	1088.09	1578.42	1002.62	1132.72	2598.55	728.848	1578.08	-1.11463	8.8e-05	0.0332935	Atp1a3	7	24978167	25005958	-	5958	protein_coding	ATPase, Na+/K+ transporting, alpha 3 polypeptide [Source:MGI Symbol;Acc:MGI:88107]	-	1082	703	652	525	718	854	636	1313	1435	819	882	2155	6.67026	4.31512	5.19449	2.86195	4.47961	6.11022	4.25756	7.72943	11.2932	7.12547	8.07253
ENSMUSG00000080859	23.3557	16.3172	31.117	24.9323	25.4475	17.9933	15.0454	24.861	43.9977	50.1921	51.3704	48.233	22.3837	48.4483	-1.11461	0.000720866	0.0935533	Rpl10-ps1	2	105554201	105554845	-	645	transcribed_processed_pseudogene	ribosomal protein L10, pseudogene 1 [Source:MGI Symbol;Acc:MGI:3650909]	-	27	19	28	33	29	18	16	30	40	41	40	40	1.53752	1.07729	2.0606	1.66172	1.6713	1.18963	0.989382	1.63134	2.90782	3.29499	3.38175
ENSMUSG00000070524	246.532	159.737	356.734	297.676	96.5248	258.903	79.9285	143.365	219.988	157.922	132.279	1244.41	204.925	438.65	-1.0983	0.0446831	0.551972	Fcrlb	1	170907273	170912941	-	1284	protein_coding	Fc receptor-like B [Source:MGI Symbol;Acc:MGI:3576487]	-	285	186	321	394	110	259	85	173	200	129	103	1032	8.1526	5.29768	11.8669	9.9663	3.18452	8.59873	2.64033	4.72568	7.30351	5.2078	4.37435
ENSMUSG00000051439	2356.33	1636.88	2271.54	2340.61	1518.95	2120.2	1676.62	2040.26	3035.84	1876.7	1815.94	10342.4	1995.17	4267.71	-1.09697	0.00265825	0.174698	Cd14	18	36725074	36726736	-	1572	protein_coding	CD14 antigen [Source:MGI Symbol;Acc:MGI:88318]	-	2724	1906	2044	3098	1731	2121	1783	2462	2760	1533	1414	8577	63.6459	44.3413	61.7197	64.0076	40.9318	57.5158	45.2379	54.9312	82.3234	50.5498	49.0499
ENSMUSG00000025473	1501.68	1106.14	1374.7	1474.78	761.669	1491.44	1039.07	1406.31	2983.04	1651.44	670.384	5429.83	1269.47	2683.68	-1.08004	0.00344045	0.19645	Adam8	7	139978932	139992562	-	4638	protein_coding	a disintegrin and metallopeptidase domain 8 [Source:MGI Symbol;Acc:MGI:107825]	-	1736	1288	1237	1952	868	1492	1105	1697	2712	1349	522	4503	13.7479	10.156	12.66	13.6695	6.95674	13.7132	9.50244	12.8332	27.4174	15.0769	6.13735
ENSMUSG00000027737	3062.19	2031.07	1902.58	1083.42	3529.3	5409.97	4538.06	4215.6	6435.76	4087.6	4631.04	11836.4	3221.52	6747.7	-1.06669	0.00365018	0.200185	Slc7a11	3	49892526	50443614	-	13922	protein_coding	solute carrier family 7 (cationic amino acid transporter, y+ system), member 11 [Source:MGI Symbol;Acc:MGI:1347355]	-	3540	2365	1712	1434	4022	5412	4826	5087	5851	3339	3606	9816	9.33937	6.21252	5.83711	3.34542	10.7388	16.5713	13.8258	12.8157	19.7059	12.4321	14.1243
ENSMUSG00000081953	12.9754	20.6113	25.5604	9.82181	14.9175	7.997	20.6874	9.94442	28.5985	24.484	55.2232	19.2932	15.3144	31.8997	-1.06254	0.0325891	0.490863	Gm12435	4	48344215	48345230	-	1016	processed_pseudogene	predicted gene 12435 [Source:MGI Symbol;Acc:MGI:3651950]	-	15	24	23	13	17	8	22	12	26	20	43	16	0.542268	0.863884	1.07456	0.415578	0.621973	0.335657	0.86364	0.414258	1.1999	1.02039	2.3079
ENSMUSG00000069830	33.736	46.3753	15.5585	30.9765	56.1599	50.9809	31.031	37.2916	49.4974	121.196	69.3501	71.1437	37.7637	77.7967	-1.03966	0.00673927	0.255759	Nlrp1a	11	71092236	71144704	-	4166	protein_coding	NLR family, pyrin domain containing 1A [Source:MGI Symbol;Acc:MGI:2684861]	-	39	54	14	41	64	51	33	45	45	99	54	59	0.343844	0.474037	0.159516	0.319645	0.571054	0.521856	0.315936	0.378858	0.506477	1.23182	0.706831
ENSMUSG00000026315	185.98	131.397	245.602	222.124	95.6473	202.924	113.78	111.875	344.282	112.626	154.111	729.524	163.666	335.136	-1.0347	0.017294	0.383732	Serpinb8	1	107590006	107610484	+	4795	protein_coding	serine (or cysteine) peptidase inhibitor, clade B, member 8 [Source:MGI Symbol;Acc:MGI:894657]	-	215	153	221	294	109	203	121	135	313	92	120	605	1.6469	1.16692	2.18776	1.99141	0.844996	1.80471	1.00647	0.98748	3.06071	0.994556	1.36469
ENSMUSG00000086968	53.6315	42.0813	32.2283	50.6201	116.707	94.9644	110.019	74.5831	207.889	106.505	183.649	90.4369	71.8544	147.12	-1.03409	0.00919263	0.298895	4933431E20Rik	3	107888850	107896213	-	6821	antisense	RIKEN cDNA 4933431E20 gene [Source:MGI Symbol;Acc:MGI:3584041]	-	62	49	29	67	133	95	117	90	189	87	143	75	0.333856	0.262716	0.201811	0.319029	0.724803	0.593711	0.684135	0.462783	1.29921	0.661152	1.14322
ENSMUSG00000065037	123.699	96.1859	113.355	66.4861	106.177	123.954	71.4654	181.486	326.683	319.516	60.3603	190.52	110.351	224.27	-1.02406	0.00995843	0.302835	Rn7sk	9	78175303	78175633	-	331	misc_RNA	RNA, 7SK, nuclear [Source:MGI Symbol;Acc:MGI:103186]	-	143	112	102	88	121	124	76	219	297	261	47	158	15.8681	12.3745	14.6274	8.63491	13.5886	15.9696	9.15776	23.206	42.0722	40.8736	7.74304
ENSMUSG00000036086	352.065	218.995	212.262	111.062	270.27	206.922	360.148	202.203	899.753	375.829	268.41	420.833	241.741	491.206	-1.02376	0.00287122	0.180367	Zranb3	1	127954184	128103047	-	9079	protein_coding	zinc finger, RAN-binding domain containing 3 [Source:MGI Symbol;Acc:MGI:1918362]	-	407	255	191	147	308	207	383	244	818	307	209	349	1.64654	1.02716	0.998599	0.525875	1.26104	0.971923	1.68254	0.942617	4.22457	1.75279	1.25531
ENSMUSG00000022415	137.539	175.196	34.4509	89.9073	57.9149	145.945	96.8545	108.56	269.486	108.954	183.649	296.633	105.796	214.68	-1.02036	0.010929	0.313958	Syngr1	15	80091334	80119501	+	4808	protein_coding	synaptogyrin 1 [Source:MGI Symbol;Acc:MGI:1328323]	-	159	204	31	119	66	146	103	131	245	89	143	246	1.21464	1.55169	0.30605	0.803869	0.510265	1.29446	0.85443	0.955631	2.38929	0.959523	1.62186
ENSMUSG00000030589	490.469	371.861	358.957	355.096	303.614	491.816	368.611	600.809	573.07	484.783	556.085	1755.68	417.654	842.405	-1.01214	0.00169757	0.137042	Rasgrp4	7	29134851	29153961	+	6363	protein_coding	RAS guanyl releasing protein 4 [Source:MGI Symbol;Acc:MGI:2386851]	-	567	433	323	470	346	492	392	725	521	396	433	1456	3.27293	2.48865	2.40955	2.39905	2.0213	3.29612	2.45713	3.99631	3.83922	3.22599	3.7108
ENSMUSG00000043024	30.2759	61.8338	31.117	28.7099	26.325	66.9749	24.4487	22.3749	52.7972	34.2776	101.457	104.907	36.5075	73.3595	-1.00736	0.0245779	0.441631	Gm16433	6	108563605	108565588	-	1984	processed_pseudogene	predicted gene 16433 [Source:MGI Symbol;Acc:MGI:3645626]	-	35	72	28	38	30	67	26	27	48	28	79	87	0.647952	1.32718	0.669903	0.622078	0.562077	1.43957	0.52268	0.477315	1.1344	0.731554	2.17133
ENSMUSG00000084817	79.5823	81.5862	87.7943	89.1518	100.912	124.953	131.647	95.3007	186.99	228.925	150.258	223.078	98.8659	197.313	-0.998586	5.56e-06	0.00730975	Gm5526	1	45857332	45857754	-	423	processed_pseudogene	predicted pseudogene 5526 [Source:MGI Symbol;Acc:MGI:3643066]	-	92	95	79	118	115	125	140	115	170	187	117	185	7.98847	8.21337	8.86508	9.06034	10.1059	12.5971	13.2005	9.53544	18.8441	22.9156	15.083
ENSMUSG00000034639	44.9813	24.9053	21.1151	21.1547	36.8549	14.9944	36.6731	56.3517	23.0988	51.4163	119.436	62.7029	32.1288	64.1636	-0.993103	0.0421355	0.539401	Setmar	6	108065045	108077122	+	1765	protein_coding	SET domain without mariner transposase fusion [Source:MGI Symbol;Acc:MGI:1921979]	-	52	29	19	28	42	15	39	68	21	42	93	52	1.08212	0.600885	0.510981	0.515248	0.884547	0.362281	0.8813	1.35129	0.557881	1.23349	2.87329
ENSMUSG00000095134	62.2818	48.9517	33.3396	43.8204	131.625	60.9771	23.5084	111.046	210.089	79.5729	107.878	110.936	64.4437	127.119	-0.979471	0.033098	0.494209	Mid1-ps1	Y	90753057	90763485	+	1248	unprocessed_pseudogene	midline 1, pseudogene 1 [Source:MGI Symbol;Acc:MGI:5780070]	-	72	57	30	58	150	61	25	134	191	65	84	92	2.11902	1.67031	1.14104	1.50944	4.46779	2.0836	0.798968	3.76594	7.17605	2.69978	3.67034
ENSMUSG00000080242	34.601	42.0813	30.0057	28.7099	37.7324	40.9846	50.7781	38.949	65.9965	58.7615	102.741	71.1437	37.9802	74.6606	-0.973857	0.000685295	0.0907449	Atp6v0c-ps2	6	37806086	37806550	+	465	processed_pseudogene	ATPase, H+ transporting, lysosomal V0 subunit C, pseudogene 2 [Source:MGI Symbol;Acc:MGI:2151816]	-	40	49	27	38	43	41	54	47	60	48	80	59	3.15954	3.85373	2.75617	2.6542	3.43742	3.75864	4.63174	3.5451	6.05014	5.35079	9.38163
ENSMUSG00000071847	39.7911	34.3521	26.6717	24.9323	103.545	114.957	107.198	60.4952	114.394	177.509	130.995	79.5845	63.9928	125.62	-0.973814	0.0396185	0.526951	Apcdd1	18	62922327	62953195	+	2799	protein_coding	adenomatosis polyposis coli down-regulated 1 [Source:MGI Symbol;Acc:MGI:3513977]	-	46	40	24	33	118	115	114	73	104	145	102	66	0.60363	0.522631	0.407009	0.382925	1.5671	1.75144	1.62445	0.914752	1.7422	2.68531	1.98719
ENSMUSG00000042165	18.1655	18.0348	11.1132	9.06629	16.6725	11.9955	13.1647	10.7731	18.699	30.605	41.0963	16.8816	13.6232	26.8205	-0.972594	0.0328746	0.493192	Gm9774	3	92428032	92429423	-	1392	protein_coding	predicted pseudogene 9774 [Source:MGI Symbol;Acc:MGI:3642386]	-	21	21	10	12	19	12	14	13	17	25	32	14	0.55411	0.551719	0.341002	0.279992	0.507377	0.367486	0.401137	0.327557	0.572633	0.930959	1.25358
ENSMUSG00000064141	56.2266	23.1877	23.3377	11.3329	44.7524	12.9951	26.3294	24.0323	37.398	75.9003	68.0658	36.1748	27.7743	54.3847	-0.967429	0.0475471	0.56595	Zfp69	4	120930137	120951699	-	2782	protein_coding	zinc finger protein 69 [Source:MGI Symbol;Acc:MGI:107794]	zf-C2H2	65	27	21	15	51	13	28	29	34	62	53	30	0.858168	0.354932	0.358309	0.175121	0.681443	0.199198	0.401425	0.365615	0.573045	1.15522	1.03887
ENSMUSG00000029377	363.31	132.256	110.021	74.7969	228.15	189.929	177.723	124.305	629.167	357.466	309.507	72.3495	175.061	342.122	-0.967013	0.0387624	0.521155	Ereg	5	91074622	91093646	+	4128	protein_coding	epiregulin [Source:MGI Symbol;Acc:MGI:107508]	-	420	154	99	99	260	190	189	150	572	292	241	60	3.73702	1.36433	1.13839	0.77893	2.34126	1.96206	1.82611	1.27449	6.49715	3.66668	3.1836
ENSMUSG00000016283	310.544	203.536	110.021	88.3963	114.075	215.919	112.84	185.629	353.082	140.783	104.025	710.231	167.62	327.03	-0.96441	0.0387103	0.520835	H2-M2	17	37480851	37483552	-	1551	protein_coding	histocompatibility 2, M region locus 2 [Source:MGI Symbol;Acc:MGI:95914]	-	359	237	99	117	130	216	120	224	321	115	81	589	8.50156	5.58823	3.02984	2.45006	3.11565	5.93665	3.08584	5.06547	9.70421	3.8434	2.84783
ENSMUSG00000104728	38.9261	15.4584	30.0057	49.109	56.1599	17.9933	31.9714	27.3471	35.1982	39.1743	55.2232	130.229	33.3714	64.9562	-0.958077	0.0457827	0.557326	Gm42462	5	43752909	43754271	-	1363	TEC	predicted gene 42462 [Source:MGI Symbol;Acc:MGI:5662599]	-	45	18	27	65	64	18	34	33	32	32	43	108	1.21264	0.482964	0.940294	1.54889	1.74542	0.562958	0.994917	0.849183	1.10083	1.21698	1.72034
ENSMUSG00000051851	58.8217	65.269	18.8925	48.3535	31.5899	13.9948	56.4201	38.949	111.094	45.2953	105.309	60.2913	41.5363	80.4975	-0.951497	0.0360217	0.506439	Rtl8c	X	53608032	53608432	+	401	protein_coding	retrotransposon Gag like 8C [Source:MGI Symbol;Acc:MGI:1920115]	-	68	76	17	64	36	14	60	47	101	37	82	50	6.22846	6.93118	2.01233	5.18368	3.33714	1.48827	5.96775	4.1109	11.8098	4.78286	11.1509
ENSMUSG00000026177	5126.14	3738.37	3677.36	3677.89	5475.59	6961.39	6162.01	6769.66	7842.59	7318.26	6260.77	18779.5	5198.55	10050.3	-0.951063	0.000777256	0.0973209	Slc11a1	1	74375195	74386062	+	3705	protein_coding	solute carrier family 11 (proton-coupled divalent metal ion transporters), member 1 [Source:MGI Symbol;Acc:MGI:1345275]	-	5926	4353	3309	4868	6240	6964	6553	8169	7130	5978	4875	15574	58.7475	42.9673	42.394	42.6742	62.6056	80.1253	70.5433	77.3329	90.2336	83.6368	71.751
ENSMUSG00000073633	53.6315	24.0465	58.9	97.4626	31.5899	23.991	77.1074	52.2082	61.5968	86.9181	151.543	104.907	52.3671	101.241	-0.948428	0.0283995	0.467133	Fbxo36	1	84839841	84900487	+	2148	protein_coding	F-box protein 36 [Source:MGI Symbol;Acc:MGI:1289192]	-	62	28	53	129	36	24	82	63	56	71	118	87	1.06017	0.476718	1.17122	1.95056	0.622995	0.476295	1.52259	1.0287	1.22242	1.71338	2.99564
ENSMUSG00000029088	36.331	67.8454	55.566	40.0428	14.04	28.9891	29.1504	48.8934	84.6956	82.0213	64.213	78.3786	40.1073	77.3271	-0.947991	0.0148304	0.36514	Kcnip4	5	48389502	49524907	-	3627	protein_coding	Kv channel interacting protein 4 [Source:MGI Symbol;Acc:MGI:1933131]	-	42	79	50	53	16	29	31	59	77	67	50	65	0.425322	0.796558	0.654362	0.474604	0.163979	0.340839	0.340893	0.570542	0.995428	0.95754	0.751733
ENSMUSG00000083496	98.6128	93.6094	115.577	47.598	27.2025	23.991	51.7184	42.2638	89.0953	121.196	164.385	101.289	62.5717	118.991	-0.928164	0.0360551	0.506439	Gm11263	4	79327708	79328456	+	749	processed_pseudogene	predicted gene 11263 [Source:MGI Symbol;Acc:MGI:3651899]	-	114	109	104	63	31	24	55	51	81	99	128	84	5.59035	5.3221	6.59094	2.73188	1.5385	1.36593	2.92877	2.38821	5.07072	6.85146	9.319
ENSMUSG00000087366	211.931	184.642	115.577	192.659	72.8324	125.953	170.201	101.93	169.391	201.993	125.858	611.353	146.966	277.149	-0.914708	0.0257537	0.446783	Junos	4	95051534	95167318	+	4117	antisense	jun proto-oncogene, opposite strand [Source:MGI Symbol;Acc:MGI:2652837]	-	245	215	104	255	83	126	181	123	154	165	98	507	2.18575	1.90983	1.19908	2.0117	0.7494	1.30464	1.75348	1.04787	1.75391	2.07746	1.29804
ENSMUSG00000028378	1442	1434.2	1203.56	919.472	1387.33	1508.43	1483.85	1576.19	2334.08	2186.42	1525.7	4119.1	1369.38	2541.32	-0.892155	8.05e-05	0.0318227	Ptgr1	4	58965439	58987119	-	2296	protein_coding	prostaglandin reductase 1 [Source:MGI Symbol;Acc:MGI:1914353]	-	1667	1670	1083	1217	1581	1509	1578	1902	2122	1786	1188	3416	26.6674	26.6001	22.3899	17.2156	25.5963	28.0167	27.4119	29.0551	43.3351	40.3218	28.2154
ENSMUSG00000097321	29.4108	42.0813	31.117	18.8881	39.4874	30.9884	35.7327	35.6342	69.2964	88.1423	30.8223	54.2621	32.9175	60.6308	-0.883856	0.0139367	0.353677	1700028E10Rik	5	151368675	151432118	+	6927	processed_transcript	RIKEN cDNA 1700028E10 gene [Source:MGI Symbol;Acc:MGI:1916713]	-	34	49	28	25	45	31	38	43	63	72	24	45	0.180281	0.258696	0.191871	0.117219	0.241482	0.190773	0.218797	0.217724	0.426444	0.538787	0.188933
ENSMUSG00000029821	76.1222	79.0098	150.028	71.0192	100.912	105.96	94.0335	88.6711	105.594	56.3131	177.228	364.159	95.7196	175.824	-0.87857	0.0312237	0.484971	Gsdme	6	50188888	50263862	-	12742	protein_coding	gasdermin E [Source:MGI Symbol;Acc:MGI:1889850]	-	88	92	135	94	115	106	100	107	96	46	138	302	0.253665	0.264051	0.502912	0.239604	0.335488	0.354624	0.313016	0.29453	0.353265	0.187133	0.590586
ENSMUSG00000073538	34.601	70.4218	48.8981	41.5538	69.3224	40.9846	89.3318	59.6665	61.5968	104.057	87.3297	165.198	56.8475	104.545	-0.878322	0.0133541	0.349526	E330020D12Rik	1	153404827	153414233	-	2287	processed_transcript	Riken cDNA E330020D12 gene [Source:MGI Symbol;Acc:MGI:3761270]	-	40	82	44	55	79	41	95	72	56	85	68	137	0.642407	1.31125	0.913234	0.781087	1.28404	0.764218	1.65677	1.1042	1.14812	1.92656	1.62138
ENSMUSG00000058064	63.1468	45.5165	46.6755	26.4433	28.08	38.9854	29.1504	44.7499	75.896	77.1245	46.2334	96.466	40.3435	73.93	-0.876096	0.0102803	0.3047	Gm10036	18	15832794	15833330	+	537	protein_coding	predicted gene 10036 [Source:MGI Symbol;Acc:MGI:3642334]	-	73	53	42	35	32	39	31	54	69	63	36	80	4.99304	3.60944	3.71254	2.11688	2.21509	3.09592	2.30246	3.52698	6.02479	6.0813	3.65569
ENSMUSG00000033207	138.404	48.9517	105.575	95.196	87.7499	108.959	94.9738	61.3239	204.589	149.352	174.659	147.111	92.6417	168.928	-0.868473	0.00206273	0.150066	Mamdc2	19	23302609	23448322	-	3338	protein_coding	MAM domain containing 2 [Source:MGI Symbol;Acc:MGI:1918988]	-	160	57	95	126	100	109	101	74	186	122	136	122	1.76056	0.624491	1.35093	1.22599	1.1136	1.392	1.20681	0.777551	2.61272	1.89454	2.22174
ENSMUSG00000042116	21.6256	45.5165	45.5641	53.6422	26.325	30.9884	21.6277	51.3795	63.7967	96.7117	64.213	45.8214	37.0836	67.6357	-0.86497	0.0227893	0.429577	Vwa1	4	155768149	155774698	-	3623	protein_coding	von Willebrand factor A domain containing 1 [Source:MGI Symbol;Acc:MGI:2179729]	-	25	53	41	71	30	31	23	62	58	79	50	38	0.253447	0.53499	0.537169	0.636492	0.307801	0.364748	0.2532	0.600215	0.750631	1.13029	0.752563
ENSMUSG00000023992	1142.7	711.088	697.909	812.188	663.389	1183.56	887.676	861.021	2204.28	1502.09	702.491	1917.26	869.941	1581.53	-0.862575	0.00098325	0.108099	Trem2	17	48346401	48354147	+	4946	protein_coding	triggering receptor expressed on myeloid cells 2 [Source:MGI Symbol;Acc:MGI:1913150]	-	1321	828	628	1075	756	1184	944	1039	2004	1227	547	1590	9.80991	6.12229	6.027	7.05923	5.68178	10.2046	7.6124	7.36792	18.9981	12.8594	6.0308
ENSMUSG00000043162	121.968	137.408	93.3509	52.1311	123.727	41.9843	138.229	71.2683	140.793	217.907	206.766	142.287	97.5085	176.938	-0.859215	0.0139803	0.35395	Pyurf	6	57686576	57692078	-	3573	protein_coding	Pigy upstream reading frame [Source:MGI Symbol;Acc:MGI:1913709]	-	141	160	84	69	141	42	147	86	128	178	161	118	1.44945	1.63766	1.11594	0.627219	1.46691	0.50109	1.64092	0.844207	1.67975	2.58236	2.45716
ENSMUSG00000034220	842.534	492.952	593.445	866.586	483.502	539.798	299.967	393.633	799.658	456.626	554.801	2272.98	564.052	1021.02	-0.856019	0.026231	0.448904	Gpc1	1	92831645	92860779	+	5159	protein_coding	glypican 1 [Source:MGI Symbol;Acc:MGI:1194891]	-	974	574	534	1147	551	540	319	475	727	373	432	1885	6.93441	4.06897	4.91328	7.22106	3.97011	4.46198	2.4662	3.22932	6.60748	3.74777	4.56625
ENSMUSG00000063696	101.208	59.2574	76.6811	93.6849	64.9349	63.976	52.6587	68.7822	117.694	121.196	159.248	127.817	72.6479	131.489	-0.853303	0.000504483	0.0773792	Gm8730	8	102864845	102865798	-	954	processed_pseudogene	predicted pseudogene 8730 [Source:MGI Symbol;Acc:MGI:3644565]	-	117	69	69	124	74	64	56	83	107	99	124	106	4.50457	2.64508	3.43318	4.22159	2.88337	2.85977	2.34123	3.0515	5.25899	5.37919	7.08785
ENSMUSG00000051682	592.542	555.645	263.383	208.525	505.439	696.739	646.01	867.65	1233.04	963.444	783.399	928.485	541.992	977.091	-0.850274	0.00704119	0.261819	Treml4	17	48264295	48275360	+	1997	protein_coding	triggering receptor expressed on myeloid cells-like 4 [Source:MGI Symbol;Acc:MGI:1923239]	-	685	647	237	276	576	697	687	1047	1121	787	610	770	12.5988	11.8485	5.63334	4.48884	10.7216	14.8783	13.7209	18.3887	26.3205	20.428	16.6569
ENSMUSG00000059461	27.6808	25.7641	35.5623	25.6878	15.795	25.9903	11.284	29.8333	57.197	39.1743	23.1167	57.8796	24.6997	44.3419	-0.848525	0.0414457	0.536463	Gm7331	X	162566857	162567243	+	387	processed_pseudogene	predicted gene 7331 [Source:MGI Symbol;Acc:MGI:3644702]	-	32	30	32	34	18	26	12	36	52	32	18	48	3.03707	2.83497	3.92496	2.85345	1.72893	2.86393	1.23673	3.26268	6.30027	4.28616	2.53631
ENSMUSG00000038195	64.0118	56.6809	11.1132	37.0207	62.3024	58.9779	65.8234	43.9212	91.2952	117.523	107.878	43.4097	49.9814	90.0265	-0.847037	0.0485578	0.569229	Rilp	11	75510094	75513168	+	1583	protein_coding	Rab interacting lysosomal protein [Source:MGI Symbol;Acc:MGI:2144271]	-	74	66	10	49	71	59	70	53	83	96	84	36	1.71699	1.52476	0.299857	1.00535	1.66722	1.5888	1.76368	1.1743	2.45846	3.14355	2.89361
ENSMUSG00000023349	6908.09	5449.96	4803.13	4220.36	7450.84	8207.92	9345.05	7958.02	12144.5	9966.2	9602.42	16835.7	6792.92	12137.2	-0.837351	0.000178228	0.0482422	Clec4n	6	123229843	123247021	+	1420	protein_coding	C-type lectin domain family 4, member n [Source:MGI Symbol;Acc:MGI:1861231]	-	7986	6346	4322	5586	8491	8211	9938	9603	11041	8141	7477	13962	206.565	163.437	144.475	127.766	222.273	246.494	279.135	237.193	364.575	297.18	287.131
ENSMUSG00000086564	165.22	206.971	164.475	131.461	217.62	208.922	205.933	294.189	175.991	210.562	260.705	774.14	199.349	355.349	-0.833722	0.0215844	0.419983	Cd101	3	100993529	101029556	-	3330	protein_coding	CD101 antigen [Source:MGI Symbol;Acc:MGI:2685862]	-	191	241	148	174	248	209	219	355	160	172	203	642	2.10671	2.64674	2.10966	1.6971	2.76837	2.67548	2.62303	3.7391	2.2529	2.67741	3.32425
ENSMUSG00000049037	209.336	160.596	307.836	270.478	256.23	159.94	290.563	328.166	303.584	471.316	480.313	512.476	247.893	441.922	-0.833674	0.000572985	0.0839432	Clec4a1	6	122921848	122934619	+	1558	protein_coding	C-type lectin domain family 4, member a1 [Source:MGI Symbol;Acc:MGI:3036291]	-	242	187	277	358	292	160	309	396	276	385	374	425	5.70511	4.38947	8.43933	7.46309	6.96678	4.37776	7.91033	8.91479	8.30632	12.8092	13.0902
ENSMUSG00000069939	94.2877	112.503	73.3472	125.417	79.8524	85.9678	85.5705	102.759	149.592	159.146	156.68	212.225	94.9631	169.411	-0.831267	0.000116124	0.0368513	Gm12070	11	26786633	26787634	+	1002	processed_pseudogene	predicted gene 12070 [Source:MGI Symbol;Acc:MGI:3650751]	-	109	131	66	166	91	86	91	124	136	130	122	176	3.99554	4.78125	3.1266	5.38076	3.37591	3.65873	3.62224	4.34048	6.36411	6.7252	6.63947
ENSMUSG00000030657	517.285	384.743	361.179	577.976	422.954	514.807	368.611	507.165	679.764	456.626	562.506	1545.87	456.84	811.191	-0.828106	0.00366698	0.200238	Xylt1	7	117380979	117673580	+	9651	protein_coding	xylosyltransferase 1 [Source:MGI Symbol;Acc:MGI:2451073]	-	598	448	325	765	482	515	392	612	618	373	438	1282	2.27586	1.69763	1.59848	2.5745	1.85648	2.27475	1.62001	2.22414	3.0025	2.00339	2.47482
ENSMUSG00000030786	2050.11	1621.42	1669.2	1489.14	1869.95	2623.02	1660.63	2008.77	3482.42	2056.65	2477.34	5279.1	1874.03	3323.88	-0.826831	0.000320249	0.0614011	Itgam	7	128062640	128118491	+	5024	protein_coding	integrin alpha M [Source:MGI Symbol;Acc:MGI:96607]	-	2370	1888	1502	1971	2131	2624	1766	2424	3166	1680	1929	4378	17.3267	13.7433	14.1911	12.7421	15.767	22.2645	14.0199	16.9226	29.548	17.3336	20.9375
ENSMUSG00000025044	3948.84	2299.01	3305.07	2540.83	2374.51	2449.08	2534.2	3065.37	6324.67	3246.57	3896.45	6355.9	2814.61	4955.9	-0.816306	9.36e-05	0.0337702	Msr1	8	39581685	39642673	-	6344	protein_coding	macrophage scavenger receptor 1 [Source:MGI Symbol;Acc:MGI:98257]	-	4565	2677	2974	3363	2706	2450	2695	3699	5750	2652	3034	5271	26.4298	15.432	22.2522	17.2174	15.8555	16.4627	16.9434	20.4505	42.4983	21.6691	26.0792
ENSMUSG00000058427	2344.22	1849.86	2268.21	2335.32	2385.92	3191.8	2956.41	3462.31	4436.07	3049.48	2531.28	8281.61	2599.26	4574.61	-0.815588	0.00252915	0.169896	Cxcl2	5	90903871	90905938	+	2068	protein_coding	chemokine (C-X-C motif) ligand 2 [Source:MGI Symbol;Acc:MGI:1340094]	-	2710	2154	2041	3091	2719	3193	3144	4178	4033	2491	1971	6868	48.1321	38.0919	46.8477	48.5458	48.8737	65.8185	60.6367	70.86	91.4417	62.4386	51.973
ENSMUSG00000056124	326.979	197.525	460.087	406.472	252.72	223.916	292.444	198.06	564.27	403.985	265.842	836.843	294.775	517.735	-0.813246	0.00968219	0.300994	B4galt6	18	20684599	20746404	-	5808	protein_coding	UDP-Gal:betaGlcNAc beta 1,4-galactosyltransferase, polypeptide 6 [Source:MGI Symbol;Acc:MGI:1928380]	-	378	230	414	538	288	224	311	239	513	330	207	694	2.39046	1.44824	3.38353	3.00856	1.84324	1.64407	2.13569	1.44329	4.1415	2.94522	1.9435
ENSMUSG00000037960	1531.09	1412.73	1308.02	1709.75	1270.62	1181.56	1036.25	1638.34	1714.81	1412.72	1322.79	5206.75	1386.05	2414.27	-0.800537	0.009988	0.302835	Card19	13	49202950	49216037	-	1477	protein_coding	caspase recruitment domain family, member 19 [Source:MGI Symbol;Acc:MGI:1915730]	-	1770	1645	1177	2263	1448	1182	1102	1977	1559	1154	1030	4318	44.0158	40.7308	37.8261	49.7631	36.4422	34.1143	29.7581	46.9472	49.4917	40.5	38.0275
ENSMUSG00000110057	20.7606	18.0348	14.4472	20.3991	14.04	17.9933	24.4487	13.2592	26.3986	33.0534	23.1167	42.2039	17.9229	31.1931	-0.798218	0.0378007	0.518446	Gm2225	8	78486034	78486410	-	377	processed_pseudogene	predicted gene 2225 [Source:MGI Symbol;Acc:MGI:3780395]	-	24	21	13	27	16	18	26	16	24	27	18	35	2.33822	2.03712	1.63681	2.32608	1.57759	2.03531	2.75065	1.48855	2.98495	3.71238	2.60359
ENSMUSG00000020212	59.6867	91.8918	65.5679	43.8204	116.707	93.9648	94.0335	74.5831	102.295	116.299	88.614	248.4	80.0319	138.902	-0.796187	0.0227889	0.429577	Mdm1	10	118141811	118168997	+	4116	protein_coding	transformed mouse 3T3 cell double minute 1 [Source:MGI Symbol;Acc:MGI:96951]	-	69	107	59	58	133	94	100	90	93	95	69	206	0.615729	0.950706	0.680413	0.457673	1.20114	0.973536	0.96901	0.766921	1.05944	1.1964	0.914145
ENSMUSG00000003206	150.514	207.83	207.817	214.569	141.277	143.946	165.499	217.12	180.391	143.231	291.527	641.499	181.072	314.162	-0.794538	0.0214737	0.419136	Ebi3	17	55952640	55957022	+	1154	protein_coding	Epstein-Barr virus induced gene 3 [Source:MGI Symbol;Acc:MGI:1354171]	-	174	242	187	284	161	144	176	262	164	117	227	532	5.53808	7.66916	7.69186	7.9931	5.18605	5.31932	6.0829	7.96304	6.66354	5.25545	10.7266
ENSMUSG00000026582	134.079	103.056	84.4604	108.795	87.7499	69.9738	97.7948	83.6989	304.684	157.922	66.7816	133.847	96.201	165.808	-0.786415	0.0228488	0.429577	Sele	1	164048234	164057677	+	2912	protein_coding	selectin, endothelial cell [Source:MGI Symbol;Acc:MGI:98278]	-	155	120	76	144	100	70	104	101	277	129	52	111	1.95504	1.50705	1.23885	1.60611	1.27651	1.02472	1.42445	1.2165	4.46021	2.2963	0.973763
ENSMUSG00000087141	230.097	160.596	158.919	152.616	171.99	210.921	135.408	273.471	197.99	173.836	222.177	692.144	186.752	321.537	-0.783587	0.0284481	0.467184	Plcxd2	16	45959263	46010218	-	7140	protein_coding	phosphatidylinositol-specific phospholipase C, X domain containing 2 [Source:MGI Symbol;Acc:MGI:3647874]	-	266	187	143	202	196	211	144	330	180	142	173	574	1.36836	0.957814	0.950678	0.918874	1.02041	1.25975	0.804393	1.62106	1.18206	1.03091	1.32126
ENSMUSG00000008822	54.4965	71.2806	27.783	83.8631	75.4649	52.9801	76.1671	82.0414	116.594	62.4341	199.06	73.5553	65.5096	112.911	-0.781745	0.0394696	0.526434	Acyp1	12	85272398	85288438	-	1380	protein_coding	acylphosphatase 1, erythrocyte (common) type [Source:MGI Symbol;Acc:MGI:1913454]	-	63	83	25	111	86	53	81	99	106	51	155	61	1.67679	2.19957	0.859917	2.61244	2.31652	1.63718	2.34104	2.51617	3.60158	1.91567	6.12483
ENSMUSG00000027398	2328.65	1474.56	2369.34	2258.26	1231.13	1821.32	1264.75	1791.65	2143.79	1525.35	1867.32	6961.23	1817.46	3124.42	-0.781689	0.0226108	0.427284	Il1b	2	129364570	129371139	-	1907	protein_coding	interleukin 1 beta [Source:MGI Symbol;Acc:MGI:96543]	-	2692	1717	2132	2989	1403	1822	1345	2162	1949	1246	1454	5773	51.849	32.9274	53.0679	50.9071	27.3479	40.7284	28.1304	39.7638	47.9212	33.8686	41.5772
ENSMUSG00000003452	45.8463	72.1394	71.1245	80.841	66.6899	40.9846	99.6755	40.6064	102.295	128.541	173.375	40.9981	64.7385	111.302	-0.780881	0.045067	0.55374	Bicd1	6	149408886	149563329	+	27373	protein_coding	BICD cargo adaptor 1 [Source:MGI Symbol;Acc:MGI:1101760]	-	53	84	64	107	76	41	106	49	93	105	135	34	0.0711164	0.112226	0.110982	0.126959	0.103207	0.06385	0.15445	0.0627852	0.159304	0.198837	0.268938
ENSMUSG00000051498	345.145	385.602	418.968	478.247	332.572	498.813	494.616	440.869	468.575	527.629	566.359	1349.32	424.354	727.971	-0.7786	0.00341008	0.19645	Tlr6	5	64952031	64960097	-	3727	protein_coding	toll-like receptor 6 [Source:MGI Symbol;Acc:MGI:1341296]	-	399	449	377	633	379	499	526	532	426	431	441	1119	3.93215	4.4058	4.80151	5.51629	3.78004	5.70743	5.62899	5.00652	5.35941	5.99443	6.45239
ENSMUSG00000097694	59.6867	36.0697	96.6849	37.0207	65.8124	40.9846	94.9738	34.8055	87.9954	133.438	104.025	71.1437	58.2548	99.1505	-0.770626	0.0409575	0.534481	G730013B05Rik	16	50526245	50559459	+	2871	lincRNA	RIKEN cDNA G730013B05 gene [Source:MGI Symbol;Acc:MGI:3588276]	-	69	42	87	49	75	41	101	42	80	109	81	59	0.882738	0.535	1.43841	0.554327	0.971057	0.608766	1.40311	0.513097	1.30654	1.96799	1.53848
ENSMUSG00000081604	44.1163	36.9285	48.8981	49.109	42.1199	34.9869	32.9117	39.7777	60.4968	86.9181	88.614	44.6155	41.106	70.1611	-0.769021	0.0081018	0.284952	Gm11518	11	94037218	94037628	-	411	processed_pseudogene	predicted gene 11518 [Source:MGI Symbol;Acc:MGI:3650306]	-	51	43	44	65	48	35	35	48	55	71	69	37	4.55769	3.82617	5.08167	5.13659	4.34126	3.63016	3.39649	4.09622	6.27462	8.9546	9.1548
ENSMUSG00000025226	153.974	105.633	37.7849	308.254	122.85	142.946	121.303	177.342	237.588	253.409	227.314	274.928	146.261	248.31	-0.761491	0.0475981	0.56595	Fbxl15	19	46328184	46330446	+	1348	protein_coding	F-box and leucine-rich repeat protein 15 [Source:MGI Symbol;Acc:MGI:1915681]	-	178	123	34	408	140	143	129	214	216	207	177	228	4.85005	3.33698	1.19725	9.83045	3.8606	4.52216	3.81684	5.5681	7.5133	7.95995	7.16019
ENSMUSG00000041324	2044.05	1095.83	1982.6	1350.88	1559.31	1635.39	1572.24	1499.95	2071.19	1787.33	1172.53	5745.76	1592.53	2694.2	-0.758635	0.0180524	0.384575	Inhba	13	16011851	16031621	+	6390	protein_coding	inhibin beta-A [Source:MGI Symbol;Acc:MGI:96570]	-	2363	1276	1784	1788	1777	1636	1672	1810	1883	1460	913	4765	13.5825	7.30277	13.2523	9.08803	10.3372	10.9139	10.4361	9.93484	13.8171	11.8435	7.79132
ENSMUSG00000090124	426.457	437.13	455.641	490.335	674.796	560.79	706.191	606.609	571.97	918.149	626.719	1567.57	544.744	921.103	-0.757705	0.0035394	0.197711	Ugt1a7c	1	88095062	88220002	+	4219	protein_coding	UDP glucuronosyltransferase 1 family, polypeptide A7C [Source:MGI Symbol;Acc:MGI:3032636]	-	493	509	410	649	769	561	751	732	520	750	488	1300	4.29194	4.41211	4.61286	4.99618	6.77538	5.6683	7.09961	6.08534	5.77911	9.21471	6.30742
ENSMUSG00000051705	54.4965	66.9866	81.1264	58.1753	71.0774	86.9674	81.8091	100.273	131.993	97.9359	178.512	96.466	75.114	126.227	-0.749684	0.00494684	0.23267	Senp8	9	59734259	59750710	-	3965	protein_coding	SUMO/sentrin specific peptidase 8 [Source:MGI Symbol;Acc:MGI:1918849]	-	63	78	73	77	81	87	87	121	120	80	139	80	0.583598	0.719431	0.873927	0.63074	0.759379	0.935353	0.875145	1.07035	1.41907	1.04587	1.91167
ENSMUSG00000092060	77.8522	87.5978	81.1264	37.7762	80.7299	80.9696	77.1074	116.018	130.893	90.5907	118.152	194.138	79.8972	133.443	-0.741128	0.0155816	0.370535	Bend4	5	67392147	67428310	-	9886	protein_coding	BEN domain containing 4 [Source:MGI Symbol;Acc:MGI:3648414]	-	90	102	73	50	92	81	82	140	119	74	92	161	0.334378	0.377327	0.350508	0.164268	0.345926	0.349272	0.330824	0.496696	0.564408	0.388008	0.507468
ENSMUSG00000055435	923.846	506.693	771.256	968.581	759.914	454.829	659.175	867.65	1312.23	1220.53	927.236	1479.55	738.993	1234.89	-0.740521	0.000658751	0.0887852	Maf	8	115682942	115707794	-	8241	protein_coding	avian musculoaponeurotic fibrosarcoma oncogene homolog [Source:MGI Symbol;Acc:MGI:96909]	TF_bZIP	1068	590	694	1282	866	455	701	1047	1193	997	722	1227	4.76001	2.61824	3.99738	5.05256	3.9062	2.35359	3.39267	4.45605	6.78777	6.27112	4.77748
ENSMUSG00000025213	59.6867	82.445	50.0094	94.4405	137.767	81.9693	135.408	50.5508	134.193	166.491	145.121	130.229	86.5346	144.009	-0.733783	0.0241276	0.439696	Kazald1	19	45075241	45079289	+	1681	protein_coding	Kazal-type serine peptidase inhibitor domain 1 [Source:MGI Symbol;Acc:MGI:2147606]	-	69	96	45	125	157	82	144	61	122	136	113	108	1.50764	2.08853	1.27069	2.41516	3.47175	2.07944	3.41663	1.27276	3.40298	4.19374	3.66566
ENSMUSG00000068184	97.7478	115.938	154.474	132.972	114.952	173.935	173.962	143.365	160.592	154.249	196.492	401.54	138.418	228.218	-0.722166	0.0130583	0.344111	Ndufaf2	13	108002715	108158623	-	2978	protein_coding	NADH:ubiquinone oxidoreductase complex assembly factor 2 [Source:MGI Symbol;Acc:MGI:1922847]	-	113	135	139	176	131	174	185	173	146	126	153	333	1.3937	1.65786	2.21557	1.91951	1.63517	2.49071	2.47771	2.03753	2.29877	2.19319	2.80161
ENSMUSG00000020053	906.546	789.239	676.794	702.637	901.191	553.792	1045.65	848.59	2044.79	1287.86	1190.51	774.14	803.055	1324.32	-0.721801	0.00201885	0.148636	Igf1	10	87858265	87937042	+	9904	protein_coding	insulin-like growth factor 1 [Source:MGI Symbol;Acc:MGI:96432]	-	1048	919	609	930	1027	554	1112	1024	1859	1052	927	642	3.88657	3.39346	2.91879	3.04983	3.85457	2.38451	4.47814	3.62637	8.80107	5.50598	5.104
ENSMUSG00000029915	1563.1	1138.77	1112.43	1180.13	1296.94	1539.42	1404.86	1467.63	1819.3	1508.21	1379.3	4117.89	1337.91	2206.18	-0.721587	0.00448234	0.220005	Clec5a	6	40574894	40585821	-	3840	protein_coding	C-type lectin domain family 5, member a [Source:MGI Symbol;Acc:MGI:1345151]	-	1807	1326	1001	1562	1478	1540	1494	1771	1654	1232	1074	3415	17.284	12.6285	12.3737	13.2115	14.3074	17.0958	15.5176	16.176	20.1963	16.6307	15.2516
ENSMUSG00000054434	150.514	158.878	107.798	189.636	92.1373	136.949	155.155	142.537	326.683	243.615	190.071	172.433	141.701	233.2	-0.71826	0.0036482	0.200185	Tmem120b	5	123068415	123117749	+	2852	protein_coding	transmembrane protein 120B [Source:MGI Symbol;Acc:MGI:3603158]	-	174	185	97	251	105	137	165	172	297	199	148	143	2.24087	2.37225	1.61443	2.85843	1.36854	2.04772	2.30748	2.11525	4.88285	3.61687	2.82979
ENSMUSG00000021483	212.796	188.078	93.3509	185.103	211.477	128.952	261.413	302.476	347.582	285.238	312.075	358.13	197.956	325.756	-0.717256	0.00943048	0.299874	Cdk20	13	64432314	64441773	+	6775	protein_coding	cyclin-dependent kinase 20 [Source:MGI Symbol;Acc:MGI:2145349]	-	246	219	84	245	241	129	278	365	316	233	243	297	1.33365	1.18215	0.588526	1.17452	1.32228	0.811671	1.63659	1.88959	2.18698	1.78269	1.95586
ENSMUSG00000005057	655.689	462.036	564.551	843.165	623.901	888.667	682.683	659.646	752.361	651.273	454.628	2563.58	672.542	1105.46	-0.716958	0.0464063	0.561386	Sh2b2	5	136218147	136246556	-	5406	protein_coding	SH2B adaptor protein 2 [Source:MGI Symbol;Acc:MGI:1345171]	-	758	538	508	1116	711	889	726	796	684	532	354	2126	5.15002	3.63952	4.4605	6.70488	4.88889	7.01011	5.35629	5.16441	5.93262	5.10112	3.57083
ENSMUSG00000001270	410.887	236.171	234.489	252.345	287.82	164.938	212.516	120.99	413.578	303.601	310.791	547.445	240.019	393.854	-0.714447	0.015036	0.366084	Ckb	12	111669361	111672338	-	2895	protein_coding	creatine kinase, brain [Source:MGI Symbol;Acc:MGI:88407]	-	475	275	211	334	328	165	226	146	376	248	242	454	6.02645	3.47394	3.45963	3.74715	4.21155	2.4296	3.11361	1.76884	6.08984	4.44051	4.55836
ENSMUSG00000025993	278.538	187.219	334.507	365.673	250.965	240.91	359.208	494.735	417.978	399.089	366.014	876.635	313.969	514.929	-0.713567	0.0148662	0.36514	Slc40a1	1	45908068	45926523	-	9000	protein_coding	solute carrier family 40 (iron-regulated transporter), member 1 [Source:MGI Symbol;Acc:MGI:1315204]	-	322	218	301	484	286	241	382	597	380	326	285	727	1.3141	0.885833	1.58752	1.74665	1.18125	1.14149	1.69287	2.32656	1.97974	1.87761	1.72681
ENSMUSG00000015335	285.458	294.569	273.385	286.344	379.957	346.87	366.731	339.768	422.378	497.025	520.126	661.998	321.635	525.381	-0.707509	1.25e-05	0.0118541	Zdhhc12	2	30090944	30093648	-	1785	protein_coding	zinc finger, DHHC domain containing 12 [Source:MGI Symbol;Acc:MGI:1913470]	-	330	343	246	379	433	347	390	410	384	406	405	549	6.79035	7.02739	6.54173	6.89611	9.01709	8.28687	8.71425	8.05618	10.0869	11.7901	12.3725
ENSMUSG00000026525	64.0118	55.8221	53.3434	67.9971	50.8949	56.9786	64.8831	53.8656	87.9954	64.8825	147.69	81.9961	58.4746	95.641	-0.706891	0.00855736	0.290068	Opn3	1	175662421	175692776	-	1913	protein_coding	opsin 3 [Source:MGI Symbol;Acc:MGI:1338022]	-	74	65	48	90	58	57	69	65	80	53	115	68	1.4208	1.24261	1.19103	1.52803	1.12701	1.27016	1.43859	1.19174	1.96084	1.43612	3.27812
ENSMUSG00000037759	267.293	205.254	190.036	241.012	274.657	353.867	299.026	280.101	378.38	331.758	227.314	784.992	263.906	430.611	-0.706559	0.0154306	0.369565	Ptger2	14	44988195	45003820	+	5193	protein_coding	prostaglandin E receptor 2 (subtype EP2) [Source:MGI Symbol;Acc:MGI:97794]	-	309	239	171	319	313	354	318	338	344	271	177	651	2.18553	1.68313	1.56305	1.99515	2.24049	2.90592	2.44238	2.28287	3.10604	2.70508	1.85864
ENSMUSG00000030276	143.594	84.1626	93.3509	79.33	167.602	164.938	174.902	240.323	183.69	208.114	237.588	306.28	143.525	233.918	-0.704245	0.0264133	0.448904	Ttll3	6	113389260	113414587	+	5041	protein_coding	tubulin tyrosine ligase-like family, member 3 [Source:MGI Symbol;Acc:MGI:2141418]	-	166	98	84	105	191	165	186	290	167	170	185	254	1.2095	0.710964	0.790967	0.676512	1.40842	1.3953	1.47163	2.01774	1.55334	1.74808	2.00123
ENSMUSG00000055452	115.913	163.172	114.466	132.217	100.912	121.954	95.9141	91.1572	86.8955	215.459	240.157	220.666	116.963	190.794	-0.70411	0.0126727	0.337691	Gm7353	7	3109020	3111963	-	2866	processed_pseudogene	predicted pseudogene 7353 [Source:MGI Symbol;Acc:MGI:3643014]	-	134	190	103	175	115	122	102	110	79	176	187	183	1.71729	2.42446	1.70591	1.98319	1.49155	1.81461	1.41948	1.34617	1.29246	3.18322	3.55801
ENSMUSG00000031438	1687.66	1244.4	1208.01	1168.04	1915.58	2061.23	2155.25	2315.39	3416.42	2481.45	2360.47	2941.01	1719.44	2799.84	-0.703481	0.000944605	0.106665	Rnf128	X	139563316	139673145	+	3464	protein_coding	ring finger protein 128 [Source:MGI Symbol;Acc:MGI:1914139]	-	1951	1449	1087	1546	2183	2062	2292	2794	3106	2027	1838	2439	20.6869	15.2978	14.8952	14.4955	23.4257	25.3752	26.3901	28.2899	42.0427	30.3323	28.934
ENSMUSG00000036292	200.686	162.314	165.587	120.884	157.072	154.942	273.637	198.06	250.787	265.651	263.273	385.864	179.148	291.394	-0.702216	0.00256949	0.171355	Gramd1c	16	43980350	44063345	-	5018	protein_coding	GRAM domain containing 1C [Source:MGI Symbol;Acc:MGI:2443024]	-	232	189	149	160	179	155	291	239	228	217	205	320	1.69814	1.37743	1.40946	1.0356	1.32599	1.31674	2.31295	1.67052	2.13045	2.2416	2.22774
ENSMUSG00000039182	254.317	199.242	266.717	222.88	143.91	152.943	220.038	227.064	331.083	482.334	296.664	248.4	210.889	339.62	-0.687655	0.00310132	0.188201	AW209491	13	14630154	14639096	+	3031	protein_coding	expressed sequence AW209491 [Source:MGI Symbol;Acc:MGI:2145422]	-	294	232	240	295	164	153	234	274	301	394	231	206	3.56269	2.79924	3.75856	3.16111	2.01129	2.15181	3.07917	3.17065	4.65637	6.73814	4.15592
ENSMUSG00000058542	260.372	188.936	125.579	334.697	200.07	285.893	372.373	217.12	360.781	543.544	286.39	407.569	248.13	399.571	-0.686706	0.0145892	0.360925	Gm15590	17	6131854	6132405	-	552	processed_pseudogene	predicted gene 15590 [Source:MGI Symbol;Acc:MGI:3831433]	-	301	220	113	443	228	286	396	262	328	444	223	338	20.0283	14.5754	9.71706	26.0656	15.3537	22.0865	28.6128	16.6474	27.8613	41.694	22.0296
ENSMUSG00000030142	3890.02	2854.66	3811.83	3165.64	3329.23	3948.52	3230.99	4309.25	4140.18	2723.84	4069.82	12030.5	3567.52	5741.09	-0.68642	0.020413	0.408393	Clec4e	6	123281789	123289870	-	4965	protein_coding	C-type lectin domain family 4, member e [Source:MGI Symbol;Acc:MGI:1861232]	-	4497	3324	3430	4190	3794	3950	3436	5200	3764	2225	3169	9977	33.2675	24.4839	32.7922	27.4093	28.405	33.9139	27.6018	36.7339	35.5465	23.2295	34.8052
ENSMUSG00000024768	400.506	328.921	153.362	186.614	409.792	555.792	562.32	349.712	663.265	708.811	660.11	324.367	368.377	589.138	-0.6775	0.0436861	0.544415	Lipf	19	33961187	33976810	+	1411	protein_coding	lipase, gastric [Source:MGI Symbol;Acc:MGI:1914967]	-	463	383	138	247	467	556	598	422	603	579	514	269	12.0523	9.92681	4.64246	5.68556	12.3029	16.7976	16.9036	10.4898	20.0381	21.2707	19.8645
ENSMUSG00000019791	181.655	178.631	243.379	182.081	152.685	236.911	220.979	193.087	294.785	260.754	404.542	301.456	198.676	315.384	-0.667976	0.00034411	0.0629352	Hint3	10	30608141	30629632	-	5519	protein_coding	histidine triad nucleotide binding protein 3 [Source:MGI Symbol;Acc:MGI:1914097]	-	210	208	219	241	174	237	235	233	268	213	315	250	1.39757	1.37829	1.88356	1.41827	1.17194	1.83057	1.69829	1.48074	2.27689	2.00055	3.11237
ENSMUSG00000048997	52.7665	129.679	80.0151	120.884	53.5274	118.955	109.079	147.509	167.191	157.922	206.766	110.936	101.552	160.704	-0.661007	0.0425989	0.541947	Atxn7l2	3	108202222	108210934	-	4946	protein_coding	ataxin 7-like 2 [Source:MGI Symbol;Acc:MGI:1919772]	-	61	151	72	160	61	119	116	178	152	129	161	92	0.452993	1.11651	0.690994	1.05068	0.45845	1.02563	0.935422	1.26226	1.44097	1.35197	1.77506
ENSMUSG00000063193	1622.79	1352.61	1124.66	1426.43	1440.85	1440.46	1407.68	1553.82	2143.79	1631.86	1618.17	3592.15	1421.16	2246.49	-0.660541	0.00102775	0.108099	Cd300lb	11	114922781	114934386	-	2917	protein_coding	CD300 molecule like family member B [Source:MGI Symbol;Acc:MGI:2685099]	-	1876	1575	1012	1888	1642	1441	1497	1875	1949	1333	1260	2979	23.6218	19.7461	16.468	21.0217	20.9244	21.0585	20.4686	22.5449	31.3287	23.6877	23.5546
ENSMUSG00000024118	190.305	210.407	73.3472	154.127	177.255	191.928	220.979	181.486	300.284	217.907	295.38	286.986	174.979	275.139	-0.65192	0.0112942	0.317176	Tedc2	17	24215054	24220851	-	2551	protein_coding	tubulin epsilon and delta complex 2 [Source:MGI Symbol;Acc:MGI:1919266]	-	220	245	66	204	202	192	235	219	273	178	230	238	3.16759	3.51232	1.22809	2.5973	2.94346	3.20841	3.67419	3.01104	5.01786	3.61692	4.91653
ENSMUSG00000000982	3271.52	1963.22	1386.93	1671.97	2349.06	2877.92	2397.85	2243.29	3720.01	2485.12	2455.51	5601.06	2270.22	3565.42	-0.651258	0.010693	0.309478	Ccl3	11	83647844	83649355	-	766	protein_coding	chemokine (C-C motif) ligand 3 [Source:MGI Symbol;Acc:MGI:98260]	-	3782	2286	1248	2213	2677	2879	2550	2707	3382	2030	1912	4645	181.346	109.14	77.336	93.833	129.908	160.218	132.775	123.949	207.02	137.372	136.113
ENSMUSG00000106609	197.226	302.298	617.894	431.404	352.754	340.872	360.148	391.147	351.982	352.569	643.415	999.629	374.218	586.899	-0.649503	0.040789	0.533909	Gm43181	5	43784046	43786117	-	2072	TEC	predicted gene 43181 [Source:MGI Symbol;Acc:MGI:5663318]	-	228	352	556	571	402	341	383	472	320	288	501	829	4.04167	6.21285	12.7374	8.95054	7.21195	7.01559	7.37247	7.98979	7.24147	7.20498	13.1853
ENSMUSG00000095478	310.544	306.592	405.632	219.102	422.954	306.885	140.11	200.546	577.47	408.882	621.582	204.99	289.046	453.231	-0.649462	0.0481747	0.568624	Gm9824	10	29030128	29030688	+	561	processed_pseudogene	predicted pseudogene 9824 [Source:MGI Symbol;Acc:MGI:3641964]	-	359	357	365	290	482	307	149	242	525	334	484	170	23.5043	23.2725	30.8834	16.7895	31.9375	23.3279	10.5932	15.1299	43.8797	30.8612	47.0461
ENSMUSG00000082016	94.2877	104.774	201.149	175.282	76.3424	76.9711	81.8091	87.0137	156.192	161.594	175.944	203.784	112.204	174.379	-0.636845	0.0437165	0.544415	Pgam1-ps2	7	27469771	27470535	-	765	processed_pseudogene	phosphoglycerate mutase 1, pseudogene 2 [Source:MGI Symbol;Acc:MGI:3645709]	-	109	122	181	232	87	77	87	105	142	132	137	169	5.23337	5.83225	11.2309	9.84985	4.22741	4.29071	4.53588	4.81406	8.7035	8.94422	9.76564
ENSMUSG00000101523	357.255	300.581	303.391	388.339	647.594	715.732	406.225	355.513	488.374	777.366	802.663	633.058	434.329	675.365	-0.636761	0.0160486	0.375005	Gm10031	1	156524012	156526664	+	2653	protein_coding	predicted pseudogene 10031 [Source:MGI Symbol;Acc:MGI:3704198]	-	413	350	273	514	738	716	432	429	444	635	625	525	5.7178	4.82468	4.88451	6.29258	10.3404	11.5047	6.49457	5.67157	7.84716	12.407	12.8465
ENSMUSG00000074622	777.657	626.926	664.57	891.518	463.319	617.768	305.609	594.179	921.752	631.686	607.455	1680.92	617.693	960.453	-0.63675	0.034736	0.499493	Mafb	2	160363703	160367065	-	3363	protein_coding	v-maf musculoaponeurotic fibrosarcoma oncogene family, protein B (avian) [Source:MGI Symbol;Acc:MGI:104555]	TF_bZIP	899	730	598	1180	528	618	325	717	838	516	473	1394	9.81859	7.93842	8.44054	11.3961	5.83611	7.83359	3.85443	7.47783	11.6838	7.9534	7.66965
ENSMUSG00000033446	270.753	267.946	404.521	261.411	145.665	253.905	189.007	278.444	400.379	276.669	209.334	722.289	258.956	402.168	-0.635917	0.0499098	0.570581	Lpar6	14	73237895	73243294	+	5400	protein_coding	lysophosphatidic acid receptor 6 [Source:MGI Symbol;Acc:MGI:1914418]	-	313	312	364	346	166	254	201	336	364	226	163	599	2.12896	2.113	3.19966	2.08106	1.1427	2.00512	1.48459	2.18237	3.16064	2.16942	1.64602
ENSMUSG00000051098	115.048	91.8918	62.234	76.3079	108.81	170.936	154.215	167.398	156.192	175.06	269.695	133.847	118.355	183.698	-0.633351	0.0488133	0.569229	Mblac2	13	81711341	81753275	+	3957	protein_coding	metallo-beta-lactamase domain containing 2 [Source:MGI Symbol;Acc:MGI:1920102]	-	133	107	56	101	124	171	164	202	142	143	210	111	1.23453	0.988908	0.671765	0.829007	1.16486	1.84217	1.65303	1.79048	1.68263	1.87327	2.89397
ENSMUSG00000022636	1366.74	1111.29	1131.32	1119.69	749.384	1091.59	928.11	1078.97	1517.92	1056.48	1169.96	2907.24	1072.14	1662.9	-0.633266	0.0101796	0.302944	Alcam	16	52248996	52454074	-	7121	protein_coding	activated leukocyte cell adhesion molecule [Source:MGI Symbol;Acc:MGI:1313266]	-	1580	1294	1018	1482	854	1092	987	1302	1380	863	911	2411	8.14952	6.64556	6.78582	6.75943	4.45793	6.53704	5.52815	6.41288	9.08667	6.28203	6.9762
ENSMUSG00000033721	545.831	516.999	405.632	536.422	522.112	604.773	625.323	672.906	815.057	885.095	567.643	1167.24	553.75	858.759	-0.632872	0.000967858	0.108099	Vav3	3	109340653	109685698	+	6005	protein_coding	vav 3 oncogene [Source:MGI Symbol;Acc:MGI:1888518]	-	631	602	365	710	595	605	665	812	741	723	442	968	3.85951	3.66624	2.8852	3.84015	3.68316	4.29479	4.41685	4.74271	5.78591	6.24101	4.01375
ENSMUSG00000019817	54.4965	53.2457	47.7868	46.0869	28.08	28.9891	31.9714	37.2916	51.6973	74.6761	70.6343	56.6738	40.9935	63.4204	-0.626901	0.0425755	0.541947	Plagl1	10	13060504	13131694	+	7819	protein_coding	pleiomorphic adenoma gene-like 1 [Source:MGI Symbol;Acc:MGI:1100874]	zf-C2H2	63	62	43	61	32	29	34	45	47	61	55	47	0.295941	0.289987	0.261044	0.253385	0.15213	0.158105	0.173433	0.201857	0.281847	0.404398	0.383577
ENSMUSG00000051149	161.76	87.5978	92.2396	153.371	175.5	141.947	194.649	148.338	244.187	200.769	178.512	268.899	144.425	223.092	-0.626847	0.0126421	0.337691	Adnp	2	168180986	168207112	-	5350	protein_coding	activity-dependent neuroprotective protein [Source:MGI Symbol;Acc:MGI:1338758]	Homeobox	187	102	83	203	200	142	207	179	222	164	139	223	1.28382	0.697243	0.736411	1.23238	1.38961	1.13145	1.54319	1.1735	1.94566	1.58899	1.41678
ENSMUSG00000034868	90.8276	49.8105	56.6774	71.0192	86.8724	53.9798	103.437	112.703	119.894	101.608	157.964	101.289	78.1659	120.189	-0.618358	0.036679	0.50952	Myl12b	17	70973133	70990890	-	2770	protein_coding	myosin, light chain 12B, regulatory [Source:MGI Symbol;Acc:MGI:107494]	-	105	58	51	94	99	54	110	136	109	83	123	84	1.39228	0.765749	0.873949	1.10218	1.32853	0.831024	1.58386	1.72204	1.84507	1.5532	2.4214
ENSMUSG00000024053	2712.72	2749.88	3611.79	3708.11	2813.26	3915.53	3184.91	3916.44	3517.62	3250.25	2723.92	10868.1	3326.58	5089.97	-0.613634	0.0413952	0.536186	Emilin2	17	71252172	71311978	-	5505	protein_coding	elastin microfibril interfacer 2 [Source:MGI Symbol;Acc:MGI:2389136]	-	3136	3202	3250	4908	3206	3917	3387	4726	3198	2655	2121	9013	20.9235	21.2717	28.0235	28.9568	21.6482	30.3316	24.5393	30.1106	27.2388	24.9998	21.0099
ENSMUSG00000071715	1788.87	1523.52	1802.56	1579.04	1775.18	1749.34	1712.35	2156.28	2252.68	1912.2	2026.56	4576.11	1760.89	2691.89	-0.61234	0.0040432	0.208566	Ncf4	15	78244801	78262580	+	2020	protein_coding	neutrophil cytosolic factor 4 [Source:MGI Symbol;Acc:MGI:109186]	-	2068	1774	1622	2090	2023	1750	1821	2602	2048	1562	1578	3795	37.6024	32.1174	38.1149	33.6045	37.2273	36.9306	35.9553	45.1793	47.5385	40.0829	42.5988
ENSMUSG00000052889	798.418	998.787	1013.52	588.553	967.003	1089.59	701.49	1077.31	1524.52	1233.99	1092.91	1665.24	904.335	1379.17	-0.609337	0.00142637	0.126442	Prkcb	7	122288751	122634402	+	7651	protein_coding	protein kinase C, beta [Source:MGI Symbol;Acc:MGI:97596]	-	923	1163	912	779	1102	1090	746	1300	1386	1008	851	1381	4.43098	5.55904	5.65812	3.30691	5.35402	6.07306	3.88888	5.95948	8.49399	6.82924	6.06531
ENSMUSG00000093674	5277.51	3386.26	6171.16	3567.58	7896.61	4614.27	7232.11	3284.14	9317.61	3557.52	7607.96	11087.6	5178.71	7892.66	-0.607971	0.0395506	0.526749	Rpl41	10	128548114	128549305	-	1168	protein_coding	ribosomal protein L41 [Source:MGI Symbol;Acc:MGI:1915195]	-	6101	3943	5553	4722	8999	4616	7691	3963	8471	2906	5924	9195	191.856	123.459	225.673	131.306	286.397	168.47	262.63	119.005	340.062	128.968	276.575
ENSMUSG00000034758	136.674	121.091	136.692	74.7969	142.155	77.9708	96.8545	120.162	182.59	222.804	132.279	151.934	113.299	172.402	-0.606804	0.0168296	0.381838	Tle6	10	81590904	81601073	-	3088	protein_coding	transducin-like enhancer of split 6 [Source:MGI Symbol;Acc:MGI:2149593]	-	158	141	123	99	162	78	103	145	166	182	103	126	1.8793	1.66986	1.8907	1.04126	1.95009	1.07675	1.33034	1.64693	2.52056	3.05509	1.81887
ENSMUSG00000025804	3267.2	2743.01	5612.17	5429.19	2864.16	3338.75	3729.37	3944.62	4880.44	4070.46	4181.55	10403.9	3866.06	5884.08	-0.605982	0.0245488	0.441631	Ccr1	9	123962124	123968692	-	2833	protein_coding	chemokine (C-C motif) receptor 1 [Source:MGI Symbol;Acc:MGI:104618]	-	3777	3194	5050	7186	3264	3340	3966	4760	4437	3325	3256	8628	48.9685	41.2312	84.6137	82.3841	42.8272	50.2573	55.8354	58.931	73.4361	60.838	62.6728
ENSMUSG00000074604	205.876	334.933	188.925	375.495	419.444	463.826	398.702	385.346	402.579	526.405	457.197	719.878	346.568	526.515	-0.602833	0.0211098	0.417766	Mgst2	3	51660360	51682677	+	3703	protein_coding	microsomal glutathione S-transferase 2 [Source:MGI Symbol;Acc:MGI:2448481]	-	238	390	170	497	478	464	424	465	366	430	356	597	2.36069	3.85167	2.17917	4.35919	4.79834	5.34151	4.56684	4.40436	4.63441	6.01928	5.24249
ENSMUSG00000059195	322.654	316.898	338.953	251.589	293.962	427.84	392.12	304.133	449.876	550.889	425.09	581.208	331.019	501.766	-0.601347	0.00044741	0.0722371	Gm12715	4	103563402	103564529	+	1128	processed_pseudogene	predicted gene 12715 [Source:MGI Symbol;Acc:MGI:3650759]	-	373	369	305	333	335	428	417	367	409	450	331	482	12.1455	11.9634	12.8347	9.58822	11.0396	16.1746	14.7445	11.4114	17.0013	20.6792	16.0015
ENSMUSG00000032122	1113.29	1082.95	710.134	1172.57	929.271	1524.43	1152.85	1117.92	1523.42	1542.49	1358.75	2224.75	1100.43	1662.35	-0.595052	0.00200676	0.148636	Slc37a2	9	37227585	37255738	-	6643	protein_coding	solute carrier family 37 (glycerol-3-phosphate transporter), member 2 [Source:MGI Symbol;Acc:MGI:1929693]	-	1287	1261	639	1552	1059	1525	1226	1349	1385	1260	1058	1845	7.11591	6.94207	4.56596	7.58805	5.92582	9.78599	7.36088	7.12248	9.7758	9.83187	8.68486
ENSMUSG00000017002	4696.22	3546.85	3825.17	5387.64	4137.41	5043.11	5038.31	6801.15	6146.48	5009.42	4039	13789.8	4809.48	7246.18	-0.591325	0.0322026	0.490863	Slpi	2	164354070	164389095	-	1180	protein_coding	secretory leukocyte peptidase inhibitor [Source:MGI Symbol;Acc:MGI:109297]	-	5429	4130	3442	7131	4715	5045	5358	8207	5588	4092	3145	11436	168.987	127.999	138.46	196.278	148.531	182.255	181.103	243.942	222.045	179.756	145.338
ENSMUSG00000033458	134.079	203.536	115.577	103.507	195.682	114.957	189.948	156.625	246.387	210.562	206.766	247.194	151.739	227.727	-0.585514	0.0130817	0.344111	Fan1	7	64346758	64374095	-	6070	protein_coding	FANCD2/FANCI-associated nuclease 1 [Source:MGI Symbol;Acc:MGI:3045266]	-	155	237	104	137	223	115	202	189	224	172	161	205	0.937906	1.4279	0.81328	0.733052	1.36563	0.807623	1.32729	1.09209	1.73032	1.46882	1.44637
ENSMUSG00000060376	112.453	127.962	102.241	113.329	103.545	212.92	149.513	77.0692	164.991	175.06	157.964	249.606	124.879	186.905	-0.583059	0.0360568	0.506439	Bckdha	7	25629946	25658981	-	1899	protein_coding	branched chain ketoacid dehydrogenase E1, alpha polypeptide [Source:MGI Symbol;Acc:MGI:107701]	-	130	149	92	150	118	213	159	93	150	143	123	207	2.5144	2.86945	2.29963	2.56548	2.3098	4.78139	3.33946	1.71768	3.70368	3.90338	3.53201
ENSMUSG00000050552	591.677	773.781	466.755	703.393	823.094	1014.62	854.764	1078.97	1288.03	1191.14	1009.43	1234.76	788.381	1180.84	-0.582734	0.00479174	0.227892	Lamtor4	5	138255482	138259398	+	1302	protein_coding	late endosomal/lysosomal adaptor, MAPK and MTOR activator 4 [Source:MGI Symbol;Acc:MGI:1913346]	-	684	901	420	931	938	1015	909	1302	1171	973	786	1024	19.2957	25.3076	15.3121	23.2242	26.7799	33.2318	27.8456	35.0738	42.1709	38.7375	32.9195
ENSMUSG00000024667	158.299	214.701	105.575	113.329	250.087	182.931	245.427	223.749	186.99	323.188	300.517	302.662	186.762	278.339	-0.574615	0.0383029	0.518446	Tmem216	19	10533865	10556238	-	1977	protein_coding	transmembrane protein 216 [Source:MGI Symbol;Acc:MGI:1920020]	-	183	250	95	150	285	183	261	270	170	264	234	251	3.39986	4.62457	2.28093	2.46427	5.35864	3.94588	5.26548	4.79005	4.03189	6.92193	6.45432
ENSMUSG00000096617	183.385	155.443	241.157	323.364	139.522	183.931	213.456	214.634	248.587	337.879	263.273	382.247	206.862	307.996	-0.573629	0.0173699	0.383732	Gm5559	5	95861714	95862715	+	1002	processed_pseudogene	predicted gene 5559 [Source:MGI Symbol;Acc:MGI:3779498]	-	212	181	217	428	159	184	227	259	226	276	205	317	7.77113	6.60616	10.2799	13.8733	5.89856	7.82798	9.0357	9.06599	10.5757	14.2781	11.1565
ENSMUSG00000070343	49.3064	70.4218	86.683	46.8425	62.3024	51.9805	46.0764	64.6387	72.5962	107.729	78.3399	96.466	59.7815	88.7829	-0.573	0.0324223	0.490863	Gm10288	3	146838811	146839347	-	537	processed_pseudogene	predicted gene 10288 [Source:MGI Symbol;Acc:MGI:3704227]	-	57	82	78	62	71	52	49	78	66	88	61	80	3.89867	5.58441	6.89471	3.74991	4.91474	4.12789	3.63936	5.09452	5.76284	8.49451	6.19437
ENSMUSG00000107369	42.3862	85.0214	78.9038	90.6629	71.9549	86.9674	78.9881	87.0137	125.393	143.231	88.614	101.289	77.7373	114.632	-0.561078	0.0297795	0.475799	Gstm2-ps1	5	116632908	116633564	-	657	processed_pseudogene	glutathione S-transferase mu 2 (muscle), pseudogene 1 [Source:MGI Symbol;Acc:MGI:3648223]	-	49	99	71	120	82	87	84	105	114	117	69	84	2.73935	5.51071	5.12966	5.93224	4.63943	5.64486	5.09938	5.60541	8.13591	9.23103	5.72697
ENSMUSG00000024773	1228.33	1172.27	1063.53	910.406	1161.81	1704.36	1117.12	1209.08	1476.12	1437.21	1142.99	2997.68	1195.86	1763.5	-0.560536	0.0179897	0.384575	Atg2a	19	6241668	6262335	+	7693	protein_coding	autophagy related 2A [Source:MGI Symbol;Acc:MGI:1916291]	-	1420	1365	957	1205	1324	1705	1188	1459	1342	1174	890	2486	6.77967	6.48896	5.90489	5.08738	6.39748	9.44774	6.1592	6.65186	8.17944	7.91047	6.30864
ENSMUSG00000027994	461.058	440.566	545.658	384.562	508.072	628.764	660.115	539.485	685.264	765.124	765.419	856.136	521.035	767.986	-0.560447	0.000530998	0.0794597	Mcub	3	129914960	129970206	-	1318	protein_coding	mitochondrial calcium uniporter dominant negative beta subunit [Source:MGI Symbol;Acc:MGI:1914065]	-	533	513	491	509	579	629	702	651	623	625	596	710	14.8535	14.2344	17.6832	12.5431	16.3298	20.3439	21.2435	17.324	22.1636	24.5807	24.6588
ENSMUSG00000067147	84.7724	107.35	88.9056	111.818	100.035	92.9651	61.1218	71.2683	111.094	145.68	170.807	102.495	89.7795	132.519	-0.559188	0.0224777	0.425205	Rpl7a-ps11	X	166854211	166855011	+	801	processed_pseudogene	ribosomal protein L7A, pseudogene 11 [Source:MGI Symbol;Acc:MGI:3644020]	-	98	125	80	148	114	93	65	86	101	119	133	85	4.49376	5.7071	4.74082	6.00112	5.2904	4.94937	3.23657	3.76573	5.91229	7.70095	9.05442
ENSMUSG00000049130	2083.84	2304.17	2137.07	2282.44	3466.12	3577.66	4230.57	3737.44	4228.18	4791.51	4012.03	4498.93	2977.41	4382.66	-0.55776	0.00761541	0.275382	C5ar1	7	16246743	16259540	-	2570	protein_coding	complement component 5a receptor 1 [Source:MGI Symbol;Acc:MGI:88232]	-	2409	2683	1923	3021	3950	3579	4499	4510	3844	3914	3124	3731	34.4286	38.1791	35.5175	38.1786	57.1321	59.3647	69.8211	61.5498	70.1321	78.9437	66.2856
ENSMUSG00000020227	1157.4	1127.61	1155.77	1223.95	1210.07	1441.46	1227.14	1192.5	1429.93	1066.28	1543.68	3117.06	1216.99	1789.24	-0.55605	0.0139457	0.353677	Irak3	10	120141648	120202130	-	3676	protein_coding	interleukin-1 receptor-associated kinase 3 [Source:MGI Symbol;Acc:MGI:1921164]	-	1338	1313	1040	1620	1379	1442	1305	1439	1300	871	1202	2585	13.3689	13.0625	13.4293	14.3134	13.9446	16.722	14.1592	13.7299	16.5819	12.2821	17.8308
ENSMUSG00000018500	597.732	383.026	451.196	459.358	237.802	370.861	362.029	381.203	499.374	599.857	389.131	894.722	405.401	595.771	-0.555432	0.0288019	0.471644	Adora2b	11	62248984	62266453	+	1845	protein_coding	adenosine A2b receptor [Source:MGI Symbol;Acc:MGI:99403]	-	691	446	406	608	271	371	385	460	454	490	303	742	13.7562	8.84049	10.4454	10.7031	5.45996	8.5719	8.32277	8.7447	11.5379	13.7667	8.95545
ENSMUSG00000045658	1429.89	1246.12	1113.54	1221.68	1459.28	1348.49	1395.46	1544.7	2013.99	1612.27	1619.45	2656.43	1344.9	1975.54	-0.554724	0.000303661	0.0609811	Pid1	1	84036296	84364180	-	8172	protein_coding	phosphotyrosine interaction domain containing 1 [Source:MGI Symbol;Acc:MGI:2138391]	-	1653	1451	1002	1617	1663	1349	1484	1864	1831	1317	1261	2203	7.42952	6.49347	5.82016	6.42665	7.5645	7.03693	7.24285	8.0002	10.5057	8.35386	8.4145
ENSMUSG00000003575	291.513	412.225	230.043	259.145	372.937	225.915	321.594	347.226	548.871	410.106	436.649	409.981	307.575	451.402	-0.552979	0.00543432	0.236463	Crtc1	8	70382355	70439579	-	11182	protein_coding	CREB regulated transcription coactivator 1 [Source:MGI Symbol;Acc:MGI:2142523]	-	337	480	207	343	425	226	342	419	499	335	340	340	1.10695	1.56986	0.878712	0.996271	1.41282	0.861566	1.21986	1.31425	2.09242	1.55294	1.65806
ENSMUSG00000021023	172.14	199.242	231.155	149.594	176.377	175.934	244.487	200.546	218.889	411.331	255.568	243.577	193.684	282.341	-0.544396	0.0116957	0.323715	1110008L16Rik	12	55299577	55382533	+	4452	protein_coding	RIKEN cDNA 1110008L16 gene [Source:MGI Symbol;Acc:MGI:1913382]	-	199	232	208	198	201	176	260	242	199	336	199	202	1.64178	1.90577	2.21771	1.44448	1.67825	1.68522	2.32928	1.90653	2.09587	3.91214	2.43747
ENSMUSG00000021250	851.184	566.809	746.807	564.376	730.079	872.673	865.108	691.966	1380.43	1275.61	720.47	915.221	736.125	1072.93	-0.544233	0.00607947	0.245401	Fos	12	85473890	85477273	+	2352	protein_coding	FBJ osteosarcoma oncogene [Source:MGI Symbol;Acc:MGI:95574]	TF_bZIP	984	660	672	747	832	873	920	835	1255	1042	561	759	15.3665	10.2623	13.5621	10.3154	13.1493	15.8225	15.6011	12.4518	25.0192	22.9647	13.0067
ENSMUSG00000004609	1991.29	2299.87	1911.47	1423.41	2808.87	3424.72	3135.08	2828.36	2664.06	2552.45	2957.65	6251	2477.88	3606.29	-0.541445	0.0455464	0.555824	Cd33	7	43524216	43544428	-	7771	protein_coding	CD33 antigen [Source:MGI Symbol;Acc:MGI:99440]	-	2302	2678	1720	1884	3201	3426	3334	3413	2422	2085	2303	5184	10.8804	12.6029	10.5062	7.87421	15.3118	18.7936	17.1117	15.4043	14.6138	13.9078	16.1606
ENSMUSG00000021003	632.333	642.384	492.315	414.027	960.861	996.626	1051.29	715.998	1101.04	897.337	1218.76	1068.36	738.23	1071.38	-0.537465	0.0277163	0.460682	Galc	12	98202294	98259459	-	14879	protein_coding	galactosylceramidase [Source:MGI Symbol;Acc:MGI:95636]	-	731	748	443	548	1095	997	1118	864	1001	733	949	886	1.80451	1.83851	1.41327	1.19622	2.73563	2.85641	2.9969	2.03668	3.15448	2.55364	3.47803
ENSMUSG00000002803	129.754	212.983	207.817	172.259	187.785	127.952	180.544	259.384	359.681	236.27	241.441	232.724	184.81	267.529	-0.534269	0.021642	0.419983	Btbd6	12	112976482	112978945	+	2324	protein_coding	BTB (POZ) domain containing 6 [Source:MGI Symbol;Acc:MGI:3026623]	-	150	248	187	228	214	128	192	313	327	193	188	193	2.37067	3.9026	3.81945	3.18641	3.4229	2.34787	3.2951	4.7238	6.59748	4.30478	4.41126
ENSMUSG00000038085	255.182	246.476	138.915	147.327	330.817	189.929	237.905	222.921	465.276	254.633	312.075	248.4	221.184	320.096	-0.533372	0.0453299	0.554381	Cnbd2	2	156312299	156375638	+	3879	protein_coding	cyclic nucleotide binding domain containing 2 [Source:MGI Symbol;Acc:MGI:1918123]	-	295	287	125	195	377	190	253	269	423	208	243	206	2.79331	2.70583	1.52963	1.63274	3.61275	2.08801	2.60138	2.43229	5.11314	2.77954	3.41608
ENSMUSG00000024661	259295	250439	203212	247006	335640	334354	359909	338243	402729	371544	364024	545813	291012	421027	-0.532834	0.00229988	0.159803	Fth1	19	9982703	9985092	+	866	protein_coding	ferritin heavy polypeptide 1 [Source:MGI Symbol;Acc:MGI:95588]	-	299755	291614	182856	326934	382496	334479	382746	408160	366136	303500	283450	452647	12713.5	12314.8	10022.8	12261.5	16418.2	16464.6	17627.7	16530.9	19824	18166.5	17848.4
ENSMUSG00000021902	210.201	180.348	180.034	225.146	197.437	176.934	141.05	181.486	345.382	170.164	232.451	331.602	186.58	269.9	-0.532807	0.0146483	0.361831	Phf7	14	31237689	31251317	-	5284	protein_coding	PHD finger protein 7 [Source:MGI Symbol;Acc:MGI:1919088]	-	243	210	162	298	225	177	150	219	314	139	181	275	1.68912	1.45343	1.45528	1.83171	1.58284	1.42794	1.13222	1.45367	2.78634	1.36358	1.86792
ENSMUSG00000038260	336.495	448.295	172.255	317.32	419.444	508.809	479.571	434.24	652.266	451.729	517.557	631.852	389.553	563.351	-0.532071	0.0339002	0.495212	Trpm4	7	45302632	45333780	-	10826	protein_coding	transient receptor potential cation channel, subfamily M, member 4 [Source:MGI Symbol;Acc:MGI:1915917]	-	389	522	155	420	478	509	510	524	593	369	403	524	1.31977	1.76336	0.679609	1.26004	1.64126	2.00424	1.87891	1.69764	2.56835	1.7668	2.02992
ENSMUSG00000028111	16518.5	17388.2	14446.1	15825.2	22743	22092.7	22689.3	22590.4	29421.3	29639.1	21746.4	30441.1	19286.7	27811.9	-0.528105	0.0010485	0.10842	Ctsk	3	95499256	95509362	+	1512	protein_coding	cathepsin K [Source:MGI Symbol;Acc:MGI:107823]	-	19096	20247	12999	20946	25918	22101	24129	27260	26748	24211	16933	25245	463.881	489.719	408.088	449.938	637.186	623.103	636.49	632.35	829.481	830.024	610.694
ENSMUSG00000019726	2278.47	2968.88	3997.42	1946.23	2434.18	4444.33	3379.56	2617.87	3727.71	3147.41	4072.39	6365.55	3008.37	4328.26	-0.524962	0.0279149	0.462885	Lyst	13	13590397	13778803	+	17459	protein_coding	lysosomal trafficking regulator [Source:MGI Symbol;Acc:MGI:107448]	-	2634	3457	3597	2576	2774	4446	3594	3159	3389	2571	3171	5279	5.54131	7.24132	9.7795	4.79214	5.90614	10.8555	8.21037	6.3462	9.10163	7.6333	9.90417
ENSMUSG00000027243	124.564	94.4682	134.47	188.125	88.6273	78.9704	101.556	110.217	173.791	145.68	193.923	148.316	115.125	165.428	-0.521386	0.0443543	0.549754	Harbi1	2	91710852	91721545	+	5588	protein_coding	harbinger transposase derived 1 [Source:MGI Symbol;Acc:MGI:2443194]	-	144	110	121	249	101	79	108	133	158	119	151	123	0.946504	0.719903	1.02784	1.44726	0.671864	0.602657	0.770852	0.834793	1.32577	1.10388	1.47354
ENSMUSG00000034248	2007.72	1776.86	2204.86	1881.25	1940.15	1870.3	1914.52	2380.86	1993.1	2110.52	1819.8	5539.56	1997.07	2865.74	-0.521044	0.0407271	0.533909	Slc25a37	14	69241848	69285112	-	6021	protein_coding	solute carrier family 25, member 37 [Source:MGI Symbol;Acc:MGI:1914962]	-	2321	2069	1984	2490	2211	1871	2036	2873	1812	1724	1417	4594	14.1587	12.5669	15.6412	13.4318	13.6501	13.2466	13.4869	16.7359	14.111	14.8422	12.8334
ENSMUSG00000057156	164.355	176.054	191.147	129.95	134.257	150.943	265.174	156.625	230.988	258.306	251.715	238.753	171.063	244.941	-0.519146	0.0143917	0.357964	Homez	14	54852736	54870961	-	5907	protein_coding	homeodomain leucine zipper-encoding gene [Source:MGI Symbol;Acc:MGI:2678023]	Homeobox	190	205	172	172	153	151	282	189	210	211	196	198	1.18142	1.26918	1.38216	0.945724	0.962811	1.08971	1.90408	1.12222	1.66694	1.85159	1.80938
ENSMUSG00000082691	237.882	231.018	271.162	172.259	179.887	145.945	371.432	251.925	221.088	377.053	392.984	342.454	232.689	333.395	-0.518698	0.0470756	0.564935	Dynlt1-ps1	6	135349408	135349749	-	342	processed_pseudogene	dynein light chain Tctex-type 1, pseuodogene 1 [Source:MGI Symbol;Acc:MGI:3642625]	-	275	269	244	228	205	146	395	304	201	308	306	284	29.534	28.765	33.8657	21.6527	22.2815	18.1981	46.0654	31.1767	27.5573	46.6825	48.7907
ENSMUSG00000022960	313.139	305.734	314.504	376.251	454.544	392.853	434.435	406.064	423.478	419.9	665.247	639.087	374.69	536.928	-0.518262	0.00583132	0.241035	Donson	16	91676808	91688770	-	3130	protein_coding	downstream neighbor of SON [Source:MGI Symbol;Acc:MGI:1890621]	-	362	356	283	498	518	393	462	490	385	343	518	530	4.24796	4.15952	4.29178	5.16759	6.1518	5.35239	5.8871	5.49079	5.76744	5.68041	9.02458
ENSMUSG00000030148	504.309	696.489	604.558	494.113	724.814	762.714	967.604	763.234	883.254	1142.18	812.937	1106.95	689.729	986.329	-0.516266	0.00765626	0.275775	Clec4a2	6	123106428	123143999	+	2926	protein_coding	C-type lectin domain family 4, member a2 [Source:MGI Symbol;Acc:MGI:1349412]	-	583	811	544	654	826	763	1029	921	803	933	633	918	7.3183	10.1364	8.82511	7.25949	10.4935	11.116	14.0264	11.04	12.8679	16.5286	11.797
ENSMUSG00000040370	249.127	200.101	278.941	286.344	372.059	333.875	356.387	239.495	519.173	258.306	341.613	534.18	289.541	413.318	-0.514412	0.0312592	0.484971	Etfrf1	6	145211134	145216939	+	2682	protein_coding	electron transfer flavoprotein regulatory factor 1 [Source:MGI Symbol;Acc:MGI:1914886]	-	288	233	251	379	424	334	379	289	472	211	266	443	3.94412	3.17713	4.44233	4.58969	5.87657	5.30869	5.63617	3.7794	8.25182	4.07806	5.40834
ENSMUSG00000019863	169.545	177.772	158.919	209.28	245.7	237.911	271.757	187.287	278.285	459.074	238.872	204.99	207.271	295.306	-0.510579	0.0375427	0.517278	Qrsl1	10	43874188	43901745	-	3876	protein_coding	glutaminyl-tRNA synthase (glutamine-hydrolyzing)-like 1 [Source:MGI Symbol;Acc:MGI:1923813]	-	196	207	143	277	280	238	289	226	253	375	186	170	1.85733	1.9531	1.75125	2.32113	2.68529	2.61754	2.97384	2.04507	3.06058	5.01507	2.6168
ENSMUSG00000062382	1781.95	1739.93	1561.41	1974.18	2442.08	2928.9	2765.52	3080.28	3451.62	3634.64	2749.6	3160.47	2284.28	3249.08	-0.508298	0.0104184	0.306263	Ftl1-ps1	13	74399694	74407346	+	1223	protein_coding	ferritin light polypeptide 1, pseudogene 1 [Source:MGI Symbol;Acc:MGI:3779109]	-	2060	2026	1405	2613	2783	2930	2941	3717	3138	2969	2141	2621	61.8667	60.583	54.5313	69.393	84.5869	102.127	95.9119	106.598	120.308	125.839	95.4622
ENSMUSG00000074873	209.336	231.018	244.491	166.971	315.899	274.897	380.836	357.999	388.28	309.722	376.288	476.301	272.681	387.648	-0.507986	0.031127	0.484971	AI606181	19	41593363	41596158	+	2796	protein_coding	expressed sequence AI606181 [Source:MGI Symbol;Acc:MGI:2147586]	-	242	269	220	221	360	275	405	432	353	253	293	395	3.17903	3.51846	3.73492	2.56719	4.7861	4.19271	5.77726	5.41913	5.91976	4.69044	5.71442
ENSMUSG00000060063	1182.49	1468.55	1240.23	1569.22	1726.04	1838.31	2278.43	2104.9	2226.28	2346.79	2121.6	2834.89	1676.02	2382.39	-0.507315	0.00622139	0.247021	Alox5ap	5	149264767	149288153	+	1420	protein_coding	arachidonate 5-lipoxygenase activating protein [Source:MGI Symbol;Acc:MGI:107505]	-	1367	1710	1116	2077	1967	1839	2423	2540	2024	1917	1652	2351	35.3587	44.0398	37.3054	47.5063	51.4911	55.2068	68.0564	62.7377	66.8327	69.9783	63.44
ENSMUSG00000041836	1821.74	1891.94	1605.86	1330.48	2511.4	2733.97	2332.03	2400.75	3263.53	2717.72	2558.25	3244.88	2078.52	2946.09	-0.503369	0.00775807	0.276735	Ptpre	7	135537481	135686293	+	10201	protein_coding	protein tyrosine phosphatase, receptor type, E [Source:MGI Symbol;Acc:MGI:97813]	-	2106	2203	1445	1761	2862	2735	2480	2897	2967	2220	1992	2691	7.58284	7.89787	6.72389	5.60686	10.429	11.4292	9.69645	9.96068	13.6377	11.2808	10.6485
ENSMUSG00000028124	5369.21	3280.62	3313.96	3999.74	4662.15	4509.31	4586.01	5137.12	6187.18	5473.39	4494.91	8451.63	4357.27	6151.78	-0.497569	0.00707599	0.262582	Gclm	3	122245557	122270732	+	6291	protein_coding	glutamate-cysteine ligase, modifier subunit [Source:MGI Symbol;Acc:MGI:104995]	-	6207	3820	2982	5294	5313	4511	4877	6199	5625	4471	3500	7009	36.2392	22.2066	22.5001	27.3317	31.3933	30.567	30.9198	34.5609	41.9247	36.8396	30.3382
ENSMUSG00000058135	4848.46	5305.68	3392.86	4489.32	7605.28	7838.06	8735.71	6969.38	9220.82	9726.26	9024.5	6746.59	6148.09	8679.54	-0.497475	0.0309019	0.48469	Gstm1	3	108012255	108017973	-	1473	protein_coding	glutathione S-transferase, mu 1 [Source:MGI Symbol;Acc:MGI:95860]	-	5605	6178	3053	5942	8667	7841	9290	8410	8383	7945	7027	5595	139.762	153.385	98.3829	131.019	218.717	226.918	251.546	200.252	266.848	279.59	260.141
ENSMUSG00000059479	198.956	389.896	234.489	432.16	315.022	388.854	335.699	348.883	411.378	336.655	410.963	706.613	330.495	466.402	-0.496403	0.0485081	0.569229	B3gnt8	7	25626654	25635100	+	6474	protein_coding	UDP-GlcNAc:betaGal beta-1,3-N-acetylglucosaminyltransferase 8 [Source:MGI Symbol;Acc:MGI:2385269]	-	230	454	211	572	359	389	357	421	374	275	320	586	1.30488	2.56461	1.54705	2.86963	2.06129	2.56139	2.19938	2.28083	2.70873	2.20186	2.69537
ENSMUSG00000002345	292.378	278.252	251.158	160.171	214.11	320.88	345.103	383.689	321.183	449.281	380.141	432.891	280.718	395.874	-0.496059	0.0302263	0.479608	Borcs8	8	70139499	70147319	+	1468	protein_coding	BLOC-1 related complex subunit 8 [Source:MGI Symbol;Acc:MGI:1919618]	SRF	338	324	226	212	244	321	367	463	292	367	296	359	8.45681	8.07155	7.30766	4.69043	6.17846	9.32134	9.97112	11.0621	9.3266	12.959	10.9953
ENSMUSG00000038593	191.17	260.217	154.474	188.125	118.462	121.954	130.707	203.032	205.689	236.27	218.324	305.074	171.018	241.339	-0.495394	0.0474141	0.56595	Tctn1	5	122237848	122264460	-	8295	protein_coding	tectonic family member 1 [Source:MGI Symbol;Acc:MGI:3603820]	-	221	303	139	249	135	122	139	245	187	193	170	253	0.97857	1.33587	0.795416	0.974958	0.60497	0.626964	0.668347	1.03594	1.05704	1.20607	1.11757
ENSMUSG00000005413	16866.2	14006.2	15636.3	22204.8	20423.8	18747	21734.9	23343.7	31665.1	27824.8	19577.3	28485.2	19120.4	26888.1	-0.491857	0.00325717	0.19277	Hmox1	8	75093621	75100589	+	1751	protein_coding	heme oxygenase 1 [Source:MGI Symbol;Acc:MGI:96163]	-	19498	16309	14070	29390	23275	18754	23114	28169	28788	22729	15244	23623	408.997	340.627	381.42	545.15	494.106	456.57	526.493	564.246	770.889	672.859	474.738
ENSMUSG00000026981	18519.3	13675.6	21719.6	21104.8	15650.2	17044.6	17887	20876.6	20944	18287.1	19604.2	43966.8	18309.7	25700.5	-0.489191	0.0274124	0.457852	Il1rn	2	24336853	24351494	+	5535	protein_coding	interleukin 1 receptor antagonist [Source:MGI Symbol;Acc:MGI:96547]	-	21409	15924	19544	27934	17835	17051	19022	25192	19041	14938	15265	36462	142.068	105.214	167.607	163.915	119.777	131.32	137.07	159.635	161.302	139.896	150.391
ENSMUSG00000032507	106.398	145.138	118.911	182.081	135.135	97.9633	178.664	112.703	238.688	142.007	156.68	218.254	134.624	188.907	-0.488603	0.0480366	0.568592	Fbxl2	9	113963637	114046191	-	4444	protein_coding	F-box and leucine-rich repeat protein 2 [Source:MGI Symbol;Acc:MGI:1919429]	-	123	169	107	241	154	98	190	136	217	116	122	181	1.01659	1.39076	1.14289	1.76135	1.28814	0.940051	1.70523	1.07337	2.28956	1.35305	1.49702
ENSMUSG00000037152	404.832	543.622	394.519	432.16	465.074	382.856	442.898	344.74	489.474	550.889	689.648	663.204	426.337	598.304	-0.487983	0.00179032	0.141104	Ndufc1	3	51404677	51408988	-	1495	protein_coding	NADH:ubiquinone oxidoreductase subunit C1 [Source:MGI Symbol;Acc:MGI:1913627]	-	468	633	355	572	530	383	471	416	445	450	537	550	11.498	15.4846	11.2715	12.4268	13.1781	10.9209	12.5656	9.75968	13.9568	15.6028	19.5873
ENSMUSG00000032849	572.646	595.15	488.981	488.824	574.762	814.694	798.344	687.822	1074.64	809.195	706.343	918.839	627.653	877.255	-0.483592	0.00848917	0.289688	Abcc4	14	118482692	118706219	-	6389	protein_coding	ATP-binding cassette, sub-family C (CFTR/MRP), member 4 [Source:MGI Symbol;Acc:MGI:2443111]	-	662	693	440	647	655	815	849	830	977	661	550	762	3.80576	3.96678	3.269	3.28908	3.81088	5.43781	5.30003	4.55647	7.17015	5.36288	4.6943
ENSMUSG00000081400	153.974	243.9	136.692	143.55	149.175	167.937	160.797	125.134	173.791	224.028	273.548	224.283	160.145	223.913	-0.482217	0.026627	0.451285	Gm13680	2	83353157	83353949	-	793	processed_pseudogene	predicted gene 13680 [Source:MGI Symbol;Acc:MGI:3652285]	-	178	284	123	190	170	168	171	151	158	183	213	186	8.24447	13.0973	7.36254	7.78186	7.96879	9.03099	8.60056	6.67863	9.34223	11.9621	14.647
ENSMUSG00000019790	935.957	628.643	846.826	702.637	659.001	664.751	557.618	599.151	766.66	784.711	708.912	1643.54	699.323	975.956	-0.480995	0.0402651	0.532847	Stxbp5	10	9755547	9901079	-	16513	protein_coding	syntaxin binding protein 5 (tomosyn) [Source:MGI Symbol;Acc:MGI:1926058]	-	1082	732	762	930	751	665	593	723	697	641	552	1363	2.40668	1.62115	2.19041	1.82919	1.69056	1.7167	1.4323	1.53566	1.97913	2.01216	1.82286
ENSMUSG00000025019	360.715	433.695	435.638	222.124	355.387	546.795	583.008	421.809	544.472	515.387	643.415	635.47	419.896	584.686	-0.478353	0.0340541	0.49603	Lcor	19	41482645	41562246	+	7620	protein_coding	ligand dependent nuclear receptor corepressor [Source:MGI Symbol;Acc:MGI:2443930]	HTH	417	505	392	294	405	547	620	509	495	421	501	527	2.01001	2.42368	2.44189	1.25313	1.97568	3.06007	3.24519	2.34286	3.04591	2.86389	3.58529
ENSMUSG00000079469	274.213	269.664	195.592	147.327	360.652	224.916	285.862	270.157	342.082	364.811	368.583	336.425	253.548	352.975	-0.477044	0.0291611	0.472706	Pigb	9	73007419	73040378	-	10434	protein_coding	phosphatidylinositol glycan anchor biosynthesis, class B [Source:MGI Symbol;Acc:MGI:1891825]	-	317	314	176	195	411	225	304	326	311	298	287	279	1.1159	1.10057	0.800677	0.606997	1.46422	0.919245	1.16205	1.09585	1.39758	1.48046	1.49994
ENSMUSG00000064215	1457.57	1297.65	1035.75	1234.53	1303.96	2487.07	1500.77	1634.2	2170.19	1791	1448.65	2886.75	1493.94	2074.14	-0.473527	0.0410574	0.534481	Ifi27	12	103434211	103440239	+	1467	protein_coding	interferon, alpha-inducible protein 27 [Source:MGI Symbol;Acc:MGI:1277180]	-	1685	1511	932	1634	1486	2488	1596	1972	1973	1463	1128	2394	42.1877	37.668	30.1565	36.1764	37.6535	72.2969	43.3917	47.1477	63.0614	51.6945	41.9296
ENSMUSG00000025854	4220.45	3724.63	2424.9	3173.96	3686.37	4335.37	2786.21	4079.7	5514.01	3981.09	4132.75	6087	3553.95	4928.72	-0.471769	0.00943319	0.299874	Fam20c	5	138754514	138810077	+	6590	protein_coding	family with sequence similarity 20, member C [Source:MGI Symbol;Acc:MGI:2136853]	-	4879	4337	2182	4201	4201	4337	2963	4923	5013	3252	3218	5048	27.1933	24.0681	15.7168	20.7048	23.6965	28.0546	17.9329	26.2016	35.668	25.5797	26.6282
ENSMUSG00000036073	263.832	297.146	358.957	259.9	311.512	349.869	329.117	314.907	420.178	359.914	426.375	511.27	310.655	429.434	-0.46873	0.00166167	0.137018	Galt	4	41755228	41758695	+	2471	protein_coding	galactose-1-phosphate uridyl transferase [Source:MGI Symbol;Acc:MGI:95638]	-	305	346	323	344	355	350	350	380	382	294	332	424	4.5336	5.12084	6.20477	4.52156	5.34038	6.03802	5.64936	5.39379	7.24865	6.16743	7.32667
ENSMUSG00000022749	784.577	754.887	825.711	578.731	904.701	996.626	1106.77	1127.03	1213.24	1029.55	1109.6	1543.46	884.88	1223.96	-0.468279	0.0134461	0.349728	Tbc1d23	16	57168862	57231504	-	9802	protein_coding	TBC1 domain family, member 23 [Source:MGI Symbol;Acc:MGI:1914831]	-	907	879	743	766	1031	997	1177	1360	1103	841	864	1280	3.39867	3.27953	3.59807	2.53815	3.90985	4.33591	4.78923	4.8664	5.27628	4.44745	4.80663
ENSMUSG00000033644	492.199	480.07	390.074	478.247	593.189	601.774	628.144	523.739	739.161	586.391	760.282	806.697	523.429	723.133	-0.466126	0.00275123	0.177681	Piwil2	14	70372477	70429383	-	5287	protein_coding	piwi-like RNA-mediated gene silencing 2 [Source:MGI Symbol;Acc:MGI:1930036]	-	569	559	351	633	676	602	668	632	672	479	592	669	3.95293	3.8667	3.15133	3.88864	4.75285	4.85385	5.03931	4.19267	5.95973	4.6963	6.10596
ENSMUSG00000034593	3754.21	3680.83	3541.78	2092.8	4675.31	5702.86	5395.64	4740.17	6487.46	5885.95	5319.41	5490.12	4197.95	5795.73	-0.465387	0.0309572	0.48469	Myo5a	9	75071015	75223688	+	14803	protein_coding	myosin VA [Source:MGI Symbol;Acc:MGI:105976]	-	4340	4286	3187	2770	5328	5705	5738	5720	5898	4808	4142	4553	10.7685	10.5886	10.2195	6.07761	13.3792	16.4288	15.4602	13.5528	18.6819	16.8362	15.2581
ENSMUSG00000025037	877.135	827.885	719.024	847.698	1092.49	1052.61	1207.39	1049.14	1502.52	1559.63	1397.28	816.344	959.17	1318.94	-0.459496	0.0174438	0.383732	Maoa	X	16619698	16687818	+	4167	protein_coding	monoamine oxidase A [Source:MGI Symbol;Acc:MGI:96915]	-	1014	964	647	1122	1245	1053	1284	1266	1366	1274	1088	677	8.9378	8.46041	7.37015	8.74525	11.1061	10.7722	12.2898	10.656	15.3707	15.848	14.2379
ENSMUSG00000060131	1173.84	1003.08	997.966	554.554	1000.35	1256.53	1154.73	1037.53	1278.13	1307.44	1108.32	1925.7	1022.32	1404.9	-0.45892	0.0279691	0.463117	Atp8b4	2	126320973	126500674	-	6660	protein_coding	ATPase, class I, type 8B, member 4 [Source:MGI Symbol;Acc:MGI:1859664]	-	1357	1168	898	734	1140	1257	1228	1252	1162	1068	863	1597	7.48379	6.41367	6.40026	3.57952	6.36278	8.04564	7.35407	6.59346	8.18085	8.31241	7.06607
ENSMUSG00000024963	288.053	383.885	287.832	344.519	415.057	189.929	352.626	317.393	347.582	357.466	481.598	582.413	322.412	442.265	-0.454976	0.0409102	0.534416	Dnajc4	19	6987911	6992503	-	1074	protein_coding	DnaJ heat shock protein family (Hsp40) member C4 [Source:MGI Symbol;Acc:MGI:1927346]	-	333	447	259	456	473	190	375	383	316	292	375	483	11.3882	15.2209	11.447	13.79	16.3709	7.54134	13.9261	12.5077	13.7959	14.0932	19.0401
ENSMUSG00000040451	1067.44	881.99	671.238	665.616	882.763	789.704	950.678	879.252	1191.24	1033.22	1182.8	1245.62	848.585	1163.22	-0.454808	0.00180922	0.141104	Sgms1	19	32122727	32389714	-	10299	protein_coding	sphingomyelin synthase 1 [Source:MGI Symbol;Acc:MGI:2444110]	-	1234	1027	604	881	1006	790	1011	1061	1083	844	921	1033	4.40085	3.64681	2.7838	2.77833	3.63094	3.26988	3.91525	3.6133	4.9306	4.24793	4.87647
ENSMUSG00000032300	1496.49	1600.81	1679.21	1550.33	1641.8	1808.32	1688.84	1995.51	1601.52	1862.01	1613.03	4140.8	1682.66	2304.34	-0.453612	0.0481736	0.568624	1700017B05Rik	9	57253117	57262612	-	5235	protein_coding	RIKEN cDNA 1700017B05 gene [Source:MGI Symbol;Acc:MGI:1921461]	-	1730	1864	1511	2052	1871	1809	1796	2408	1456	1521	1256	3434	12.138	13.0217	13.7007	12.731	13.2854	14.7306	13.6834	16.1333	13.041	15.0606	13.0832
ENSMUSG00000076441	1268.13	1245.26	923.507	1415.1	1109.16	1196.55	1234.66	1295.26	1731.31	1219.3	1299.67	2375.48	1210.95	1656.44	-0.451796	0.0128766	0.342001	Ass1	2	31470207	31520672	+	2414	protein_coding	argininosuccinate synthetase 1 [Source:MGI Symbol;Acc:MGI:88090]	-	1466	1450	831	1873	1264	1197	1313	1563	1574	996	1012	1970	22.3055	21.9669	16.3403	25.2002	19.4637	21.1376	21.6936	22.7094	30.5727	21.3871	22.8604
ENSMUSG00000034110	198.956	235.312	148.917	181.326	240.435	298.888	274.578	255.24	390.48	347.672	242.725	272.516	229.206	313.348	-0.451765	0.0405349	0.533864	Kctd7	5	130144861	130155806	+	4368	protein_coding	potassium channel tetramerisation domain containing 7 [Source:MGI Symbol;Acc:MGI:2442265]	-	230	274	134	240	274	299	292	308	355	284	189	226	1.93402	2.29407	1.45619	1.78456	2.33176	2.91802	2.66627	2.47316	3.81077	3.37028	2.3595
ENSMUSG00000004661	278.538	285.122	314.504	250.834	212.355	240.91	252.95	309.106	284.885	239.943	366.014	573.973	268.04	366.204	-0.450177	0.0489305	0.569229	Arid3b	9	57790353	57836793	-	7976	protein_coding	AT rich interactive domain 3B (BRIGHT-like) [Source:MGI Symbol;Acc:MGI:1930768]	ARID	322	332	283	332	242	241	269	373	259	196	285	476	1.48281	1.52227	1.68421	1.35194	1.12784	1.28805	1.34515	1.64024	1.52258	1.2738	1.9485
ENSMUSG00000041491	288.918	243.9	261.16	259.145	319.409	396.851	384.597	399.434	390.48	495.8	414.816	442.538	319.177	435.908	-0.449702	0.0153905	0.369331	Cep78	19	15955774	15984989	-	2548	protein_coding	centrosomal protein 78 [Source:MGI Symbol;Acc:MGI:1924386]	-	334	284	235	343	364	397	409	482	355	405	323	367	4.81463	4.07621	4.37788	4.37218	5.31029	6.64187	6.40218	6.63485	6.53275	8.23921	6.91265
ENSMUSG00000019088	837.344	972.164	1062.42	924.761	1158.3	1353.49	1344.68	1189.19	1535.52	1582.89	1298.39	1614.6	1105.29	1507.85	-0.448454	0.00315068	0.189515	Dnase1l1	X	74273217	74282337	-	2121	protein_coding	deoxyribonuclease 1-like 1 [Source:MGI Symbol;Acc:MGI:109628]	-	968	1132	956	1224	1320	1354	1430	1435	1396	1293	1011	1339	16.763	19.5184	21.395	18.7432	23.134	27.2131	26.8905	23.7298	30.8611	31.6	25.9927
ENSMUSG00000020841	3220.49	3363.07	2811.64	2185.73	3351.17	4562.29	3800.83	3299.89	4195.18	3566.09	3539.42	6833.41	3324.39	4533.53	-0.447622	0.0332926	0.494209	Cpd	11	76778424	76847018	-	8332	protein_coding	carboxypeptidase D [Source:MGI Symbol;Acc:MGI:107265]	-	3723	3916	2530	2893	3819	4564	4042	3982	3814	2913	2756	5667	16.4119	17.1882	14.4134	11.2772	17.0379	23.3505	19.3487	16.7624	21.4634	18.1226	18.0373
ENSMUSG00000023088	6212.61	4747.46	4719.78	3937.03	6421.53	5991.75	6030.37	6775.46	8737.94	6499.27	6249.21	9084.69	5604.5	7642.78	-0.447557	0.00818659	0.284952	Abcc1	16	14361558	14475737	+	15092	protein_coding	ATP-binding cassette, sub-family C (CFTR/MRP), member 1 [Source:MGI Symbol;Acc:MGI:102676]	-	7182	5528	4247	5211	7318	5994	6413	8176	7944	5309	4866	7534	17.4789	13.3955	13.3577	11.2144	18.0245	16.9305	16.948	19.001	24.6808	18.2346	17.5819
ENSMUSG00000112023	5797.39	4391.91	7083.56	4718.25	4847.3	6730.48	6368.89	6046.21	7718.3	5707.21	5789.45	12134.2	5748	7837.29	-0.447376	0.0314797	0.486904	Lilr4b	10	51480632	51486703	+	5439	protein_coding	leukocyte immunoglobulin-like receptor, subfamily B, member 4B [Source:MGI Symbol;Acc:MGI:102702]	-	6702	5114	6374	6245	5524	6733	6773	7296	7017	4662	4508	10063	45.2586	34.3858	55.6274	37.2921	37.753	52.7702	49.6668	47.0489	60.4922	44.4307	45.1966
ENSMUSG00000029816	23445.6	22386.4	18211.2	14243.1	29469.9	31154.3	32633.4	32565.5	42517.2	35261.8	34152.3	27179.3	25513.7	34777.7	-0.446897	0.0402116	0.532847	Gpnmb	6	49036546	49070929	+	6514	protein_coding	glycoprotein (transmembrane) nmb [Source:MGI Symbol;Acc:MGI:1934765]	-	27104	26067	16387	18852	33584	31166	34704	39297	38654	28804	26593	22540	152.828	146.346	119.412	93.9967	191.647	203.954	212.489	211.59	278.236	229.211	222.618
ENSMUSG00000021846	454.138	401.919	370.07	328.653	307.124	361.864	334.759	422.638	430.078	383.174	403.258	815.138	372.646	507.912	-0.446762	0.0400582	0.531587	Peli2	14	48120823	48281575	+	9089	protein_coding	pellino 2 [Source:MGI Symbol;Acc:MGI:1891445]	-	525	468	333	435	350	362	356	510	391	313	314	676	2.12158	1.88308	1.7391	1.55445	1.43142	1.69782	1.5622	1.96806	2.0171	1.78508	1.88389
ENSMUSG00000052713	916.926	991.917	710.134	729.08	1043.35	1042.61	1079.5	1168.47	1317.73	1147.07	1392.14	1371.02	960.248	1306.99	-0.444609	0.0040133	0.208234	Zfp608	18	54888045	54990180	-	6112	protein_coding	zinc finger protein 608 [Source:MGI Symbol;Acc:MGI:2442338]	-	1060	1155	639	965	1189	1043	1148	1410	1198	937	1084	1137	6.36999	6.91093	4.96265	5.12799	7.23128	7.27445	7.49139	8.09132	9.19052	7.94669	9.67135
ENSMUSG00000022270	1441.13	1195.45	2174.85	1569.98	1333.8	1274.52	1403.92	1442.77	1488.22	1596.35	1771	3191.82	1479.55	2011.85	-0.443493	0.0412677	0.535288	Retreg1	15	25843180	25973687	+	4142	protein_coding	reticulophagy regulator 1 [Source:MGI Symbol;Acc:MGI:1913520]	-	1666	1392	1957	2078	1520	1275	1493	1741	1353	1304	1379	2647	14.7734	12.2904	22.4273	16.2944	13.6411	13.122	14.3765	14.7425	15.3163	16.3191	18.155
ENSMUSG00000040479	4970.43	5562.46	4536.41	5543.28	5839.75	6625.51	5847	6635.41	6565.56	6326.66	5619.92	12448.9	5695.03	7740.27	-0.44267	0.0253368	0.44599	Dgkz	2	91932824	91975864	-	6270	protein_coding	diacylglycerol kinase zeta [Source:MGI Symbol;Acc:MGI:1278339]	-	5746	6477	4082	7337	6655	6628	6218	8007	5969	5168	4376	10324	33.66	37.7785	30.903	38.0062	39.4545	45.0624	39.5537	44.7905	44.6376	42.7253	38.0585
ENSMUSG00000026110	1512.06	1520.94	1560.29	1705.97	1522.46	1778.33	1729.28	1694.69	1695.01	1562.08	2004.73	3588.54	1628	2212.59	-0.44259	0.0232831	0.43372	Mgat4a	1	37439340	37541016	-	12881	protein_coding	mannoside acetylglucosaminyltransferase 4, isoenzyme A [Source:MGI Symbol;Acc:MGI:2662992]	-	1748	1771	1404	2258	1735	1779	1839	2045	1541	1276	1561	2976	4.98434	5.02814	5.17384	5.69347	5.00687	5.88743	5.69424	5.56836	5.60944	5.13489	6.60838
ENSMUSG00000064193	179.06	182.066	196.704	222.124	220.252	214.919	232.263	195.574	207.889	331.758	261.989	314.72	205.37	279.089	-0.441581	0.00889233	0.296439	Gm4735	2	80837141	80838442	+	1302	processed_pseudogene	predicted gene 4735 [Source:MGI Symbol;Acc:MGI:3645521]	-	207	212	177	294	251	215	247	236	189	271	204	261	5.8395	5.95474	6.45295	7.33397	7.16604	7.03926	7.56641	6.35747	6.8064	10.7892	8.54399
ENSMUSG00000050931	979.208	821.874	861.273	837.12	1066.16	1177.56	1153.79	1230.62	1148.34	1371.1	1256.01	1738.8	1015.95	1378.56	-0.440292	0.00662511	0.253517	Sgms2	3	131318985	131491411	-	6227	protein_coding	sphingomyelin synthase 2 [Source:MGI Symbol;Acc:MGI:1921692]	-	1132	957	775	1108	1215	1178	1227	1485	1044	1120	978	1442	6.67704	5.62045	5.9077	5.77915	7.25294	8.06428	7.85904	8.36433	7.86119	9.32329	8.56449
ENSMUSG00000028327	839.939	985.905	810.153	656.55	1149.52	966.637	1135.92	1153.55	1535.52	1504.54	1226.47	955.013	962.273	1305.39	-0.440109	0.0182099	0.386009	Stra6l	4	45848664	45887008	+	9567	protein_coding	STRA6-like [Source:MGI Symbol;Acc:MGI:1921402]	-	971	1148	729	869	1310	967	1208	1392	1396	1229	955	792	3.72786	4.38838	3.61699	2.95017	5.08993	4.30874	5.03611	5.10325	6.8419	6.65895	5.44338
ENSMUSG00000020101	2710.99	3046.17	2807.2	3256.31	2780.79	3550.67	2708.16	3365.36	3303.13	3732.58	2992.33	6386.05	3028.21	4103.52	-0.438382	0.0184216	0.388836	Vsir	10	60346851	60372684	+	5014	protein_coding	V-set immunoregulatory receptor [Source:MGI Symbol;Acc:MGI:1921298]	-	3134	3547	2526	4310	3169	3552	2880	4061	3003	3049	2330	5296	22.9578	25.8711	23.9136	27.9187	23.4939	30.1987	22.9093	28.4074	28.0826	31.5212	25.3404
ENSMUSG00000037913	207.606	161.455	234.489	252.345	307.124	322.879	221.919	289.217	328.883	269.324	357.024	396.716	249.629	337.987	-0.437297	0.0364652	0.50924	Tmem156	5	65054346	65092132	-	3309	protein_coding	transmembrane protein 156 [Source:MGI Symbol;Acc:MGI:2685292]	-	240	188	211	334	350	323	236	349	299	220	278	329	2.66398	2.07778	3.02678	3.27833	3.93177	4.16107	2.84459	3.69924	4.23683	3.44632	4.58131
ENSMUSG00000032298	163.49	235.312	142.249	199.458	242.19	164.938	161.738	222.921	186.99	297.48	247.862	303.868	191.537	259.05	-0.433312	0.043637	0.544415	Neil1	9	57142800	57148305	-	1871	protein_coding	nei endonuclease VIII-like 1 (E. coli) [Source:MGI Symbol;Acc:MGI:1920024]	-	189	274	128	264	276	165	172	269	170	243	193	252	3.71026	5.35568	3.24737	4.58282	5.48342	3.75932	3.66656	5.04268	4.26032	6.73228	5.62503
ENSMUSG00000002910	375.421	322.051	310.058	210.036	373.814	292.89	282.1	303.305	475.175	413.779	294.096	482.33	308.709	416.345	-0.432526	0.026121	0.448904	Arrdc2	8	70835129	70839720	-	3232	protein_coding	arrestin domain containing 2 [Source:MGI Symbol;Acc:MGI:1918057]	-	434	375	279	278	426	293	300	366	432	338	229	400	4.93213	4.24324	4.09759	2.79368	4.89953	3.86452	3.70215	3.97185	6.26728	5.42095	3.86372
ENSMUSG00000093402	253.452	304.875	188.925	179.815	243.067	204.923	216.277	221.263	285.985	255.857	371.151	308.691	226.575	305.421	-0.429649	0.0203293	0.407606	Gm18588	3	68902267	68902758	-	492	processed_pseudogene	predicted gene, 18588 [Source:MGI Symbol;Acc:MGI:5010773]	-	293	355	170	238	277	205	230	267	260	209	289	256	21.8735	26.3877	16.4013	15.7114	20.9282	17.7618	18.6452	19.034	24.7785	22.0197	32.0313
ENSMUSG00000004994	251.722	195.807	194.481	210.791	307.124	266.9	246.368	229.55	327.783	319.516	321.065	308.691	237.843	319.264	-0.424681	0.00835419	0.287953	Ccdc130	8	84257795	84270380	-	2694	protein_coding	coiled-coil domain containing 130 [Source:MGI Symbol;Acc:MGI:1914986]	-	291	228	175	279	350	267	262	277	298	261	250	256	3.96745	3.0951	3.08344	3.36364	4.82933	4.22487	3.87889	3.60633	5.18663	5.02195	5.06039
ENSMUSG00000040767	270.753	364.991	237.823	305.232	288.697	268.899	331.938	300.819	339.882	434.59	362.162	453.39	296.144	397.506	-0.423272	0.00658989	0.252695	Snrnp25	11	32205415	32208984	+	1041	protein_coding	small nuclear ribonucleoprotein 25 (U11/U12) [Source:MGI Symbol;Acc:MGI:1925622]	-	313	425	214	404	329	269	353	363	309	355	282	376	11.0436	14.9306	9.75795	12.6047	11.7479	11.0154	13.5247	12.2304	13.9179	17.677	14.772
ENSMUSG00000040713	16943.2	17871.7	14725	16214.3	29068	26078.2	29462.6	28879.4	29371.8	31566	28491.3	30716	22405.3	30036.3	-0.422863	0.0421064	0.539401	Creg1	1	165763746	165775308	+	2362	protein_coding	cellular repressor of E1A-stimulated genes 1 [Source:MGI Symbol;Acc:MGI:1344382]	-	19587	20810	13250	21461	33126	26088	31332	34849	26703	25785	22185	25473	304.582	322.203	266.276	295.103	521.322	470.826	529.069	517.48	530.087	565.871	512.178
ENSMUSG00000041684	318.329	305.734	290.055	292.388	282.555	212.92	355.447	265.184	395.979	344	383.994	432.891	290.326	389.216	-0.422699	0.00632211	0.24865	Bivm	1	44118957	44144770	+	4206	protein_coding	basic, immunoglobulin-like variable motif containing [Source:MGI Symbol;Acc:MGI:2179809]	-	368	356	261	387	322	213	378	320	360	281	299	359	3.21362	3.09541	2.94555	2.98844	2.84579	2.15879	3.58448	2.66848	4.01329	3.46312	3.87653
ENSMUSG00000061759	275.078	432.836	413.411	288.61	385.222	373.86	456.062	428.439	576.37	423.573	480.313	564.326	381.69	511.146	-0.422342	0.0172488	0.383732	Armt1	10	4432467	4455141	+	8243	protein_coding	acidic residue methyltransferase 1 [Source:MGI Symbol;Acc:MGI:1920669]	-	318	504	372	382	439	374	485	517	524	346	374	468	1.41696	2.23606	2.14217	1.50515	1.97968	1.93413	2.34671	2.19983	2.98066	2.17581	2.47416
ENSMUSG00000044811	1405.66	1564.74	1475.83	1662.15	2139.34	2091.22	2152.43	2303.79	2637.66	2623.46	2230.76	2410.44	1849.4	2475.58	-0.420731	0.00814746	0.284952	Cd300c2	11	114996721	115001880	-	1275	protein_coding	CD300C molecule 2 [Source:MGI Symbol;Acc:MGI:2153249]	-	1625	1822	1328	2200	2438	2092	2289	2780	2398	2143	1737	1999	46.8122	52.2608	49.4406	56.0422	71.0788	69.9441	71.6043	76.4747	88.1872	87.1248	74.2901
ENSMUSG00000010054	332.169	345.238	368.958	319.587	286.065	243.909	407.165	285.073	497.174	307.274	514.989	409.981	323.521	432.354	-0.418776	0.0257312	0.446783	Tusc2	9	107563255	107566112	+	1785	protein_coding	tumor suppressor candidate 2 [Source:MGI Symbol;Acc:MGI:1931086]	-	384	402	332	423	326	244	433	344	452	251	401	340	7.90149	8.23618	8.82868	7.69671	6.78885	5.82708	9.67506	6.75933	11.8732	7.28896	12.2503
ENSMUSG00000020696	898.761	998.787	1271.35	1140.09	1192.52	1584.41	1056	1148.58	1436.52	1377.22	1253.44	2139.13	1161.31	1551.58	-0.418294	0.0201524	0.405051	Rffl	11	82802449	82871210	-	5922	protein_coding	ring finger and FYVE like domain containing protein [Source:MGI Symbol;Acc:MGI:1914588]	-	1039	1163	1144	1509	1359	1585	1123	1386	1306	1125	976	1774	6.44412	7.18206	9.16966	8.27606	8.53036	11.4093	7.56337	8.20877	10.3405	9.84723	8.98717
ENSMUSG00000030579	5145.17	6268.4	5125.41	5729.14	6709.35	8182.93	8011.65	8021	8390.36	8182.54	8309.17	10599.2	6649.13	8870.32	-0.415819	0.00990274	0.302835	Tyrobp	7	30413760	30417585	+	667	protein_coding	TYRO protein tyrosine kinase binding protein [Source:MGI Symbol;Acc:MGI:1277211]	-	5948	7299	4612	7583	7646	8186	8520	9679	7628	6684	6470	8790	327.538	400.199	328.216	369.248	426.113	523.173	509.469	508.965	536.231	519.446	528.956
ENSMUSG00000028988	326.114	372.72	192.258	343.763	433.484	395.852	402.463	384.517	398.179	521.508	445.638	537.798	356.397	475.781	-0.415808	0.0410515	0.534481	Ctnnbip1	4	149518236	149566437	+	2792	protein_coding	catenin beta interacting protein 1 [Source:MGI Symbol;Acc:MGI:1915756]	-	377	434	173	455	494	396	428	464	362	426	347	446	4.95955	5.68476	2.94121	5.29296	6.577	6.04615	6.11409	5.82889	6.07939	7.90905	6.77728
ENSMUSG00000053460	319.194	341.803	268.94	287.099	262.372	223.916	290.563	232.036	455.376	302.377	466.187	260.458	278.24	371.099	-0.415234	0.0390878	0.523236	Ggcx	6	72414308	72430712	+	3244	protein_coding	gamma-glutamyl carboxylase [Source:MGI Symbol;Acc:MGI:1927655]	-	369	398	242	380	299	224	309	280	414	247	363	216	4.17794	4.48684	3.54104	3.80457	3.42615	2.94352	3.79911	3.02734	5.98393	3.94681	6.10193
ENSMUSG00000005078	586.487	591.715	540.102	452.559	696.734	574.784	624.382	644.73	645.666	718.604	1091.62	683.703	588.937	784.899	-0.413847	0.0151272	0.366669	Jkamp	12	72085589	72101461	+	2692	protein_coding	JNK1/MAPK8-associated membrane protein [Source:MGI Symbol;Acc:MGI:1915057]	-	678	689	486	599	794	575	664	778	587	587	850	567	9.25062	9.36014	8.56953	7.22694	10.9638	9.10526	9.83777	10.1365	10.2242	11.303	17.2181
ENSMUSG00000020189	4734.28	4842.79	5016.5	3740.6	5906.44	6734.47	6512.76	5663.35	7917.39	6571.5	7200.85	6999.81	5393.9	7172.39	-0.411219	0.007156	0.262977	Osbpl8	10	111164752	111297249	+	9401	protein_coding	oxysterol binding protein-like 8 [Source:MGI Symbol;Acc:MGI:2443807]	-	5473	5639	4514	4951	6731	6737	6926	6834	7198	5368	5607	5805	21.3829	21.9364	22.792	17.105	26.6147	30.5486	29.3841	25.4967	35.9008	29.5984	32.5235
ENSMUSG00000022664	594.272	644.96	787.926	570.42	637.941	682.744	756.029	725.943	708.363	864.284	767.988	1244.41	675.03	896.262	-0.409342	0.0141511	0.354958	Slc35a5	16	45139573	45158706	-	8105	protein_coding	solute carrier family 35, member A5 [Source:MGI Symbol;Acc:MGI:1921352]	-	687	751	709	755	727	683	804	876	644	706	598	1032	3.11329	3.38864	4.1523	3.0255	3.33425	3.59225	3.95646	3.79083	3.72563	4.51525	4.02337
ENSMUSG00000038990	839.074	717.959	753.475	756.279	805.544	894.664	740.043	777.322	742.461	834.903	884.856	1707.45	785.545	1042.42	-0.40811	0.04347	0.543922	Cables2	2	180258540	180273496	-	4597	protein_coding	CDK5 and Abl enzyme substrate 2 [Source:MGI Symbol;Acc:MGI:2182335]	-	970	836	678	1001	918	895	787	938	675	682	689	1416	7.75021	6.65074	7.00085	7.07233	7.42309	8.29942	6.82817	7.15668	6.88487	7.69024	8.17309
ENSMUSG00000090213	2645.25	2835.76	2663.84	3118.8	3148.46	3489.69	2760.82	3010.67	3529.72	3534.26	3011.59	5592.62	2959.16	3917.05	-0.404584	0.0106937	0.309478	Tmem189	2	167642608	167689822	-	3265	protein_coding	transmembrane protein 189 [Source:MGI Symbol;Acc:MGI:2142624]	-	3058	3302	2397	4128	3588	3491	2936	3633	3209	2887	2345	4638	34.401	36.9855	34.8482	41.0638	40.8494	45.5791	35.8655	39.027	46.0843	45.8346	39.1653
ENSMUSG00000020644	2213.6	1995.86	2151.52	2011.2	1926.99	2239.16	1931.45	1956.56	3361.42	2470.43	2115.18	2915.68	2053.29	2715.68	-0.403767	0.00125625	0.117373	Id2	12	25093799	25097140	-	2438	protein_coding	inhibitor of DNA binding 2 [Source:MGI Symbol;Acc:MGI:96397]	bHLH	2559	2324	1936	2662	2196	2240	2054	2361	3056	2018	1647	2418	38.5525	34.861	37.6936	35.4632	33.4823	39.1664	33.6024	33.9661	58.7742	42.9059	36.8384
ENSMUSG00000025227	1017.27	1131.9	794.594	1062.27	1335.55	1244.53	1586.34	1449.4	1611.42	1702.86	1647.71	1385.49	1202.73	1586.87	-0.399668	0.0216183	0.419983	Mfsd13a	19	46341121	46375252	+	2804	protein_coding	major facilitator superfamily domain containing 13a [Source:MGI Symbol;Acc:MGI:1922396]	-	1176	1318	715	1406	1522	1245	1687	1749	1465	1391	1283	1149	15.4044	17.19	12.1039	16.2858	20.1768	18.9274	23.9961	21.8774	24.4978	25.7146	24.9511
ENSMUSG00000003354	260.372	210.407	220.041	318.076	213.232	258.903	158.917	251.925	285.985	287.687	319.781	354.513	236.484	311.991	-0.398383	0.036864	0.510933	Ccdc65	15	98708207	98723336	+	1992	protein_coding	coiled-coil domain containing 65 [Source:MGI Symbol;Acc:MGI:2146001]	-	301	245	198	421	243	259	169	304	260	235	249	294	5.55	4.49795	4.71815	6.86429	4.53454	5.54255	3.38377	5.35263	6.11999	6.11517	6.81634
ENSMUSG00000020573	1204.98	1499.47	1509.17	1304.03	1595.29	2022.24	1911.7	1884.47	1946.9	1822.83	2070.23	2674.52	1616.42	2128.62	-0.397241	0.017977	0.384575	Pik3cg	12	32173473	32208659	-	8426	protein_coding	phosphatidylinositol-4,5-bisphosphate 3-kinase catalytic subunit gamma [Source:MGI Symbol;Acc:MGI:1353576]	-	1393	1746	1358	1726	1818	2023	2033	2274	1770	1489	1612	2218	6.0722	7.57811	7.65022	6.65307	8.02027	10.2347	9.6232	9.46569	9.8496	9.16016	10.4324
ENSMUSG00000091478	555.346	651.831	432.304	673.927	883.641	685.743	720.296	616.554	849.156	986.704	968.333	633.058	652.455	859.313	-0.396785	0.0360889	0.506439	Gm10039	11	100361716	100362126	-	411	processed_pseudogene	predicted pseudogene 10039 [Source:MGI Symbol;Acc:MGI:3704382]	-	642	759	389	892	1007	686	766	744	772	806	754	525	57.3732	67.5364	44.9266	70.4898	91.0761	71.1511	74.3346	63.4913	88.0729	101.654	100.039
ENSMUSG00000034641	923.846	919.777	892.39	1046.4	841.521	976.634	973.246	880.91	1268.23	1060.16	911.825	1664.04	931.841	1226.06	-0.39605	0.0096528	0.300994	Cd300ld	11	114982274	114989922	-	2645	protein_coding	CD300 molecule like family member d [Source:MGI Symbol;Acc:MGI:2442358]	-	1068	1071	803	1385	959	977	1035	1063	1153	866	710	1380	14.8307	14.8082	14.4107	17.007	13.4775	15.7459	15.607	14.0958	20.4395	16.9716	14.6377
ENSMUSG00000038451	261.237	249.911	361.179	491.846	398.384	329.876	408.105	402.749	496.074	483.558	418.669	511.27	362.911	477.393	-0.39532	0.0423891	0.541464	Spsb2	6	124808661	124810619	+	1658	protein_coding	splA/ryanodine receptor domain and SOCS box containing 2 [Source:MGI Symbol;Acc:MGI:1315199]	-	302	291	325	651	454	330	434	486	451	395	326	424	6.69019	6.41869	9.30453	12.7526	10.1786	8.48455	10.4402	10.281	12.7544	12.3493	10.722
ENSMUSG00000021477	12710.7	11684	10578.7	13206.6	13465.2	13263	12281.7	13560.9	19478.9	15604.9	13140.6	17954.7	12593.8	16544.8	-0.393667	0.000910005	0.104083	Ctsl	13	64359337	64370890	-	6489	protein_coding	cathepsin L [Source:MGI Symbol;Acc:MGI:88564]	-	14694	13605	9519	17480	15345	13268	13061	16364	17709	12747	10232	14890	83.1722	76.6759	69.6321	87.4917	87.9034	87.162	80.2791	88.4494	127.963	101.826	85.9853
ENSMUSG00000021094	629.738	665.572	840.158	760.057	965.248	852.68	1081.38	938.919	855.755	1082.19	1001.72	1475.93	841.72	1103.9	-0.391235	0.0349404	0.500355	Dhrs7	12	72650353	72664909	-	3541	protein_coding	dehydrogenase/reductase (SDR family) member 7 [Source:MGI Symbol;Acc:MGI:1913625]	-	728	775	756	1006	1100	853	1150	1133	778	884	780	1224	7.5513	8.00412	10.1342	9.22731	11.5474	10.2689	12.9532	11.2224	10.302	12.9407	12.0119
ENSMUSG00000079557	1128.86	1246.98	1027.97	1354.65	1359.25	1326.5	1418.97	1663.2	1827	1839.97	1430.67	1799.09	1315.8	1724.18	-0.389806	0.00512185	0.233429	2022-03-02	17	33685692	33718670	-	5997	protein_coding	membrane-associated ring finger (C3HC4) 2 [Source:MGI Symbol;Acc:MGI:1925915]	-	1305	1452	925	1793	1549	1327	1509	2007	1661	1503	1114	1492	7.99268	8.85463	7.32156	9.71067	9.60139	9.4327	10.036	11.7381	12.9868	12.9914	10.1296
ENSMUSG00000028106	841.669	811.568	879.055	711.703	1056.51	926.652	950.678	811.299	1098.84	1138.5	1340.77	997.217	873.642	1143.83	-0.388911	0.00296045	0.184712	Rprd2	3	95760341	95818863	-	11403	protein_coding	regulation of nuclear pre-mRNA domain containing 2 [Source:MGI Symbol;Acc:MGI:1922387]	-	973	945	791	942	1204	927	1011	979	999	930	1044	827	3.13408	3.03075	3.29271	2.68309	3.92486	3.46545	3.53619	3.01125	4.10784	4.2276	4.99255
ENSMUSG00000037395	352.065	334.074	310.058	319.587	399.262	328.877	443.838	322.365	520.273	461.523	484.166	371.394	351.266	459.339	-0.387226	0.0103698	0.306263	Rcor3	1	192098546	192138062	-	13622	protein_coding	REST corepressor 3 [Source:MGI Symbol;Acc:MGI:2441920]	MYB	407	389	279	423	455	329	472	389	473	377	377	308	1.09741	1.04435	0.972208	1.00856	1.24162	1.02957	1.38199	1.00159	1.62812	1.4346	1.50918
ENSMUSG00000098557	602.057	574.539	624.562	682.238	648.471	729.726	724.998	764.063	1088.94	788.384	854.033	763.287	668.832	873.662	-0.385904	0.0043099	0.214745	Kctd12	14	102976581	102982637	-	6057	protein_coding	potassium channel tetramerisation domain containing 12 [Source:MGI Symbol;Acc:MGI:2145823]	-	696	669	562	903	739	730	771	922	990	644	665	633	4.22054	4.0393	4.40428	4.84209	4.53527	5.13765	5.07692	5.33896	7.6638	5.51135	5.98695
ENSMUSG00000029394	1175.57	875.978	699.021	1371.28	889.783	833.687	980.769	985.326	1218.74	1274.39	1209.77	1384.29	976.426	1271.8	-0.380611	0.0252008	0.44599	Cdk2ap1	5	124345417	124363082	-	2078	protein_coding	CDK2 (cyclin-dependent kinase 2)-associated protein 1 [Source:MGI Symbol;Acc:MGI:1202069]	-	1359	1020	629	1815	1014	834	1043	1189	1108	1041	942	1148	24.0209	17.9512	14.3681	28.3683	18.1388	17.1088	20.019	20.0687	25.0012	25.9678	24.7199
ENSMUSG00000026213	519.88	698.206	515.653	539.444	512.459	751.718	756.969	703.568	849.156	784.711	761.567	850.107	624.737	811.385	-0.377358	0.0160663	0.375005	Stk11ip	1	75521529	75537335	+	5743	protein_coding	serine/threonine kinase 11 interacting protein [Source:MGI Symbol;Acc:MGI:1918978]	-	601	813	464	714	584	752	805	849	772	641	593	705	3.84372	5.17714	3.83508	4.03796	3.77999	5.58185	5.59063	5.18504	6.30297	5.78561	5.63063
ENSMUSG00000060216	2230.03	2572.97	1733.66	2184.22	2589.5	2795.95	2771.17	3252.65	2950.05	2808.31	2818.95	4488.08	2516.27	3266.35	-0.376315	0.0378145	0.518446	Arrb2	11	70432635	70440828	+	2845	protein_coding	arrestin, beta 2 [Source:MGI Symbol;Acc:MGI:99474]	-	2578	2996	1560	2891	2951	2797	2947	3925	2682	2294	2195	3722	33.2826	38.5121	26.0278	33.0042	38.557	41.9092	41.3144	48.3883	44.2021	41.7966	42.072
ENSMUSG00000047721	615.032	917.201	1001.3	759.301	829.236	1163.56	935.633	1188.36	1046.05	1281.74	1279.12	1187.74	926.203	1198.66	-0.372181	0.034719	0.499493	Bola2	7	126695401	126699798	+	4398	protein_coding	bolA-like 2 (E. coli) [Source:MGI Symbol;Acc:MGI:1913412]	-	711	1068	901	1005	945	1164	995	1434	951	1047	996	985	5.93787	8.88084	9.72446	7.42188	7.98717	11.2823	9.02343	11.4361	10.1389	12.3402	12.3494
ENSMUSG00000004221	2240.41	1855.87	1844.79	1850.28	2041.06	2191.18	2388.45	2386.66	2600.26	2466.76	2279.56	3513.77	2099.84	2715.09	-0.370756	0.00774332	0.276735	Ikbkg	X	74393290	74453854	+	8110	protein_coding	inhibitor of kappaB kinase gamma [Source:MGI Symbol;Acc:MGI:1338074]	-	2590	2161	1660	2449	2326	2192	2540	2880	2364	2015	1775	2914	11.7299	9.74478	9.7159	9.80778	10.6612	11.5218	12.4916	12.4553	13.6676	12.8791	11.9349
ENSMUSG00000026279	536.315	488.658	371.181	526.6	497.542	328.877	553.857	568.489	571.97	686.775	552.232	693.349	483.94	626.082	-0.370486	0.0328804	0.493192	Thap4	1	93701935	93754864	-	6519	protein_coding	THAP domain containing 4 [Source:MGI Symbol;Acc:MGI:1914276]	THAP	620	569	334	697	567	329	589	686	520	561	430	575	3.49323	3.19205	2.43199	3.4726	3.2331	2.15137	3.60361	3.69085	3.74015	4.46079	3.5969
ENSMUSG00000024958	465.383	378.732	380.072	487.313	392.242	570.786	489.914	599.98	624.767	545.992	561.222	698.173	470.553	607.539	-0.368476	0.0267696	0.451762	Gpr137	19	6938069	6942450	-	2768	protein_coding	G protein-coupled receptor 137 [Source:MGI Symbol;Acc:MGI:2147529]	-	538	441	342	645	447	571	521	724	568	446	437	579	7.13892	5.82654	5.86483	7.56827	6.00286	8.79365	7.50716	9.17394	9.62164	8.35216	8.60908
ENSMUSG00000022667	1137.51	1273.6	1323.58	1189.95	1176.73	1634.39	1747.14	1896.07	1944.7	2067.67	1762.01	1560.34	1422.37	1833.68	-0.366566	0.0299241	0.477281	Cd200r1	16	44765736	44794978	+	3348	protein_coding	CD200 receptor 1 [Source:MGI Symbol;Acc:MGI:1889024]	-	1315	1483	1191	1575	1341	1635	1858	2288	1768	1689	1372	1294	14.4264	16.1992	16.8858	15.2791	14.8888	20.8176	22.1342	23.9692	24.7607	26.1501	22.3465
ENSMUSG00000024646	3622.72	3659.36	3471.77	3142.22	4790.26	4385.36	4966.85	4716.14	5889.09	5757.4	5269.32	4189.04	4094.33	5276.21	-0.365914	0.0180496	0.384575	Cyb5a	18	84851338	84880401	+	2143	protein_coding	cytochrome b5 type A (microsomal) [Source:MGI Symbol;Acc:MGI:1926952]	-	4188	4261	3124	4159	5459	4387	5282	5691	5354	4703	4103	3474	71.7795	72.7156	69.1966	63.0333	94.6907	87.266	98.306	93.1429	117.145	113.758	104.405
ENSMUSG00000030660	1235.26	1287.34	1416.93	860.542	1296.94	1360.49	1650.29	1303.55	1695.01	1739.59	1610.46	1658.01	1301.42	1675.77	-0.365186	0.013717	0.352561	Pik3c2a	7	116337265	116443449	-	11133	protein_coding	phosphatidylinositol-4-phosphate 3-kinase catalytic subunit type 2 alpha [Source:MGI Symbol;Acc:MGI:1203729]	-	1428	1499	1275	1139	1478	1361	1755	1573	1541	1421	1254	1375	4.71121	4.92411	5.43618	3.32288	4.9349	5.21129	6.28737	4.95564	6.49019	6.61625	6.14224
ENSMUSG00000026480	3082.08	3718.61	3238.39	2951.08	3832.04	4018.49	4387.6	4291.02	4320.57	4423.03	4281.73	5960.39	3689.91	4746.43	-0.363277	0.0130843	0.344111	Ncf2	1	152800194	152836991	+	8478	protein_coding	neutrophil cytosolic factor 2 [Source:MGI Symbol;Acc:MGI:97284]	-	3563	4330	2914	3906	4367	4020	4666	5178	3928	3613	3334	4943	15.4361	18.6781	16.3152	14.9638	19.1472	20.2131	21.951	21.4216	21.7243	22.0904	21.4444
ENSMUSG00000000282	768.142	809.851	739.028	673.927	742.364	885.668	803.986	883.396	1035.05	745.537	881.003	1391.52	788.295	1013.28	-0.362493	0.0262033	0.448904	Mnt	11	74830920	74845725	+	4627	protein_coding	max binding protein [Source:MGI Symbol;Acc:MGI:109150]	bHLH	888	943	665	892	846	886	855	1066	941	609	686	1154	7.04903	7.45333	6.8221	6.26135	6.79653	8.1627	7.37005	8.08055	9.53579	6.82256	8.08474
ENSMUSG00000029468	1507.74	1457.39	1644.75	1458.16	1415.41	1617.39	1573.18	1540.56	2516.67	1972.18	1701.65	1647.16	1526.82	1959.41	-0.360472	0.00348286	0.19645	P2rx7	5	122643911	122691432	+	5970	protein_coding	purinergic receptor P2X, ligand-gated ion channel, 7 [Source:MGI Symbol;Acc:MGI:1339957]	-	1743	1697	1480	1930	1613	1618	1673	1859	2288	1611	1325	1366	10.7236	10.3955	11.7675	10.4999	10.0433	11.5532	11.177	10.9217	17.97	13.9879	12.1027
ENSMUSG00000029201	1902.19	1792.32	1712.55	1835.17	1750.61	1678.37	1708.59	1749.39	2325.28	2176.62	2206.36	2362.21	1766.15	2267.62	-0.360371	1.84e-07	0.00112878	Ugdh	5	65413221	65435949	-	6752	protein_coding	UDP-glucose dehydrogenase [Source:MGI Symbol;Acc:MGI:1306785]	-	2199	2087	1541	2429	1995	1679	1817	2111	2114	1778	1718	1959	11.9621	11.3039	10.8334	11.6842	10.9832	10.6003	10.7331	10.9658	14.6804	13.6499	13.875
ENSMUSG00000098134	237.017	231.877	258.938	265.944	260.617	282.894	227.561	269.328	277.186	268.099	285.106	475.095	254.272	326.371	-0.360153	0.0487373	0.569229	Rnf113a2	12	84417196	84418578	+	1383	protein_coding	ring finger protein 113A2 [Source:MGI Symbol;Acc:MGI:1913631]	-	274	270	233	352	297	283	242	325	252	219	222	394	7.27687	7.13969	7.99704	8.26653	7.98272	8.72296	6.97906	8.24223	8.54368	8.20827	8.75331
ENSMUSG00000034591	820.908	809.851	670.126	556.821	695.856	616.769	857.585	713.512	1108.74	889.992	791.105	893.516	717.679	920.839	-0.360089	0.0168389	0.381838	Slc41a2	10	83230848	83337882	-	5349	protein_coding	solute carrier family 41, member 2 [Source:MGI Symbol;Acc:MGI:2442940]	-	949	943	603	737	793	617	912	861	1008	727	616	741	6.51643	6.44729	5.35107	4.47505	5.51083	4.91713	6.80027	5.64565	8.83598	7.04517	6.27985
ENSMUSG00000022452	1158.27	1355.19	893.502	1276.08	1242.54	1340.5	1263.81	1464.32	1438.72	1814.26	1471.76	1689.36	1249.27	1603.53	-0.359685	0.00875118	0.292909	Smdt1	15	82338959	82349091	+	1479	protein_coding	single-pass membrane protein with aspartate rich tail 1 [Source:MGI Symbol;Acc:MGI:1916279]	-	1339	1578	804	1689	1416	1341	1344	1767	1308	1482	1146	1401	33.2528	39.0191	25.8038	37.0906	35.5887	38.6509	36.2439	41.9036	41.4674	51.941	42.253
ENSMUSG00000039745	814.853	1027.13	997.966	1180.88	1088.1	1159.57	1442.47	1350.78	1341.93	1504.54	1241.88	1723.12	1132.72	1452.87	-0.359053	0.0262073	0.448904	Htatip2	7	49759115	49773975	+	2024	protein_coding	HIV-1 Tat interactive protein 2 [Source:MGI Symbol;Acc:MGI:1859271]	-	942	1196	898	1563	1240	1160	1534	1630	1220	1229	967	1429	17.0945	21.6102	21.0602	25.0814	22.7734	24.4313	30.2286	28.2462	28.2629	31.4754	26.053
ENSMUSG00000059883	769.872	714.523	546.77	677.705	594.066	815.694	771.074	847.762	864.555	1091.98	672.953	1049.07	717.183	919.64	-0.358594	0.0336343	0.494227	Irak4	15	94543643	94581815	+	5021	protein_coding	interleukin-1 receptor-associated kinase 4 [Source:MGI Symbol;Acc:MGI:2182474]	-	890	832	492	897	677	816	820	1023	786	892	524	870	6.51052	6.05998	4.65126	5.80237	5.01205	6.92786	6.5137	7.14609	7.34005	9.20883	5.69092
ENSMUSG00000028007	764.682	903.46	697.909	625.574	807.299	977.633	1037.19	1001.9	964.65	1301.32	1154.55	945.367	851.956	1091.47	-0.357318	0.0325854	0.490863	Snx7	3	117781647	117868936	-	6147	protein_coding	sorting nexin 7 [Source:MGI Symbol;Acc:MGI:1923811]	-	884	1052	628	828	920	978	1103	1209	877	1063	899	784	5.28208	6.25879	4.84945	4.37492	5.56341	6.78227	7.15675	6.89837	6.68965	8.96396	7.97513
ENSMUSG00000040466	3727.39	3971.96	3077.25	4029.96	5149.16	4637.26	5008.22	5026.07	6038.68	5495.43	4713.24	5920.6	4328.41	5541.99	-0.356549	0.0176042	0.383732	Blvrb	7	27447978	27466144	+	2782	protein_coding	biliverdin reductase B (flavin reductase (NADPH)) [Source:MGI Symbol;Acc:MGI:2385271]	-	4309	4625	2769	5334	5868	4639	5326	6065	5490	4489	3670	4910	56.8899	60.7985	47.2456	62.2729	78.406	71.0831	76.3568	76.464	92.5299	83.6416	71.9367
ENSMUSG00000023805	1035.43	956.706	762.366	829.565	1127.59	1112.58	1100.19	1125.38	1627.91	1242.56	1162.26	1100.92	1006.23	1283.41	-0.35124	0.0231772	0.433096	Synj2	17	5941280	6044290	+	8342	protein_coding	synaptojanin 2 [Source:MGI Symbol;Acc:MGI:1201671]	-	1197	1114	686	1098	1285	1113	1170	1358	1480	1015	905	913	5.27036	4.88375	3.90346	4.27499	5.72598	5.68754	5.59396	5.7097	8.31875	6.30704	5.91589
ENSMUSG00000025184	585.622	602.02	597.89	475.224	675.674	552.793	642.249	652.188	657.766	697.793	892.561	800.668	597.958	762.197	-0.349792	0.00881278	0.294388	R3hcc1l	19	42518759	42592343	+	7397	protein_coding	R3H domain and coiled-coil containing 1 like [Source:MGI Symbol;Acc:MGI:1196316]	-	677	701	538	629	770	553	683	787	598	570	695	664	3.36162	3.46578	3.45241	2.76184	3.86947	3.1869	3.68272	3.73166	3.79064	3.99438	5.12355
ENSMUSG00000024413	4242.95	5164.84	4080.77	3538.87	5910.83	6432.59	6234.42	5873.84	7051.73	6427.04	6629.35	6282.35	5184.89	6597.62	-0.34767	0.0381432	0.518446	Npc1	18	12189693	12236400	-	10725	protein_coding	NPC intracellular cholesterol transporter 1 [Source:MGI Symbol;Acc:MGI:1097712]	-	4905	6014	3672	4684	6736	6435	6630	7088	6411	5250	5162	5210	16.798	20.5071	16.2518	14.1848	23.3465	25.5771	24.6559	23.1798	28.0282	25.3742	26.2459
ENSMUSG00000032913	410.022	449.154	453.419	280.299	436.994	510.808	384.597	338.939	573.07	539.871	450.775	507.652	408.029	517.842	-0.345383	0.0433496	0.542853	Lrig2	3	104396418	104511918	-	11755	protein_coding	leucine-rich repeats and immunoglobulin-like domains 2 [Source:MGI Symbol;Acc:MGI:2443718]	-	474	523	408	371	498	511	409	409	521	441	351	421	1.48106	1.62711	1.64753	1.02507	1.57479	1.85309	1.38773	1.22035	2.07817	1.94467	1.62827
ENSMUSG00000075419	382.341	415.66	287.832	404.961	531.764	451.831	407.165	502.193	522.473	563.131	490.588	573.973	422.968	537.541	-0.345023	0.0365403	0.50952	Dolk	2	30284231	30286334	-	2104	protein_coding	dolichol kinase [Source:MGI Symbol;Acc:MGI:2677836]	-	442	484	259	536	606	452	433	606	475	460	382	476	7.71601	8.41274	5.84319	8.27412	10.7064	9.15782	8.20816	10.1021	10.5856	11.3329	9.90054
ENSMUSG00000018196	533.72	494.67	376.738	536.422	476.482	433.837	529.408	552.744	582.97	626.79	689.648	601.707	491.753	625.278	-0.344842	0.0093233	0.299091	Glrx2	1	143716338	143749676	+	8772	protein_coding	glutaredoxin 2 (thioltransferase) [Source:MGI Symbol;Acc:MGI:1916617]	-	617	576	339	710	543	434	563	667	530	512	537	499	2.58347	2.40139	1.83441	2.62883	2.30101	2.10907	2.55984	2.66692	2.83298	3.02553	3.33824
ENSMUSG00000018287	724.026	608.891	731.249	795.567	709.019	788.704	760.731	643.901	930.551	1218.08	643.415	862.165	720.261	913.552	-0.343296	0.0334873	0.494227	Spag7	11	70663771	70669416	-	1480	protein_coding	sperm associated antigen 7 [Source:MGI Symbol;Acc:MGI:107380]	-	837	709	658	1053	808	789	809	777	846	995	501	715	20.7721	17.5195	21.1038	23.1084	20.2939	22.7256	21.8017	18.4138	26.8025	34.8491	18.4594
ENSMUSG00000024621	9024.8	9343.77	7984.84	7030.15	11217.9	11290.8	10664.3	12258.2	11766.1	10967.6	12897.8	14313.1	9851.84	12486.2	-0.341861	0.0280086	0.463186	Csf1r	18	61105572	61132149	+	4885	protein_coding	colony stimulating factor 1 receptor [Source:MGI Symbol;Acc:MGI:1339758]	-	10433	10880	7185	9305	12784	11295	11341	14792	10697	8959	10043	11870	78.4442	81.4521	69.8165	61.8664	97.2789	98.5646	92.5956	106.205	102.675	95.0659	112.109
ENSMUSG00000031584	11854.3	11561.2	11853.3	11524.8	13034.4	14629.5	13523	14129.4	13263.1	13005.9	14875.6	23544.9	12763.7	16172.4	-0.341483	0.0329045	0.493192	Gsr	8	33652523	33698163	+	2754	protein_coding	glutathione reductase [Source:MGI Symbol;Acc:MGI:95804]	-	13704	13462	10666	15254	14854	14635	14381	17050	12058	10624	11583	19526	182.768	178.765	183.837	179.897	200.492	226.531	208.271	217.142	205.295	199.965	229.35
ENSMUSG00000024055	452.408	404.496	374.515	340.741	454.544	484.818	530.349	446.67	637.967	554.562	425.09	590.854	436.068	552.118	-0.341376	0.0331614	0.494209	Cyp4f13	17	32924688	32947402	-	3330	protein_coding	cytochrome P450, family 4, subfamily f, polypeptide 13 [Source:MGI Symbol;Acc:MGI:2158641]	-	523	471	337	451	518	485	564	539	580	453	331	490	5.76864	5.17267	4.80376	4.39881	5.78232	6.20865	6.75521	5.67712	8.16677	7.05154	5.42032
ENSMUSG00000019122	35549.9	35045.1	31712.6	24581.7	37207.7	40346.9	35038.8	36114.8	51098.9	40519.7	38943.9	43811.2	34449.7	43593.5	-0.339639	0.0103942	0.306263	Ccl9	11	83572919	83578636	-	3045	protein_coding	chemokine (C-C motif) ligand 9 [Source:MGI Symbol;Acc:MGI:104533]	-	41097	40807	28536	32536	42402	40362	37262	43580	46456	33099	30324	36333	495.723	490.101	444.838	347.04	517.625	565.047	488.071	501.976	715.354	563.453	543.051
ENSMUSG00000001143	596.867	709.371	729.026	786.5	909.966	498.813	763.552	785.609	835.956	886.32	947.784	987.571	722.463	914.408	-0.339422	0.0312757	0.484971	Lman2l	1	36419871	36445271	-	7359	protein_coding	lectin, mannose-binding 2-like [Source:MGI Symbol;Acc:MGI:2443010]	-	690	826	656	1041	1037	499	812	948	760	724	738	819	3.44387	4.10487	4.23137	4.59446	5.23813	2.89055	4.4009	4.51828	4.84241	5.09976	5.46864
ENSMUSG00000025025	1019	1003.94	1079.09	1359.19	1073.18	1281.52	1206.45	1128.69	1213.24	1271.94	1175.1	2121.05	1143.88	1445.33	-0.337402	0.0496693	0.569249	Mxi1	19	53310506	53375810	+	5619	protein_coding	MAX interactor 1, dimerization protein [Source:MGI Symbol;Acc:MGI:97245]	bHLH	1178	1169	971	1799	1223	1282	1283	1362	1103	1039	915	1759	7.70021	7.6084	8.20268	10.3986	8.09066	9.72587	9.10692	8.50161	9.20414	9.58487	8.87981
ENSMUSG00000029657	3568.23	2875.27	3341.74	2745.57	2835.2	3399.72	2901.87	2672.56	4485.57	3664.03	3213.22	3982.84	3042.52	3836.41	-0.3348	0.00647577	0.250875	Hsph1	5	149614287	149636376	-	7266	protein_coding	heat shock 105kDa/110kDa protein 1 [Source:MGI Symbol;Acc:MGI:105053]	-	4125	3348	3007	3634	3231	3401	3086	3225	4078	2993	2502	3303	20.8519	16.8511	19.6442	16.244	16.5294	19.9531	16.9396	15.5675	26.3159	21.3521	18.7773
ENSMUSG00000037251	500.849	620.914	556.772	533.4	537.907	417.843	603.695	527.054	596.169	700.241	670.384	741.582	537.304	677.094	-0.333136	0.0104846	0.306318	Pomk	8	25980604	25994133	-	3613	protein_coding	protein-O-mannose kinase [Source:MGI Symbol;Acc:MGI:1921903]	-	579	723	501	706	613	418	642	636	542	572	522	615	5.88609	7.31827	6.58212	6.34658	6.3068	4.93183	7.08714	6.17408	7.03393	8.2065	7.87851
ENSMUSG00000031506	998.238	1386.11	1232.45	1235.28	1496.13	1627.39	1603.27	1719.56	1839.1	1917.09	1494.88	1864.21	1412.3	1778.82	-0.332991	0.0325053	0.490863	Ptpn7	1	135132700	135145317	+	6102	protein_coding	protein tyrosine phosphatase, non-receptor type 7 [Source:MGI Symbol;Acc:MGI:2156893]	-	1154	1614	1109	1635	1705	1628	1705	2075	1672	1566	1164	1546	6.94624	9.67318	8.62691	8.70259	10.3865	11.3732	11.1444	11.9269	12.8479	13.303	10.4021
ENSMUSG00000032786	31089	31591.9	22892.1	22099.8	38819.7	38764.5	36425.7	36593	43627	40301.8	40146	38277.7	32284.5	40588.1	-0.33022	0.0466541	0.563092	Alas1	9	106233455	106248654	-	6174	protein_coding	aminolevulinic acid synthase 1 [Source:MGI Symbol;Acc:MGI:87989]	-	35940	36786	20599	29251	44239	38779	38737	44157	39663	32921	31260	31744	213.81	217.898	158.371	153.878	266.352	267.75	250.244	250.851	301.221	276.399	276.098
ENSMUSG00000028843	6937.5	8109.67	5227.65	7129.12	7891.34	8038.98	8603.12	8619.32	8260.57	9578.13	8568.59	11491.5	7569.59	9474.7	-0.323808	0.0272629	0.457013	Sh3bgrl3	4	134127406	134128789	-	821	protein_coding	SH3 domain binding glutamic acid-rich protein-like 3 [Source:MGI Symbol;Acc:MGI:1920973]	-	8020	9443	4704	9436	8993	8042	9149	10401	7510	7824	6672	9530	358.796	420.634	271.969	373.291	407.172	417.561	444.462	444.34	428.907	493.987	443.154
ENSMUSG00000035329	807.933	925.789	887.945	929.294	974.901	1152.57	1246.88	1033.39	1270.43	1186.25	1327.93	1194.97	994.838	1244.89	-0.323629	0.0133698	0.349526	Fbxo33	12	59200655	59219725	-	4466	protein_coding	F-box protein 33 [Source:MGI Symbol;Acc:MGI:1917861]	-	934	1078	799	1230	1111	1153	1326	1247	1155	969	1034	991	7.68147	8.82751	8.49227	8.94519	9.24723	11.0055	11.8421	9.79335	12.1263	11.247	12.6253
ENSMUSG00000022957	734.406	648.396	741.251	608.952	596.699	529.801	773.895	802.183	841.456	925.494	803.947	828.402	679.448	849.825	-0.322904	0.0182863	0.386871	Itsn1	16	91729281	91920597	+	23425	protein_coding	intersectin 1 (SH3 domain protein 1A) [Source:MGI Symbol;Acc:MGI:1338069]	-	849	755	667	806	680	530	823	968	765	756	626	687	1.3312	1.17871	1.35158	1.11753	1.07906	0.964485	1.40128	1.44937	1.53126	1.67291	1.45726
ENSMUSG00000040123	589.947	443.142	661.236	533.4	440.504	444.833	589.59	518.767	636.867	656.17	696.069	649.94	527.677	659.761	-0.322745	0.0245712	0.441631	Zmym5	14	56790585	56811716	-	7102	protein_coding	zinc finger, MYM-type 5 [Source:MGI Symbol;Acc:MGI:3041170]	-	682	516	595	706	502	445	627	626	579	536	542	539	3.52712	2.65709	3.97678	3.22869	2.62748	2.67103	3.5212	3.09156	3.82265	3.91214	4.1616
ENSMUSG00000005054	6642.52	7451.83	7359.16	8293.38	8648.63	7295.26	8924.72	9523.44	9261.52	9789.91	8603.26	12382.6	8017.37	10009.3	-0.320117	0.0148984	0.36514	Cstb	10	78425669	78427622	+	603	protein_coding	cystatin B [Source:MGI Symbol;Acc:MGI:109514]	-	7679	8677	6622	10977	9856	7298	9491	11492	8420	7997	6699	10269	467.739	526.248	521.276	591.247	607.575	515.924	627.767	668.439	654.729	687.448	605.807
ENSMUSG00000009687	6346.69	6954.58	6296.74	7519.73	7172.67	7605.15	8338.89	7324.06	7948.18	9103.14	8432.46	10430.4	7194.81	8978.54	-0.319476	0.0031084	0.188201	Fxyd5	7	31032722	31042481	-	4192	protein_coding	FXYD domain-containing ion transport regulator 5 [Source:MGI Symbol;Acc:MGI:1201785]	-	7337	8098	5666	9953	8174	7608	8868	8838	7226	7436	6566	8650	64.2856	70.6471	64.158	77.1144	72.482	77.3657	84.3739	73.9462	80.8246	91.9492	85.4124
ENSMUSG00000031266	2021.56	1980.4	2524.92	2803.75	2880.83	2389.1	2706.28	2736.37	2963.25	2759.34	2942.24	3803.17	2505.4	3117	-0.315089	0.0247388	0.442079	Gla	X	134588149	134601125	-	3265	protein_coding	galactosidase, alpha [Source:MGI Symbol;Acc:MGI:1347344]	-	2337	2306	2272	3711	3283	2390	2878	3302	2694	2254	2291	3154	26.2901	25.8294	33.0309	36.9157	37.377	31.2043	35.157	35.4713	38.6884	35.785	38.2634
ENSMUSG00000029705	2074.33	2137.56	2111.51	1554.87	2227.97	1978.26	2127.04	2219.26	2302.18	2313.73	2456.79	3139.97	2053.85	2553.17	-0.314042	0.0141025	0.354958	Cux1	5	136248135	136567490	-	20024	protein_coding	cut-like homeobox 1 [Source:MGI Symbol;Acc:MGI:88568]	CUT	2398	2489	1900	2058	2539	1979	2262	2678	2093	1890	1913	2604	4.3986	4.54582	4.504	3.33809	4.71334	4.21303	4.50553	4.69076	4.90101	4.89261	5.20961
ENSMUSG00000073889	1776.76	1855.87	1490.28	1872.94	2005.96	2404.1	2194.74	2338.6	2699.26	2455.74	2609.62	2134.31	1992.41	2474.73	-0.3127	0.0259342	0.447791	Il11ra1	4	41699989	41769474	+	4471	protein_coding	interleukin 11 receptor, alpha chain 1 [Source:MGI Symbol;Acc:MGI:107426]	-	2054	2161	1341	2479	2286	2405	2334	2822	2454	2006	2032	1770	16.8738	17.6762	14.237	18.0084	19.0059	22.9303	20.8209	22.1379	25.7357	23.2571	24.7834
ENSMUSG00000026872	5963.48	5966.96	6733.49	4700.87	6926.1	8132.95	8358.64	6923.8	9377.01	7684.29	8265.5	7988.59	6713.28	8328.85	-0.311197	0.0370421	0.512244	Zeb2	2	44983632	45117395	-	19942	protein_coding	zinc finger E-box binding homeobox 2 [Source:MGI Symbol;Acc:MGI:1344407]	zf-C2H2	6894	6948	6059	6222	7893	8136	8889	8355	8525	6277	6436	6625	12.6975	12.7418	14.4221	10.1336	14.7126	17.3917	17.7782	14.6947	20.0444	16.316	17.599
ENSMUSG00000045312	4435.85	4093.91	3820.72	3787.44	5190.4	5662.88	5538.57	5401.48	6016.69	5663.14	5289.87	6560.89	4741.41	5882.65	-0.311191	0.0296102	0.473987	Lhfpl2	13	94057796	94195409	+	8415	protein_coding	lipoma HMGIC fusion partner-like 2 [Source:MGI Symbol;Acc:MGI:2145236]	-	5128	4767	3438	5013	5915	5665	5890	6518	5470	4626	4119	5441	22.3826	20.7171	19.3931	19.3485	26.1287	28.6976	27.9168	27.1671	30.4789	28.4958	26.6919
ENSMUSG00000027809	858.104	785.804	733.472	790.278	935.413	883.669	1152.85	839.475	1084.54	1128.71	1229.04	887.487	872.383	1082.44	-0.311122	0.0307796	0.484007	Etfdh	3	79603788	79629500	-	7505	protein_coding	electron transferring flavoprotein, dehydrogenase [Source:MGI Symbol;Acc:MGI:106100]	-	992	915	660	1046	1066	884	1226	1013	986	922	957	736	4.85486	4.4587	4.17435	4.52672	5.27987	5.02112	6.51544	4.73415	6.16017	6.3681	6.95349
ENSMUSG00000041112	1220.55	1360.34	1180.22	967.07	1296.07	1474.45	1406.74	1061.57	1336.43	1498.42	1673.39	1672.48	1245.88	1545.18	-0.31073	0.0224123	0.42468	Elmo1	13	20090596	20608353	+	12580	protein_coding	engulfment and cell motility 1 [Source:MGI Symbol;Acc:MGI:2153044]	-	1411	1584	1062	1280	1477	1475	1496	1281	1215	1224	1303	1387	4.11967	4.60482	4.00719	3.3047	4.36432	4.99817	4.74302	3.57151	4.52858	5.04348	5.64814
ENSMUSG00000028886	1556.18	1667.79	1512.51	1466.47	1598.8	1691.37	1789.46	1727.01	1774.21	1591.46	1818.51	2880.72	1626.2	2016.22	-0.31016	0.0429621	0.542853	Eya3	4	132638987	132724765	+	5647	protein_coding	EYA transcriptional coactivator and phosphatase 3 [Source:MGI Symbol;Acc:MGI:109339]	-	1799	1942	1361	1941	1822	1692	1903	2084	1613	1300	1416	2389	11.7012	12.5768	11.4403	11.1638	11.9935	12.7727	13.4408	12.9438	13.3932	11.9332	13.6737
ENSMUSG00000029304	27784.6	24177.9	23517.8	25460.4	22540.3	28522.3	27833.9	19187.8	38322	28957.2	29341.5	26692.1	24878.1	30828.2	-0.309396	0.0218379	0.420482	Spp1	5	104435118	104441050	+	1648	protein_coding	secreted phosphoprotein 1 [Source:MGI Symbol;Acc:MGI:98389]	-	32120	28153	21162	33699	25687	28533	29600	23154	34840	23654	22847	22136	715.871	624.749	609.53	664.145	579.392	738.056	716.371	492.779	991.26	744.007	755.985
ENSMUSG00000033777	4057.83	4212.42	5222.1	4127.43	4200.59	4524.3	5136.11	4304.28	4782.55	4661.75	5827.97	6862.35	4473.13	5533.66	-0.307019	0.0176853	0.383732	Tlr13	X	106143204	106160493	+	4304	protein_coding	toll-like receptor 13 [Source:MGI Symbol;Acc:MGI:3045213]	-	4691	4905	4699	5463	4787	4526	5462	5194	4348	3808	4538	5691	40.0322	41.6778	51.8238	41.2251	41.3435	44.8272	50.6155	42.3266	47.3679	45.8622	57.4955
ENSMUSG00000031600	1250.83	1538.11	1422.49	1475.54	1369.78	1455.45	1707.65	1506.58	1860	1784.88	2011.15	1596.51	1465.8	1813.14	-0.306733	0.00386211	0.20427	Vps37a	8	40511783	40551134	+	6379	protein_coding	vacuolar protein sorting 37A [Source:MGI Symbol;Acc:MGI:1261835]	-	1446	1791	1280	1953	1561	1456	1816	1818	1691	1458	1566	1324	8.32591	10.2679	9.52474	9.94381	9.09634	9.72989	11.3545	9.99596	12.4296	11.8477	13.3869
ENSMUSG00000028691	50372.1	42612.9	50891.8	46252.4	62678.8	51857.5	74146.3	58297.5	75310.9	68673.9	70423.7	55513.8	54638.7	67480.6	-0.304553	0.0451905	0.554225	Prdx1	4	116685544	116700822	+	3043	protein_coding	peroxiredoxin 1 [Source:MGI Symbol;Acc:MGI:99523]	-	58232	49619	45794	61219	71429	51877	78851	70348	68468	56097	54836	46038	702.871	596.326	714.336	653.412	872.548	726.729	1033.5	810.836	1055	955.581	982.664
ENSMUSG00000063684	608.112	614.044	573.441	739.658	673.041	857.678	828.435	662.132	839.256	818.989	1005.58	764.493	694.568	857.078	-0.303067	0.0381846	0.518446	Gm13910	2	108948806	108950233	+	1428	processed_pseudogene	predicted gene 13910 [Source:MGI Symbol;Acc:MGI:3651143]	-	703	715	516	979	767	858	881	799	763	669	783	634	18.0819	18.3112	17.1521	22.2668	19.9657	25.6129	24.6066	19.6246	25.0532	24.2844	29.9003
ENSMUSG00000037601	639.253	708.512	590.111	661.839	572.129	731.726	736.282	792.239	775.459	827.558	874.582	870.606	679.011	837.051	-0.301312	0.0111851	0.315757	Nme1	11	93956979	93968521	-	3342	protein_coding	NME/NM23 nucleoside diphosphate kinase 1 [Source:MGI Symbol;Acc:MGI:97355]	-	739	825	531	876	652	732	783	956	705	676	681	722	8.12184	9.02787	7.54195	8.51335	7.252	9.33693	9.34457	10.0331	9.89121	10.485	11.1117
ENSMUSG00000027845	485.279	495.529	517.875	470.691	583.537	544.796	526.587	441.698	745.761	548.441	499.577	707.819	508.249	625.4	-0.300528	0.0351727	0.502421	Dclre1b	3	103800605	103809444	-	8405	protein_coding	DNA cross-link repair 1B [Source:MGI Symbol;Acc:MGI:2156057]	-	561	577	466	623	665	545	560	533	678	448	389	587	2.45155	2.51059	2.63175	2.40743	2.94104	2.76413	2.65738	2.22419	3.78232	2.76293	2.52379
ENSMUSG00000025958	1217.95	1137.91	1151.33	1193.73	983.676	1038.61	1281.68	1369.01	1675.21	1232.77	1327.93	1535.02	1171.74	1442.73	-0.300302	0.0168594	0.381838	Creb1	1	64532645	64604548	+	13742	protein_coding	cAMP responsive element binding protein 1 [Source:MGI Symbol;Acc:MGI:88494]	TF_bZIP	1408	1325	1036	1580	1121	1039	1363	1652	1523	1007	1034	1273	3.7633	3.52618	3.57854	3.73431	3.0323	3.22303	3.95594	4.21642	5.19657	3.79848	4.1031
ENSMUSG00000025314	3515.46	3299.52	3210.61	2448.65	3767.1	4415.34	3946.58	3862.58	4869.45	4366.72	4244.48	4015.4	3558.23	4374.01	-0.297932	0.0399868	0.531022	Ptprj	2	90429754	90580647	-	8352	protein_coding	protein tyrosine phosphatase, receptor type, J [Source:MGI Symbol;Acc:MGI:104574]	-	4064	3842	2889	3241	4293	4417	4197	4661	4427	3567	3305	3330	17.8723	16.8231	16.4192	12.6035	19.1068	22.5443	20.0425	19.5737	24.8534	22.1382	21.5786
ENSMUSG00000028822	2858.91	3051.32	3169.49	3176.98	3161.63	2941.9	3794.25	3664.52	3932.29	3506.1	4498.77	3910.49	3227.37	3961.91	-0.295759	0.00683189	0.257153	Tmem50a	4	134897849	134915024	-	1270	protein_coding	transmembrane protein 50A [Source:MGI Symbol;Acc:MGI:1919067]	-	3305	3553	2852	4205	3603	2943	4035	4422	3575	2864	3503	3243	95.5837	102.313	106.596	107.539	105.457	98.7838	126.72	122.123	131.989	116.896	150.41
ENSMUSG00000031444	5390.83	5915.43	5839.99	5766.16	5464.18	6544.55	5994.63	6033.78	6714.05	5785.56	5960.25	10305	5868.69	7191.21	-0.29323	0.0491339	0.569229	F10	8	13037308	13056676	+	2731	protein_coding	coagulation factor X [Source:MGI Symbol;Acc:MGI:103107]	-	6232	6888	5255	7632	6227	6547	6375	7281	6104	4726	4641	8546	83.815	92.2379	91.337	90.7653	84.7566	102.193	93.1027	93.5088	104.8	89.7019	92.6683
ENSMUSG00000046079	2883.13	3083.1	2985.01	2756.15	3177.42	3200.8	3421.88	3452.37	3641.91	3360.42	3508.6	4742.51	3119.98	3813.36	-0.289578	0.0118132	0.325987	Lrrc8d	5	105699969	105832436	+	12573	protein_coding	leucine rich repeat containing 8D [Source:MGI Symbol;Acc:MGI:1922368]	-	3333	3590	2686	3648	3621	3202	3639	4166	3311	2745	2732	3933	9.73672	10.4422	10.1406	9.42364	10.7055	10.8563	11.5438	11.6215	12.3477	11.3171	11.849
ENSMUSG00000039117	602.057	705.935	872.387	701.126	815.196	675.747	739.103	722.628	890.953	712.483	1109.6	851.312	729.272	891.088	-0.289297	0.0448316	0.552323	Taf4	2	179912152	179976646	-	4621	protein_coding	TATA-box binding protein associated factor 4 [Source:MGI Symbol;Acc:MGI:2152346]	-	696	822	785	928	929	676	786	872	810	582	864	706	5.53209	6.5054	8.06361	6.52251	7.47302	6.23606	6.78407	6.61857	8.21894	6.52855	10.1957
ENSMUSG00000024235	869.35	732.558	1050.2	849.209	909.088	932.65	938.454	942.234	930.551	1139.73	1098.04	1244.41	902.968	1103.18	-0.2892	0.0175319	0.383732	Map3k8	18	4331327	4353015	-	4504	protein_coding	mitogen-activated protein kinase kinase kinase 8 [Source:MGI Symbol;Acc:MGI:1346878]	-	1005	853	945	1124	1036	933	998	1137	846	931	855	1032	8.19566	6.9261	9.95931	8.10533	8.55023	8.83045	8.83763	8.85412	8.80722	10.7147	10.3516
ENSMUSG00000007338	409.157	560.798	505.651	434.426	451.912	455.829	430.673	561.86	541.172	612.099	579.202	593.266	476.288	581.435	-0.28761	0.0260893	0.448904	Mrpl49	19	6053630	6057751	-	1722	protein_coding	mitochondrial ribosomal protein L49 [Source:MGI Symbol;Acc:MGI:108180]	-	473	653	455	575	515	456	458	678	492	500	451	492	10.0889	13.8681	12.5422	10.8452	11.1171	11.2884	10.6081	13.8096	13.3967	15.051	14.2819
ENSMUSG00000051232	754.301	658.701	589	676.194	705.509	639.76	772.015	631.471	786.459	800.626	863.023	863.371	678.369	828.37	-0.287491	0.00679263	0.256199	Tmem199	11	78507055	78512172	-	1902	protein_coding	transmembrane protein 199 [Source:MGI Symbol;Acc:MGI:2144113]	-	872	767	530	895	804	640	821	762	715	654	672	716	16.8392	14.7477	13.227	15.2832	15.7131	14.344	17.2162	14.0517	17.6263	17.8237	19.2664
ENSMUSG00000019039	555.346	481.788	420.079	398.917	383.467	437.836	411.867	494.735	509.273	520.284	500.862	657.175	448.004	546.898	-0.28749	0.0467678	0.563777	Dalrd3	9	108569886	108572774	+	2458	protein_coding	DALR anticodon binding domain containing 3 [Source:MGI Symbol;Acc:MGI:1915039]	-	642	561	378	528	437	438	438	597	463	425	390	545	9.59333	8.34678	7.29971	6.97678	6.6087	7.59612	7.10716	8.51875	8.83214	8.96266	8.65215
ENSMUSG00000050812	3422.9	3578.63	3898.51	3071.2	4049.66	4147.44	4669.7	3488.83	4984.94	4486.69	4826.25	4205.92	3790.86	4625.95	-0.287404	0.0174547	0.383732	Ecpas	4	58798911	58912749	-	11447	protein_coding	Ecm29 proteasome adaptor and scaffold [Source:MGI Symbol;Acc:MGI:2140220]	-	3957	4167	3508	4065	4615	4149	4966	4210	4532	3665	3758	3488	12.6967	13.3128	14.5467	11.5338	14.9864	15.4508	17.3029	12.8995	18.5637	16.5963	17.9022
ENSMUSG00000037280	2826.9	2889.01	2181.52	2866.46	3090.55	3575.66	3312.8	3227.79	3904.8	3744.82	3038.56	3914.11	2996.34	3650.57	-0.28493	0.0352399	0.502421	Galnt6	15	100691813	100729376	-	3871	protein_coding	polypeptide N-acetylgalactosaminyltransferase 6 [Source:MGI Symbol;Acc:MGI:1891640]	-	3268	3364	1963	3794	3522	3577	3523	3895	3550	3059	2366	3246	31.0081	31.7812	24.0709	31.833	33.8207	39.3908	36.2989	35.2913	43.0003	40.9625	33.3298
ENSMUSG00000037710	526.8	489.517	433.415	686.016	569.497	497.813	587.709	450.814	601.669	657.394	671.668	652.351	530.198	645.771	-0.283356	0.0481331	0.568624	Cisd1	10	71330480	71344954	-	1084	protein_coding	CDGSH iron sulfur domain 1 [Source:MGI Symbol;Acc:MGI:1261855]	-	609	570	390	908	649	498	625	544	547	537	523	541	20.635	19.2302	17.0778	27.2057	22.2552	19.5839	22.9961	17.6016	23.6605	25.6788	26.3096
ENSMUSG00000058818	4168.55	4406.51	5497.7	5596.16	4690.23	5344	5128.59	5199.27	6206.98	5663.14	5626.35	6800.85	5003.88	6074.33	-0.279765	0.0101467	0.302835	Pirb	7	3711409	3720391	-	4471	protein_coding	paired Ig-like receptor B [Source:MGI Symbol;Acc:MGI:894311]	-	4819	5131	4947	7407	5345	5346	5454	6274	5643	4626	4381	5640	39.5884	41.9696	52.521	53.8072	44.4385	50.9711	48.6535	49.2179	59.1796	53.6328	53.4331
ENSMUSG00000027582	624.548	532.457	515.653	472.958	537.907	508.809	522.826	606.609	679.764	598.633	598.465	745.2	540.221	655.516	-0.27923	0.0207438	0.412965	Zgpat	2	181364928	181383628	+	5624	protein_coding	zinc finger, CCCH-type with G patch domain [Source:MGI Symbol;Acc:MGI:2449939]	-	722	620	464	626	613	509	556	732	618	489	466	618	4.71529	4.03166	3.91623	3.6152	4.05165	3.85809	3.94306	4.56509	5.1524	4.50706	4.51837
ENSMUSG00000062210	1720.53	1855.87	1788.11	1677.26	1916.46	1723.35	1961.54	1935.85	2016.19	1969.74	2071.51	2777.02	1822.37	2208.61	-0.277305	0.0142927	0.356949	Tnfaip8	18	49979427	50107173	+	10328	protein_coding	tumor necrosis factor, alpha-induced protein 8 [Source:MGI Symbol;Acc:MGI:2147191]	-	1989	2161	1609	2220	2184	1724	2086	2336	1833	1609	1613	2303	7.07351	7.65203	7.39495	6.98135	7.86055	7.11575	8.05567	7.93305	8.32172	8.0755	8.51647
ENSMUSG00000052812	1083.01	1065.77	1233.57	908.895	1303.96	1237.54	1276.97	1348.3	1406.83	1451.9	1575.79	1290.23	1182.25	1431.19	-0.275889	0.0293119	0.473581	Atad2b	12	4917353	5047394	+	15110	protein_coding	ATPase family, AAA domain containing 2B [Source:MGI Symbol;Acc:MGI:2444798]	-	1252	1241	1110	1203	1486	1238	1358	1627	1279	1186	1227	1070	3.04338	3.00362	3.48702	2.58585	3.6557	3.49265	3.58459	3.77665	3.96892	4.06865	4.42814
ENSMUSG00000022817	2179	1981.26	1914.81	2063.34	2127.93	2483.07	2464.62	2330.31	2858.75	2868.3	2011.15	2878.3	2193.04	2654.13	-0.275474	0.0302605	0.479737	Itgb5	16	33829665	33949338	+	3553	protein_coding	integrin beta 5 [Source:MGI Symbol;Acc:MGI:96614]	-	2519	2307	1723	2731	2425	2484	2621	2812	2599	2343	1566	2387	26.0405	23.746	23.019	24.9649	25.3707	29.8027	29.4222	27.759	34.2987	34.1827	24.0347
ENSMUSG00000038095	3172.91	3022.13	3402.86	2419.94	3590.72	3050.86	3583.62	3557.62	3596.81	3403.27	4553.99	4045.54	3225.08	3899.9	-0.274125	0.0351519	0.502421	Sbno1	5	124368702	124426001	-	19933	protein_coding	strawberry notch 1 [Source:MGI Symbol;Acc:MGI:2384298]	-	3668	3519	3062	3203	4092	3052	3811	4293	3270	2780	3546	3355	6.75885	6.45631	7.29169	5.219	7.63097	6.52696	7.62553	7.55391	7.69205	7.2294	9.7008
ENSMUSG00000026880	3020.67	3323.56	3142.81	3284.26	4415.57	3784.58	4569.09	3852.63	4648.36	4456.08	4293.28	4336.15	3674.15	4433.47	-0.271053	0.0388786	0.521889	Stom	2	35313986	35336976	-	2827	protein_coding	stomatin [Source:MGI Symbol;Acc:MGI:95403]	-	3492	3870	2828	4347	5032	3786	4859	4649	4226	3640	3343	3596	45.3696	50.0637	47.4842	49.9421	66.1655	57.0892	68.5527	57.6789	70.0923	66.743	64.484
ENSMUSG00000035949	1019.86	1030.56	971.294	1125.73	1085.47	1023.62	1143.45	990.298	1259.43	1312.34	1119.88	1368.61	1048.78	1265.07	-0.27038	0.0033694	0.195023	Fbxw2	2	34804514	34826311	-	9501	protein_coding	F-box and WD-40 domain protein 2 [Source:MGI Symbol;Acc:MGI:1353435]	-	1179	1200	874	1490	1237	1024	1216	1195	1145	1072	872	1135	4.55786	4.61902	4.36654	5.09354	4.83968	4.59441	5.10467	4.41146	5.65071	5.84865	5.00482
ENSMUSG00000028437	2576.04	2225.16	2634.94	3045.52	2448.22	2408.1	2576.52	2504.34	2679.46	2837.69	2750.89	4035.9	2552.35	3075.98	-0.269139	0.0420384	0.539401	Ubap1	4	41348996	41390525	+	3583	protein_coding	ubiquitin-associated protein 1 [Source:MGI Symbol;Acc:MGI:2149543]	-	2978	2591	2371	4031	2790	2409	2740	3022	2436	2318	2142	3347	30.5277	26.4459	31.4109	36.54	28.945	28.6609	30.5005	29.5822	31.8785	33.5349	32.5997
ENSMUSG00000035953	1178.16	1026.27	970.183	1063.78	952.086	951.643	999.576	1330.89	1146.14	1240.11	1268.85	1446.99	1059.07	1275.52	-0.267723	0.0317249	0.488235	Pip4p1	14	50926068	50930856	-	4491	protein_coding	phosphatidylinositol-4,5-bisphosphate 4-phosphatase 1 [Source:MGI Symbol;Acc:MGI:2448501]	-	1362	1195	873	1408	1085	952	1063	1606	1042	1013	988	1200	11.1391	9.73112	9.22714	10.1827	8.98056	9.03635	9.44048	12.5425	10.8791	11.6922	11.9965
ENSMUSG00000023048	4005.06	3707.45	3612.9	4876.15	3739.9	4045.48	3766.98	3957.05	4949.74	4984.94	3513.74	5625.17	3963.87	4768.4	-0.266576	0.0445931	0.5516	Prr13	15	102459028	102462806	+	1562	protein_coding	proline rich 13 [Source:MGI Symbol;Acc:MGI:1913401]	-	4630	4317	3251	6454	4262	4047	4006	4775	4500	4072	2736	4665	108.872	101.074	98.7942	134.199	101.426	110.446	102.29	107.22	135.082	135.132	95.5161
ENSMUSG00000052906	589.947	589.997	682.351	634.64	538.784	684.743	661.996	715.998	630.267	855.715	770.556	810.314	637.307	766.713	-0.266544	0.0331264	0.494209	Ubxn8	8	33619586	33641967	-	2928	protein_coding	UBX domain protein 8 [Source:MGI Symbol;Acc:MGI:1337129]	-	682	687	614	840	614	685	704	864	573	699	600	672	8.55519	8.58072	9.95389	9.31775	7.79496	9.97284	9.58971	10.3497	9.17593	12.3747	11.1743
ENSMUSG00000060038	852.914	757.464	627.896	818.232	723.059	931.651	796.463	939.747	944.851	970.789	959.343	1002.04	805.928	969.256	-0.265713	0.0333807	0.494227	Dhps	8	85071757	85075162	+	2324	protein_coding	deoxyhypusine synthase [Source:MGI Symbol;Acc:MGI:2683592]	-	986	882	565	1083	824	932	847	1134	859	793	747	831	15.5832	13.8794	11.5401	15.1354	13.1798	17.0954	14.5362	17.1143	17.331	17.6875	17.5277
ENSMUSG00000027630	1696.31	1865.32	1869.24	1624.38	1960.33	2083.22	2214.49	1996.34	1999.7	1919.54	2518.44	2764.96	1913.7	2300.66	-0.265693	0.0429449	0.542853	Tbl1xr1	3	22076652	22216594	+	8903	protein_coding	transducin (beta)-like 1X-linked receptor 1 [Source:MGI Symbol;Acc:MGI:2441730]	-	1961	2172	1682	2150	2234	2084	2355	2409	1818	1568	1961	2293	8.09017	8.92198	8.96779	7.84341	9.32746	9.9784	10.5501	9.49038	9.57468	9.12934	12.0111
ENSMUSG00000015711	968.828	999.646	735.694	920.983	1085.47	1130.58	1007.1	943.062	1113.14	1145.85	1085.2	1325.2	973.919	1167.35	-0.26113	0.0395325	0.526749	Prune1	3	95253674	95282076	-	3618	protein_coding	prune exopolyphosphatase [Source:MGI Symbol;Acc:MGI:1925152]	-	1120	1164	662	1219	1237	1131	1071	1138	1012	936	845	1099	11.3701	11.7658	8.68531	10.943	12.7092	13.3258	11.8066	11.0321	13.1153	13.4103	12.7359
ENSMUSG00000048970	513.825	490.376	611.226	495.624	436.117	462.826	547.275	491.42	535.672	702.69	595.897	590.854	506.086	606.278	-0.261004	0.0411066	0.534498	C1galt1c1	X	38630785	38635087	-	1449	protein_coding	C1GALT1-specific chaperone 1 [Source:MGI Symbol;Acc:MGI:1913493]	-	594	571	550	656	497	463	582	593	487	574	464	490	15.0569	14.4114	18.0173	14.7041	12.7498	13.6211	16.0198	14.3539	15.759	20.534	17.4619
ENSMUSG00000020261	1385.77	1326.85	1413.6	1177.11	1610.21	1664.38	1775.35	1607.68	1627.91	1921.99	1614.32	1996.85	1495.12	1790.27	-0.260092	0.0496424	0.569249	Slc36a1	11	55204350	55236330	+	5626	protein_coding	solute carrier family 36 (proton/amino acid symporter), member 1 [Source:MGI Symbol;Acc:MGI:2445299]	-	1602	1545	1272	1558	1835	1665	1888	1940	1480	1570	1257	1656	10.4587	10.0431	10.7321	8.99437	12.1242	12.6158	13.3846	12.0944	12.3347	14.4654	12.1836
ENSMUSG00000072501	1272.45	1088.1	1311.36	883.963	1225.87	1184.56	1421.79	1257.97	1356.23	1422.52	1390.85	1603.75	1205.76	1443.34	-0.25985	0.0473406	0.56595	Phf20l1	15	66577560	66647976	+	17447	protein_coding	PHD finger protein 20-like 1 [Source:MGI Symbol;Acc:MGI:2444412]	-	1471	1267	1180	1170	1397	1185	1512	1518	1233	1162	1083	1330	3.09676	2.65579	3.21038	2.17805	2.97641	2.89532	3.45649	3.05165	3.31367	3.45235	3.38493
ENSMUSG00000025354	1643.55	1873.05	1788.11	1923.56	1851.52	1969.26	1841.18	2021.2	2120.69	2275.78	1944.37	2579.26	1863.93	2230.03	-0.258693	0.00915938	0.298895	Dnajc14	10	128804062	128819446	+	6558	protein_coding	DnaJ heat shock protein family (Hsp40) member C14 [Source:MGI Symbol;Acc:MGI:1921580]	-	1900	2181	1609	2546	2110	1970	1958	2439	1928	1859	1514	2139	10.6414	12.1625	11.6461	12.6093	11.9599	12.8054	11.9082	13.0444	13.7849	14.6939	12.5891
ENSMUSG00000027288	4215.26	4482.95	3821.83	3281.24	4656.88	5180.06	4691.33	4126.1	4880.44	5032.68	4796.71	5889.25	4306.96	5149.77	-0.25791	0.0429657	0.542853	Zfp106	2	120506820	120563843	-	10429	protein_coding	zinc finger protein 106 [Source:MGI Symbol;Acc:MGI:1270153]	-	4873	5220	3439	4343	5307	5182	4989	4979	4437	4111	3735	4884	17.1621	18.3048	15.6526	13.5254	18.9157	21.1814	19.0798	16.7449	19.9487	20.4331	19.5294
ENSMUSG00000031668	917.791	770.346	753.475	973.87	841.521	1121.58	867.929	852.734	994.348	1030.77	1046.67	1169.65	887.406	1060.36	-0.256686	0.0431948	0.542853	Eif2ak3	6	70844515	70905245	+	6026	protein_coding	eukaryotic translation initiation factor 2 alpha kinase 3 [Source:MGI Symbol;Acc:MGI:1341830]	-	1061	897	678	1289	959	1122	923	1029	904	842	815	970	6.46699	5.44379	5.34068	6.94747	5.9157	7.93712	6.10909	5.98921	7.03406	7.24291	7.37513
ENSMUSG00000042541	1448.92	1690.12	1452.5	1637.22	1582.13	1834.31	1760.31	1825.63	2056.89	1920.77	1801.82	2123.46	1653.89	1975.73	-0.256573	0.0120978	0.329885	Sem1	6	6557294	6578663	-	3542	protein_coding	SEM1, 26S proteasome complex subunit [Source:MGI Symbol;Acc:MGI:109238]	-	1675	1968	1307	2167	1803	1835	1872	2203	1870	1569	1403	1761	17.3693	20.3196	17.5155	19.8707	18.9219	22.0845	21.0795	21.8147	24.7548	22.9617	21.5998
ENSMUSG00000025509	3480.86	3338.16	2898.32	3621.23	4339.23	3895.54	3971.97	3854.29	4311.77	3940.69	4148.16	5135.61	3674.95	4384.06	-0.254472	0.0385416	0.519705	Pnpla2	7	141455198	141460743	+	3020	protein_coding	patatin-like phospholipase domain containing 2 [Source:MGI Symbol;Acc:MGI:1914103]	-	4024	3887	2608	4793	4945	3897	4224	4651	3920	3219	3230	4259	48.9404	47.0702	40.9917	51.547	60.8662	55.0076	55.7854	54.016	60.862	55.2515	58.3226
ENSMUSG00000029925	3852.82	4751.75	3702.92	3579.67	4254.11	5143.07	5109.78	4949.01	5404.02	5347.3	5375.92	4913.74	4417.89	5260.24	-0.251793	0.0475154	0.56595	Tbxas1	6	38875404	39084585	+	9094	protein_coding	thromboxane A synthase 1, platelet [Source:MGI Symbol;Acc:MGI:98497]	-	4454	5533	3332	4738	4848	5145	5434	5972	4913	4368	4186	4075	17.9892	22.2507	17.3918	16.9217	19.8164	24.1174	23.8324	23.0329	25.3314	24.8976	25.1007
ENSMUSG00000029103	2774.13	2777.37	3005.01	3599.32	2783.43	2603.02	2828.53	2963.44	3472.52	3246.57	3283.85	3869.49	2916.78	3468.11	-0.249655	0.0171777	0.383732	Lrpap1	5	35091501	35105766	-	4116	protein_coding	low density lipoprotein receptor-related protein associated protein 1 [Source:MGI Symbol;Acc:MGI:96829]	-	3207	3234	2704	4764	3172	2604	3008	3576	3157	2652	2557	3209	28.618	28.7344	31.1837	37.5923	28.6467	26.969	29.1478	30.4723	35.9638	33.3986	33.8764
ENSMUSG00000026833	2742.13	2445.01	2607.16	2206.88	3098.45	2573.03	2758	2754.6	3351.52	2879.31	3344.21	3013.36	2648.16	3147.1	-0.249138	0.0167996	0.381838	Olfm1	2	28192992	28230736	+	3553	protein_coding	olfactomedin 1 [Source:MGI Symbol;Acc:MGI:1860437]	-	3170	2847	2346	2921	3531	2574	2933	3324	3047	2352	2604	2499	32.7703	29.3042	31.3421	26.7017	36.9419	30.8825	32.9246	32.8132	40.2109	34.314	39.9657
ENSMUSG00000024480	1574.34	1827.53	2031.49	1776.24	2206.91	1994.25	2296.3	2029.49	2342.88	2197.44	2193.52	2615.43	1967.07	2337.32	-0.249032	0.0354789	0.504656	Ap3s1	18	46741876	46790826	+	2011	protein_coding	adaptor-related protein complex 3, sigma 1 subunit [Source:MGI Symbol;Acc:MGI:1337062]	-	1820	2128	1828	2351	2515	1995	2442	2449	2130	1795	1708	2169	33.2411	38.6988	43.1479	37.9703	46.4882	42.2893	48.4326	42.713	49.6632	46.2682	46.3145
ENSMUSG00000021189	1186.81	1173.98	960.181	1026	1101.26	866.675	1280.74	948.035	1271.53	1174.01	1262.43	1364.99	1067.96	1268.24	-0.247774	0.0488269	0.569229	Atxn3	12	101918901	101958246	-	5407	protein_coding	ataxin 3 [Source:MGI Symbol;Acc:MGI:1099442]	-	1372	1367	864	1358	1255	867	1362	1144	1156	959	983	1132	9.31996	9.24592	7.58496	8.1573	8.62788	6.83537	10.0467	7.42084	10.0246	9.19374	9.91376
ENSMUSG00000009907	2857.18	2701.79	2290.43	2661.71	2779.92	2862.93	3072.07	2899.63	2964.34	3402.05	3355.77	3413.69	2765.71	3283.96	-0.247518	0.0089148	0.296439	Vps4b	1	106764071	106796728	-	8905	protein_coding	vacuolar protein sorting 4B [Source:MGI Symbol;Acc:MGI:1100499]	-	3303	3146	2061	3523	3168	2864	3267	3499	2695	2779	2613	2831	13.6236	12.92	10.986	12.8494	13.2242	13.71	14.6325	13.7814	14.1903	16.1765	16.001
ENSMUSG00000056220	1766.38	1570.75	1645.87	1723.35	1993.68	1686.37	2043.35	1649.94	2104.19	2083.59	2054.82	2113.81	1759.96	2089.1	-0.247349	0.0103211	0.30542	Pla2g4a	1	149829618	149961290	-	6391	protein_coding	phospholipase A2, group IVA (cytosolic, calcium-dependent) [Source:MGI Symbol;Acc:MGI:1195256]	-	2042	1829	1481	2281	2272	1687	2173	1991	1913	1702	1600	1753	11.7355	10.4661	10.9997	11.592	13.2147	11.2524	13.5611	10.9266	14.035	13.8045	13.6519
ENSMUSG00000066900	1663.44	1727.91	1561.41	1766.41	1829.58	1443.46	1635.24	1745.25	1778.61	1813.04	1948.22	2397.18	1671.59	1984.26	-0.246993	0.0253395	0.44599	Suds3	5	117091680	117116113	-	11321	protein_coding	suppressor of defective silencing 3 homolog (S. cerevisiae) [Source:MGI Symbol;Acc:MGI:1919204]	-	1923	2012	1405	2338	2085	1444	1739	2106	1617	1481	1517	1988	6.23894	6.49952	5.89098	6.70753	6.84601	5.43728	6.12659	6.52465	6.69718	6.7811	7.30705
ENSMUSG00000027746	1038.03	1033.14	851.272	1200.53	1053	852.68	1067.28	1113.77	1116.44	1373.55	1184.09	1191.36	1026.21	1216.36	-0.244342	0.0462794	0.561145	Ufm1	3	53853376	53863830	-	5958	protein_coding	ubiquitin-fold modifier 1 [Source:MGI Symbol;Acc:MGI:1915140]	-	1200	1203	766	1589	1200	853	1135	1344	1015	1122	922	988	7.3977	7.38419	6.10273	8.66216	7.48682	6.10306	7.598	7.91192	7.98789	9.76163	8.43863
ENSMUSG00000024659	6485.95	6616.21	6551.23	6129.56	7337.64	7109.33	8855.13	6888.17	9038.23	8546.13	7923.89	7622.02	6996.66	8282.57	-0.243483	0.0275207	0.458413	Anxa1	19	20373428	20390944	-	2608	protein_coding	annexin A1 [Source:MGI Symbol;Acc:MGI:96819]	-	7498	7704	5895	8113	8362	7112	9417	8312	8217	6981	6170	6321	105.598	108.031	107.293	101.036	119.184	116.247	144.015	111.784	147.731	138.752	129.009
ENSMUSG00000027007	3028.45	2593.58	2698.29	2404.83	3123.02	2927.9	3413.41	2868.96	3473.62	3552.62	3251.75	3350.99	2882.31	3407.24	-0.241508	0.0218497	0.420482	Ssfa2	2	79635352	79672966	+	5599	protein_coding	sperm specific antigen 2 [Source:MGI Symbol;Acc:MGI:1917849]	-	3501	3020	2428	3183	3559	2929	3630	3462	3158	2902	2532	2779	22.9667	19.7258	20.5842	18.4641	23.6284	22.3002	25.8583	21.687	26.4465	26.8669	24.6601
ENSMUSG00000020432	2640.92	2832.33	2570.48	2883.83	3453.83	3266.77	3448.21	3296.57	3567.11	3632.2	3485.48	3732.03	3049.12	3604.21	-0.241243	0.0270125	0.454472	Tcn2	11	3917192	3932159	-	2178	protein_coding	transcobalamin 2 [Source:MGI Symbol;Acc:MGI:98534]	-	3053	3298	2313	3817	3936	3268	3667	3978	3243	2967	2714	3095	51.4855	55.3772	50.4096	56.9203	67.1759	63.9622	67.1517	64.0605	69.8161	70.6138	67.9506
ENSMUSG00000050079	1003.43	1003.08	1136.88	959.515	1064.41	1083.59	1335.28	1025.1	1164.84	1316.01	1327.93	1275.76	1076.41	1271.14	-0.240157	0.0296146	0.473987	Rspry1	8	94601937	94660275	+	13211	protein_coding	ring finger and SPRY domain containing 1 [Source:MGI Symbol;Acc:MGI:1914860]	-	1160	1168	1023	1270	1213	1084	1420	1237	1059	1075	1034	1058	3.22506	3.23329	3.67566	3.12227	3.41304	3.49778	4.28703	3.28411	3.75861	4.21796	4.26802
ENSMUSG00000003062	729.216	626.067	627.896	655.795	720.426	656.754	725.938	672.077	799.658	860.611	643.415	892.311	676.771	798.999	-0.239718	0.0374332	0.516876	Stard3nl	13	19357676	19395795	-	5600	protein_coding	STARD3 N-terminal like [Source:MGI Symbol;Acc:MGI:1923455]	-	843	729	565	868	821	657	772	811	727	703	501	740	5.52912	4.76077	4.78912	5.03425	5.44969	5.00123	5.49836	5.07944	6.08714	6.50725	4.87855
ENSMUSG00000071657	1175.57	1494.32	1224.68	1239.06	1484.73	1531.43	1477.27	1456.03	1774.21	1546.16	1673.39	1522.96	1385.38	1629.18	-0.233985	0.0347246	0.499493	Bscl2	19	8837467	8848683	+	5897	protein_coding	Berardinelli-Seip congenital lipodystrophy 2 (seipin) [Source:MGI Symbol;Acc:MGI:1298392]	-	1359	1740	1102	1640	1692	1532	1571	1757	1613	1263	1303	1263	8.46456	10.7909	8.87046	9.03266	10.6656	11.0746	10.6255	10.4502	12.8254	11.102	12.0491
ENSMUSG00000010025	1660.85	1770.85	1519.18	1568.47	1830.46	1879.3	2166.53	1827.29	1885.3	2225.59	2147.28	2076.43	1777.86	2083.65	-0.228828	0.0421416	0.539401	Aldh3a2	11	61223417	61267464	-	5619	protein_coding	aldehyde dehydrogenase family 3, subfamily A2 [Source:MGI Symbol;Acc:MGI:1353452]	-	1920	2062	1367	2076	2086	1880	2304	2205	1714	1818	1672	1722	12.5504	13.4205	11.548	11.9997	13.7998	14.2626	16.3541	13.7636	14.3027	16.7712	16.2263
ENSMUSG00000002881	2050.11	1617.98	2412.68	2084.49	2070.02	2075.22	2309.46	1988.05	2316.48	2422.69	2395.15	2590.11	2076	2431.11	-0.22805	0.0393377	0.52515	Nab1	1	52457294	52500679	-	4100	protein_coding	Ngfi-A binding protein 1 [Source:MGI Symbol;Acc:MGI:107564]	-	2370	1884	2171	2759	2359	2076	2456	2399	2106	1979	1865	2148	21.2315	16.8049	25.1346	21.856	21.3875	21.5845	23.8918	20.5225	24.0847	25.0203	24.8048
ENSMUSG00000041852	1754.27	1754.53	2002.6	1468.74	1933.13	2035.24	1935.21	1939.99	2357.18	2225.59	1898.14	2188.57	1852.96	2167.37	-0.226662	0.0420916	0.539401	Tcf20	15	82808436	82987872	-	8245	protein_coding	transcription factor 20 [Source:MGI Symbol;Acc:MGI:108399]	-	2028	2043	1802	1944	2203	2036	2058	2341	2143	1818	1478	1815	9.03428	9.06183	10.3743	7.65788	9.93208	10.5266	9.9554	9.9585	12.187	11.4297	9.77519
ENSMUSG00000052428	1409.99	1706.44	1561.41	1278.35	1597.92	1396.48	1576	1325.92	1603.72	1784.88	1958.5	1585.66	1481.56	1733.19	-0.22629	0.0449188	0.55237	Tmco1	1	167308378	167333978	+	4764	protein_coding	transmembrane and coiled-coil domains 1 [Source:MGI Symbol;Acc:MGI:1921173]	-	1630	1987	1405	1692	1821	1397	1676	1600	1458	1458	1525	1315	12.567	15.2533	13.9991	11.5354	14.2087	12.5004	14.0316	11.7796	14.35	15.8641	17.4558
ENSMUSG00000031950	893.57	887.143	810.153	845.431	921.373	737.723	795.523	817.928	1039.45	987.928	888.708	992.394	838.606	977.119	-0.220466	0.0224269	0.42468	Gabarapl2	8	111940703	111953612	+	2325	protein_coding	gamma-aminobutyric acid (GABA) A receptor-associated protein-like 2 [Source:MGI Symbol;Acc:MGI:1890602]	-	1033	1033	729	1119	1050	738	846	987	945	807	692	823	16.319	16.2486	14.8833	15.6318	16.7874	13.5311	14.5128	14.8894	19.0579	17.992	16.2302
ENSMUSG00000005813	1318.3	1211.77	1500.28	1251.9	1545.27	1359.49	1287.32	1254.65	1377.13	1629.41	1751.73	1486.78	1341.12	1561.26	-0.219279	0.0430877	0.542853	Metap1	3	138458956	138489515	-	7000	protein_coding	methionyl aminopeptidase 1 [Source:MGI Symbol;Acc:MGI:1922874]	-	1524	1411	1350	1657	1761	1360	1369	1514	1252	1331	1364	1233	7.99656	7.37169	9.15443	7.68825	9.35143	8.2821	7.80026	7.58597	8.38635	9.85621	10.6257
ENSMUSG00000032336	2813.06	2607.32	3123.92	2605.8	3037.02	2647.01	3464.19	2773.66	3452.72	3331.04	3269.73	3357.02	2884	3352.63	-0.217452	0.0288826	0.472256	Nptn	9	58582240	58657955	+	6168	protein_coding	neuroplastin [Source:MGI Symbol;Acc:MGI:108077]	-	3252	3036	2811	3449	3461	2648	3684	3347	3139	2721	2546	2784	19.3652	18.0009	21.6328	18.1615	20.8581	18.3009	23.822	19.0324	23.8624	22.8673	22.509
ENSMUSG00000020463	2383.14	2335.94	2600.49	2254.48	2503.5	2585.03	2588.74	2402.41	2857.65	2581.83	3173.41	2797.51	2456.72	2852.6	-0.215744	0.0100557	0.302835	Ppp4r3b	11	29172890	29220797	+	5694	protein_coding	protein phosphatase 4 regulatory subunit 3B [Source:MGI Symbol;Acc:MGI:2144474]	-	2755	2720	2340	2984	2853	2586	2753	2899	2598	2109	2471	2320	17.7713	17.4699	19.5072	17.021	18.6252	19.3602	19.2838	17.8572	21.3938	19.1995	23.6645
ENSMUSG00000018567	8601.8	8782.11	7870.37	9343.56	9319.91	9455.45	9711.78	9099.14	9038.23	10098.4	9816.89	12936.1	9023.02	10472.4	-0.21486	0.047302	0.56595	Gabarap	11	69991143	69994951	+	1844	protein_coding	gamma-aminobutyric acid receptor associated protein [Source:MGI Symbol;Acc:MGI:1861742]	-	9944	10226	7082	12367	10621	9459	10328	10980	8217	8249	7644	10728	198.069	202.807	182.302	217.824	214.102	218.667	223.388	208.845	208.939	231.884	226.048
ENSMUSG00000068328	2447.15	2325.64	2048.16	2599	2442.96	2262.15	2260.56	2457.1	2312.08	2750.77	2741.9	3109.82	2355.34	2728.64	-0.21178	0.0383073	0.518446	Aup1	6	83054521	83057808	+	3276	protein_coding	ancient ubiquitous protein 1 [Source:MGI Symbol;Acc:MGI:107789]	-	2829	2708	1843	3440	2784	2263	2404	2965	2102	2247	2135	2579	31.718	30.2303	26.7041	34.105	31.5894	29.4469	29.2681	31.7442	30.0854	35.554	35.5382
ENSMUSG00000040990	1927.27	2217.43	2188.19	2026.31	2305.19	2555.04	2653.62	2329.48	2704.76	2453.29	2704.65	2650.4	2275.32	2628.28	-0.208244	0.0475774	0.56595	Sh3kbp1	X	159627272	159978069	+	10100	protein_coding	SH3-domain kinase binding protein 1 [Source:MGI Symbol;Acc:MGI:1889583]	-	2228	2582	1969	2682	2627	2556	2822	2811	2459	2004	2106	2198	8.10233	9.34917	9.2538	8.62463	9.66841	10.7879	11.144	9.76164	11.4157	10.285	11.3705
ENSMUSG00000028619	511.23	522.152	546.77	599.13	586.169	519.805	517.184	512.966	612.668	687.999	630.572	559.503	539.426	622.686	-0.206544	0.046903	0.564246	Tceanc2	4	107134155	107179116	-	7193	protein_coding	transcription elongation factor A (SII) N-terminal and central domain containing 2 [Source:MGI Symbol;Acc:MGI:1913776]	-	591	608	492	793	668	520	550	619	557	562	491	464	3.01782	3.09123	3.24676	3.58068	3.4521	3.08172	3.0497	3.01831	3.63088	4.05001	3.72231
ENSMUSG00000028161	1731.78	1922.86	1979.26	1835.17	2015.61	1630.39	2056.51	1937.5	2061.29	2021.15	2431.11	2180.13	1888.64	2173.42	-0.20246	0.0358707	0.506439	Ppp3ca	3	136670124	136937727	+	9981	protein_coding	protein phosphatase 3, catalytic subunit, alpha isoform [Source:MGI Symbol;Acc:MGI:107164]	-	2002	2239	1781	2429	2297	1631	2187	2338	1874	1651	1893	1808	7.36726	8.20386	8.47004	7.90417	8.55467	6.96593	8.73934	8.21587	8.80364	8.57438	10.3423
ENSMUSG00000005510	857.239	942.106	947.956	866.586	980.166	1011.62	944.096	1035.88	1106.54	1012.41	1134	1109.36	948.206	1090.58	-0.202097	0.0246177	0.441631	Ndufs3	2	90894634	90904827	-	2178	protein_coding	NADH:ubiquinone oxidoreductase core subunit S3 [Source:MGI Symbol;Acc:MGI:1915599]	-	991	1097	853	1147	1117	1012	1004	1250	1006	827	883	920	16.7121	18.4199	18.5903	17.1044	19.0639	19.8072	18.3857	20.1296	21.6574	19.6824	22.1077
ENSMUSG00000022214	1421.24	1365.5	1529.18	1372.79	1468.93	1551.42	1634.3	1582.82	1649.91	1738.36	1560.38	1901.59	1490.77	1712.56	-0.200436	0.0301687	0.479521	Dcaf11	14	55560006	55570065	+	8070	protein_coding	DDB1 and CUL4 associated factor 11 [Source:MGI Symbol;Acc:MGI:90168]	-	1643	1590	1376	1817	1674	1552	1738	1910	1500	1420	1215	1577	7.47791	7.20546	8.09358	7.31281	7.71078	8.19818	8.58974	8.30124	8.71534	9.12105	8.21002
ENSMUSG00000035242	9748.83	9292.24	8791.66	10266.8	10050.9	10185.2	9281.1	11244.7	10865.2	11376.5	10501.4	12537	9857.67	11320	-0.199498	0.0255634	0.44599	Oaz1	10	80826656	80829290	+	2558	protein_coding	ornithine decarboxylase antizyme 1 [Source:MGI Symbol;Acc:MGI:109433]	-	11270	10820	7911	13589	11454	10189	9870	13569	9878	9293	8177	10397	161.823	154.691	146.8	172.54	166.446	169.797	153.894	186.05	181.065	188.315	174.315
ENSMUSG00000015095	1178.16	1190.3	1059.09	1026	1151.28	969.636	1105.83	1231.45	1303.43	1203.39	1398.56	1202.21	1113.97	1276.9	-0.196519	0.0483537	0.569229	Fbxw5	2	25500750	25505471	+	3052	protein_coding	F-box and WD-40 domain protein 5 [Source:MGI Symbol;Acc:MGI:1354731]	-	1362	1386	953	1358	1312	970	1176	1486	1185	983	1089	997	16.3911	16.608	14.8219	14.4517	15.9796	13.5484	15.3683	17.0772	18.2054	16.6955	19.4574
ENSMUSG00000026737	1756.86	1642.03	1578.08	1777.75	1552.29	2010.25	1604.21	1900.21	1990.9	1958.72	2111.32	1854.56	1727.71	1978.87	-0.195653	0.0492459	0.569229	Pip4k2a	2	18842255	18998126	-	3477	protein_coding	phosphatidylinositol-5-phosphate 4-kinase, type II, alpha [Source:MGI Symbol;Acc:MGI:1298206]	-	2031	1912	1420	2353	1769	2011	1706	2293	1810	1600	1644	1538	21.4546	20.1104	19.3856	21.9796	18.9121	24.6551	19.5694	23.1304	24.4085	23.8531	25.7833
ENSMUSG00000031660	1416.91	1413.59	1184.67	1233.01	1361.88	1349.49	1406.74	1458.51	1402.43	1492.3	1640	1644.75	1353.1	1544.87	-0.190679	0.0427289	0.542853	Brd7	8	88331039	88362194	-	5244	protein_coding	bromodomain containing 7 [Source:MGI Symbol;Acc:MGI:1349766]	-	1638	1646	1066	1632	1552	1350	1496	1760	1275	1219	1277	1364	11.4727	11.479	9.64918	10.1079	11.0013	10.9741	11.3782	11.7715	11.4002	12.0496	13.2791
ENSMUSG00000028577	2480.03	2217.43	2278.21	2179.69	2261.31	2147.19	2518.22	2396.6	2576.07	2770.36	2862.62	2272.98	2309.83	2620.51	-0.181918	0.046486	0.5618	Plaa	4	94567514	94603244	-	6441	protein_coding	phospholipase A2, activating protein [Source:MGI Symbol;Acc:MGI:104810]	-	2867	2582	2050	2885	2577	2148	2678	2892	2342	2263	2229	1885	16.349	14.6602	15.1076	14.5477	14.8723	14.2161	16.5829	15.7481	17.0491	18.2121	18.8711
ENSMUSG00000034343	1621.92	1335.44	1590.3	1575.27	1468.06	1540.42	1507.36	1335.87	1662.01	1598.8	1690.09	1830.44	1496.83	1695.34	-0.179856	0.0477807	0.567388	Ube2f	1	91250304	91290337	+	8842	protein_coding	ubiquitin-conjugating enzyme E2F (putative) [Source:MGI Symbol;Acc:MGI:1915171]	-	1875	1555	1431	2085	1673	1541	1603	1612	1511	1306	1316	1518	7.78874	6.43158	7.68219	7.65876	7.03335	7.42936	7.23081	6.39437	8.01273	7.65636	8.11609
ENSMUSG00000005823	1955.82	1930.59	2101.51	1872.94	2054.22	1835.31	2020.78	1862.92	2291.18	2217.02	2101.05	2055.93	1954.26	2166.3	-0.149055	0.0452593	0.554253	Gpr108	17	57234635	57248446	-	2862	protein_coding	G protein-coupled receptor 108 [Source:MGI Symbol;Acc:MGI:1925558]	-	2261	2248	1891	2479	2341	1836	2149	2248	2083	1811	1636	1705	29.0166	28.7253	31.363	28.1326	30.4052	27.3465	29.9482	27.5493	34.1261	32.8004	31.1713
[truncated: 1 more columns]
