# Supplementary material for: Role of Myeloid Cell-Specific TLR9 in Mitochondrial DNA-Induced Lung Inflammation in Mice
Source: Int J Mol Sci. 2023 Jan 4;24(2):939. doi: 10.3390/ijms24020939 (PMC9864555; doi:10.3390/ijms24020939)
Supplement: Supplementary file 1 [file ijms-24-00939-s001.zip › Wild-type PA vs wild-type BSA_deg_up copy.xls]

## Sheet: Neg_PAvsNeg_BSA_deg_up copy
gene_id	NegPA_1	NegPA_2	NegPA_3	NegPA_4	NegPA_5	NegPA_6	NegPA_7	NegPA_8	NegBSA_8	NegBSA_9	NegBSA_10	NegBSA_11	Neg_PA	Neg_BSA	log2FoldChange	pvalue	padj	gene_name	gene_chr	gene_start	gene_end	gene_strand	gene_length	gene_biotype	gene_description	tf_family	NegPA_1_count	NegPA_2_count	NegPA_3_count	NegPA_4_count	NegPA_5_count	NegPA_6_count	NegPA_7_count	NegPA_8_count	NegBSA_8_count	NegBSA_9_count	NegBSA_10_count	NegBSA_11_count	NegPA_1_fpkm	NegPA_2_fpkm	NegPA_3_fpkm	NegPA_4_fpkm	NegPA_5_fpkm	NegPA_6_fpkm	NegPA_7_fpkm	NegPA_8_fpkm	NegBSA_8_fpkm	NegBSA_9_fpkm	NegBSA_10_fpkm
ENSMUSG00000022887	197.226	39.5049	93.3509	117.862	7.89749	0	1.88067	6.62961	0	0	0	0	58.0439	0	8	5.37e-07	0.00141117	Masp1	16	23449417	23520815	-	9833	protein_coding	mannan-binding lectin serine peptidase 1 [Source:MGI Symbol;Acc:MGI:88492]	-	228	46	84	156	9	0	2	8	0	0	0	0	0.851658	0.171084	0.405498	0.515278	0.034023	0	0.00811237	0.0285356	0	0	0
ENSMUSG00000061311	0	1415.31	108.909	142.038	0	91.9655	17.8664	0	0	0	0	0	222.011	0	7.8	0.00185752	0.142909	Rag1	2	101638282	101649501	-	6608	protein_coding	recombination activating gene 1 [Source:MGI Symbol;Acc:MGI:97848]	-	0	1648	98	188	0	92	19	0	0	0	0	0	0	9.12064	0.703966	0.92404	0	0.593495	0.11468	0	0	0	0
ENSMUSG00000057123	53.6315	11.1644	118.911	191.148	0	0	1.88067	17.4027	0	0	0	1.20583	49.2673	0.301456	7.1	3.9e-05	0.0205028	Gja5	3	96904693	97077416	+	5746	protein_coding	gap junction protein, alpha 5 [Source:MGI Symbol;Acc:MGI:95716]	-	62	13	107	253	0	0	2	21	0	0	0	1	0.396317	0.08274	0.883922	1.43007	0	0	0.0138825	0.128185	0	0	0
ENSMUSG00000109341	98.6128	29.1993	15.5585	6.04419	23.6925	9.99625	0.940335	9.94442	0	0	0	0	24.2485	0	6.8	2.74e-06	0.00387864	Gm30873	7	84338095	84347869	+	1222	antisense	predicted gene, 30873 [Source:MGI Symbol;Acc:MGI:5590032]	-	114	34	14	8	27	10	1	12	0	0	0	0	3.42649	1.01753	0.543817	0.212629	0.821314	0.348842	0.0326387	0.344424	0	0	0
ENSMUSG00000024027	63.1468	38.6461	54.4547	12.0884	9.65248	0	2.821	7.45831	0	0	0	0	23.5335	0	6.7	1.29e-05	0.0118541	Glp1r	17	30901867	30936510	+	1480	protein_coding	glucagon-like peptide 1 receptor [Source:MGI Symbol;Acc:MGI:99571]	-	73	45	49	16	11	0	3	9	0	0	0	0	1.81166	1.11196	1.57156	0.351125	0.276279	0	0.0808469	0.213287	0	0	0
ENSMUSG00000025165	28.5458	18.0348	58.9	52.1311	0	8.99663	2.821	6.62961	0	0	0	0	22.0074	0	6.6	1.69e-05	0.013525	Sectm1a	11	121067407	121081220	-	1692	protein_coding	secreted and transmembrane 1A [Source:MGI Symbol;Acc:MGI:2384805]	-	33	21	53	69	0	9	3	8	0	0	0	0	0.716357	0.453897	1.48686	1.3245	0	0.226747	0.0707171	0.165834	0	0	0
ENSMUSG00000102882	16.4355	12.0232	32.2283	37.7762	10.53	55.979	2.821	2.4861	0	0	0	0	21.2849	0	6.6	1.89e-06	0.00290639	Gm2065	9	83114108	83116864	+	2757	TEC	predicted gene 2065 [Source:MGI Symbol;Acc:MGI:3780232]	-	19	14	29	50	12	56	3	3	0	0	0	0	0.253124	0.185707	0.499295	0.589028	0.161793	0.865866	0.0433999	0.0381652	0	0	0
ENSMUSG00000032291	56.2266	49.8105	47.7868	0	0	0	0	7.45831	0	0	0	0	20.1603	0	6.5	0.0304423	0.48055	Crabp1	9	54764748	54773110	+	802	protein_coding	cellular retinoic acid binding protein I [Source:MGI Symbol;Acc:MGI:88490]	-	65	58	43	0	0	0	0	9	0	0	0	0	2.97684	2.64479	2.54501	0	0	0	0	0.393597	0	0	0
ENSMUSG00000050854	27.6808	24.0465	11.1132	22.6657	9.65248	23.991	13.1647	25.6897	0	0	0	0	19.7505	0	6.5	3.09e-08	0.00028395	Tmem125	4	118540941	118544044	-	2339	protein_coding	transmembrane protein 125 [Source:MGI Symbol;Acc:MGI:1923409]	-	32	28	10	30	11	24	14	31	0	0	0	0	0.5025	0.43779	0.202939	0.416576	0.174815	0.437402	0.238727	0.464852	0	0	0
ENSMUSG00000042429	33.736	42.0813	11.1132	41.5538	6.14249	0	2.821	15.7453	0	0	0	0	19.1491	0	6.4	2.21e-05	0.014047	Adora1	1	134199223	134235431	-	5785	protein_coding	adenosine A1 receptor [Source:MGI Symbol;Acc:MGI:99401]	-	39	49	10	55	7	0	3	19	0	0	0	0	0.247615	0.309764	0.0820526	0.308789	0.0449791	0	0.0206834	0.115195	0	0	0
ENSMUSG00000094910	26.8158	26.6229	62.234	76.3079	7.89749	16.9936	9.40335	21.5462	0	0	0	1.20583	30.9776	0.301456	6.4	3.12e-07	0.0013879	D430019H16Rik	12	105453856	105493095	+	5786	protein_coding	RIKEN cDNA D430019H16 gene [Source:MGI Symbol;Acc:MGI:2443127]	-	31	31	56	101	9	17	10	26	0	0	0	1	0.196788	0.195939	0.459415	0.566951	0.0578203	0.125248	0.0689327	0.157608	0	0	0
ENSMUSG00000062694	16.4355	44.6577	1.11132	43.0649	16.6725	0	0	15.7453	0	0	0	0	17.2109	0	6.3	0.000357638	0.0639096	Cav3	6	112459505	112472872	+	1157	protein_coding	caveolin 3 [Source:MGI Symbol;Acc:MGI:107570]	-	19	52	1	57	19	0	0	19	0	0	0	0	0.603165	1.64364	0.0410263	1.60009	0.610431	0	0	0.575975	0	0	0
ENSMUSG00000056494	13.8404	7.72922	22.2264	58.9309	4.38749	0	0	24.861	0	0	0	0	16.4969	0	6.2	0.000308064	0.0609811	Cngb3	4	19280850	19510623	+	4708	protein_coding	cyclic nucleotide gated channel beta 3 [Source:MGI Symbol;Acc:MGI:1353562]	-	16	9	20	78	5	0	0	30	0	0	0	0	0.124824	0.0699108	0.201646	0.538098	0.0394775	0	0	0.223495	0	0	0
ENSMUSG00000034607	24.2207	19.7525	54.4547	12.0884	11.4075	0	0	6.62961	0	0	0	0	16.0692	0	6.2	0.000262695	0.0578368	Pof1b	X	112638431	112698651	-	3886	protein_coding	premature ovarian failure 1B [Source:MGI Symbol;Acc:MGI:1916943]	-	28	23	49	16	13	0	0	8	0	0	0	0	0.26465	0.216453	0.598534	0.133727	0.124353	0	0	0.0722055	0	0	0
ENSMUSG00000073565	27.6808	33.4933	10.0019	38.5317	7.01999	0	8.46301	0	0	0	0	0	15.6488	0	6.1	0.000304827	0.0609811	Prr16	18	51117898	51304641	+	2224	protein_coding	proline rich 16 [Source:MGI Symbol;Acc:MGI:1918623]	-	32	39	9	51	8	0	9	0	0	0	0	0	0.528483	0.64131	0.192089	0.744798	0.133712	0	0.161403	0	0	0	0
ENSMUSG00000086503	9369.95	12027.5	15145.1	4283.06	716.039	320.88	78.9881	0	223.288	59.9857	10.2741	3.61748	5242.69	74.2914	6.1	0.000102498	0.0355824	Xist	X	103460366	103483254	-	17946	lincRNA	inactive X specific transcripts [Source:MGI Symbol;Acc:MGI:98974]	-	10832	14005	13628	5669	816	321	84	0	203	49	8	3	22.1696	28.54	36.0463	10.2599	1.6902	0.762495	0.186688	0	0.53039	0.141533	0.0243088
ENSMUSG00000086591	27.6808	7.72922	31.117	47.598	5.26499	0	0	4.14351	0	0	0	0	15.4417	0	6.1	0.000470203	0.0739705	Dnah2os	11	69448548	69453676	+	859	antisense	dynein, axonemal, heavy chain 2, opposite strand [Source:MGI Symbol;Acc:MGI:1924973]	-	32	9	28	63	6	0	0	5	0	0	0	0	1.36827	0.383166	1.54725	2.38205	0.259642	0	0	0.204155	0	0	0
ENSMUSG00000075420	13.8404	17.176	8.89056	43.0649	3.50999	22.9914	7.52268	0	0	0	0	0	14.6245	0	6	6.48e-05	0.0290914	Smim6	11	115912017	115913920	+	978	protein_coding	small integral membrane protein 6 [Source:MGI Symbol;Acc:MGI:1915778]	-	16	20	8	57	4	23	8	0	0	0	0	0	0.600893	0.747875	0.388282	1.89295	0.152033	1.00251	0.326253	0	0	0	0
ENSMUSG00000026304	19.0305	13.7408	8.89056	0	9.65248	59.9775	0	4.97221	0	0	0	0	14.533	0	6	0.000583762	0.0839432	Rab17	1	90958133	90969661	-	1992	protein_coding	RAB17, member RAS oncogene family [Source:MGI Symbol;Acc:MGI:104640]	-	22	16	8	0	11	60	0	6	0	0	0	0	0.405648	0.293744	0.190632	0	0.205267	1.28399	0	0.105644	0	0	0
ENSMUSG00000071719	28.5458	29.1993	35.5623	22.6657	0	0	0	0	0	0	0	0	14.4966	0	6	0.00645131	0.250512	Tmem28	X	99821021	99848790	+	3909	protein_coding	transmembrane protein 28 [Source:MGI Symbol;Acc:MGI:3648377]	-	33	34	32	30	0	0	0	0	0	0	0	0	0.310073	0.318091	0.38858	0.249263	0	0	0	0	0	0	0
ENSMUSG00000026420	46.7113	34.3521	14.4472	11.3329	0	2.99888	3.76134	0	0	0	0	0	14.2005	0	6	0.000805099	0.0974073	Il24	1	130882074	130887454	-	1386	protein_coding	interleukin 24 [Source:MGI Symbol;Acc:MGI:2135548]	-	54	40	13	15	0	3	4	0	0	0	0	0	1.43102	1.05544	0.445221	0.351505	0	0.0922693	0.115107	0	0	0	0
ENSMUSG00000076752	16.4355	22.3289	23.3377	12.0884	0	17.9933	12.2244	9.11572	0	0	0	0	14.1905	0	6	1.9e-05	0.013525	Tcrg-C2	13	19304649	19307551	-	914	TR_C_gene	T-cell receptor gamma, constant 2 [Source:MGI Symbol;Acc:MGI:98626]	-	19	26	21	16	0	18	13	11	0	0	0	0	0.763526	1.04032	1.09061	0.568561	0	0.83951	0.567285	0.422114	0	0	0
ENSMUSG00000010538	15.5704	6.87042	28.8943	11.3329	12.285	21.9918	7.52268	9.11572	0	0	0	0	14.1979	0	6	1.24e-06	0.00207496	Tsacc	3	88282757	88296999	-	1112	protein_coding	TSSK6 activating co-chaperone [Source:MGI Symbol;Acc:MGI:1924177]	-	18	8	26	15	14	22	8	11	0	0	0	0	0.594544	0.263101	1.10985	0.438116	0.467993	0.843368	0.286939	0.346953	0	0	0
ENSMUSG00000024173	0.865025	39.5049	14.4472	33.243	6.14249	0	6.58234	9.11572	0	0	0	0	13.7376	0	6	0.000215977	0.0513792	Tpsab1	17	25343245	25345562	-	2094	protein_coding	tryptase alpha/beta 1 [Source:MGI Symbol;Acc:MGI:96943]	-	1	46	13	44	7	0	7	11	0	0	0	0	0.0175404	0.803377	0.294688	0.682463	0.124262	0	0.133329	0.184247	0	0	0
ENSMUSG00000034310	6.9202	8.58802	65.5679	12.0884	0	0	0.940335	15.7453	0	0	0	0	13.7313	0	6	0.00127632	0.11805	Tmem132d	5	127781630	128433077	-	6481	protein_coding	transmembrane protein 132D [Source:MGI Symbol;Acc:MGI:3044963]	-	8	10	59	16	0	0	1	19	0	0	0	0	0.0453382	0.0564282	0.432121	0.0801827	0	0	0.00615406	0.102824	0	0	0
ENSMUSG00000107546	11.2453	13.7408	11.1132	0	24.57	34.9869	6.58234	7.45831	0	0	0	0	13.7121	0	6	5.72e-05	0.0269999	Gm20560	6	73012043	73020360	+	3513	antisense	predicted gene, 20560 [Source:MGI Symbol;Acc:MGI:5295667]	-	13	16	10	0	28	35	7	9	0	0	0	0	0.135919	0.166563	0.135119	0	0.296276	0.424707	0.0794737	0.0898561	0	0	0
ENSMUSG00000053093	55.3616	8.58802	16.6698	0	18.4275	0	0	9.94442	0	0	0	0	13.6239	0	5.9	0.00263599	0.1739	Myh7	14	54970684	54994626	-	8616	protein_coding	myosin, heavy polypeptide 7, cardiac muscle, beta [Source:MGI Symbol;Acc:MGI:2155600]	-	64	10	15	0	21	0	0	12	0	0	0	0	0.272829	0.0424456	0.0826383	0	0.0906004	0	0	0.0488494	0	0	0
ENSMUSG00000054013	19.8956	15.4584	11.1132	19.6436	0	0	15.9857	24.861	0	0	0	0	13.3697	0	5.9	0.000318203	0.0614011	Tmem179	12	112500189	112516747	-	2499	protein_coding	transmembrane protein 179 [Source:MGI Symbol;Acc:MGI:2144891]	-	23	18	10	26	0	0	17	30	0	0	0	0	0.338048	0.263417	0.189946	0.337917	0	0	0.271323	0.421055	0	0	0
ENSMUSG00000022057	43.2512	7.72922	22.2264	14.355	18.4275	0	0	0	0	0	0	0	13.2487	0	5.9	0.00251998	0.169896	Adamdec1	14	68563380	68582095	-	2442	protein_coding	ADAM-like, decysin 1 [Source:MGI Symbol;Acc:MGI:1917650]	-	50	9	20	19	21	0	0	0	0	0	0	0	0.752039	0.134783	0.388759	0.252703	0.319661	0	0	0	0	0	0
ENSMUSG00000006218	35.466	12.0232	14.4472	33.9986	6.14249	0	0.940335	0	0	0	0	0	12.8772	0	5.9	0.00123973	0.116421	Fam131c	4	141368220	141384175	+	1433	protein_coding	family with sequence similarity 131, member C [Source:MGI Symbol;Acc:MGI:2685539]	-	41	14	13	45	7	0	1	0	0	0	0	0	1.05088	0.357289	0.430619	1.01993	0.18158	0	0.0278328	0	0	0	0
ENSMUSG00000064390	16.4355	0	10.0019	15.1105	2.6325	26.9899	6.58234	24.0323	0	0	0	0	12.7231	0	5.8	0.000105029	0.0355824	Rnu73b	3	86140618	86140688	-	71	snoRNA	U73B small nuclear RNA [Source:MGI Symbol;Acc:MGI:1321387]	-	19	0	9	20	3	27	7	29	0	0	0	0	9.82905	0	6.017	9.14902	1.57065	16.2108	3.93227	14.3259	0	0	0
ENSMUSG00000040969	22.4906	29.1993	24.4491	24.1768	0	0	0	0	0	0	0	0	12.5395	0	5.8	0.00923683	0.298895	Arhgef38	3	133112278	133234949	-	8190	protein_coding	Rho guanine nucleotide exchange factor (GEF) 38 [Source:MGI Symbol;Acc:MGI:1924919]	-	26	34	22	32	0	0	0	0	0	0	0	0	0.116602	0.151821	0.127507	0.126902	0	0	0	0	0	0	0
ENSMUSG00000022768	18.1655	40.3637	27.783	0	0	0	6.58234	7.45831	0	0	0	0	12.5441	0	5.8	0.0034155	0.19645	Ccdc116	16	17139064	17147229	-	4501	protein_coding	coiled-coil domain containing 116 [Source:MGI Symbol;Acc:MGI:1924122]	-	21	47	25	0	0	0	7	9	0	0	0	0	0.171367	0.38188	0.263649	0	0	0	0.0620287	0.0701321	0	0	0
ENSMUSG00000087340	6.05517	17.176	33.3396	10.5773	6.14249	0	2.821	22.3749	0	0	0	0	12.3108	0	5.8	0.000151501	0.0435708	Gm15228	X	167164097	167171278	+	3440	lincRNA	predicted gene 15228 [Source:MGI Symbol;Acc:MGI:3705118]	-	7	20	30	14	7	0	3	27	0	0	0	0	0.0747405	0.212623	0.41396	0.132182	0.0756408	0	0.034783	0.275289	0	0	0
ENSMUSG00000030510	10.3803	13.7408	50.0094	15.866	0	0	7.52268	0	0	0	0	0	12.1899	0	5.8	0.00365435	0.200185	Cers3	7	66743504	66823691	+	3256	protein_coding	ceramide synthase 3 [Source:MGI Symbol;Acc:MGI:2681008]	Homeobox	12	16	45	21	0	0	8	0	0	0	0	0	0.135367	0.179711	0.65603	0.209478	0	0	0.0979962	0	0	0	0
ENSMUSG00000028778	10.3803	11.1644	25.5604	27.9544	4.38749	0	4.70167	10.7731	0	0	0	0	11.8652	0	5.7	0.000129383	0.0396539	Hcrtr1	4	130130217	130139359	-	2608	protein_coding	hypocretin (orexin) receptor 1 [Source:MGI Symbol;Acc:MGI:2385650]	-	12	13	23	37	5	0	5	13	0	0	0	0	0.169001	0.182295	0.418616	0.460784	0.0712654	0	0.0764656	0.174831	0	0	0
ENSMUSG00000087589	12.1103	5.15281	64.4566	0	8.77499	0	0	4.14351	0	0	0	0	11.8298	0	5.7	0.00558307	0.237672	D430040D24Rik	1	36557701	36565613	+	2830	processed_transcript	RIKEN cDNA D430040D24 gene [Source:MGI Symbol;Acc:MGI:2442526]	-	14	6	58	0	10	0	0	5	0	0	0	0	0.181701	0.0775359	0.972831	0	0.13135	0	0	0.0619679	0	0	0
ENSMUSG00000028039	38.0611	10.3056	0	0	12.285	15.994	9.40335	7.45831	0	0	0	0	11.6884	0	5.7	0.000820283	0.0974073	Efna3	3	89313899	89322965	-	2434	protein_coding	ephrin A3 [Source:MGI Symbol;Acc:MGI:106644]	-	44	12	0	0	14	16	10	9	0	0	0	0	0.66397	0.180301	0	0	0.213808	0.28022	0.163864	0.12969	0	0	0
ENSMUSG00000018387	19.0305	5.15281	13.3358	4.53314	0	25.9903	15.0454	7.45831	0	0	0	0	11.3183	0	5.7	0.000149318	0.0435708	Shroom1	11	53457205	53467766	+	4600	protein_coding	shroom family member 1 [Source:MGI Symbol;Acc:MGI:1919024]	-	22	6	12	6	0	26	16	9	0	0	0	0	0.175663	0.0477014	0.123828	0.0423639	0	0.240943	0.138729	0.0686227	0	0	0
ENSMUSG00000020323	4.32512	7.72922	0	30.221	0	20.9921	7.52268	19.0601	0	0	0	0	11.2313	0	5.7	0.00103486	0.108099	Prss57	10	79781474	79790961	-	2843	protein_coding	protease, serine 57 [Source:MGI Symbol;Acc:MGI:1920356]	-	5	9	0	40	0	21	8	23	0	0	0	0	0.0645965	0.115772	0	0.456968	0	0.314878	0.112232	0.283749	0	0	0
ENSMUSG00000104927	16.4355	7.72922	0	30.221	7.01999	17.9933	1.88067	8.28701	0	0	0	0	11.1958	0	5.7	0.000220524	0.0513792	Gm43388	16	19212660	19236776	-	1225	lincRNA	predicted gene 43388 [Source:MGI Symbol;Acc:MGI:5663525]	-	19	9	0	40	8	18	2	10	0	0	0	0	0.569684	0.268686	0	1.06054	0.242756	0.626377	0.0651175	0.286317	0	0	0
ENSMUSG00000053153	7.78522	5.15281	37.7849	21.1547	1.755	14.9944	0	0	0	0	0	0	11.0784	0	5.6	0.00180455	0.141104	Spag16	1	69826970	70725132	+	6764	protein_coding	sperm associated antigen 16 [Source:MGI Symbol;Acc:MGI:1913972]	-	9	6	34	28	2	15	0	0	0	0	0	0	0.0488714	0.0324404	0.2386	0.134449	0.0109911	0.0945338	0	0	0	0	0
ENSMUSG00000106957	62.2818	28.3405	32.2283	0	8.77499	0	0	13.2592	0	1.2242	0	0	18.1106	0.30605	5.6	0.00230275	0.159803	Gm43085	5	90803261	90806392	+	3132	TEC	predicted gene 43085 [Source:MGI Symbol;Acc:MGI:5663222]	-	72	33	29	0	10	0	0	16	0	1	0	0	0.844359	0.385328	0.439513	0	0.118685	0	0	0.179177	0	0.0165504	0
ENSMUSG00000026831	20.7606	25.7641	0	55.1532	7.89749	9.99625	6.58234	16.574	0	0	0	1.20583	17.841	0.301456	5.6	8.86e-05	0.0332935	1700007K13Rik	2	28462001	28466332	-	965	protein_coding	RIKEN cDNA 1700007K13 gene [Source:MGI Symbol;Acc:MGI:1916577]	-	24	30	0	73	9	10	7	20	0	0	0	1	0.913482	1.13693	0	2.45696	0.346682	0.441745	0.289317	0.726919	0	0	0
ENSMUSG00000006522	13.8404	20.6113	0	18.1326	0	16.9936	2.821	14.0879	0	0	0	0	10.8108	0	5.6	0.0010302	0.108099	Itih3	14	30908572	30923760	-	3638	protein_coding	inter-alpha trypsin inhibitor, heavy chain 3 [Source:MGI Symbol;Acc:MGI:96620]	-	16	24	0	24	0	17	3	17	0	0	0	0	0.161538	0.241261	0	0.214265	0	0.199198	0.0328899	0.163896	0	0	0
ENSMUSG00000102692	11.2453	8.58802	25.5604	35.5096	5.26499	0	0	0	0	0	0	0	10.771	0	5.6	0.00516705	0.233596	Dchs2	3	83127948	83357209	+	10783	protein_coding	dachsous cadherin related 2 [Source:MGI Symbol;Acc:MGI:2685263]	-	13	10	23	47	6	0	0	0	0	0	0	0	0.0442813	0.0339155	0.101247	0.141567	0.0206837	0	0	0	0	0	0
ENSMUSG00000097756	6.05517	2.57641	34.4509	24.9323	9.65248	0	7.52268	0	0	0	0	0	10.6487	0	5.6	0.00179895	0.141104	A730056A06Rik	7	73314003	73375774	-	2776	antisense	RIKEN cDNA A730056A06 gene [Source:MGI Symbol;Acc:MGI:2442718]	-	7	3	31	33	11	0	8	0	0	0	0	0	0.0926179	0.0395221	0.530076	0.386098	0.147296	0	0.114941	0	0	0	0
ENSMUSG00000086006	7.78522	6.01162	0	46.0869	0	0	8.46301	15.7453	0	0	0	0	10.5115	0	5.6	0.00568803	0.237808	Gm13293	2	11339488	11344111	+	1615	lincRNA	predicted gene 13293 [Source:MGI Symbol;Acc:MGI:3649469]	-	9	7	0	61	0	0	9	19	0	0	0	0	0.204685	0.158512	0	1.22676	0	0	0.222266	0.412633	0	0	0
ENSMUSG00000065431	15.5704	8.58802	0	0	7.89749	26.9899	12.2244	12.4305	0	0	0	0	10.4626	0	5.6	0.00103953	0.108099	Mir186	3	157544279	157544349	+	71	miRNA	microRNA 186 [Source:MGI Symbol;Acc:MGI:2676850]	-	18	10	0	0	9	27	13	15	0	0	0	0	9.31173	5.15086	0	0	4.71195	16.2108	7.30279	7.40997	0	0	0
ENSMUSG00000054659	45.8463	14.5996	0	0	0.877499	10.9959	1.88067	9.11572	0	0	0	0	10.4145	0	5.6	0.00346548	0.19645	Pm20d2	4	33174230	33189737	-	1834	protein_coding	peptidase M20 domain containing 2 [Source:MGI Symbol;Acc:MGI:2685270]	-	53	17	0	0	1	11	2	11	0	0	0	0	1.06143	0.338991	0	0	0.0202683	0.255678	0.0434945	0.210367	0	0	0
ENSMUSG00000029522	25.0857	3.43521	6.66792	26.4433	11.4075	0	0	8.28701	0	0	0	0	10.1658	0	5.5	0.0016156	0.136407	Pla2g1b	5	115466262	115474722	+	713	protein_coding	phospholipase A2, group IB, pancreas [Source:MGI Symbol;Acc:MGI:101842]	-	29	4	6	35	13	0	0	10	0	0	0	0	1.49391	0.205167	0.399445	1.59434	0.677751	0	0	0.491919	0	0	0
ENSMUSG00000041596	6.9202	8.58802	20.0038	30.9765	0	14.9944	0	0	0	0	0	0	10.1854	0	5.5	0.00564288	0.237672	Nlrp5-ps	7	14530652	14622479	-	4335	transcribed_unprocessed_pseudogene	NLR family, pyrin domain containing 5, pseudogene [Source:MGI Symbol;Acc:MGI:5010941]	-	8	10	18	41	0	15	0	0	0	0	0	0	0.0677824	0.0843624	0.197097	0.307183	0	0.147503	0	0	0	0	0
ENSMUSG00000091472	21.6256	0	36.6736	21.1547	0	0	0.940335	0	0	0	0	0	10.0493	0	5.5	0.0214161	0.418761	Gm3739	14	7293648	7315049	-	2011	protein_coding	predicted gene 3739 [Source:MGI Symbol;Acc:MGI:3781914]	-	25	0	33	28	0	0	1	0	0	0	0	0	0.456609	0	0.778928	0.452219	0	0	0.0198332	0	0	0	0
ENSMUSG00000051008	15.5704	0	16.6698	17.377	15.795	13.9948	0.940335	0	0	0	0	0	10.0434	0	5.5	0.00212568	0.152238	4930412M03Rik	11	60112219	60115230	-	1111	lincRNA	RIKEN cDNA 4930412M03 gene [Source:MGI Symbol;Acc:MGI:2443570]	-	18	0	15	23	18	14	1	0	0	0	0	0	0.595079	0	0.640874	0.672383	0.602247	0.537172	0.0358996	0	0	0	0
ENSMUSG00000086506	15.5704	8.58802	0	0	32.4674	0	12.2244	10.7731	0	0	0	0	9.95292	0	5.5	0.00556621	0.237672	Gm15911	13	55602182	55604783	-	809	antisense	predicted gene 15911 [Source:MGI Symbol;Acc:MGI:3802139]	-	18	10	0	0	37	0	13	13	0	0	0	0	0.817222	0.452053	0	0	1.70008	0	0.640912	0.563609	0	0	0
ENSMUSG00000020908	19.8956	0	0	26.4433	0	20.9921	4.70167	7.45831	0	0	0	0	9.93638	0	5.5	0.00610621	0.245638	Myh3	11	67078300	67102291	+	6057	protein_coding	myosin, heavy polypeptide 3, skeletal muscle, embryonic [Source:MGI Symbol;Acc:MGI:1339709]	-	23	0	0	35	0	21	5	9	0	0	0	0	0.139472	0	0	0.187678	0	0.147795	0.0329243	0.0521157	0	0	0
ENSMUSG00000073293	14.7054	4.29401	24.4491	0	0	32.9876	2.821	0	0	0	0	0	9.90714	0	5.5	0.00815892	0.284952	Nudt10	X	6168696	6173015	-	1775	protein_coding	nudix (nucleoside diphosphate linked moiety X)-type motif 10 [Source:MGI Symbol;Acc:MGI:2147931]	-	17	5	22	0	0	33	3	0	0	0	0	0	0.351776	0.103017	0.588329	0	0	0.792529	0.0674104	0	0	0	0
ENSMUSG00000044052	25.9507	0	10.0019	13.5994	7.01999	13.9948	0.940335	7.45831	0	0	0	0	9.87068	0	5.5	0.000525689	0.0794597	Ccr10	11	101172997	101175443	-	1726	protein_coding	chemokine (C-C motif) receptor 10 [Source:MGI Symbol;Acc:MGI:1096320]	-	30	0	9	18	8	14	1	9	0	0	0	0	0.638406	0	0.247513	0.338715	0.172292	0.345769	0.023108	0.182888	0	0	0
ENSMUSG00000032128	9.51527	7.72922	13.3358	0	0	44.9831	2.821	0	0	0	0	0	9.79806	0	5.5	0.00852041	0.289883	Robo3	9	37415669	37433246	-	6848	protein_coding	roundabout guidance receptor 3 [Source:MGI Symbol;Acc:MGI:1343102]	-	11	9	12	0	0	45	3	0	0	0	0	0	0.0589991	0.0480636	0.0831789	0	0	0.280123	0.0174728	0	0	0	0
ENSMUSG00000020182	12.9754	16.3172	8.89056	25.6878	0	11.9955	1.88067	0	0	0	0	0	9.71839	0	5.5	0.002093	0.151249	Ddc	11	11814101	11898144	-	4461	protein_coding	dopa decarboxylase [Source:MGI Symbol;Acc:MGI:94876]	-	15	19	8	34	0	12	2	0	0	0	0	0	0.123502	0.155761	0.0851243	0.247542	0	0.11467	0.0178814	0	0	0	0
ENSMUSG00000015437	15.5704	17.176	388.962	502.423	56.1599	0	6.58234	22.3749	0	0	11.5583	0	126.156	2.88959	5.5	0.00307086	0.18716	Gzmb	14	56258838	56262260	-	1436	protein_coding	granzyme B [Source:MGI Symbol;Acc:MGI:109267]	-	18	20	350	665	64	0	7	27	0	0	9	0	0.460399	0.509347	11.5694	15.0408	1.65669	0	0.194423	0.659466	0	0	0.341766
ENSMUSG00000093587	25.9507	17.176	11.1132	22.6657	0	0	0	0	0	0	0	0	9.61321	0	5.4	0.0177605	0.383732	Gm20554	13	72626213	72628564	-	2352	lincRNA	predicted gene, 20554 [Source:MGI Symbol;Acc:MGI:5295661]	-	30	20	10	30	0	0	0	0	0	0	0	0	0.46849	0.310979	0.201817	0.414273	0	0	0	0	0	0	0
ENSMUSG00000011305	7.78522	0	12.2245	17.377	0	33.9873	5.64201	0	0	0	0	0	9.62701	0	5.4	0.00715806	0.262977	Plin5	17	56111601	56117596	-	2087	protein_coding	perilipin 5 [Source:MGI Symbol;Acc:MGI:1914218]	-	9	0	11	23	0	34	6	0	0	0	0	0	0.158393	0	0.250188	0.357938	0	0.694474	0.114665	0	0	0	0
ENSMUSG00000021373	17.3005	6.87042	12.2245	21.9102	6.14249	0	12.2244	0	0	0	0	0	9.58406	0	5.4	0.00150591	0.129522	Cap2	13	46501848	46650281	+	4159	protein_coding	CAP, adenylate cyclase-associated protein, 2 (yeast) [Source:MGI Symbol;Acc:MGI:1914502]	-	20	8	11	29	7	0	13	0	0	0	0	0	0.176627	0.0703459	0.125545	0.226471	0.0625642	0	0.124669	0	0	0	0
ENSMUSG00000114399	19.0305	0	0	12.0884	0	35.9865	3.76134	5.80091	0	0	0	0	9.58346	0	5.4	0.00763419	0.275519	Gm47994	13	38514096	38514875	+	780	processed_pseudogene	predicted gene, 47994 [Source:MGI Symbol;Acc:MGI:6097290]	-	22	0	0	16	0	36	4	7	0	0	0	0	1.03596	0	0	0.666236	0	1.96747	0.204536	0.314765	0	0	0
ENSMUSG00000051041	9.51527	8.58802	0	21.1547	12.285	19.9925	4.70167	0	0	0	0	0	9.52964	0	5.4	0.00156518	0.133994	Olfml1	7	107567446	107591094	+	1685	protein_coding	olfactomedin-like 1 [Source:MGI Symbol;Acc:MGI:2679264]	-	11	10	0	28	14	20	5	0	0	0	0	0	0.239778	0.217039	0	0.539711	0.308848	0.505975	0.118352	0	0	0	0
ENSMUSG00000101862	11.2453	6.01162	21.1151	37.7762	0	0	0	0	0	0	0	0	9.51853	0	5.4	0.0198088	0.403364	Gm8918	12	104228917	104230003	-	1087	processed_pseudogene	predicted gene 8918 [Source:MGI Symbol;Acc:MGI:3643558]	-	13	7	19	50	0	0	0	0	0	0	0	0	0.439268	0.235508	0.829697	1.49398	0	0	0	0	0	0	0
ENSMUSG00000068011	4.32512	0	14.4472	24.1768	7.89749	13.9948	5.64201	4.97221	0	0	0	0	9.43194	0	5.4	0.000383941	0.0664252	Mkrn2os	6	115583544	115592576	-	2542	protein_coding	makorin, ring finger protein 2, opposite strand [Source:MGI Symbol;Acc:MGI:1917541]	-	5	0	13	32	9	14	6	6	0	0	0	0	0.0722455	0	0.242752	0.408863	0.131608	0.234775	0.0941411	0.0827864	0	0	0
ENSMUSG00000073408	20.7606	18.8936	27.783	0	0	0	0	7.45831	0	0	0	0	9.36195	0	5.4	0.0196159	0.400927	Mucl3	17	35635752	35643695	-	2611	protein_coding	mucin like 3 [Source:MGI Symbol;Acc:MGI:2685476]	-	24	22	25	0	0	0	0	9	0	0	0	0	0.337614	0.308144	0.454495	0	0	0	0	0.120898	0	0	0
ENSMUSG00000112144	2.59507	15.4584	0	0	8.77499	14.9944	12.2244	20.7175	0	0	0	0	9.3456	0	5.4	0.00195221	0.146341	Gm47861	6	129238276	129248328	+	699	lincRNA	predicted gene, 47861 [Source:MGI Symbol;Acc:MGI:6097076]	-	3	18	0	0	10	15	13	25	0	0	0	0	0.157638	0.941745	0	0	0.531789	0.914773	0.741771	1.25443	0	0	0
ENSMUSG00000092470	9.51527	9.44682	14.4472	0	3.50999	12.9951	7.52268	17.4027	0	0	0	0	9.35497	0	5.4	0.000296137	0.0609811	Gm20518	16	17835277	17891671	-	3811	protein_coding	predicted gene 20518 [Source:MGI Symbol;Acc:MGI:5141983]	-	11	11	13	0	4	13	8	21	0	0	0	0	0.106016	0.105558	0.16192	0	0.0390155	0.145413	0.0837249	0.19327	0	0	0
ENSMUSG00000116639	15.5704	0	14.4472	10.5773	0	24.9906	0.940335	7.45831	0	0	0	0	9.24803	0	5.4	0.00306719	0.18716	AC129574.2	16	35866179	35867951	-	1773	TEC	TEC	-	18	0	13	14	0	25	1	9	0	0	0	0	0.372889	0	0.348041	0.256462	0	0.601078	0.0224955	0.17804	0	0	0
ENSMUSG00000071531	0	2.57641	15.5585	21.1547	6.14249	20.9921	7.52268	0	0	0	0	0	9.24336	0	5.4	0.00248731	0.169058	Gprin2	14	34185688	34201653	-	10516	protein_coding	G protein regulated inducer of neurite outgrowth 2 [Source:MGI Symbol;Acc:MGI:2444560]	-	0	3	14	28	7	21	8	0	0	0	0	0	0	0.010433	0.0631936	0.086479	0.0247437	0.0851271	0.0303419	0	0	0	0
ENSMUSG00000032530	0	7.72922	34.4509	10.5773	7.01999	0	14.105	0	0	0	0	0	9.23531	0	5.4	0.00768623	0.276314	Lyzl4	9	121577843	121642096	-	1402	protein_coding	lysozyme-like 4 [Source:MGI Symbol;Acc:MGI:1916282]	-	0	9	31	14	8	0	15	0	0	0	0	0	0	0.234765	1.04957	0.324327	0.212109	0	0.426724	0	0	0	0
ENSMUSG00000036192	3.4601	0	8.89056	36.2651	2.6325	7.997	14.105	0	0	0	0	0	9.16879	0	5.4	0.00333322	0.19415	Rorb	19	18930605	19111196	-	11076	protein_coding	RAR-related orphan receptor beta [Source:MGI Symbol;Acc:MGI:1343464]	THR-like	4	0	8	48	3	8	15	0	0	0	0	0	0.0132646	0	0.0342849	0.140754	0.0100683	0.0307898	0.0540147	0	0	0	0
ENSMUSG00000109517	0	10.3056	8.89056	29.4654	7.89749	0	6.58234	9.94442	0	0	0	0	9.13573	0	5.4	0.00195588	0.146341	Gm44763	7	118967668	118969686	-	2019	antisense	predicted gene 44763 [Source:MGI Symbol;Acc:MGI:5753339]	-	0	12	8	39	9	0	7	12	0	0	0	0	0	0.217362	0.188083	0.627381	0.1657	0	0.138282	0.208463	0	0	0
ENSMUSG00000116079	8.65025	0	0	12.0884	33.3449	0	0	19.0601	0	0	0	0	9.14296	0	5.4	0.0199995	0.405051	Gm36245	15	77599258	77602854	+	520	protein_coding	predicted gene, 36245 [Source:MGI Symbol;Acc:MGI:5595404]	-	10	0	0	16	38	0	0	23	0	0	0	0	0.706338	0	0	0.999355	2.71642	0	0	1.55134	0	0	0
ENSMUSG00000089129	0	0	22.2264	0	16.6725	20.9921	12.2244	0	0	0	0	0	9.01442	0	5.3	0.0212812	0.417766	Gm26407	18	12961499	12961805	+	307	misc_RNA	predicted gene, 26407 [Source:MGI Symbol;Acc:MGI:5456184]	-	0	0	20	0	19	21	13	0	0	0	0	0	0	0	3.09234	0	2.30055	2.91595	1.68892	0	0	0	0
ENSMUSG00000021364	1.73005	12.0232	2.22264	9.82181	0	12.9951	17.8664	14.9166	0	0	0	0	8.94698	0	5.3	0.000721752	0.0935533	Elovl2	13	41182381	41220405	-	3966	protein_coding	elongation of very long chain fatty acids (FEN1/Elo2, SUR4/Elo3, yeast)-like 2 [Source:MGI Symbol;Acc:MGI:1858960]	-	2	14	2	13	0	13	19	18	0	0	0	0	0.0185222	0.129096	0.0239372	0.106462	0	0.13973	0.191075	0.159185	0	0	0
ENSMUSG00000067599	0	7.72922	80.0151	15.866	9.65248	0	0.940335	4.14351	1.09994	0	0	0	14.7933	0.274986	5.3	0.00319492	0.189696	Klra7	6	130218605	130233322	-	1265	protein_coding	killer cell lectin-like receptor, subfamily A, member 7 [Source:MGI Symbol;Acc:MGI:101901]	-	0	9	72	21	11	0	1	5	1	0	0	0	0	0.26019	2.7017	0.539177	0.323235	0	0.0315292	0.138632	0.037066	0	0
ENSMUSG00000027867	0	10.3056	0	12.0884	7.89749	21.9918	0	18.2314	0	0	0	0	8.81433	0	5.3	0.00734838	0.268895	Spag17	3	99885406	100143322	+	8489	protein_coding	sperm associated antigen 17 [Source:MGI Symbol;Acc:MGI:1921612]	-	0	12	0	16	9	22	0	22	0	0	0	0	0	0.0516967	0	0.0612162	0.0394096	0.110475	0	0.090897	0	0	0
ENSMUSG00000068452	2.59507	15.4584	33.3396	0	9.65248	0	9.40335	0	0	0	0	0	8.80612	0	5.3	0.0101091	0.302835	Duox2	2	122279247	122298165	-	6403	protein_coding	dual oxidase 2 [Source:MGI Symbol;Acc:MGI:3036280]	-	3	18	30	0	11	0	10	0	0	0	0	0	0.0172089	0.102808	0.222399	0	0.0638595	0	0.0622903	0	0	0	0
ENSMUSG00000002633	28.5458	2.57641	10.0019	11.3329	7.89749	8.99663	0	0	0	0	0	0	8.66888	0	5.3	0.00297141	0.184769	Shh	5	28456815	28467256	-	2847	protein_coding	sonic hedgehog [Source:MGI Symbol;Acc:MGI:98297]	-	33	3	9	15	9	9	0	0	0	0	0	0	0.425738	0.0385365	0.150055	0.171122	0.117509	0.134758	0	0	0	0	0
ENSMUSG00000094561	6.05517	33.4933	11.1132	12.8439	0	0	0	5.80091	0	0	0	0	8.66331	0	5.3	0.00925492	0.298895	Ighv1-22	12	114746273	114746706	-	351	IG_V_gene	immunoglobulin heavy variable 1-22 [Source:MGI Symbol;Acc:MGI:4439784]	-	7	39	10	17	0	0	0	7	0	0	0	0	0.732499	4.06346	1.35235	1.57306	0	0	0	0.699478	0	0	0
ENSMUSG00000022376	12.9754	24.9053	0	6.79971	0	16.9936	7.52268	0	0	0	0	0	8.64958	0	5.3	0.00838214	0.288117	Adcy8	15	64697084	64922296	-	8152	protein_coding	adenylate cyclase 8 [Source:MGI Symbol;Acc:MGI:1341110]	-	15	29	0	9	0	17	8	0	0	0	0	0	0.0675839	0.130098	0	0.0358576	0	0.0888964	0.0391408	0	0	0	0
ENSMUSG00000086401	12.9754	11.1644	0	0	10.53	21.9918	12.2244	0	0	0	0	0	8.61074	0	5.3	0.00803164	0.283744	Gm15559	5	110770949	110779260	+	2260	antisense	predicted gene 15559 [Source:MGI Symbol;Acc:MGI:3783008]	-	15	13	0	0	12	22	13	0	0	0	0	0	0.243781	0.210365	0	0	0.197374	0.414967	0.229424	0	0	0	0
ENSMUSG00000117286	0	2.57641	17.7811	23.4212	0	24.9906	0	0	0	0	0	0	8.59617	0	5.3	0.0260639	0.448904	Gm1043	5	37085370	37229547	+	13507	protein_coding	predicted 1043 [Source:NCBI gene;Acc:381634]	-	0	3	16	31	0	25	0	0	0	0	0	0	0	0.0081227	0.0562285	0.0745428	0	0.0789006	0	0	0	0	0
ENSMUSG00000092413	0	4.29401	0	16.6215	2.6325	18.9929	5.64201	19.0601	0	0	0	0	8.40538	0	5.3	0.00335166	0.194608	Olfr115	17	37608940	37627109	-	2599	protein_coding	olfactory receptor 115 [Source:MGI Symbol;Acc:MGI:2177498]	-	0	5	0	22	3	19	6	23	0	0	0	0	0	0.0703561	0	0.274928	0.0429073	0.311635	0.0920765	0.310388	0	0	0
ENSMUSG00000074912	19.0305	12.0232	0	30.9765	0	0	4.70167	0	0	0	0	0	8.34149	0	5.2	0.0257517	0.446783	Gm14207	2	119321187	119326194	-	1054	processed_transcript	predicted gene 14207 [Source:MGI Symbol;Acc:MGI:3649550]	-	22	14	0	41	0	0	5	0	0	0	0	0	0.766652	0.485764	0	1.26342	0	0	0.189205	0	0	0	0
ENSMUSG00000103753	0	21.4701	0	24.9323	0	13.9948	4.70167	1.6574	0	0	0	0	8.34452	0	5.2	0.0120471	0.329087	Gm6934	17	51832819	51834723	+	1905	TEC	predicted gene 6934 [Source:MGI Symbol;Acc:MGI:3648115]	-	0	25	0	33	0	14	5	2	0	0	0	0	0	0.479936	0	0.562629	0	0.31328	0.104684	0.0368229	0	0	0
ENSMUSG00000116961	2.59507	6.01162	0	45.3314	5.26499	0	2.821	4.14351	0	0	0	0	8.27095	0	5.2	0.00592167	0.243417	AC117662.4	16	36569145	36598497	-	1172	lincRNA	novel transcript	-	3	7	0	60	6	0	3	5	0	0	0	0	0.0940177	0.218428	0	1.66275	0.190301	0	0.102093	0.149632	0	0	0
ENSMUSG00000091618	15.5704	23.1877	0	11.3329	10.53	0	5.64201	0	0	0	0	0	8.28287	0	5.2	0.00905372	0.298109	H60c	10	3256208	3267771	-	2817	protein_coding	histocompatibility 60c [Source:MGI Symbol;Acc:MGI:3774845]	-	18	27	0	15	12	0	6	0	0	0	0	0	0.234694	0.350522	0	0.172945	0.158347	0	0.0849509	0	0	0	0
ENSMUSG00000037196	6.05517	7.72922	5.5566	30.9765	0	0	0.940335	14.9166	0	0	0	0	8.2718	0	5.2	0.00505954	0.233241	Pacrg	17	10403012	10840311	-	1572	protein_coding	PARK2 co-regulated [Source:MGI Symbol;Acc:MGI:1916560]	-	7	9	5	41	0	0	1	18	0	0	0	0	0.163554	0.209377	0.150978	0.847099	0	0	0.0253718	0.401609	0	0	0
ENSMUSG00000115856	8.65025	16.3172	11.1132	0	0.877499	19.9925	3.76134	5.80091	0	0	0	0	8.31412	0	5.2	0.00131096	0.118864	Gm18095	15	99880199	99881216	+	746	processed_pseudogene	predicted gene, 18095 [Source:MGI Symbol;Acc:MGI:5010280]	-	10	19	10	0	1	20	4	7	0	0	0	0	0.492354	0.931435	0.636293	0	0.0498285	1.14285	0.213858	0.329111	0	0	0
ENSMUSG00000040594	4.32512	5.15281	5.5566	34.7541	15.795	0	0	0	0	0	0	0	8.19795	0	5.2	0.0121751	0.331013	Ranbp17	11	33211795	33513746	-	8893	protein_coding	RAN binding protein 17 [Source:MGI Symbol;Acc:MGI:1929706]	-	5	6	5	46	18	0	0	0	0	0	0	0	0.0206508	0.0246741	0.0266881	0.168001	0.0752386	0	0	0	0	0	0
ENSMUSG00000052373	12.9754	6.87042	0	0	5.26499	26.9899	10.3437	3.31481	0	0	0	0	8.21989	0	5.2	0.00346942	0.19645	Mpp3	11	101999652	102028461	-	9385	protein_coding	membrane protein, palmitoylated 3 (MAGUK p55 subfamily member 3) [Source:MGI Symbol;Acc:MGI:1328354]	-	15	8	0	0	6	27	11	4	0	0	0	0	0.0587047	0.0311741	0	0	0.0237648	0.122639	0.0467479	0.0149489	0	0	0
ENSMUSG00000110266	5.19015	12.0232	0	15.866	0	0.999625	3.76134	27.3471	0	0	0	0	8.14844	0	5.2	0.00519254	0.23362	Gm32742	9	51130307	51165517	-	8516	protein_coding	predicted gene, 32742 [Source:MGI Symbol;Acc:MGI:5591901]	-	6	14	0	21	0	1	4	33	0	0	0	0	0.0258781	0.0601216	0	0.0800915	0	0.00500569	0.0187339	0.135913	0	0	0
ENSMUSG00000065593	3.4601	0	14.4472	10.5773	3.50999	12.9951	18.8067	0	0	0	0	0	7.97455	0	5.2	0.00377894	0.202672	Mir339	5	139369650	139369745	-	96	miRNA	microRNA 339 [Source:MGI Symbol;Acc:MGI:3619354]	-	4	0	13	14	4	13	20	0	0	0	0	0	1.5304	0	6.42788	4.73652	1.54884	5.7726	8.30926	0	0	0	0
ENSMUSG00000027792	9.51527	18.8936	24.4491	10.5773	0	0	0	0	0	0	0	0	7.92941	0	5.2	0.0275174	0.458413	Bche	3	73635808	73708415	-	6741	protein_coding	butyrylcholinesterase [Source:MGI Symbol;Acc:MGI:894278]	-	11	22	22	14	0	0	0	0	0	0	0	0	0.0599356	0.119354	0.154915	0.0674538	0	0	0	0	0	0	0
ENSMUSG00000076497	0	11.1644	6.66792	21.1547	0	23.991	0	0	0	0	0	0	7.87225	0	5.2	0.0289783	0.472431	Trbj2-7	6	41543810	41543856	+	47	TR_J_gene	T cell receptor beta joining 2-7 [Source:MGI Symbol;Acc:MGI:4439731]	-	0	13	6	28	0	24	0	0	0	0	0	0	0	10.1154	6.05967	19.3492	0	21.7677	0	0	0	0	0
ENSMUSG00000089982	0	8.58802	24.4491	8.31076	0	8.99663	2.821	9.94442	0	0	0	0	7.88874	0	5.2	0.00379594	0.202672	Gm7568	1	16253592	16267921	+	1003	antisense	predicted gene 7568 [Source:MGI Symbol;Acc:MGI:3649156]	-	0	10	22	11	0	9	3	12	0	0	0	0	0	0.364617	1.04116	0.356201	0	0.382508	0.119296	0.419627	0	0	0
ENSMUSG00000064907	0	0	23.3377	0	18.4275	12.9951	0	8.28701	0	0	0	0	7.88092	0	5.2	0.0286371	0.469364	Gm25405	7	104423274	104423380	+	107	snRNA	predicted gene, 25405 [Source:MGI Symbol;Acc:MGI:5455182]	-	0	0	21	0	21	13	0	10	0	0	0	0	0	0	9.31604	0	7.29545	5.17916	0	3.27793	0	0	0
ENSMUSG00000087451	4.32512	0	0	0	16.6725	29.9888	2.821	9.11572	0	0	0	0	7.86538	0	5.2	0.0137678	0.352561	Gm12970	4	130811617	130812326	-	581	antisense	predicted gene 12970 [Source:MGI Symbol;Acc:MGI:3650040]	-	5	0	0	0	19	30	3	11	0	0	0	0	0.316089	0	0	0	1.21561	2.20112	0.205944	0.664049	0	0	0
ENSMUSG00000032537	0.865025	0	8.89056	43.0649	7.01999	0	2.821	0	0	0	0	0	7.83268	0	5.1	0.0193045	0.397004	Ephb1	9	101922128	102354693	-	7002	protein_coding	Eph receptor B1 [Source:MGI Symbol;Acc:MGI:1096337]	-	1	0	8	57	8	0	3	0	0	0	0	0	0.00524559	0	0.054233	0.264397	0.0424702	0	0.0170885	0	0	0	0
ENSMUSG00000097787	9.51527	3.43521	0	14.355	8.77499	5.99775	1.88067	18.2314	0	0	0	0	7.77378	0	5.1	0.000994712	0.108099	2700046G09Rik	19	32389216	32391184	+	1641	lincRNA	RIKEN cDNA 2700046G09 gene [Source:MGI Symbol;Acc:MGI:1914438]	-	11	4	0	19	10	6	2	22	0	0	0	0	0.246207	0.0891434	0	0.376052	0.226521	0.155863	0.04861	0.470216	0	0	0
ENSMUSG00000103105	2.59507	31.7757	37.7849	57.4198	8.77499	0	11.284	16.574	1.09994	1.2242	0	0	20.7761	0.581035	5.1	0.000370079	0.0654969	Gm18752	1	173701385	173706407	+	917	transcribed_unprocessed_pseudogene	predicted gene, 18752 [Source:MGI Symbol;Acc:MGI:5010937]	-	3	37	34	76	10	0	12	20	1	1	0	0	0.120162	1.47561	1.75997	2.69183	0.405366	0	0.521934	0.764969	0.0511325	0.0565276	0
ENSMUSG00000032033	13.8404	5.15281	0	0	17.55	0	0.940335	24.0323	0	0	0	0	7.68948	0	5.1	0.0158425	0.373483	Barx2	9	31846044	31913462	-	1968	protein_coding	BarH-like homeobox 2 [Source:MGI Symbol;Acc:MGI:109617]	Homeobox	16	6	0	0	20	0	1	29	0	0	0	0	0.298615	0.111497	0	0	0.377765	0	0.0202665	0.51684	0	0	0
ENSMUSG00000055360	14.7054	2.57641	0	0	14.9175	17.9933	11.284	0	0	0	0	0	7.68457	0	5.1	0.0126776	0.337691	Prl2c5	13	13182715	13191923	+	1177	protein_coding	prolactin family 2, subfamily c, member 5 [Source:MGI Symbol;Acc:MGI:1858413]	-	17	3	0	0	17	18	12	0	0	0	0	0	0.530504	0.0932144	0	0	0.536895	0.651922	0.406639	0	0	0	0
ENSMUSG00000024598	2.59507	1.7176	18.8925	0	6.14249	21.9918	10.3437	0	0	0	0	0	7.71038	0	5.1	0.0060797	0.245401	Fbn2	18	58008623	58209926	-	10480	protein_coding	fibrillin 2 [Source:MGI Symbol;Acc:MGI:95490]	-	3	2	17	0	7	22	11	0	0	0	0	0	0.0105142	0.00697922	0.0769987	0	0.0248287	0.0894872	0.0418635	0	0	0	0
ENSMUSG00000113383	18.1655	9.44682	11.1132	0	13.1625	0	9.40335	0	0	0	0	0	7.66142	0	5.1	0.0112141	0.31609	Gm47267	12	103483442	103486681	+	715	lincRNA	predicted gene, 47267 [Source:MGI Symbol;Acc:MGI:6096103]	-	21	11	10	0	15	0	10	0	0	0	0	0	1.07877	0.562632	0.66388	0	0.779833	0	0.557825	0	0	0	0
ENSMUSG00000044352	1.73005	17.176	20.0038	9.82181	0	11.9955	0	0	0	0	0	0	7.5909	0	5.1	0.0142499	0.356363	Sowaha	11	53476573	53480274	-	3702	protein_coding	sosondowah ankyrin repeat domain family member A [Source:MGI Symbol;Acc:MGI:2687280]	-	2	20	18	13	0	12	0	0	0	0	0	0	0.0198431	0.197575	0.230798	0.114054	0	0.13818	0	0	0	0	0
ENSMUSG00000022993	19.0305	17.176	0	3.0221	0	10.9959	1.88067	8.28701	0	0	0	0	7.54903	0	5.1	0.00505916	0.233241	4930415O20Rik	15	98571004	98589580	+	558	protein_coding	RIKEN cDNA 4930415O20 gene [Source:MGI Symbol;Acc:MGI:1921113]	-	22	20	0	4	0	11	2	10	0	0	0	0	1.44812	1.31079	0	0.232825	0	0.840345	0.142955	0.628563	0	0	0
ENSMUSG00000094162	10.3803	8.58802	0	9.06629	21.06	0	0.940335	9.94442	0	0	0	0	7.49741	0	5.1	0.00505068	0.233241	Ccl19-ps3	4	42132559	42134171	+	324	unprocessed_pseudogene	chemokine (C-C motif) ligand 19, pseudogene 3 [Source:MGI Symbol;Acc:MGI:1891391]	-	12	10	0	12	24	0	1	12	0	0	0	0	1.36036	1.12874	0	1.20293	2.75349	0	0.1231	1.29903	0	0	0
ENSMUSG00000099061	0	8.58802	3.33396	42.3093	0	0	5.64201	0	0	0	0	0	7.48417	0	5.1	0.037225	0.514386	Gm28050	5	106500894	106574718	-	984	lincRNA	predicted gene, 28050 [Source:MGI Symbol;Acc:MGI:5547786]	-	0	10	3	56	0	0	6	0	0	0	0	0	0	0.371657	0.144718	1.8484	0	0	0.243198	0	0	0	0
ENSMUSG00000102863	0	7.72922	17.7811	17.377	6.14249	7.997	2.821	0	0	0	0	0	7.48099	0	5.1	0.00457966	0.222314	Gm37639	17	71366052	71368836	-	2785	TEC	predicted gene, 37639 [Source:MGI Symbol;Acc:MGI:5610867]	-	0	9	16	23	7	8	3	0	0	0	0	0	0	0.118183	0.272703	0.268229	0.0934307	0.122452	0.0429635	0	0	0	0
ENSMUSG00000104943	0	0	31.117	0	16.6725	0	3.76134	8.28701	0	0	0	0	7.47973	0	5.1	0.0347036	0.499493	Gm42868	3	100497429	100500125	+	2697	sense_intronic	predicted gene 42868 [Source:MGI Symbol;Acc:MGI:5663005]	-	0	0	28	0	19	0	4	10	0	0	0	0	0	0	0.492802	0	0.261872	0	0.0591538	0.130048	0	0	0
ENSMUSG00000106299	5.19015	3.43521	30.0057	6.04419	0	0	0	14.9166	0	0	0	0	7.44898	0	5.1	0.0150973	0.366669	Gm44339	1	173643511	173643594	-	84	miRNA	predicted gene, 44339 [Source:MGI Symbol;Acc:MGI:5690731]	-	6	4	27	8	0	0	0	18	0	0	0	0	2.62354	1.74148	15.2574	3.09324	0	0	0	7.51582	0	0	0
ENSMUSG00000053797	2.59507	3.43521	22.2264	30.9765	0	0	0	0	0	0	0	0	7.40415	0	5.1	0.0380569	0.518446	Krt16	11	100246091	100248902	-	1565	protein_coding	keratin 16 [Source:MGI Symbol;Acc:MGI:96690]	-	3	4	20	41	0	0	0	0	0	0	0	0	0.0704082	0.0934725	0.606613	0.850888	0	0	0	0	0	0	0
ENSMUSG00000117303	9.51527	0	38.8962	0	7.01999	0	0	3.31481	0	0	0	0	7.34329	0	5.1	0.0376863	0.518223	CT025652.2	17	28326953	28328521	-	1569	bidirectional_promoter_lncRNA	novel transcript	-	11	0	35	0	8	0	0	4	0	0	0	0	0.257505	0	1.05887	0	0.189532	0	0	0.0894171	0	0	0
ENSMUSG00000047911	17.3005	12.882	0	11.3329	9.65248	0	1.88067	4.97221	0	0	0	0	7.25259	0	5	0.00471009	0.224728	Npm2	14	70647302	70659244	-	1036	protein_coding	nucleophosmin/nucleoplasmin 2 [Source:MGI Symbol;Acc:MGI:1890811]	-	20	15	0	15	11	0	2	6	0	0	0	0	0.709066	0.529504	0	0.470256	0.394684	0	0.076997	0.20313	0	0	0
ENSMUSG00000089683	5.19015	19.7525	0	10.5773	0	12.9951	0	9.11572	0	0	0	0	7.20385	0	5	0.0130658	0.344111	4930570N18Rik	1	193203038	193226208	+	332	antisense	RIKEN cDNA 4930570N18 gene [Source:MGI Symbol;Acc:MGI:1925300]	-	6	23	0	14	0	13	0	11	0	0	0	0	0.663788	2.53354	0	1.3696	0	1.66919	0	1.16209	0	0	0
ENSMUSG00000042514	6.9202	0	0	6.04419	5.26499	26.9899	12.2244	0	0	0	0	0	7.18045	0	5	0.0150364	0.366084	Klhl14	18	21550377	21654718	-	4425	protein_coding	kelch-like 14 [Source:MGI Symbol;Acc:MGI:1921249]	-	8	0	0	8	6	27	13	0	0	0	0	0	0.0664038	0	0	0.0587191	0.0504028	0.260106	0.117175	0	0	0	0
ENSMUSG00000108950	11.2453	11.1644	15.5585	0	0	11.9955	7.52268	0	0	0	0	0	7.1858	0	5	0.0136336	0.351949	9130015G15Rik	7	49122334	49159819	-	2133	antisense	RIKEN cDNA 9130015G15 gene [Source:MGI Symbol;Acc:MGI:1921817]	-	13	13	14	0	0	12	8	0	0	0	0	0	0.223856	0.22289	0.311554	0	0	0.239822	0.14959	0	0	0	0
ENSMUSG00000112975	7.78522	15.4584	0	0	0	19.9925	4.70167	9.11572	0	0	0	0	7.13169	0	5	0.0144657	0.358836	Gm21297	12	24252056	24252181	-	126	processed_pseudogene	predicted gene, 21297 [Source:MGI Symbol;Acc:MGI:5434652]	-	9	18	0	0	0	20	5	11	0	0	0	0	2.62354	5.22444	0	0	0	6.76642	1.58272	3.062	0	0	0
ENSMUSG00000089513	0	15.4584	16.6698	0	0	21.9918	2.821	0	0	0	0	0	7.11763	0	5	0.0383139	0.518446	Gm24875	2	25031350	25031453	-	104	snRNA	predicted gene, 24875 [Source:MGI Symbol;Acc:MGI:5454652]	-	0	18	15	0	0	22	3	0	0	0	0	0	0	6.32961	6.84626	0	0	9.01755	1.15051	0	0	0	0
ENSMUSG00000021208	11.2453	28.3405	0	0	11.4075	0	5.64201	0	0	0	0	0	7.07941	0	5	0.036133	0.506439	Ifi27l2b	12	103450898	103457223	-	1093	protein_coding	interferon, alpha-inducible protein 27 like 2B [Source:MGI Symbol;Acc:MGI:1916390]	-	13	33	0	0	13	0	6	0	0	0	0	0	0.436857	1.10416	0	0	0.44212	0	0.218945	0	0	0	0
ENSMUSG00000097083	0	10.3056	0	15.1105	19.305	0	0.940335	10.7731	0	0	0	0	7.05432	0	5	0.017736	0.383732	D930019O06Rik	1	39650176	39657390	+	3663	antisense	RIKEN cDNA D930019O06 [Source:MGI Symbol;Acc:MGI:3043219]	-	0	12	0	20	22	0	1	13	0	0	0	0	0	0.119807	0	0.177336	0.223256	0	0.0108885	0.124477	0	0	0
ENSMUSG00000108145	4.32512	0	36.6736	0	0	0	2.821	11.6018	0	0	0	0	6.92769	0	5	0.0436386	0.544415	Gm38811	6	51694309	51711081	-	3478	lincRNA	predicted gene, 38811 [Source:MGI Symbol;Acc:MGI:5621696]	-	5	0	33	0	0	0	3	14	0	0	0	0	0.0528028	0	0.450381	0	0	0	0.0344029	0.141183	0	0	0
ENSMUSG00000117263	0	4.29401	0	9.82181	0	31.988	0	9.11572	0	0	0	0	6.90244	0	5	0.0391517	0.523711	AC132460.3	17	28001065	28002362	-	1298	antisense	novel transcript, antisense to Anks1	-	0	5	0	13	0	32	0	11	0	0	0	0	0	0.140875	0	0.325291	0	1.05093	0	0.297236	0	0	0
ENSMUSG00000097597	6.05517	0	6.66792	21.1547	0	0	11.284	9.94442	0	0	0	0	6.88827	0	5	0.0154606	0.369565	Gm26674	10	8884637	8886878	+	1446	antisense	predicted gene, 26674 [Source:MGI Symbol;Acc:MGI:5477168]	-	7	0	6	28	0	0	12	12	0	0	0	0	0.177806	0	0.19696	0.628916	0	0	0.330991	0.291069	0	0	0
ENSMUSG00000033520	3.4601	2.57641	28.8943	17.377	0	0	2.821	0	0	0	0	0	6.89111	0	5	0.0216597	0.419983	Idi2	13	8952863	8960945	+	2253	protein_coding	isopentenyl-diphosphate delta isomerase 2 [Source:MGI Symbol;Acc:MGI:2444315]	-	4	3	26	23	0	0	3	0	0	0	0	0	0.0652101	0.0486965	0.547782	0.331566	0	0	0.0531085	0	0	0	0
ENSMUSG00000043843	12.1103	0	26.6717	3.0221	10.53	0	2.821	0	0	0	0	0	6.89439	0	5	0.0191728	0.39651	Tmem145	7	25306106	25316195	+	2739	protein_coding	transmembrane protein 145 [Source:MGI Symbol;Acc:MGI:3607779]	-	14	0	24	4	12	0	3	0	0	0	0	0	0.187738	0	0.415925	0.0474319	0.162857	0	0.0436851	0	0	0	0
ENSMUSG00000031962	14.7054	6.01162	11.1132	21.1547	0	0	1.88067	0	0	0	0	0	6.8582	0	5	0.0184257	0.388836	Cdh15	8	122847966	122867397	+	3251	protein_coding	cadherin 15 [Source:MGI Symbol;Acc:MGI:106672]	-	17	7	10	28	0	0	2	0	0	0	0	0	0.192065	0.0787443	0.146009	0.279733	0	0	0.0245367	0	0	0	0
ENSMUSG00000114033	0	16.3172	0	0	7.89749	17.9933	1.88067	10.7731	0	0	0	0	6.85772	0	5	0.0178922	0.384329	Gm47705	12	25181768	25189630	+	613	lincRNA	predicted gene, 47705 [Source:MGI Symbol;Acc:MGI:6096822]	-	0	19	0	0	9	18	2	13	0	0	0	0	0	1.13353	0	0	0.545756	1.25173	0.130129	0.743817	0	0	0
ENSMUSG00000010601	10.3803	9.44682	26.6717	0	0	0	0.940335	7.45831	0	0	0	0	6.86218	0	5	0.0212344	0.417766	Apol7a	15	77388219	77399110	-	3029	protein_coding	apolipoprotein L 7a [Source:MGI Symbol;Acc:MGI:1923011]	-	12	11	24	0	0	0	1	9	0	0	0	0	0.145512	0.13281	0.376104	0	0	0	0.0131675	0.104214	0	0	0
ENSMUSG00000042078	0	0	11.1132	0	7.89749	33.9873	1.88067	0	0	0	0	0	6.85983	0	5	0.0448951	0.55237	Svop	5	114026910	114091570	-	4556	protein_coding	SV2 related protein [Source:MGI Symbol;Acc:MGI:1915916]	-	0	0	10	0	9	34	2	0	0	0	0	0	0	0	0.104187	0	0.0734303	0.318123	0.0175085	0	0	0	0
ENSMUSG00000080850	8.65025	4.29401	0	0	0	35.9865	5.64201	0	0	0	0	0	6.8216	0	4.9	0.0428442	0.542853	Gm12439	4	48675156	48675520	+	365	processed_pseudogene	predicted gene 12439 [Source:MGI Symbol;Acc:MGI:3651708]	-	10	5	0	0	0	36	6	0	0	0	0	0	1.00629	0.500974	0	0	0	4.20445	0.655635	0	0	0	0
ENSMUSG00000092524	0.865025	0	28.8943	0	7.89749	16.9936	0	0	0	0	0	0	6.83131	0	4.9	0.0473945	0.56595	Olfr756-ps1	17	37285142	37286069	-	928	unprocessed_pseudogene	olfactory receptor 756, pseudogene 1 [Source:MGI Symbol;Acc:MGI:3030590]	-	1	0	26	0	9	17	0	0	0	0	0	0	0.0395793	0	1.32991	0	0.360505	0.780909	0	0	0	0	0
ENSMUSG00000039620	4.32512	18.8936	16.6698	0	5.26499	0	9.40335	0	0	0	0	0	6.81961	0	4.9	0.0173196	0.383732	Trmt9b	8	36457548	36516570	+	6387	protein_coding	tRNA methyltransferase 9B [Source:MGI Symbol;Acc:MGI:2442328]	-	5	22	15	0	6	0	10	0	0	0	0	0	0.0287534	0.125969	0.111478	0	0.0349197	0	0.0624463	0	0	0	0
ENSMUSG00000087364	1.73005	1.7176	0	0	3.50999	29.9888	7.52268	9.94442	0	0	0	0	6.80169	0	4.9	0.0101398	0.302835	Gm13398	2	27037285	27040853	+	2837	antisense	predicted gene 13398 [Source:MGI Symbol;Acc:MGI:3652315]	-	2	2	0	0	4	30	8	12	0	0	0	0	0.0258933	0.0257815	0	0	0.0524104	0.450777	0.112469	0.148356	0	0	0
ENSMUSG00000032532	11.2453	15.4584	0	0	0	20.9921	0	6.62961	0	0	0	0	6.79069	0	4.9	0.0380072	0.518446	Cck	9	121489824	121495694	-	1305	protein_coding	cholecystokinin [Source:MGI Symbol;Acc:MGI:88297]	-	13	18	0	0	0	21	0	8	0	0	0	0	0.365889	0.504429	0	0	0	0.685975	0	0.215012	0	0	0
ENSMUSG00000047026	13.8404	0	0	14.355	0	20.9921	0	4.97221	0	0	0	0	6.76996	0	4.9	0.038307	0.518446	Acsm4	7	119690026	119714565	+	2152	protein_coding	acyl-CoA synthetase medium-chain family member 4 [Source:MGI Symbol;Acc:MGI:2681844]	-	16	0	0	19	0	21	0	6	0	0	0	0	0.273083	0	0	0.286757	0	0.415984	0	0.0977895	0	0	0
ENSMUSG00000029868	4.32512	2.57641	8.89056	18.1326	20.1825	0	0	0	0	0	0	0	6.76339	0	4.9	0.0188142	0.392987	Trpv6	6	41620624	41636405	-	3936	protein_coding	transient receptor potential cation channel, subfamily V, member 6 [Source:MGI Symbol;Acc:MGI:1927259]	-	5	3	8	24	23	0	0	0	0	0	0	0	0.0466585	0.0278743	0.0964785	0.198043	0.217215	0	0	0	0	0	0
ENSMUSG00000045225	5.19015	0	11.1132	0	9.65248	26.9899	0	0.828701	0	0	0	0	6.7218	0	4.9	0.0234562	0.435578	Olfr1152	2	87866492	87874156	+	6201	protein_coding	olfactory receptor 1152 [Source:MGI Symbol;Acc:MGI:3030986]	-	6	0	10	0	11	27	0	1	0	0	0	0	0.035539	0	0.076548	0	0.0659398	0.18561	0	0.00565616	0	0	0
ENSMUSG00000055022	0	12.882	15.5585	12.8439	0	0.999625	4.70167	6.62961	0	0	0	0	6.70192	0	4.9	0.00805503	0.284025	Cntn1	15	92051165	92341967	+	9433	protein_coding	contactin 1 [Source:MGI Symbol;Acc:MGI:105980]	-	0	15	14	17	0	1	5	8	0	0	0	0	0	0.058154	0.0704488	0.0585332	0	0.00451908	0.0211409	0.0297457	0	0	0
ENSMUSG00000103973	0	0	12.2245	15.1105	15.795	0	3.76134	6.62961	0	0	0	0	6.69012	0	4.9	0.0171305	0.383732	BC055308	1	95328681	95331218	+	2538	TEC	cDNA sequence BC055308 [Source:MGI Symbol;Acc:MGI:3039612]	-	0	0	11	20	18	0	4	8	0	0	0	0	0	0	0.20573	0.255942	0.263632	0	0.0628597	0.110556	0	0	0
ENSMUSG00000076541	3.4601	11.1644	0	33.9986	4.38749	0	0	0	0	0	0	0	6.62632	0	4.9	0.0444961	0.55077	Igkv4-79	6	69042972	69043505	-	358	IG_V_gene	immunoglobulin kappa variable 4-79 [Source:MGI Symbol;Acc:MGI:2685040]	-	4	13	0	45	5	0	0	0	0	0	0	0	0.410387	1.328	0	4.08256	0.519163	0	0	0	0	0	0
ENSMUSG00000105679	11.2453	0	12.2245	0	7.01999	19.9925	1.88067	0	0	0	0	0	6.54538	0	4.9	0.0211418	0.417766	Gm43338	5	140321622	140323844	-	2223	TEC	predicted gene 43338 [Source:MGI Symbol;Acc:MGI:5663475]	-	13	0	11	0	8	20	2	0	0	0	0	0	0.214793	0	0.234882	0	0.133773	0.383522	0.0358835	0	0	0	0
ENSMUSG00000089687	4.32512	9.44682	0	0	4.38749	26.9899	3.76134	3.31481	0	0	0	0	6.52818	0	4.9	0.00867133	0.291794	Rab42	4	132302197	132303385	-	761	protein_coding	RAB42, member RAS oncogene family [Source:MGI Symbol;Acc:MGI:2441753]	-	5	11	0	0	5	27	4	4	0	0	0	0	0.241325	0.528623	0	0	0.244232	1.51244	0.209642	0.184357	0	0	0
ENSMUSG00000108080	13.8404	6.87042	0	0	14.9175	11.9955	2.821	1.6574	0	0	0	0	6.51277	0	4.9	0.00815712	0.284952	Gm10209	6	56797591	56799197	+	1607	TEC	predicted gene 10209 [Source:MGI Symbol;Acc:MGI:3641874]	-	16	8	0	0	17	12	3	2	0	0	0	0	0.365696	0.182059	0	0	0.393233	0.318321	0.0744576	0.0436513	0	0	0
ENSMUSG00000064494	3.4601	6.87042	0	0	0	26.9899	5.64201	9.11572	0	0	0	0	6.50976	0	4.9	0.0204923	0.409534	Gm22063	8	105172496	105172602	+	107	snRNA	predicted gene, 22063 [Source:MGI Symbol;Acc:MGI:5451840]	-	4	8	0	0	0	27	6	11	0	0	0	0	1.37307	2.73429	0	0	0	10.7567	2.23651	3.60572	0	0	0
ENSMUSG00000064871	4.32512	0	0	15.866	2.6325	12.9951	0.940335	14.9166	0	0	0	0	6.45946	0	4.9	0.0100297	0.302835	Snord58b	18	75001058	75001123	+	66	snoRNA	small nucleolar RNA, C/D box 58B [Source:MGI Symbol;Acc:MGI:3819545]	-	5	0	0	21	3	13	1	18	0	0	0	0	2.78255	0	0	10.3342	1.68964	8.39651	0.60431	9.56559	0	0	0
ENSMUSG00000100811	12.9754	0	17.7811	13.5994	0	0	0.940335	5.80091	0	0	0	0	6.38715	0	4.9	0.0237074	0.4364	Gm29083	1	62714723	62718073	-	733	antisense	predicted gene 29083 [Source:MGI Symbol;Acc:MGI:5579789]	-	15	0	16	18	0	0	1	7	0	0	0	0	0.751629	0	1.03612	0.797575	0	0	0.0544126	0.334948	0	0	0
ENSMUSG00000041673	20.7606	2.57641	0	9.82181	17.55	0	0	0	0	0	0	0	6.3386	0	4.8	0.0457274	0.557021	Lrrc18	14	32991382	33015291	+	3135	protein_coding	leucine rich repeat containing 18 [Source:MGI Symbol;Acc:MGI:1914830]	-	24	3	0	13	20	0	0	0	0	0	0	0	0.281184	0.0349963	0	0.134682	0.237142	0	0	0	0	0	0
ENSMUSG00000075589	6.05517	0	28.8943	8.31076	0	0	6.58234	0	0	0	0	0	6.23033	0	4.8	0.0481977	0.568624	Gm11536	11	96336299	96342108	-	535	antisense	predicted gene 11536 [Source:MGI Symbol;Acc:MGI:3650116]	-	7	0	26	11	0	0	7	0	0	0	0	0	0.480574	0	2.30683	0.667793	0	0	0.521853	0	0	0	0
ENSMUSG00000041730	0	0	17.7811	10.5773	0	0	11.284	9.94442	0	0	0	0	6.19836	0	4.8	0.0448256	0.552323	Prrxl1	14	32599407	32649246	+	4171	protein_coding	paired related homeobox protein-like 1 [Source:MGI Symbol;Acc:MGI:2148204]	Homeobox	0	0	16	14	0	0	12	12	0	0	0	0	0	0	0.182086	0.109016	0	0	0.114748	0.100908	0	0	0
ENSMUSG00000042671	1.73005	11.1644	8.89056	3.77762	0	21.9918	1.88067	0	0	0	0	0	6.17939	0	4.8	0.0118871	0.327046	Rgs8	1	153653025	153700323	+	9640	protein_coding	regulator of G-protein signaling 8 [Source:MGI Symbol;Acc:MGI:108408]	-	2	13	8	5	0	22	2	0	0	0	0	0	0.00762025	0.0493179	0.0393921	0.016846	0	0.0972848	0.00827479	0	0	0	0
ENSMUSG00000098120	10.3803	0	14.4472	7.55524	0	16.9936	0	0	0	0	0	0	6.17204	0	4.8	0.0460161	0.559058	Gm5914	8	105624336	105637485	-	510	lincRNA	predicted gene 5914 [Source:MGI Symbol;Acc:MGI:3779534]	-	12	0	13	10	0	17	0	0	0	0	0	0	0.864226	0	1.20995	0.636844	0	1.42095	0	0	0	0	0
ENSMUSG00000004328	14.7054	0	0	10.5773	7.89749	9.99625	5.64201	0	0	0	0	0	6.10231	0	4.8	0.019811	0.403364	Hif3a	7	17031507	17062427	-	6710	protein_coding	hypoxia inducible factor 3, alpha subunit [Source:MGI Symbol;Acc:MGI:1859778]	-	17	0	0	14	9	10	6	0	0	0	0	0	0.0930556	0	0	0.0677655	0.0498582	0.0635297	0.0356642	0	0	0	0
ENSMUSG00000072662	2.59507	11.1644	0	12.8439	0	10.9959	0	10.7731	0	0	0	0	6.04655	0	4.8	0.0212798	0.417766	Mansc4	6	147075060	147087032	-	1278	protein_coding	MANSC domain containing 4 [Source:MGI Symbol;Acc:MGI:3645619]	-	3	13	0	17	0	11	0	13	0	0	0	0	0.0862197	0.372006	0	0.432037	0	0.366911	0	0.356776	0	0	0
ENSMUSG00000081605	4.32512	0	15.5585	13.5994	5.26499	0	9.40335	0	0	0	0	0	6.01892	0	4.8	0.0222418	0.424077	Gm15953	16	38512565	38514296	+	1732	processed_pseudogene	predicted gene 15953 [Source:MGI Symbol;Acc:MGI:3802150]	-	5	0	14	18	6	0	10	0	0	0	0	0	0.106032	0	0.383686	0.337542	0.128772	0	0.23028	0	0	0	0
ENSMUSG00000079186	16.4355	6.87042	7.77924	10.5773	4.38749	0	1.88067	0	0	0	0	0	5.99133	0	4.8	0.00936547	0.299272	Gzmc	14	56231441	56234656	-	894	protein_coding	granzyme C [Source:MGI Symbol;Acc:MGI:109256]	-	19	8	7	14	5	0	2	0	0	0	0	0	0.780607	0.327258	0.371669	0.50862	0.207897	0	0.089227	0	0	0	0
ENSMUSG00000094650	0	0	14.4472	10.5773	0	14.9944	2.821	4.97221	0	0	0	0	5.97651	0	4.8	0.0241792	0.439863	Gm25361	10	128402758	128402833	+	76	miRNA	predicted gene, 25361 [Source:MGI Symbol;Acc:MGI:5455138]	-	0	0	13	14	0	15	3	6	0	0	0	0	0	0	8.11943	5.98298	0	8.41351	1.57439	2.76899	0	0	0
ENSMUSG00000098832	18.1655	5.15281	0	8.31076	0	15.994	0	0	0	0	0	0	5.95289	0	4.8	0.0494976	0.569229	Kdm4dl	9	14450836	14452022	-	1187	unprocessed_pseudogene	lysine (K)-specific demethylase 4D-like [Source:MGI Symbol;Acc:MGI:3644125]	-	21	6	0	11	0	16	0	0	0	0	0	0	0.649808	0.184858	0	0.300985	0	0.574604	0	0	0	0	0
ENSMUSG00000112393	0	0	17.7811	0	2.6325	12.9951	8.46301	5.80091	0	0	0	0	5.95908	0	4.7	0.0251434	0.44599	Gm48655	12	55815184	55816527	-	1344	TEC	predicted gene, 48655 [Source:MGI Symbol;Acc:MGI:6098267]	-	0	0	16	0	3	13	9	7	0	0	0	0	0	0	0.565088	0	0.0829733	0.412329	0.267083	0.182676	0	0	0
ENSMUSG00000096020	12.9754	0	13.3358	7.55524	0	8.99663	4.70167	0	0	0	0	0	5.94559	0	4.7	0.0224193	0.42468	Ighv1-75	12	115833950	115834418	-	373	IG_V_gene	immunoglobulin heavy variable 1-75 [Source:MGI Symbol;Acc:MGI:4439735]	-	15	0	12	10	0	9	5	0	0	0	0	0	1.47706	0	1.5271	0.870751	0	1.02857	0.534644	0	0	0	0
ENSMUSG00000074569	0	5.15281	0	0	13.1625	40.9846	13.1647	5.80091	0	1.2242	0	0	9.78319	0.30605	4.7	0.0135544	0.351125	Gcnt7	2	172450313	172458596	-	2220	protein_coding	glucosaminyl (N-acetyl) transferase family member 7 [Source:MGI Symbol;Acc:MGI:3606143]	-	0	6	0	0	15	41	14	7	0	1	0	0	0	0.0988408	0	0	0.251163	0.787282	0.251524	0.110593	0	0.0233495	0
ENSMUSG00000106230	6.05517	1.7176	0	0	19.305	3.9985	15.9857	0	0	0	0	0	5.88274	0	4.7	0.0281978	0.464675	Gm29811	3	132842202	132878596	-	1671	lincRNA	predicted gene, 29811 [Source:MGI Symbol;Acc:MGI:5588970]	-	7	2	0	0	22	4	17	0	0	0	0	0	0.153864	0.0437715	0	0	0.489399	0.102043	0.405767	0	0	0	0
ENSMUSG00000040229	5.19015	39.5049	51.1207	29.4654	9.65248	35.9865	17.8664	4.97221	0	0	1.28426	2.41165	24.2198	0.923978	4.7	2.96e-05	0.0170435	Gpr34	X	13632089	13640858	+	2090	protein_coding	G protein-coupled receptor 34 [Source:MGI Symbol;Acc:MGI:1346334]	-	6	46	46	39	11	36	19	6	0	0	1	2	0.105444	0.804914	1.04474	0.606068	0.195642	0.73427	0.362586	0.10069	0	0	0.0260913
ENSMUSG00000075270	14.7054	5.15281	11.1132	9.06629	0	0	1.88067	4.97221	0	0	0	0	5.86133	0	4.7	0.00971122	0.300994	Pde11a	2	75989141	76338774	-	5208	protein_coding	phosphodiesterase 11A [Source:MGI Symbol;Acc:MGI:3036251]	-	17	6	10	12	0	0	2	6	0	0	0	0	0.119893	0.0421326	0.0911433	0.0748365	0	0	0.0153166	0.0404077	0	0	0
ENSMUSG00000112234	11.2453	5.15281	0	0	12.285	0	11.284	6.62961	0	0	0	0	5.82459	0	4.7	0.0221453	1	Gm48427	10	96309345	96320725	+	1425	lincRNA	predicted gene, 48427 [Source:MGI Symbol;Acc:MGI:6097926]	-	13	6	0	0	14	0	12	8	0	0	0	0	0.335077	0.153984	0	0	0.365199	0	0.335869	0.196906	0	0	0
ENSMUSG00000105233	6.9202	6.87042	0	22.6657	2.6325	0.999625	0.940335	4.97221	0	0	0	0	5.75012	0	4.7	0.00721676	1	Gm20568	3	126447743	126447950	+	208	processed_pseudogene	predicted gene, 20568 [Source:MGI Symbol;Acc:MGI:5295675]	-	8	8	0	30	3	1	1	6	0	0	0	0	1.41268	1.40658	0	4.68447	0.536135	0.204944	0.191752	1.01175	0	0	0
ENSMUSG00000085754	12.1103	0	7.77924	0	11.4075	11.9955	2.821	0	0	0	0	0	5.7642	0	4.7	0.0258928	1	Gm15886	3	103771952	103789402	+	1425	antisense	predicted gene 15886 [Source:MGI Symbol;Acc:MGI:3801744]	-	14	0	7	0	13	12	3	0	0	0	0	0	0.360852	0	0.233173	0	0.339113	0.358976	0.0839673	0	0	0	0
ENSMUSG00000107118	0.865025	15.4584	8.89056	0	5.26499	8.99663	6.58234	0	0	0	0	0	5.75725	0	4.7	0.0128687	1	Gm42986	5	129945580	129948964	+	3385	TEC	predicted gene 42986 [Source:MGI Symbol;Acc:MGI:5663123]	-	1	18	8	0	6	9	7	0	0	0	0	0	0.0108507	0.19447	0.112183	0	0.0658884	0.11334	0.082479	0	0	0	0
ENSMUSG00000036083	2.59507	5.15281	28.8943	7.55524	0	0	1.88067	0	0	0	0	0	5.75977	0	4.7	0.032475	1	Slc17a3	13	23839434	23860716	+	6777	protein_coding	solute carrier family 17 (sodium phosphate), member 3 [Source:MGI Symbol;Acc:MGI:2389216]	-	3	6	26	10	0	0	2	0	0	0	0	0	0.0162592	0.0323781	0.182109	0.0479254	0	0	0.0117705	0	0	0	0
ENSMUSG00000100916	1.73005	14.5996	0	9.82181	14.9175	0	4.70167	0	0	0	0	0	5.72133	0	4.7	0.0271012	1	Lhb	7	45420820	45421897	+	678	protein_coding	luteinizing hormone beta [Source:MGI Symbol;Acc:MGI:96782]	-	2	17	0	13	17	0	5	0	0	0	0	0	0.108347	0.916974	0	0.622754	0.932043	0	0.294133	0	0	0	0
ENSMUSG00000097381	11.2453	20.6113	0	0	13.1625	14.9944	0	14.9166	1.09994	0	0	0	9.36626	0.274986	4.7	0.0114609	0.318826	A230087F16Rik	12	111284762	111293988	+	2880	antisense	RIKEN cDNA A230087F16 gene [Source:MGI Symbol;Acc:MGI:2444635]	-	13	24	0	0	15	15	0	18	1	0	0	0	0.165793	0.304759	0	0	0.193604	0.222023	0	0.219212	0.0162807	0	0
ENSMUSG00000105708	2.59507	5.15281	13.3358	12.0884	12.285	0	0	0	0	0	0	0	5.68214	0	4.7	0.026273	1	Gm36070	3	94356507	94360842	-	2768	processed_transcript	predicted gene, 36070 [Source:MGI Symbol;Acc:MGI:5595229]	-	3	6	12	16	14	0	0	0	0	0	0	0	0.0398081	0.0792726	0.205784	0.18774	0.188009	0	0	0	0	0	0
ENSMUSG00000078902	4.32512	3.43521	0	0	12.285	20.9921	1.88067	2.4861	0	0	0	0	5.67553	0	4.7	0.0143545	1	Gm14443	2	175166255	175175871	-	4859	protein_coding	predicted gene 14443 [Source:MGI Symbol;Acc:MGI:3652324]	zf-C2H2	5	4	0	0	14	21	2	3	0	0	0	0	0.0377954	0.0301059	0	0	0.107102	0.184235	0.0164167	0.021655	0	0	0
ENSMUSG00000048602	8.65025	6.01162	0	0	8.77499	14.9944	6.58234	0	0	0	0	0	5.6267	0	4.7	0.024874	1	Morc2b	17	33135588	33139683	-	4096	protein_coding	microrchidia 2B [Source:MGI Symbol;Acc:MGI:3045293]	-	10	7	0	0	10	15	7	0	0	0	0	0	0.0896719	0.0624994	0	0	0.0907521	0.15611	0.0681619	0	0	0	0
ENSMUSG00000032181	3.4601	0	12.2245	18.1326	0	0	2.821	8.28701	0	0	0	0	5.61565	0	4.7	0.0285522	1	Scg3	9	75643189	75684056	-	2738	protein_coding	secretogranin III [Source:MGI Symbol;Acc:MGI:103032]	-	4	0	11	24	0	0	3	10	0	0	0	0	0.053659	0	0.190702	0.284696	0	0	0.043701	0.1281	0	0	0
ENSMUSG00000079415	3.4601	11.1644	0	9.82181	14.9175	0	2.821	2.4861	0	0	0	0	5.58386	0	4.7	0.0114417	1	Cntf	19	12763660	12765632	-	1073	protein_coding	ciliary neurotrophic factor [Source:MGI Symbol;Acc:MGI:88439]	-	4	13	0	13	17	0	3	3	0	0	0	0	0.136923	0.443079	0	0.393502	0.588933	0	0.111513	0.0980629	0	0	0
ENSMUSG00000021379	10.3803	12.0232	0	12.8439	0	0	4.70167	4.14351	0	0	0	0	5.51158	0	4.6	0.0258392	1	Id4	13	48261228	48266026	+	3849	protein_coding	inhibitor of DNA binding 4 [Source:MGI Symbol;Acc:MGI:99414]	bHLH	12	14	0	17	0	0	5	5	0	0	0	0	0.114512	0.13302	0	0.143451	0	0	0.0518115	0.0455623	0	0	0
ENSMUSG00000020639	0.865025	9.44682	0	17.377	9.65248	0	6.58234	0	0	0	0	0	5.49047	0	4.6	0.0321338	1	Pfn4	12	4769022	4778813	+	4780	protein_coding	profilin family, member 4 [Source:MGI Symbol;Acc:MGI:1920121]	-	1	11	0	23	11	0	7	0	0	0	0	0	0.00768402	0.0841594	0	0.15628	0.0855424	0	0.0584082	0	0	0	0
ENSMUSG00000045381	21.6256	13.7408	23.3377	37.7762	19.305	0	30.0907	25.6897	3.29983	0	0	0	21.4457	0.824957	4.6	0.000189521	0.0493715	Olfr433	1	174040705	174044411	+	3707	protein_coding	olfactory receptor 433 [Source:MGI Symbol;Acc:MGI:3030267]	-	25	16	21	50	22	0	32	31	3	0	0	0	0.247704	0.157847	0.268901	0.438077	0.220606	0	0.344295	0.293307	0.037946	0	0
ENSMUSG00000084088	15.5704	6.87042	13.3358	0	6.14249	0	1.88067	0	0	0	0	0	5.47498	0	4.6	0.0310005	1	Gm12941	4	127046383	127046602	+	220	processed_pseudogene	predicted gene 12941 [Source:MGI Symbol;Acc:MGI:3650501]	-	18	8	12	0	7	0	2	0	0	0	0	0	3.00515	1.32986	2.58913	0	1.18275	0	0.362586	0	0	0	0
ENSMUSG00000087314	13.8404	4.29401	0	8.31076	9.65248	0	0	7.45831	0	0	0	0	5.4445	0	4.6	0.0254512	1	Prkag2os2	5	24873544	24875934	+	1432	antisense	protein kinase, AMP-activated, gamma 2 non-catalytic subunit, opposite strand 2 [Source:MGI Symbol;Acc:MGI:3783001]	-	16	5	0	11	11	0	0	9	0	0	0	0	0.410387	0.127692	0	0.24949	0.28554	0	0	0.220436	0	0	0
ENSMUSG00000043614	13.8404	23.1877	0	9.82181	5.26499	15.994	3.76134	0	1.09994	0	0	0	8.98377	0.274986	4.6	0.00550887	0.237462	Vps37d	5	135072900	135078266	-	1544	protein_coding	vacuolar protein sorting 37D [Source:MGI Symbol;Acc:MGI:2159402]	-	16	27	0	13	6	16	4	0	1	0	0	0	0.380618	0.63952	0	0.273463	0.144451	0.441745	0.103328	0	0.0303682	0	0
ENSMUSG00000112822	2.59507	12.882	8.89056	0	13.1625	0	5.64201	0	0	0	0	0	5.39652	0	4.6	0.0303019	1	A130012E19Rik	10	115394750	115397884	+	3135	TEC	RIKEN cDNA A130012E19 gene [Source:MGI Symbol;Acc:MGI:2443640]	-	3	15	8	0	15	0	6	0	0	0	0	0	0.0351479	0.174981	0.121129	0	0.177857	0	0.0763339	0	0	0	0
ENSMUSG00000073380	0	7.72922	0	10.5773	0	20.9921	1.88067	1.6574	0	0	0	0	5.35459	0	4.6	0.0359885	1	Arrdc5	17	56294111	56300286	-	1056	protein_coding	arrestin domain containing 5 [Source:MGI Symbol;Acc:MGI:1924170]	-	0	9	0	14	0	21	2	2	0	0	0	0	0	0.311685	0	0.430593	0	0.847725	0.0755388	0.0664277	0	0	0
ENSMUSG00000070564	6.05517	8.58802	14.4472	0	14.04	15.994	1.88067	9.11572	1.09994	0	0	0	8.76509	0.274986	4.6	0.00205176	0.14986	Ntn5	7	45684022	45694556	+	2216	protein_coding	netrin 5 [Source:MGI Symbol;Acc:MGI:2685330]	-	7	10	13	0	16	16	2	11	1	0	0	0	0.116023	0.165032	0.278464	0	0.26839	0.307787	0.0359968	0.174103	0.0211591	0	0
ENSMUSG00000031312	2.59507	3.43521	0	0	11.4075	11.9955	3.76134	9.11572	0	0	0	0	5.28879	0	4.6	0.0131232	1	Itgb1bp2	X	101449088	101453541	+	1799	protein_coding	integrin beta 1 binding protein 2 [Source:MGI Symbol;Acc:MGI:1353420]	-	3	4	0	0	13	12	4	11	0	0	0	0	0.06125	0.0813143	0	0	0.268614	0.284348	0.0886814	0.214459	0	0	0
ENSMUSG00000018479	0	12.882	7.77924	6.04419	0	0	3.76134	11.6018	0	0	0	0	5.25858	0	4.6	0.0297817	1	1700125H20Rik	11	85170404	85181145	+	995	protein_coding	RIKEN cDNA 1700125H20 gene [Source:MGI Symbol;Acc:MGI:1920884]	-	0	15	7	8	0	0	4	14	0	0	0	0	0	0.551323	0.333942	0.261138	0	0	0.16034	0.493501	0	0	0
ENSMUSG00000054181	0.865025	15.4584	0	0	8.77499	12.9951	3.76134	0	0	0	0	0	5.23186	0	4.6	0.0381633	1	A930012O16Rik	2	57236227	57238508	-	1541	processed_transcript	RIKEN cDNA A930012O16 gene [Source:MGI Symbol;Acc:MGI:2442255]	-	1	18	0	0	10	13	4	0	0	0	0	0	0.0238349	0.427177	0	0	0.24122	0.359617	0.103529	0	0	0	0
ENSMUSG00000026442	6.05517	1.7176	2.22264	0	8.77499	14.9944	5.64201	2.4861	0	0	0	0	5.23661	0	4.6	0.0064988	1	Nfasc	1	132564690	132741797	-	14145	protein_coding	neurofascin [Source:MGI Symbol;Acc:MGI:104753]	-	7	2	2	0	10	15	6	3	0	0	0	0	0.0181765	0.00517089	0.00671155	0	0.0262793	0.0452051	0.0169181	0.00743878	0	0	0
ENSMUSG00000114192	3.4601	8.58802	0	8.31076	4.38749	15.994	0.940335	0	0	0	0	0	5.21009	0	4.6	0.0165498	1	Gm33115	13	43842438	43846157	+	937	lincRNA	predicted gene, 33115 [Source:MGI Symbol;Acc:MGI:5592274]	-	4	10	0	11	5	16	1	0	0	0	0	0	0.156797	0.3903	0	0.381291	0.198357	0.727913	0.0425661	0	0	0	0
ENSMUSG00000000159	51.0365	17.176	92.2396	20.3991	7.89749	35.9865	1.88067	0	0	4.89679	0	0	28.327	1.2242	4.5	0.00113412	0.113895	Igsf5	16	96361668	96422121	+	2523	protein_coding	immunoglobulin superfamily, member 5 [Source:MGI Symbol;Acc:MGI:1919308]	-	59	20	83	27	9	36	2	0	0	4	0	0	0.858916	0.289902	1.56155	0.347576	0.132599	0.608254	0.0316167	0	0	0.0821812	0
ENSMUSG00000054196	8.65025	6.87042	0	0	3.50999	4.99813	10.3437	6.62961	0	0	0	0	5.12526	0	4.5	0.0118367	1	Cthrc1	15	39076932	39087121	+	1593	protein_coding	collagen triple helix repeat containing 1 [Source:MGI Symbol;Acc:MGI:1915838]	-	10	8	0	0	4	5	11	8	0	0	0	0	0.230569	0.183659	0	0	0.0933385	0.133799	0.275411	0.17614	0	0	0
ENSMUSG00000104983	0.865025	6.01162	16.6698	0	0	9.99625	7.52268	0	0	0	0	0	5.13317	0	4.5	0.0398601	1	Gm42763	9	110543211	110545297	+	2087	TEC	predicted gene 42763 [Source:MGI Symbol;Acc:MGI:5662900]	-	1	7	15	0	0	10	8	0	0	0	0	0	0.0175992	0.122663	0.341165	0	0	0.204257	0.152887	0	0	0	0
ENSMUSG00000003341	3.4601	3.43521	20.0038	0	7.89749	0	1.88067	4.14351	0	0	0	0	5.10259	0	4.5	0.0180853	1	Atp8b3	10	80519584	80539124	-	4713	protein_coding	ATPase, class I, type 8B, member 3 [Source:MGI Symbol;Acc:MGI:1914581]	-	4	4	18	0	9	0	2	5	0	0	0	0	0.031173	0.0310385	0.181289	0	0.0709842	0	0.0169253	0.0372097	0	0	0
ENSMUSG00000019789	6.9202	0	15.5585	8.31076	2.6325	0	0	6.62961	0	0	0	0	5.00644	0	4.5	0.034556	1	Hey2	10	30832359	30842801	-	4593	protein_coding	hairy/enhancer-of-split related with YRPW motif 2 [Source:MGI Symbol;Acc:MGI:1341884]	bHLH	8	0	14	11	3	0	0	8	0	0	0	0	0.0639749	0	0.144686	0.0777856	0.0242796	0	0	0.061091	0	0	0
ENSMUSG00000103966	34.601	23.1877	55.566	12.8439	0	24.9906	4.70167	7.45831	0	0	0	3.61748	20.4186	0.904369	4.5	0.00100105	0.108099	Gm37120	1	132102365	132108323	+	5959	TEC	predicted gene, 37120 [Source:MGI Symbol;Acc:MGI:5610348]	-	40	27	50	17	0	25	5	9	0	0	0	3	0.246549	0.165702	0.398284	0.0926571	0	0.178841	0.0334657	0.0529727	0	0	0
ENSMUSG00000097954	0	0.858802	4.44528	15.1105	8.77499	0	2.821	7.45831	0	0	0	0	4.93361	0	4.5	0.0199256	1	Gm4217	15	84866317	84867318	+	1002	processed_pseudogene	predicted gene 4217 [Source:MGI Symbol;Acc:MGI:3782393]	-	0	1	4	20	10	0	3	9	0	0	0	0	0	0.0364981	0.189491	0.648284	0.370979	0	0.119415	0.315035	0	0	0
ENSMUSG00000097282	17.3005	23.1877	11.1132	23.4212	0	0	10.3437	21.5462	0	0	0	2.41165	13.3641	0.602913	4.5	0.00525283	0.23362	5031415H12Rik	17	70745329	70755582	-	2481	antisense	RIKEN cDNA 5031415H12 gene [Source:MGI Symbol;Acc:MGI:1923234]	-	20	27	10	31	0	0	11	26	0	0	0	2	0.296087	0.397993	0.191324	0.405824	0	0	0.176836	0.367561	0	0	0
ENSMUSG00000091601	2.59507	0	0	10.5773	0	15.994	0.940335	8.28701	0	0	0	0	4.79922	0	4.4	0.0454001	1	Olfr93	17	37140423	37161494	-	3159	protein_coding	olfactory receptor 93 [Source:MGI Symbol;Acc:MGI:2177476]	-	3	0	0	14	0	16	1	10	0	0	0	0	0.0348809	0	0	0.14394	0	0.215908	0.0126257	0.111028	0	0	0
ENSMUSG00000075002	6.9202	6.01162	0	0	2.6325	19.9925	2.821	0	0	0	0	0	4.79723	0	4.4	0.042708	1	Gm813	16	58613675	58616978	-	713	protein_coding	predicted gene 813 [Source:MGI Symbol;Acc:MGI:2685659]	-	8	7	0	0	3	20	3	0	0	0	0	0	0.412113	0.359043	0	0	0.156404	1.19575	0.167817	0	0	0	0
ENSMUSG00000108060	21.6256	9.44682	8.89056	17.377	0	0	4.70167	0	0	0	1.28426	0	7.75522	0.321065	4.4	0.0208715	0.414308	4921529L05Rik	6	53978691	54018030	+	2720	processed_transcript	RIKEN cDNA 4921529L05 gene [Source:MGI Symbol;Acc:MGI:2443531]	-	25	11	8	23	0	0	5	0	0	0	1	0	0.337588	0.147898	0.13961	0.274639	0	0	0.073317	0	0	0	0.0200481
ENSMUSG00000110540	12.1103	6.01162	0	0	4.38749	0	7.52268	7.45831	0	0	0	0	4.68631	0	4.4	0.0371728	1	Gm45743	8	122826086	122828880	+	2795	TEC	predicted gene 45743 [Source:MGI Symbol;Acc:MGI:5804858]	-	14	7	0	0	5	0	8	9	0	0	0	0	0.183977	0.0915913	0	0	0.0664974	0	0.114159	0.112939	0	0	0
ENSMUSG00000029875	18.1655	2.57641	71.1245	40.7983	12.285	37.9858	15.0454	0	0	0	0	4.8233	24.7476	1.20583	4.4	0.00129034	0.118466	Ccdc184	15	98167158	98170134	+	2977	protein_coding	coiled-coil domain containing 184 [Source:MGI Symbol;Acc:MGI:2146066]	-	21	3	64	54	14	38	16	0	0	0	0	4	0.259094	0.0368536	1.02046	0.589139	0.17481	0.544132	0.214361	0	0	0	0
ENSMUSG00000044707	2.59507	12.0232	0	8.31076	3.50999	0	3.76134	5.80091	0	0	0	0	4.50016	0	4.4	0.018597	1	Ccnjl	11	43528784	43586997	+	2781	protein_coding	cyclin J-like [Source:MGI Symbol;Acc:MGI:2685723]	-	3	14	0	11	4	0	4	7	0	0	0	0	0.039622	0.184105	0	0.128468	0.0534657	0	0.0573671	0.0882837	0	0	0
ENSMUSG00000026398	43.2512	3.43521	44.4528	18.8881	24.57	0	12.2244	0	0	0	0	3.61748	18.3527	0.904369	4.3	0.0061464	0.246472	Nr5a2	1	136842571	136960448	-	5899	protein_coding	nuclear receptor subfamily 5, group A, member 2 [Source:MGI Symbol;Acc:MGI:1346834]	SF-like	50	4	40	25	28	0	13	0	0	0	0	3	0.311321	0.0247982	0.321868	0.137646	0.17644	0	0.0878959	0	0	0	0
ENSMUSG00000116506	6.9202	4.29401	0	0	8.77499	8.99663	6.58234	0	0	0	0	0	4.44602	0	4.3	0.042324	1	5730414N17Rik	15	98872644	98874082	+	1439	lincRNA	RIKEN cDNA 5730414N17 gene [Source:MGI Symbol;Acc:MGI:1917774]	-	8	5	0	0	10	9	7	0	0	0	0	0	0.204195	0.127071	0	0	0.258319	0.266613	0.194018	0	0	0	0
ENSMUSG00000019856	62.2818	7.72922	14.4472	26.4433	17.55	0	11.284	4.97221	0	0	0	3.61748	18.0885	0.904369	4.3	0.00173872	0.139143	Fam184a	10	53633145	53751123	-	5368	protein_coding	family with sequence similarity 184, member A [Source:MGI Symbol;Acc:MGI:1923156]	-	72	9	13	35	20	0	12	6	0	0	0	3	0.492647	0.0613152	0.114955	0.211767	0.138495	0	0.0891605	0.0392033	0	0	0
ENSMUSG00000020679	59.6867	29.1993	31.117	8.31076	6.14249	0.999625	6.58234	1.6574	0	0	0	3.61748	17.9619	0.904369	4.3	0.00188865	0.144243	Hnf1b	11	83850063	83905819	+	3198	protein_coding	HNF1 homeobox B [Source:MGI Symbol;Acc:MGI:98505]	Homeobox	69	34	28	11	7	1	7	2	0	0	0	3	0.792477	0.388811	0.4156	0.111716	0.0813647	0.0133297	0.0873018	0.0219349	0	0	0
ENSMUSG00000086697	6.9202	13.7408	0	21.9102	12.285	0	2.821	0	0	0	0	1.20583	7.20965	0.301456	4.3	0.0253486	0.44599	4933427G23Rik	5	23815618	23831897	-	2515	transcribed_processed_pseudogene	RIKEN cDNA 4933427G23 gene [Source:MGI Symbol;Acc:MGI:3036235]	-	8	16	0	29	14	0	3	0	0	0	0	1	0.116834	0.232659	0	0.37451	0.206922	0	0.0475759	0	0	0	0
ENSMUSG00000067555	4.32512	6.01162	5.5566	13.5994	0	0	0.940335	4.14351	0	0	0	0	4.32208	0	4.3	0.0258741	1	Gm10212	19	11569449	11573112	+	324	unprocessed_pseudogene	predicted pseudogene 10212 [Source:MGI Symbol;Acc:MGI:3641904]	-	5	7	5	18	0	0	1	5	0	0	0	0	0.566815	0.790116	0.732522	1.80439	0	0	0.1231	0.541263	0	0	0
ENSMUSG00000041886	91.6926	46.3753	24.4491	22.6657	6.14249	7.997	11.284	12.4305	5.49971	0	0	0	27.8796	1.37493	4.3	0.000132313	0.0396539	Macc1	12	119314270	119469987	+	8406	protein_coding	metastasis associated in colon cancer 1 [Source:MGI Symbol;Acc:MGI:2685113]	-	106	54	22	30	7	8	12	15	5	0	0	0	0.463162	0.234932	0.124231	0.115914	0.0309546	0.0405695	0.0569371	0.0625872	0.0278899	0	0
ENSMUSG00000101678	10.3803	0	7.77924	22.6657	7.01999	22.9914	16.926	0	2.19988	0	0	0	10.9703	0.549971	4.2	0.0104453	0.306263	Gm29609	5	31144739	31179911	-	3550	protein_coding	predicted gene 29609 [Source:MGI Symbol;Acc:MGI:5580315]	-	12	0	7	30	8	23	18	0	2	0	0	0	0.124156	0	0.0935977	0.274471	0.083768	0.276184	0.202231	0	0.0264161	0	0
ENSMUSG00000092354	14.7054	3.43521	0	0	7.01999	16.9936	11.284	0.828701	0	0	0	1.20583	6.78337	0.301456	4.2	0.0174711	0.383732	Gm20548	5	101837416	101846410	+	1637	antisense	predicted gene 20548 [Source:MGI Symbol;Acc:MGI:5142013]	-	17	4	0	0	8	17	12	1	0	0	0	1	0.381431	0.0893613	0	0	0.181659	0.44269	0.292372	0.0214257	0	0	0
ENSMUSG00000082976	0	9.44682	46.6755	59.6864	10.53	0	3.76134	0	0	0	0	3.61748	16.2625	0.904369	4.2	0.025823	0.446783	Gm15056	8	20900606	20902627	-	558	protein_coding	predicted gene 15056 [Source:MGI Symbol;Acc:MGI:3705859]	-	0	11	42	79	12	0	4	0	0	0	0	3	0	0.720936	3.57282	4.59828	0.799399	0	0.28591	0	0	0	0
ENSMUSG00000071716	37.1961	44.6577	76.6811	74.7969	7.01999	13.9948	6.58234	0	0	0	1.28426	6.02913	32.6161	1.82835	4.2	0.000736519	0.0947998	Apol7e	15	77698857	77719285	+	2414	protein_coding	apolipoprotein L 7e [Source:MGI Symbol;Acc:MGI:3704456]	-	43	52	69	99	8	14	7	0	0	0	1	5	0.654255	0.787778	1.35677	1.33199	0.123188	0.247224	0.115655	0	0	0	0.0225894
ENSMUSG00000079173	9.51527	8.58802	12.2245	6.04419	19.305	23.991	0	6.62961	0	0	0	2.41165	10.7872	0.602913	4.2	0.00371193	0.200993	Zan	5	137378637	137477064	-	19813	protein_coding	zonadhesin [Source:MGI Symbol;Acc:MGI:106656]	-	11	10	11	8	22	24	0	8	0	0	0	2	0.0203919	0.0184581	0.0263535	0.0131142	0.0412752	0.0516369	0	0.014162	0	0	0
ENSMUSG00000090628	0	3.43521	21.1151	0	5.26499	8.99663	13.1647	0	0	0	0	1.20583	6.49708	0.301456	4.1	0.0345768	0.499153	Gm17083	13	34006966	34008331	-	1366	processed_pseudogene	predicted gene 17083 [Source:MGI Symbol;Acc:MGI:4937910]	-	0	4	19	0	6	9	14	0	0	0	0	1	0	0.10709	0.660235	0	0.163274	0.280861	0.408772	0	0	0	0
ENSMUSG00000105606	4.32512	5.15281	0	14.355	0	9.99625	51.7184	0	0	0	0	2.41165	10.6934	0.602913	4.1	0.0342006	0.496057	Igkv2-109	6	68302427	68303158	+	374	IG_V_gene	immunoglobulin kappa variable 2-109 [Source:MGI Symbol;Acc:MGI:3642626]	-	5	6	0	19	0	10	55	0	0	0	0	2	0.491037	0.586702	0	1.65	0	1.1398	5.86536	0	0	0	0
ENSMUSG00000052920	18.1655	6.87042	11.1132	52.8867	2.6325	22.9914	13.1647	0	0	3.67259	0	0	15.978	0.918149	4.1	0.00356039	0.197711	Prkg1	19	30567551	31765033	-	7799	protein_coding	protein kinase, cGMP-dependent, type I [Source:MGI Symbol;Acc:MGI:108174]	-	21	8	10	70	3	23	14	0	0	3	0	0	0.0989001	0.0375136	0.0608635	0.291516	0.0142988	0.125715	0.0715967	0	0	0.0199394	0
ENSMUSG00000109656	2.59507	0	11.1132	18.8881	8.77499	0	8.46301	0.828701	0	1.2242	0	0	6.33288	0.30605	4.1	0.021329	0.417766	Gm45548	7	101351273	101354439	-	3167	TEC	predicted gene 45548 [Source:MGI Symbol;Acc:MGI:5791384]	-	3	0	10	25	10	0	9	1	0	1	0	0	0.0347928	0	0.149881	0.256386	0.117373	0	0.113344	0.0110748	0	0.0163675	0
ENSMUSG00000049353	46.7113	38.6461	34.4509	83.8631	15.795	30.9884	3.76134	0	0	0	7.70556	0	31.777	1.92639	4.1	0.00146699	0.127425	Rd3	1	191977370	191988283	+	5313	protein_coding	retinal degeneration 3 [Source:MGI Symbol;Acc:MGI:1921273]	-	54	45	31	111	18	31	4	0	0	0	6	0	0.37331	0.30975	0.27696	0.678557	0.125936	0.248726	0.0300278	0	0	0	0.0615819
ENSMUSG00000085213	3.4601	0	26.6717	21.1547	16.6725	12.9951	0.940335	0	0	0	2.56852	0	10.2368	0.64213	4.1	0.0218073	0.420482	Gm13091	4	150566869	150568544	-	469	antisense	predicted gene 13091 [Source:MGI Symbol;Acc:MGI:3649653]	-	4	0	24	28	19	13	1	0	0	0	2	0	0.313259	0	2.42904	1.93905	1.5059	1.1816	0.0850415	0	0	0	0.23254
ENSMUSG00000032062	68.3369	23.1877	113.355	24.9323	11.4075	13.9948	35.7327	1.6574	8.79954	0	0	0	36.5755	2.19988	4	0.000423548	0.0696056	2310030G06Rik	9	50739691	50746536	-	1979	protein_coding	RIKEN cDNA 2310030G06 gene [Source:MGI Symbol;Acc:MGI:1914202]	-	79	27	102	33	13	14	38	2	8	0	0	0	1.46621	0.498949	2.44653	0.541591	0.244182	0.301565	0.765846	0.035446	0.189544	0	0
ENSMUSG00000091199	6.9202	0	1.11132	7.55524	8.77499	0.999625	2.821	0	0	0	0	0	3.5228	0	4	0.0486552	1	Gm2619	1	85156809	85327306	-	764	transcribed_unprocessed_pseudogene	predicted gene 2619 [Source:MGI Symbol;Acc:MGI:3780787]	-	8	0	1	10	10	1	3	0	0	0	0	0	0.384603	0	0.0621301	0.425118	0.486545	0.0557964	0.156614	0	0	0	0
ENSMUSG00000101439	1.73005	10.3056	0	9.06629	3.50999	9.99625	10.3437	0	0	0	0	1.20583	5.61899	0.301456	3.9	0.0221751	1	Gm336	19	11090598	11092077	-	1480	processed_pseudogene	predicted pseudogene 336 [Source:MGI Symbol;Acc:MGI:2685182]	-	2	12	0	12	4	10	11	0	0	0	0	1	0.0496346	0.296522	0	0.263343	0.100465	0.28803	0.296439	0	0	0	0
ENSMUSG00000094621	0.865025	5.15281	0	9.82181	4.38749	3.9985	2.821	0	0	0	0	0	3.38083	0	3.9	0.0461527	1	CAAA01098150.1	GL456372.1	13262	13382	-	121	miRNA		-	1	6	0	13	5	4	3	0	0	0	0	0	0.30355	1.81344	0	3.48948	1.53604	1.4092	0.988871	0	0	0	0
ENSMUSG00000108526	12.9754	0	15.5585	0	0	31.988	6.58234	6.62961	0	2.4484	0	0	9.21673	0.612099	3.9	0.0423988	0.541464	Gm45828	6	91709406	91711241	+	1836	TEC	predicted gene 45828 [Source:MGI Symbol;Acc:MGI:5804943]	-	15	0	14	0	0	32	7	8	0	2	0	0	0.300078	0	0.361952	0	0	0.742979	0.152065	0.152827	0	0.056466	0
ENSMUSG00000115151	2.59507	0.858802	0	6.79971	3.50999	4.99813	5.64201	1.6574	0	0	0	0	3.25764	0	3.9	0.0251185	1	Gm19276	15	10814792	10835214	+	3473	lincRNA	predicted gene, 19276 [Source:MGI Symbol;Acc:MGI:5011461]	-	3	1	0	9	4	5	6	2	0	0	0	0	0.0317273	0.0105301	0	0.0841668	0.0428126	0.0613712	0.0689049	0.020198	0	0	0
ENSMUSG00000028332	8.65025	4.29401	17.7811	0	4.38749	7.997	10.3437	17.4027	0	0	2.56852	0	8.85704	0.64213	3.9	0.00896474	0.296772	Hemgn	4	46393989	46413506	-	2511	protein_coding	hemogen [Source:MGI Symbol;Acc:MGI:2136910]	-	10	5	16	0	5	8	11	21	0	0	2	0	0.146275	0.0728218	0.302461	0	0.0740184	0.135813	0.174723	0.29333	0	0	0.0434335
ENSMUSG00000103940	0	0	0	9.82181	4.38749	11.9955	2.821	13.2592	0	0	0	1.20583	5.28563	0.301456	3.9	0.0495208	1	Gm38227	3	96263785	96265386	+	1602	TEC	predicted gene, 38227 [Source:MGI Symbol;Acc:MGI:5611455]	-	0	0	0	13	5	12	3	16	0	0	0	1	0	0	0	0.263563	0.116018	0.319314	0.07469	0.350301	0	0	0
ENSMUSG00000059835	3.4601	0.858802	10.0019	0	6.14249	1.99925	1.88067	0.828701	0	0	0	0	3.14649	0	3.8	0.0396224	1	Rpl13-ps3	14	58893506	58894129	+	624	processed_pseudogene	ribosomal protein L13, pseudogene 3 [Source:MGI Symbol;Acc:MGI:3646682]	-	4	1	9	0	7	2	2	1	0	0	0	0	0.235446	0.0586075	0.684626	0	0.416994	0.13663	0.127835	0.0562081	0	0	0
ENSMUSG00000051980	4.32512	6.87042	47.7868	37.0207	0	24.9906	0.940335	14.0879	0	0	0	4.8233	17.0027	1.20583	3.8	0.00900009	0.297237	Casr	16	36493696	36562141	-	4718	protein_coding	calcium-sensing receptor [Source:MGI Symbol;Acc:MGI:1351351]	-	5	8	43	49	0	25	1	17	0	0	0	4	0.038925	0.0620112	0.43262	0.337319	0	0.225882	0.00845368	0.126379	0	0	0
ENSMUSG00000038168	37.1961	25.7641	53.3434	71.0192	1.755	33.9873	10.3437	8.28701	0	0	8.98982	0	30.212	2.24746	3.8	0.000795636	0.0974073	P3h2	16	25959288	26105784	-	3721	protein_coding	prolyl 3-hydroxylase 2 [Source:MGI Symbol;Acc:MGI:2146663]	-	43	30	48	94	2	34	11	10	0	0	7	0	0.424448	0.294849	0.612318	0.820486	0.0199796	0.38951	0.117906	0.0942592	0	0	0.102584
ENSMUSG00000068009	8.65025	25.7641	0	11.3329	5.26499	0	7.52268	4.97221	2.19988	0	0	0	7.93838	0.549971	3.8	0.0250884	0.44599	Bpifb6	2	153900388	153912795	+	1669	protein_coding	BPI fold containing family B, member 6 [Source:MGI Symbol;Acc:MGI:2684965]	-	10	30	0	15	6	0	8	6	2	0	0	0	0.220069	0.657359	0	0.291903	0.133632	0	0.191178	0.126089	0.0561876	0	0
ENSMUSG00000021314	43.2512	12.0232	20.0038	25.6878	0	0	14.105	14.9166	0	0	0	4.8233	16.2485	1.20583	3.8	0.0124835	0.334943	Amph	13	18948205	19150921	+	4528	protein_coding	amphiphysin [Source:MGI Symbol;Acc:MGI:103574]	-	50	14	18	34	0	0	15	18	0	0	0	4	0.405583	0.113073	0.188696	0.24388	0	0	0.132126	0.139428	0	0	0
ENSMUSG00000078234	35.466	23.1877	24.4491	52.8867	15.795	0	4.70167	4.97221	0	0	0	6.02913	20.1823	1.50728	3.7	0.00446148	0.219567	Klhdc7a	4	139960220	139968026	-	7807	protein_coding	kelch domain containing 7A [Source:MGI Symbol;Acc:MGI:2444612]	-	41	27	22	70	18	0	5	6	0	0	0	5	0.192893	0.126479	0.133762	0.291217	0.0857047	0	0.025544	0.0269557	0	0	0
ENSMUSG00000054514	8.65025	12.882	24.4491	0	0	8.99663	3.76134	6.62961	0	0	0	2.41165	8.17111	0.602913	3.7	0.027732	0.460682	Atad3aos	4	155761178	155769264	+	1549	antisense	ATPase family, AAA domain containing 3A, opposite strand [Source:MGI Symbol;Acc:MGI:1917698]	-	10	15	22	0	0	9	4	8	0	0	0	2	0.237118	0.354142	0.674166	0	0	0.24768	0.102994	0.181143	0	0	0
ENSMUSG00000049436	38.0611	2.57641	16.6698	40.7983	0	0.999625	6.58234	24.0323	0	4.89679	0	0	16.215	1.2242	3.7	0.011356	0.317176	Upk1b	16	38773184	38800328	-	2089	protein_coding	uroplakin 1B [Source:MGI Symbol;Acc:MGI:98912]	-	44	3	15	54	0	1	7	29	0	4	0	0	0.773625	0.0525195	0.340838	0.839573	0	0.0204061	0.133648	0.486904	0	0.0992548	0
ENSMUSG00000036117	179.06	79.8686	587.889	692.06	50.8949	16.9936	5.64201	0	0	0	37.2436	24.1165	201.551	15.34	3.7	0.0294348	0.473581	Il5	11	53720794	53725106	+	1537	protein_coding	interleukin 5 [Source:MGI Symbol;Acc:MGI:96557]	-	207	93	529	916	58	17	6	0	0	0	29	20	4.94667	2.21282	16.3372	19.3564	1.40272	0.471492	0.155697	0	0	0	1.02888
ENSMUSG00000054136	47.5764	16.3172	45.5641	115.595	68.4449	0	16.926	38.1203	0	13.4662	0	0	43.568	3.36655	3.7	0.00229649	0.159803	Adm2	15	89322720	89324731	+	1298	protein_coding	adrenomedullin 2 [Source:MGI Symbol;Acc:MGI:2675256]	-	55	19	41	153	78	0	18	46	0	11	0	0	1.55634	0.535324	1.49936	3.82842	2.23376	0	0.553097	1.24299	0	0.439287	0
ENSMUSG00000042918	34.601	46.3753	37.7849	53.6422	14.04	23.991	4.70167	0	1.09994	0	0	7.23495	26.892	2.08372	3.7	0.00169375	0.137042	Mamstr	7	45639977	45646521	+	4877	protein_coding	MEF2 activating motif and SAP domain containing transcriptional regulator [Source:MGI Symbol;Acc:MGI:1921740]	-	40	54	34	71	16	24	5	0	1	0	0	6	0.301247	0.404929	0.330919	0.472834	0.121951	0.209777	0.0408904	0	0.00961422	0	0
ENSMUSG00000026344	15.5704	12.0232	14.4472	18.8881	14.9175	0	6.58234	5.80091	3.29983	0	0	0	11.0287	0.824957	3.7	0.00532413	0.23362	Lypd1	1	125867622	125913101	-	7038	protein_coding	Ly6/Plaur domain containing 1 [Source:MGI Symbol;Acc:MGI:1919835]	-	18	14	13	25	17	0	7	7	3	0	0	0	0.0939376	0.0727473	0.0876778	0.11537	0.0897876	0	0.0396691	0.0348845	0.0199866	0	0
ENSMUSG00000031351	76.1222	35.2109	100.019	43.0649	18.4275	0	6.58234	18.2314	5.49971	0	0	6.02913	37.2073	2.88221	3.7	0.00113858	0.113895	Zfp185	X	72987339	73031543	+	3707	protein_coding	zinc finger protein 185 [Source:MGI Symbol;Acc:MGI:108095]	-	88	41	90	57	21	0	7	22	5	0	0	5	0.871919	0.404482	1.15243	0.499408	0.210578	0	0.0753146	0.208153	0.0632433	0	0
ENSMUSG00000020327	6.05517	4.29401	0	21.1547	4.38749	19.9925	0	5.80091	0	0	0	2.41165	7.71059	0.602913	3.7	0.0318603	0.488812	Fgf22	10	79755076	79758596	+	2247	protein_coding	fibroblast growth factor 22 [Source:MGI Symbol;Acc:MGI:1914362]	-	7	5	0	28	5	20	0	7	0	0	0	2	0.114422	0.0813776	0	0.404723	0.0827149	0.379425	0	0.109264	0	0	0
ENSMUSG00000050014	106.398	98.7623	160.03	282.566	12.285	14.9944	2.821	33.9768	5.49971	0	0	22.9107	88.9792	7.1026	3.6	0.000665672	0.0887852	Apol10b	15	77583819	77596125	-	2325	protein_coding	apolipoprotein L 10B [Source:MGI Symbol;Acc:MGI:3043522]	-	123	115	144	374	14	15	3	41	5	0	0	19	1.94311	1.80889	2.93992	5.22458	0.223832	0.275022	0.0514638	0.618506	0.100836	0	0
ENSMUSG00000001672	69.202	55.8221	46.6755	41.5538	31.5899	0	0	0	9.89948	0	0	0	30.6054	2.47487	3.6	0.031857	0.488812	Marveld3	8	109947914	109962203	-	3284	protein_coding	MARVEL (membrane-associating) domain containing 3 [Source:MGI Symbol;Acc:MGI:1920858]	-	80	65	42	55	36	0	0	0	9	0	0	0	0.894753	0.723849	0.607074	0.543954	0.407489	0	0	0	0.128501	0	0
ENSMUSG00000008153	12.1103	12.882	15.5585	21.1547	21.9375	0	20.6874	13.2592	0	0	0	4.8233	14.6987	1.20583	3.6	0.00304193	0.18716	Clstn3	6	124430759	124464794	-	4968	protein_coding	calsyntenin 3 [Source:MGI Symbol;Acc:MGI:2178323]	-	14	15	14	28	25	0	22	16	0	0	0	4	0.103505	0.11042	0.133765	0.183054	0.187057	0	0.176622	0.112959	0	0	0
ENSMUSG00000092134	35.466	7.72922	32.2283	12.0884	8.77499	30.9884	8.46301	3.31481	5.49971	0	0	0	17.3816	1.37493	3.6	0.00130528	0.118864	Gm17089	6	134233158	134243711	-	1394	antisense	predicted gene 17089 [Source:MGI Symbol;Acc:MGI:4937916]	-	41	9	29	16	10	31	9	4	5	0	0	0	1.08028	0.236112	0.987486	0.372786	0.266657	0.947978	0.257504	0.100642	0.16818	0	0
ENSMUSG00000106820	9.51527	12.0232	14.4472	9.82181	9.65248	20.9921	2.821	3.31481	3.29983	0	0	0	10.3235	0.824957	3.6	0.00279405	0.178105	D5Ertd605e	5	147418601	147423044	+	1081	lincRNA	DNA segment, Chr 5, ERATO Doi 605, expressed [Source:MGI Symbol;Acc:MGI:1277165]	-	11	14	13	13	11	21	3	4	3	0	0	0	0.373752	0.473631	0.570839	0.39059	0.378254	0.828119	0.110688	0.129783	0.130125	0	0
ENSMUSG00000108801	34.601	18.8936	10.0019	36.2651	35.9774	12.9951	5.64201	33.1481	7.6996	0	0	0	23.4405	1.9249	3.6	0.000334258	0.0627791	Gm39090	7	127691935	127700793	+	1169	lincRNA	predicted gene, 39090 [Source:MGI Symbol;Acc:MGI:5621975]	-	40	22	9	48	41	13	6	40	7	0	0	0	1.25679	0.68825	0.365446	1.33361	1.30372	0.474054	0.204711	1.20013	0.28077	0	0
ENSMUSG00000097579	26.8158	12.882	18.8925	23.4212	22.815	5.99775	25.389	4.97221	0	0	0	6.02913	17.6482	1.50728	3.6	0.000528502	0.0794597	Gm26799	6	112696777	112704668	+	1361	lincRNA	predicted gene, 26799 [Source:MGI Symbol;Acc:MGI:5477293]	-	31	15	17	31	26	6	27	6	0	0	0	5	0.836604	0.403061	0.592907	0.739787	0.71012	0.187928	0.791242	0.154624	0	0	0
ENSMUSG00000015222	24.2207	11.1644	0	0	16.6725	14.9944	0	17.4027	0	0	0	3.61748	10.5568	0.904369	3.5	0.0494562	0.569229	Map2	1	66175273	66442583	+	16449	protein_coding	microtubule-associated protein 2 [Source:MGI Symbol;Acc:MGI:97175]	-	28	13	0	0	19	15	0	21	0	0	0	3	0.0625223	0.0289029	0	0	0.0429369	0.0388733	0	0.0447778	0	0	0
ENSMUSG00000044676	7.78522	28.3405	18.8925	22.6657	0	0	0.940335	5.80091	0	0	0	3.61748	10.5531	0.904369	3.5	0.0358852	0.506439	Zfp612	8	110079746	110092741	+	6083	protein_coding	zinc finger protein 612 [Source:MGI Symbol;Acc:MGI:2443465]	zf-C2H2	9	33	17	30	0	0	1	7	0	0	0	3	0.0543427	0.198397	0.132656	0.160179	0	0	0.00655671	0.0403612	0	0	0
ENSMUSG00000031099	15.5704	18.0348	82.2377	6.79971	9.65248	0	21.6277	0	6.59965	0	0	0	19.2404	1.64991	3.5	0.0238788	0.437327	Smarca1	X	47809368	47892974	-	6118	protein_coding	SWI/SNF related, matrix associated, actin dependent regulator of chromatin, subfamily a, member 1 [Source:MGI Symbol;Acc:MGI:1935127]	-	18	21	74	9	11	0	23	0	6	0	0	0	0.108064	0.12553	0.57414	0.0477789	0.0668344	0	0.149942	0	0.0459842	0	0
ENSMUSG00000023132	12.9754	61.8338	103.353	121.639	11.4075	0	5.64201	4.97221	0	0	6.4213	8.44078	40.2279	3.71552	3.4	0.00633619	0.248665	Gzma	13	113093825	113100981	-	1006	protein_coding	granzyme A [Source:MGI Symbol;Acc:MGI:109266]	-	15	72	93	161	13	0	6	6	0	0	5	7	0.547658	2.61741	4.38814	5.19794	0.480355	0	0.23788	0.209188	0	0	0.271028
ENSMUSG00000081512	22.4906	10.3056	72.2358	37.7762	19.305	36.9861	23.5084	14.9166	0	11.0178	0	0	29.6905	2.75445	3.4	0.000357456	0.0639096	Gm15821	17	34211312	34214459	-	1210	protein_coding	predicted gene 15821 [Source:MGI Symbol;Acc:MGI:3801940]	-	26	12	65	50	22	37	25	18	0	9	0	0	0.789231	0.362689	2.5499	1.34211	0.675856	1.30351	0.824059	0.52176	0	0.385556	0
ENSMUSG00000101625	2.59507	6.87042	47.7868	18.8881	18.4275	15.994	49.8377	70.4396	3.29983	7.34519	0	0	28.8549	2.66125	3.4	0.000640619	0.0887852	Gm29371	1	87080171	87096418	+	885	lincRNA	predicted gene 29371 [Source:MGI Symbol;Acc:MGI:5580077]	-	3	8	43	25	21	16	53	85	3	6	0	0	0.124507	0.330586	2.30633	0.917487	0.882049	0.770684	2.38856	3.36867	0.158944	0.351429	0
ENSMUSG00000072966	10.3803	6.87042	40.0075	24.1768	0	0	11.284	3.31481	4.39977	0	0	0	12.0042	1.09994	3.4	0.0335853	0.494227	Gprasp2	X	135839034	135844730	+	4540	protein_coding	G protein-coupled receptor associated sorting protein 2 [Source:MGI Symbol;Acc:MGI:2442071]	-	12	8	36	32	0	0	12	4	4	0	0	0	0.0970826	0.0644425	0.376394	0.228927	0	0	0.105421	0.0309021	0.0413115	0	0
ENSMUSG00000044548	61.4167	27.4817	62.234	35.5096	31.5899	24.9906	4.70167	24.0323	6.59965	0	6.4213	0	33.9946	3.25524	3.4	5.91e-05	0.0271845	Dact1	12	71309884	71320107	+	3761	protein_coding	dishevelled-binding antagonist of beta-catenin 1 [Source:MGI Symbol;Acc:MGI:1891740]	-	71	32	56	47	36	25	5	29	6	0	5	0	0.69338	0.311161	0.706774	0.40588	0.355808	0.283358	0.0530238	0.270444	0.0748023	0	0.072495
ENSMUSG00000112343	28.5458	19.7525	15.5585	53.6422	30.7124	9.99625	0	0	7.6996	0	0	0	19.776	1.9249	3.3	0.0251086	0.44599	Sfta3-ps	12	56488321	56529427	-	8017	processed_transcript	surfactant associated 3, pseudogene [Source:MGI Symbol;Acc:MGI:2144804]	-	33	23	14	71	35	10	0	0	7	0	0	0	0.151188	0.104919	0.0828919	0.28764	0.162283	0.0531726	0	0	0.0409405	0	0
ENSMUSG00000051844	10.3803	2.57641	11.1132	0	0	20.9921	11.284	17.4027	0	3.67259	0	0	9.2186	0.918149	3.3	0.0404173	0.533864	B230319C09Rik	6	83441755	83448322	+	2217	processed_transcript	RIKEN cDNA B230319C09 gene [Source:MGI Symbol;Acc:MGI:2444713]	-	12	3	10	0	0	21	12	21	0	3	0	0	0.198807	0.0494873	0.214107	0	0	0.403788	0.215883	0.332229	0	0.0701432	0
ENSMUSG00000061723	23.3557	39.5049	74.4585	0	0	77.9708	3.76134	9.11572	5.49971	0	0	6.02913	28.5209	2.88221	3.3	0.0198868	0.40446	Tnnt3	7	142498836	142516009	+	1583	protein_coding	troponin T3, skeletal, fast [Source:MGI Symbol;Acc:MGI:109550]	-	27	46	67	0	0	78	4	11	5	0	0	5	0.626468	1.06271	2.00904	0	0	2.10045	0.100782	0.243722	0.1481	0	0
ENSMUSG00000039518	17.3005	5.15281	0	0	7.01999	21.9918	4.70167	9.94442	3.29983	0	0	0	8.26389	0.824957	3.3	0.0442707	0.549206	Cdsn	17	35552128	35557180	+	2678	protein_coding	corneodesmosin [Source:MGI Symbol;Acc:MGI:3505689]	-	20	6	0	0	8	22	5	12	3	0	0	0	0.274306	0.0819367	0	0	0.111044	0.350196	0.0744669	0.157164	0.0525264	0	0
ENSMUSG00000038879	57.9566	37.7873	26.6717	30.221	9.65248	0	7.52268	3.31481	8.79954	0	0	0	21.6408	2.19988	3.3	0.013569	0.351125	Nipal2	15	34572799	34679212	-	8493	protein_coding	NIPA-like domain containing 2 [Source:MGI Symbol;Acc:MGI:1924488]	-	67	44	24	40	11	0	8	4	8	0	0	0	0.289754	0.189465	0.134136	0.152968	0.0481447	0	0.0375693	0.0165189	0.0441668	0	0
ENSMUSG00000027220	16.4355	26.6229	0	30.9765	0	12.9951	15.9857	3.31481	5.49971	0	0	0	13.2913	1.37493	3.2	0.0352285	0.502421	Syt13	2	92915098	92956058	+	3761	protein_coding	synaptotagmin XIII [Source:MGI Symbol;Acc:MGI:1933945]	-	19	31	0	41	0	13	17	4	5	0	0	0	0.185552	0.301437	0	0.354065	0	0.147346	0.180281	0.0373027	0.0623352	0	0
ENSMUSG00000026051	1.73005	19.7525	77.7924	15.866	12.285	51.9805	10.3437	0	9.89948	0	0	0	23.7188	2.47487	3.2	0.0192651	0.396636	1500015O10Rik	1	43730602	43742578	+	902	protein_coding	RIKEN cDNA 1500015O10 gene [Source:MGI Symbol;Acc:MGI:1926146]	-	2	23	70	21	14	52	11	0	9	0	0	0	0.0814403	0.932522	3.68373	0.756164	0.57695	2.45752	0.486396	0	0.467846	0	0
ENSMUSG00000037010	261.237	232.735	281.164	441.981	28.08	13.9948	59.2411	30.662	25.2987	8.56939	30.8223	7.23495	168.637	17.9813	3.2	2.85e-05	0.0169169	Apln	X	48025146	48034853	-	3149	protein_coding	apelin [Source:MGI Symbol;Acc:MGI:1353624]	-	302	271	253	585	32	14	63	37	23	7	24	6	3.5225	3.14727	3.81367	6.03373	0.377741	0.18952	0.797943	0.412109	0.34247	0.115227	0.415604
ENSMUSG00000026235	91.6926	63.5514	40.0075	107.284	13.1625	44.9831	4.70167	9.94442	19.799	0	0	0	46.9159	4.94974	3.2	0.00344399	0.19645	Epha4	1	77367185	77515088	-	8054	protein_coding	Eph receptor A4 [Source:MGI Symbol;Acc:MGI:98277]	-	106	74	36	142	15	45	5	12	18	0	0	0	0.483404	0.336015	0.212171	0.572637	0.0692303	0.238177	0.0247607	0.052258	0.104792	0	0
ENSMUSG00000087535	16.4355	21.4701	35.5623	0	18.4275	0	32.9117	53.0369	0	0	0	9.6466	22.2305	2.41165	3.2	0.0294319	0.473581	Zmiz1os1	14	25257523	25461128	-	4642	antisense	Zmiz1 opposite strand 1 [Source:MGI Symbol;Acc:MGI:3041228]	-	19	25	32	0	21	0	35	64	0	0	0	8	0.150337	0.196958	0.327221	0	0.168163	0	0.300723	0.483569	0	0	0
ENSMUSG00000044860	0.865025	9.44682	0	10.5773	5.26499	20.9921	25.389	15.7453	0	0	0	4.8233	11.0351	1.20583	3.2	0.0240506	0.439161	Gm1123	9	99006790	99035715	-	1537	protein_coding	predicted gene 1123 [Source:MGI Symbol;Acc:MGI:2685969]	-	1	11	0	14	6	21	27	19	0	0	0	4	0.0238969	0.261732	0	0.29584	0.145109	0.582431	0.700638	0.433574	0	0	0
ENSMUSG00000030093	160.03	99.6211	38.8962	44.5759	14.9175	42.9839	0	0	0	0	6.4213	15.6757	50.128	5.52426	3.2	0.0178743	0.384329	Wnt7a	6	91363981	91411363	-	3172	protein_coding	wingless-type MMTV integration site family, member 7A [Source:MGI Symbol;Acc:MGI:98961]	-	185	116	35	59	17	43	0	0	0	0	5	13	2.14217	1.3374	0.523758	0.604118	0.19922	0.577876	0	0	0	0	0.0859564
ENSMUSG00000103472	19.8956	19.7525	12.2245	31.732	28.08	0	10.3437	9.11572	0	0	0	7.23495	16.393	1.80874	3.2	0.0099212	0.302835	Pcdhga7	18	37714764	37841873	+	5217	protein_coding	protocadherin gamma subfamily A, 7 [Source:MGI Symbol;Acc:MGI:1935219]	-	23	23	11	42	32	0	11	11	0	0	0	6	0.161928	0.16123	0.100085	0.261476	0.228006	0	0.0840961	0.0739529	0	0	0
ENSMUSG00000036832	63.1468	31.7757	133.358	155.638	18.4275	0	13.1647	0	14.2993	6.12099	0	2.41165	51.9389	5.70797	3.2	0.0118799	0.327046	Lpar3	3	146220963	146286186	+	2464	protein_coding	lysophosphatidic acid receptor 3 [Source:MGI Symbol;Acc:MGI:1929469]	-	73	37	120	206	21	0	14	0	13	5	0	2	1.08817	0.54916	2.31173	2.71537	0.316807	0	0.226616	0	0.247383	0.105186	0
ENSMUSG00000045377	151.379	48.0929	85.5717	61.1974	29.8349	10.9959	10.3437	25.6897	5.49971	2.4484	0	15.6757	52.8882	5.90596	3.2	0.00019286	0.0493715	Tmem88	11	69396519	69398234	-	1582	protein_coding	transmembrane protein 88 [Source:MGI Symbol;Acc:MGI:1914270]	-	175	56	77	81	34	11	11	31	5	2	0	13	4.06301	1.29455	2.31036	1.66296	0.798894	0.296405	0.277326	0.687288	0.148194	0.065532	0
ENSMUSG00000033825	16.4355	12.882	68.9019	61.9529	9.65248	18.9929	0.940335	2.4861	0	0	0	10.8524	24.0305	2.71311	3.1	0.0130869	0.344111	Tpsb2	17	25366550	25368094	+	1081	protein_coding	tryptase beta 2 [Source:MGI Symbol;Acc:MGI:96942]	-	19	15	62	82	11	19	1	3	0	0	0	9	0.645571	0.507462	2.72246	2.46372	0.378254	0.749251	0.0368959	0.0973372	0	0	0
ENSMUSG00000097350	28.5458	10.3056	0	11.3329	16.6725	46.9824	24.4487	0	7.6996	0	0	0	17.286	1.9249	3.1	0.0354099	0.50443	4732491K20Rik	17	12318853	12327250	+	3174	bidirectional_promoter_lncRNA	RIKEN cDNA 4732491K20 gene [Source:MGI Symbol;Acc:MGI:3026975]	-	33	12	0	15	19	47	26	0	7	0	0	0	0.381877	0.138265	0	0.153493	0.222517	0.631234	0.326716	0	0.103409	0	0
ENSMUSG00000048482	11.2453	27.4817	12.2245	30.9765	8.77499	23.991	3.76134	0	6.59965	0	0	0	14.8069	1.64991	3.1	0.0168182	0.381838	Bdnf	2	109674700	109727007	+	6217	protein_coding	brain derived neurotrophic factor [Source:MGI Symbol;Acc:MGI:88145]	-	13	32	11	41	10	24	4	0	6	0	0	0	0.0768031	0.188238	0.0839861	0.214193	0.059791	0.164562	0.0256616	0	0.0452519	0	0
ENSMUSG00000109618	4.32512	0	20.0038	12.0884	6.14249	10.9959	5.64201	3.31481	0	3.67259	0	0	7.81406	0.918149	3.1	0.0295025	0.473987	Gm45527	7	102685446	102686219	-	774	TEC	predicted gene 45527 [Source:MGI Symbol;Acc:MGI:5791363]	-	5	0	18	16	7	11	6	4	0	3	0	0	0.237271	0	1.10389	0.671401	0.336181	0.60583	0.309182	0.18126	0	0.200914	0
ENSMUSG00000078954	121.103	57.5397	186.702	99.7291	20.1825	17.9933	14.105	25.6897	23.0988	0	0	8.44078	67.8806	7.88489	3.1	0.00101537	0.108099	Arhgap8	15	84720052	84772207	+	3546	protein_coding	Rho GTPase activating protein 8 [Source:MGI Symbol;Acc:MGI:1920417]	-	140	67	168	132	23	18	15	31	21	0	0	7	1.45013	0.690994	2.24888	1.20903	0.241105	0.216388	0.168716	0.306624	0.277682	0	0
ENSMUSG00000109390	10.3803	10.3056	31.117	9.82181	0	0	10.3437	29.0046	0	0	0	6.02913	12.6216	1.50728	3.1	0.0453227	0.554381	Gm45718	7	80910373	80914166	-	3794	TEC	predicted gene 45718 [Source:MGI Symbol;Acc:MGI:5804833]	-	12	12	28	13	0	0	11	35	0	0	0	5	0.116172	0.11567	0.350313	0.111288	0	0	0.115638	0.323559	0	0	0
ENSMUSG00000085183	3.4601	8.58802	28.8943	33.243	2.6325	0	17.8664	6.62961	0	6.12099	0	0	12.6642	1.53025	3.1	0.0293571	0.473581	Wincr1	4	89050308	89084614	+	761	lincRNA	WNT induced non-coding RNA 1 [Source:MGI Symbol;Acc:MGI:3649757]	-	4	10	26	44	3	0	19	8	0	5	0	0	0.19306	0.480566	1.62175	1.87789	0.146539	0	0.995801	0.368713	0	0.340577	0
ENSMUSG00000060183	189.44	154.584	491.204	729.08	39.4874	0	40.4344	61.3239	7.6996	52.6405	29.538	14.4699	213.194	26.087	3	0.00920986	0.298895	Cxcl11	5	92359544	92365485	-	3794	polymorphic_pseudogene	chemokine (C-X-C motif) ligand 11 [Source:MGI Symbol;Acc:MGI:1860203]	-	219	180	442	965	45	0	43	74	7	43	23	12	2.12013	1.73505	5.52994	8.26101	0.440892	0	0.452038	0.684097	0.0865102	0.587491	0.330576
ENSMUSG00000043342	25.0857	9.44682	0	36.2651	15.795	38.9854	5.64201	25.6897	0	9.79359	0	0	19.6137	2.4484	3	0.0168013	0.381838	Hoxd9	2	74697727	74700208	+	2136	protein_coding	homeobox D9 [Source:MGI Symbol;Acc:MGI:96210]	Homeobox	29	11	0	48	18	39	6	31	0	8	0	0	0.49867	0.188334	0	0.729866	0.313248	0.778328	0.112035	0.50903	0	0.194142	0
ENSMUSG00000031750	17.3005	29.1993	44.4528	74.0413	5.26499	0	6.58234	26.5184	6.59965	0	0	6.02913	25.42	3.15719	3	0.0100081	0.302835	Il34	8	110741829	110805924	-	1959	protein_coding	interleukin 34 [Source:MGI Symbol;Acc:MGI:1923777]	-	20	34	40	98	6	0	7	32	6	0	0	5	0.374983	0.63472	0.969218	1.62478	0.11385	0	0.142517	0.572926	0.14361	0	0
ENSMUSG00000103373	10.3803	4.29401	22.2264	12.0884	4.38749	31.988	8.46301	2.4861	0	0	0	6.02913	12.0392	1.50728	3	0.0117984	0.325987	Gm37238	13	48542644	48545033	-	2390	TEC	predicted gene, 37238 [Source:MGI Symbol;Acc:MGI:5610466]	-	12	5	20	16	5	32	9	3	0	0	0	5	0.184416	0.0765086	0.397217	0.217433	0.0777658	0.570757	0.150193	0.0440257	0	0	0
ENSMUSG00000028524	35.466	16.3172	14.4472	21.9102	18.4275	15.994	10.3437	0	3.29983	0	5.13704	0	16.6132	2.10922	3	0.00621344	0.247021	Sgip1	4	102741297	102973628	+	10136	protein_coding	SH3-domain GRB2-like (endophilin) interacting protein 1 [Source:MGI Symbol;Acc:MGI:1920344]	-	41	19	13	29	21	16	11	0	3	0	4	0	0.148571	0.0685528	0.0608797	0.0929254	0.0770139	0.0672903	0.0432842	0	0.0138778	0	0.0215196
ENSMUSG00000025201	3.4601	1.7176	21.1151	19.6436	20.1825	1.99925	0.940335	6.62961	1.09994	2.4484	1.28426	0	9.46101	1.20815	3	0.0163519	0.378106	Bloc1s2-ps	2	52619754	52620185	+	432	processed_pseudogene	biogenesis of lysosomal organelles complex-1, subunit 2, pseudogene [Source:MGI Symbol;Acc:MGI:3702045]	-	4	2	19	26	23	2	1	8	1	2	1	0	0.340089	0.169311	2.08769	1.95476	1.97907	0.197354	0.0923252	0.649516	0.108538	0.239981	0.126229
ENSMUSG00000034898	76.1222	14.5996	35.5623	56.6643	22.815	0	1.88067	7.45831	0	0	8.98982	4.8233	26.8878	3.45328	3	0.0158679	0.373483	Filip1	9	79815051	80012851	-	5097	protein_coding	filamin A interacting protein 1 [Source:MGI Symbol;Acc:MGI:1917848]	-	88	17	32	75	26	0	2	9	0	0	7	4	0.634139	0.121975	0.29801	0.477914	0.189616	0	0.0156502	0.0619314	0	0	0.0748902
ENSMUSG00000032179	51.9015	6.87042	74.4585	35.5096	19.305	0	0.940335	24.0323	0	6.12099	7.70556	0	26.6272	3.45664	3	0.0182234	0.386009	Bmp5	9	75775364	75900310	+	4025	protein_coding	bone morphogenetic protein 5 [Source:MGI Symbol;Acc:MGI:88181]	-	60	8	67	47	22	0	1	29	0	5	6	0	0.547522	0.0726879	0.790141	0.379258	0.203176	0	0.00990918	0.252706	0	0.0643923	0.0812881
ENSMUSG00000020651	39.7911	3.43521	15.5585	79.33	0	7.997	3.76134	0	0	6.12099	0	3.61748	18.7341	2.43462	2.9	0.0494312	0.569229	Slc26a4	12	31519827	31559969	-	3109	protein_coding	solute carrier family 26, member 4 [Source:MGI Symbol;Acc:MGI:1346029]	-	46	4	14	105	0	8	4	0	0	5	0	3	0.543442	0.0470519	0.213748	1.09691	0	0.10969	0.0513148	0	0	0.0833641	0
ENSMUSG00000019775	32.8709	9.44682	61.1226	15.866	16.6725	2.99888	5.64201	5.80091	0	9.79359	0	0	18.8026	2.4484	2.9	0.012663	0.337691	Rgs17	10	5825663	5922400	-	8298	protein_coding	regulator of G-protein signaling 17 [Source:MGI Symbol;Acc:MGI:1927469]	-	38	11	55	21	19	3	6	7	0	8	0	0	0.1682	0.0484794	0.314619	0.0821956	0.0851132	0.0154116	0.0288391	0.0295875	0	0.0499743	0
ENSMUSG00000035451	238.747	91.033	227.821	206.258	26.325	30.9884	9.40335	45.5786	21.9988	0	19.2639	15.6757	109.519	14.2346	2.9	0.000393864	0.0671246	Foxa1	12	57540628	57546916	-	3327	protein_coding	forkhead box A1 [Source:MGI Symbol;Acc:MGI:1347472]	Fork	276	106	205	273	30	31	10	55	20	0	15	13	3.047	1.16517	2.9248	2.6651	0.335185	0.397199	0.119881	0.57982	0.281867	0	0.245855
ENSMUSG00000074183	127.159	89.3154	84.4604	284.077	112.32	14.9944	11.284	26.5184	15.3992	0	17.9796	15.6757	93.766	12.2636	2.9	0.000340486	0.0629352	Gsta1	9	78230656	78242684	+	956	protein_coding	glutathione S-transferase, alpha 1 (Ya) [Source:MGI Symbol;Acc:MGI:1095417]	-	147	104	76	376	128	15	12	32	14	0	14	13	5.64775	3.97845	3.77356	12.7742	4.97701	0.668856	0.500642	1.17402	0.686652	0	0.798567
ENSMUSG00000038135	19.0305	29.1993	18.8925	0	8.77499	11.9955	5.64201	2.4861	0	0	6.4213	0	12.0026	1.60533	2.9	0.032565	0.490863	Crygn	5	24751003	24758008	-	802	protein_coding	crystallin, gamma N [Source:MGI Symbol;Acc:MGI:2449167]	-	22	34	17	0	10	12	6	3	0	0	5	0	1.00755	1.5504	1.00617	0	0.463492	0.637832	0.298388	0.131199	0	0	0.339967
ENSMUSG00000007021	7.78522	26.6229	8.89056	0	8.77499	11.9955	6.58234	14.9166	5.49971	0	0	0	10.696	1.37493	2.9	0.0261945	0.448904	Syngr3	17	24685092	24689955	-	2071	protein_coding	synaptogyrin 3 [Source:MGI Symbol;Acc:MGI:1341881]	-	9	31	8	0	10	12	7	18	5	0	0	0	0.159617	0.547419	0.18336	0	0.179488	0.247002	0.13481	0.304843	0.113203	0	0
ENSMUSG00000058806	1553.58	609.75	514.541	804.633	42.9974	111.958	27.2697	55.523	69.2964	52.6405	64.213	60.2913	465.032	61.6103	2.9	0.00183859	0.142789	Col13a1	10	61838236	61979108	-	4605	protein_coding	collagen, type XIII, alpha 1 [Source:MGI Symbol;Acc:MGI:1277201]	-	1796	710	463	1065	49	112	29	67	63	43	50	50	14.3249	5.63854	4.77251	7.51144	0.395533	1.03678	0.251173	0.510303	0.641472	0.484026	0.592082
ENSMUSG00000035805	143.594	32.6345	30.0057	123.906	18.4275	14.9944	0	0	0	1.2242	0	22.9107	45.4452	6.03372	2.9	0.0428126	0.542853	Mlc1	15	88955884	88979007	-	2801	protein_coding	megalencephalic leukoencephalopathy with subcortical cysts 1 homolog (human) [Source:MGI Symbol;Acc:MGI:2157910]	-	166	38	27	164	21	15	0	0	0	1	0	19	2.17676	0.496145	0.457558	1.90166	0.278691	0.228285	0	0	0	0.0185062	0
ENSMUSG00000053702	413.482	225.006	317.838	155.638	64.9349	12.9951	20.6874	21.5462	23.0988	9.79359	21.8324	27.734	154.016	20.6147	2.9	0.000165385	0.0461223	Nebl	2	17343909	17731464	-	15235	protein_coding	nebulette [Source:MGI Symbol;Acc:MGI:1921353]	-	478	262	286	206	74	13	22	26	21	8	17	23	1.1524	0.628922	0.891085	0.439165	0.180553	0.0363748	0.0575949	0.0598569	0.0646314	0.0272193	0.0608482
ENSMUSG00000044217	743.056	432.836	483.424	490.335	85.9949	45.9828	21.6277	73.7544	63.7967	13.4662	23.1167	59.0854	297.126	39.8662	2.9	0.000876811	0.102794	Aqp5	15	99590782	99594829	+	2599	protein_coding	aquaporin 5 [Source:MGI Symbol;Acc:MGI:106215]	-	859	504	435	649	98	46	23	89	58	11	18	49	12.1396	7.09189	7.94472	8.11038	1.40164	0.754486	0.35296	1.20107	1.04638	0.21939	0.377666
ENSMUSG00000104063	74.3921	25.7641	67.7906	11.3329	4.38749	13.9948	9.40335	41.4351	16.4991	0	0	0	31.0625	4.12478	2.9	0.0098717	0.302835	Pcdhgb7	18	37751600	37841873	+	4713	protein_coding	protocadherin gamma subfamily B, 7 [Source:MGI Symbol;Acc:MGI:1935199]	-	86	30	61	15	5	14	10	50	15	0	0	0	0.67022	0.232789	0.614367	0.103371	0.0394357	0.126628	0.0846265	0.372097	0.149232	0	0
ENSMUSG00000042109	9.51527	11.1644	12.2245	9.82181	0	19.9925	7.52268	1.6574	0	4.89679	0	0	8.98733	1.2242	2.9	0.0364174	0.508958	Csdc2	15	81936759	81950941	+	4623	protein_coding	cold shock domain containing C2, RNA binding [Source:MGI Symbol;Acc:MGI:2146027]	CSD	11	13	11	13	0	20	8	2	0	4	0	0	0.0873947	0.102839	0.112944	0.0913319	0	0.184419	0.0690192	0.0151736	0	0.0448504	0
ENSMUSG00000034159	275.943	111.644	165.587	194.925	27.2025	15.994	14.105	0	30.7984	12.242	0	12.0583	100.675	13.7747	2.9	0.0258068	0.446783	2310007B03Rik	1	93151349	93160948	-	2368	protein_coding	RIKEN cDNA 2310007B03 gene [Source:MGI Symbol;Acc:MGI:1919124]	-	319	130	149	258	31	16	15	0	28	10	0	10	4.94795	2.0077	2.98676	3.53868	0.486627	0.28803	0.252647	0	0.554425	0.218901	0
ENSMUSG00000105096	96.8828	44.6577	575.664	633.129	48.2624	21.9918	44.1957	61.3239	51.6973	44.0711	8.98982	1.20583	190.763	26.491	2.8	0.00729014	0.267295	Gbp10	5	105215699	105239533	-	3873	protein_coding	guanylate-binding protein 10 [Source:MGI Symbol;Acc:MGI:4359647]	-	112	52	518	838	55	22	47	74	47	36	7	1	1.06215	0.491014	6.3486	7.02748	0.527876	0.242144	0.48401	0.670143	0.569006	0.48182	0.098558
ENSMUSG00000085355	38.0611	26.6229	0	0	18.4275	23.991	15.9857	10.7731	4.39977	4.89679	0	0	16.7327	2.32414	2.8	0.0316654	0.488235	3010003L21Rik	6	148944867	148947129	+	1747	antisense	RIKEN cDNA 3010003L21 gene [Source:MGI Symbol;Acc:MGI:1924094]	-	44	31	0	0	21	24	17	13	4	4	0	0	0.925073	0.648943	0	0	0.446831	0.585622	0.388114	0.260996	0.107358	0.118685	0
ENSMUSG00000002588	44.1163	17.176	18.8925	52.1311	12.285	21.9918	7.52268	23.2036	0	0	14.1269	0	24.6649	3.53172	2.8	0.00528283	0.23362	Pon1	6	5168090	5193946	-	2898	protein_coding	paraoxonase 1 [Source:MGI Symbol;Acc:MGI:103295]	-	51	20	17	69	14	22	8	28	0	0	11	0	0.64638	0.252389	0.278449	0.77331	0.179575	0.323611	0.110102	0.338878	0	0	0.206983
ENSMUSG00000110419	12.1103	15.4584	17.7811	12.0884	18.4275	18.9929	15.9857	22.3749	5.49971	0	0	3.61748	16.6524	2.2793	2.8	0.000183517	0.048954	AW046200	8	57651757	57663430	+	3082	bidirectional_promoter_lncRNA	expressed sequence AW046200 [Source:MGI Symbol;Acc:MGI:2142745]	-	14	18	16	16	21	19	17	27	5	0	0	3	0.166844	0.213588	0.246424	0.168613	0.253281	0.262797	0.219999	0.307266	0.0760684	0	0
ENSMUSG00000005320	23.3557	9.44682	21.1151	39.2872	4.38749	0	4.70167	5.80091	7.6996	0	0	0	13.5119	1.9249	2.8	0.0406805	0.533864	Fgfr4	13	55152640	55168759	+	3542	protein_coding	fibroblast growth factor receptor 4 [Source:MGI Symbol;Acc:MGI:95525]	-	27	11	19	52	5	0	5	7	7	0	0	0	0.279983	0.113575	0.254625	0.476824	0.0524733	0	0.0563022	0.0693159	0.0926651	0	0
ENSMUSG00000031790	591.677	402.778	390.074	449.537	166.725	83.9685	29.1504	33.9768	12.0994	41.6227	62.9288	39.7922	268.486	39.1108	2.8	4.11e-05	0.021022	Mmp15	8	95352268	95375080	+	5397	protein_coding	matrix metallopeptidase 15 [Source:MGI Symbol;Acc:MGI:109320]	-	684	469	351	595	190	84	31	41	11	34	49	33	4.655	3.17803	3.0871	3.5807	1.30863	0.663478	0.229094	0.266449	0.0955668	0.326555	0.495091
ENSMUSG00000092512	11.2453	0	20.0038	22.6657	4.38749	12.9951	6.58234	5.80091	0	6.12099	0	0	10.4601	1.53025	2.8	0.0374667	0.516951	Gm4152	17	33980486	33980744	-	259	processed_pseudogene	predicted gene 4152 [Source:MGI Symbol;Acc:MGI:3782328]	-	13	0	18	30	5	13	7	7	0	5	0	0	1.84357	0	3.29889	3.76205	0.717607	2.13965	1.07796	0.947942	0	1.00069	0
ENSMUSG00000012350	126.294	79.0098	161.141	120.884	30.7124	0	12.2244	16.574	6.59965	0	15.4111	18.0874	68.3549	10.0245	2.8	0.00648792	0.250875	Ehf	2	103263433	103303278	-	5576	protein_coding	ets homologous factor [Source:MGI Symbol;Acc:MGI:1270840]	ETS	146	92	145	160	35	0	13	20	6	0	12	15	0.961715	0.603397	1.23436	0.931966	0.233325	0	0.0929875	0.125803	0.050454	0	0.117355
ENSMUSG00000034028	32.0059	18.8936	165.587	70.2637	4.38749	0	22.568	27.3471	0	0	17.9796	7.23495	42.6316	6.30365	2.8	0.0224078	0.42468	Cd226	18	89197431	89270201	+	2357	protein_coding	CD226 antigen [Source:MGI Symbol;Acc:MGI:3039602]	-	37	22	149	93	5	0	24	33	0	0	14	6	0.576578	0.341351	3.0007	1.28152	0.0788546	0	0.406121	0.491064	0	0	0.323899
ENSMUSG00000024697	154.839	120.232	272.274	119.373	44.7524	0	6.58234	9.11572	0	15.9146	26.9695	10.8524	90.8961	13.4341	2.8	0.011333	0.317176	Gna14	19	16435667	16610818	+	3383	protein_coding	guanine nucleotide binding protein, alpha 14 [Source:MGI Symbol;Acc:MGI:95769]	-	179	140	245	158	51	0	7	11	0	13	21	9	1.94342	1.51344	3.43764	1.5169	0.560383	0	0.0825277	0.114044	0	0.199192	0.3385
ENSMUSG00000076676	4.32512	39.5049	18.8925	43.8204	40.3649	24.9906	20.6874	19.0601	0	7.34519	0	8.44078	26.4557	3.94649	2.8	0.00123641	0.116421	Ighv12-3	12	114366521	114366954	-	353	IG_V_gene	immunoglobulin heavy variable V12-3 [Source:MGI Symbol;Acc:MGI:3646760]	-	5	46	17	58	46	25	22	23	0	6	0	7	0.520249	4.76564	2.28597	5.3365	4.84395	3.01901	2.48572	2.28526	0	0.881062	0
ENSMUSG00000071658	50.1714	24.0465	20.0038	24.1768	4.38749	0	8.46301	4.14351	9.89948	0	0	0	16.9241	2.47487	2.8	0.0411197	0.534498	Gng3	19	8836929	8839246	-	1699	protein_coding	guanine nucleotide binding protein (G protein), gamma 3 [Source:MGI Symbol;Acc:MGI:102704]	-	58	28	18	32	5	0	9	5	9	0	0	0	1.25387	0.602702	0.502892	0.61173	0.109394	0	0.211277	0.103219	0.24838	0	0
ENSMUSG00000078922	352.93	279.111	1230.23	1393.19	148.297	115.957	63.0024	104.416	69.2964	23.2598	95.0353	91.6427	460.891	69.8085	2.7	0.00117275	0.115386	Tgtp1	11	48985327	48994172	-	3205	protein_coding	T cell specific GTPase 1 [Source:MGI Symbol;Acc:MGI:98734]	-	408	325	1107	1844	169	116	67	126	63	19	74	76	4.67572	3.70846	16.3951	18.6868	1.96009	1.54287	0.833778	1.37888	0.921678	0.307295	1.25906
ENSMUSG00000111424	13.8404	15.4584	27.783	12.8439	0	32.9876	31.031	7.45831	0	11.0178	0	0	17.6753	2.75445	2.7	0.0331987	0.494209	Gm48478	9	22228978	22231302	+	2325	TEC	predicted gene, 48478 [Source:MGI Symbol;Acc:MGI:6097993]	-	16	18	25	17	0	33	33	9	0	9	0	0	0.252763	0.283131	0.510402	0.237481	0	0.605049	0.566102	0.13577	0	0.200655	0
ENSMUSG00000020847	57.0916	45.5165	28.8943	43.8204	23.6925	6.99738	11.284	16.574	3.29983	0	15.4111	0	29.2338	4.67774	2.7	0.00327	0.192909	Rph3al	11	75830999	75938429	-	3814	protein_coding	rabphilin 3A-like (without C2 domains) [Source:MGI Symbol;Acc:MGI:1923492]	-	66	53	26	58	27	7	12	20	3	0	12	0	0.635593	0.508198	0.323585	0.493913	0.263148	0.0782378	0.125489	0.183922	0.0368814	0	0.17157
ENSMUSG00000071540	24.2207	6.87042	13.3358	7.55524	29.8349	13.9948	11.284	29.8333	0	11.0178	0	0	17.1161	2.75445	2.6	0.0100759	0.302835	3425401B19Rik	14	32659119	32685293	-	5572	protein_coding	RIKEN cDNA 3425401B19 gene [Source:MGI Symbol;Acc:MGI:3588196]	-	28	8	12	10	34	14	12	36	0	9	0	0	0.184571	0.052507	0.102227	0.0582897	0.226822	0.107107	0.0858962	0.226608	0	0.0837262	0
ENSMUSG00000052353	878.865	375.297	408.966	233.457	103.545	63.976	53.5991	43.0925	39.5979	69.7793	61.6445	3.61748	270.1	43.6598	2.6	0.0027896	0.178105	Cemip	7	83932857	84086502	-	12232	protein_coding	cell migration inducing protein, hyaluronan binding [Source:MGI Symbol;Acc:MGI:2443629]	-	1016	437	368	309	118	64	57	52	36	57	48	3	3.05079	1.30654	1.42806	0.820472	0.358592	0.22304	0.185858	0.149104	0.137998	0.24155	0.213986
ENSMUSG00000036960	65.7419	24.9053	35.5623	64.2195	16.6725	11.9955	32.9117	12.4305	0	0	19.2639	2.41165	33.0549	5.41889	2.6	0.00430039	0.214745	Clca2	3	145070263	145099443	-	4646	protein_coding	chloride channel accessory 2 [Source:MGI Symbol;Acc:MGI:2139758]	-	76	29	32	85	19	12	35	15	0	0	15	2	0.600829	0.228274	0.326939	0.594214	0.152017	0.110104	0.300464	0.113239	0	0	0.176057
ENSMUSG00000053846	1736.1	657.843	1496.95	2055.02	187.785	82.9689	80.8688	101.102	103.395	85.6939	15.4111	314.72	799.831	129.805	2.6	0.00861598	0.290983	Lipg	18	74939322	74961263	-	3787	protein_coding	lipase, endothelial [Source:MGI Symbol;Acc:MGI:1341803]	-	2007	766	1347	2720	214	83	86	122	94	70	12	261	19.4656	7.39727	16.8837	23.3279	2.10056	0.934291	0.905747	1.12992	1.16386	0.958148	0.172793
ENSMUSG00000021994	163.49	112.503	181.145	155.638	85.1174	32.9876	50.7781	68.7822	29.6984	14.6904	17.9796	7.23495	106.305	17.4009	2.6	3.77e-07	0.0013879	Wnt5a	14	28504750	28527448	+	7823	protein_coding	wingless-type MMTV integration site family, member 5A [Source:MGI Symbol;Acc:MGI:98958]	-	189	131	163	206	97	33	54	83	27	12	14	6	0.88737	0.612401	0.989031	0.855257	0.460909	0.179821	0.275311	0.372124	0.161829	0.0795129	0.0975879
ENSMUSG00000097617	44.9813	30.0581	21.1151	38.5317	36.8549	43.9835	6.58234	0	0	15.9146	0	2.41165	27.7634	4.58156	2.6	0.0218172	0.420482	Gm10687	9	44122186	44134485	-	3233	antisense	predicted gene 10687 [Source:MGI Symbol;Acc:MGI:3642689]	-	52	35	19	51	42	44	7	0	0	13	0	2	0.590764	0.395914	0.278961	0.512351	0.482903	0.580158	0.0863567	0	0	0.208433	0
ENSMUSG00000031734	118.508	115.938	188.925	246.301	35.0999	70.9734	18.8067	11.6018	8.79954	15.9146	0	42.2039	100.769	16.7295	2.6	0.00185505	0.142909	Irx3	8	91798525	91802067	-	2762	protein_coding	Iroquois related homeobox 3 [Source:MGI Symbol;Acc:MGI:1197522]	Homeobox	137	135	170	326	40	71	20	14	8	13	0	35	1.82185	1.78751	2.9216	3.83351	0.538335	1.09581	0.288809	0.177782	0.13581	0.243977	0
ENSMUSG00000056004	22.4906	23.1877	5.5566	3.0221	21.06	14.9944	7.52268	3.31481	0	0	0	8.44078	12.6436	2.11019	2.6	0.0254009	0.44599	9330182L06Rik	5	9266118	9481825	+	7918	protein_coding	RIKEN cDNA 9330182L06 gene [Source:MGI Symbol;Acc:MGI:2443264]	-	26	27	5	4	24	15	8	4	0	0	0	7	0.120607	0.124706	0.0299744	0.0164077	0.112671	0.0807561	0.0402975	0.0177185	0	0	0
ENSMUSG00000081933	13.8404	94.4682	58.9	40.0428	45.6299	27.9895	15.0454	24.0323	10.9994	0	0	15.6757	39.9936	6.66879	2.6	0.00211983	0.152238	Gm14767	X	85716438	85717023	+	586	processed_pseudogene	predicted gene 14767 [Source:MGI Symbol;Acc:MGI:3705402]	-	16	110	53	53	52	28	16	29	10	0	0	13	1.00286	6.86488	4.29313	2.93752	3.29854	2.03685	1.089	1.73574	0.800146	0	0
ENSMUSG00000001496	198.091	117.656	53.3434	85.3742	41.2424	31.988	10.3437	5.80091	5.49971	24.484	8.98982	7.23495	67.9799	11.5521	2.6	0.00107353	0.110387	Nkx2-1	12	56531958	56536908	-	2842	protein_coding	NK2 homeobox 1 [Source:MGI Symbol;Acc:MGI:108067]	Homeobox	229	137	48	113	47	32	11	7	5	20	7	6	2.95956	1.76293	0.801702	1.29139	0.614738	0.479982	0.154373	0.0863888	0.0824922	0.364784	0.134312
ENSMUSG00000053044	51.0365	462.894	312.281	203.236	32.4674	11.9955	24.4487	14.9166	10.9994	0	10.2741	73.5553	139.16	23.7072	2.6	0.033131	0.494209	Cd8b1	6	71322788	71337494	+	1483	protein_coding	CD8 antigen, beta chain 1 [Source:MGI Symbol;Acc:MGI:88347]	-	59	539	281	269	37	12	26	18	10	0	8	61	1.46126	13.2919	8.99417	5.89134	0.927421	0.344937	0.699256	0.425711	0.316174	0	0.294164
ENSMUSG00000056370	5640.83	2586.71	3336.18	4824.77	709.019	474.822	281.16	176.513	240.887	281.566	612.592	406.363	2253.75	385.352	2.5	0.00268833	0.17521	Sftpb	6	72304610	72314371	+	1968	protein_coding	surfactant associated protein B [Source:MGI Symbol;Acc:MGI:109516]	-	6521	3012	3002	6386	808	475	299	213	219	230	477	337	121.704	55.9716	72.4071	105.392	15.2617	10.2889	6.05968	3.7961	5.21778	6.05805	13.2171
ENSMUSG00000042808	524.205	342.662	494.538	389.85	72.8324	20.9921	20.6874	42.2638	14.2993	8.56939	78.3399	62.7029	238.504	40.9779	2.5	0.00775349	0.276735	Gpx2	12	76792333	76795554	-	3222	protein_coding	glutathione peroxidase 2 [Source:MGI Symbol;Acc:MGI:106609]	-	606	399	445	516	83	21	22	51	13	7	61	52	6.90817	4.52882	6.55587	5.20148	0.957567	0.277839	0.272333	0.555173	0.189184	0.112617	1.03239
ENSMUSG00000047342	19.8956	24.0465	10.0019	37.7762	45.6299	17.9933	30.0907	53.0369	0	3.67259	0	16.8816	29.8089	5.13854	2.5	0.00271402	0.175895	Zfp286	11	62752577	62789462	-	7991	protein_coding	zinc finger protein 286 [Source:MGI Symbol;Acc:MGI:2384758]	zf-C2H2	23	28	9	50	52	18	32	64	0	3	0	14	0.105717	0.128143	0.053461	0.203223	0.24189	0.096022	0.159718	0.280907	0	0.0194603	0
ENSMUSG00000068876	300.164	146.855	150.028	198.703	47.3849	48.9816	30.0907	22.3749	19.799	13.4662	16.6954	31.3515	118.073	20.328	2.5	7.33e-05	0.0315679	Cgn	3	94760069	94786492	-	6021	protein_coding	cingulin [Source:MGI Symbol;Acc:MGI:1927237]	-	347	171	135	263	54	49	32	27	18	11	13	26	2.11679	1.03864	1.06429	1.4187	0.333382	0.346918	0.211975	0.157282	0.140175	0.0947009	0.117738
ENSMUSG00000041831	21.6256	30.9169	77.7924	80.841	29.8349	0	28.21	38.1203	0	0	0	26.5282	38.4177	6.63204	2.5	0.0419547	0.539401	Sytl3	17	6659093	6738044	+	5062	protein_coding	synaptotagmin-like 3 [Source:MGI Symbol;Acc:MGI:1933367]	-	25	36	70	107	34	0	30	46	0	0	0	22	0.181399	0.260087	0.656405	0.686538	0.249674	0	0.236376	0.318727	0	0	0
ENSMUSG00000020811	114.183	38.6461	72.2358	75.5524	50.0174	12.9951	11.284	4.97221	0	20.8114	0	12.0583	47.4858	8.21741	2.5	0.00951116	0.300994	Wscd1	11	71749920	71789647	+	4287	protein_coding	WSC domain containing 1 [Source:MGI Symbol;Acc:MGI:2448493]	-	132	45	65	100	57	13	12	6	0	17	0	10	1.13093	0.383881	0.719707	0.757617	0.49424	0.129267	0.111643	0.0490887	0	0.205554	0
ENSMUSG00000048706	188.575	116.797	76.6811	161.682	10.53	27.9895	10.3437	38.1203	32.9983	8.56939	11.5583	1.20583	78.8399	13.583	2.5	0.00203358	0.149124	Lurap1l	4	80910646	80955628	+	3066	protein_coding	leucine rich adaptor protein 1-like [Source:MGI Symbol;Acc:MGI:106510]	-	218	136	69	214	12	28	11	46	30	7	9	1	2.61156	1.6222	1.06825	2.26696	0.145487	0.389301	0.143095	0.526222	0.458792	0.118347	0.160071
ENSMUSG00000024747	83.9074	43.7989	33.3396	92.9294	21.06	0	4.70167	9.94442	5.49971	0	5.13704	14.4699	36.2102	6.27666	2.5	0.0175747	0.383732	Aldh1a7	19	20692953	20727562	-	2066	protein_coding	aldehyde dehydrogenase family 1, subfamily A7 [Source:MGI Symbol;Acc:MGI:1347050]	-	97	51	30	123	24	0	5	12	5	0	4	12	1.72448	0.902772	0.689266	1.93365	0.431815	0	0.0965258	0.20372	0.113477	0	0.105577
ENSMUSG00000031553	6.9202	12.0232	0	6.79971	14.04	63.976	6.58234	9.94442	5.49971	4.89679	0	0	15.0357	2.59913	2.5	0.0382422	0.518446	Adam3	8	24677225	24725852	-	2942	protein_coding	a disintegrin and metallopeptidase domain 3 (cyritestin) [Source:MGI Symbol;Acc:MGI:102518]	-	8	14	0	9	16	64	7	12	5	4	0	0	0.0998765	0.17403	0	0.099358	0.202159	0.927335	0.0948985	0.143061	0.0796882	0.070477	0
ENSMUSG00000046580	7.78522	16.3172	6.66792	12.8439	8.77499	0	9.40335	8.28701	0	0	5.13704	1.20583	8.75995	1.58572	2.5	0.0337071	0.494748	Gm7862	12	76152336	76152627	-	292	processed_pseudogene	predicted gene 7862 [Source:MGI Symbol;Acc:MGI:3648002]	-	9	19	6	17	10	0	10	10	0	0	4	1	1.13208	2.37963	0.975358	1.8909	1.27302	0	1.36591	1.20116	0	0	0.746996
ENSMUSG00000019124	15.5704	18.0348	36.6736	30.221	20.1825	60.9771	12.2244	14.0879	13.1993	4.89679	0	0	25.9965	4.52403	2.5	0.00316587	0.189696	Scrn1	6	54501173	54566489	-	8613	protein_coding	secernin 1 [Source:MGI Symbol;Acc:MGI:1917188]	-	18	21	33	40	23	61	13	17	12	4	0	0	0.0767599	0.0891667	0.181868	0.150837	0.0992636	0.301908	0.0601995	0.0692274	0.0653271	0.0240733	0
ENSMUSG00000115388	61.4167	45.5165	103.353	44.5759	19.305	3.9985	35.7327	0.828701	13.1993	1.2242	3.85278	9.6466	39.3409	6.98072	2.5	0.00666396	0.253948	Eppk1	15	76101481	76120195	-	12332	protein_coding	epiplakin 1 [Source:MGI Symbol;Acc:MGI:2386306]	-	71	53	93	59	22	4	38	1	12	1	3	8	0.211466	0.157174	0.357969	0.155389	0.0663141	0.0138269	0.122901	0.00284413	0.0456262	0.00420336	0.0132657
ENSMUSG00000067219	114.183	91.8918	90.017	119.373	13.1625	11.9955	12.2244	7.45831	0	0	30.8223	10.8524	57.5382	10.4187	2.5	0.0170563	0.383491	Nipal1	5	72647795	72671078	+	4393	protein_coding	NIPA-like domain containing 1 [Source:MGI Symbol;Acc:MGI:1917951]	-	132	107	81	158	15	12	13	9	0	0	24	9	1.10364	0.89076	0.875225	1.16815	0.126925	0.116445	0.118028	0.0718563	0	0	0.297914
ENSMUSG00000041119	51.0365	55.8221	30.0057	9.06629	8.77499	32.9876	15.0454	6.62961	18.699	0	0	0	26.171	4.67476	2.5	0.0245181	0.441631	Pde9a	17	31386234	31476310	+	2834	protein_coding	phosphodiesterase 9A [Source:MGI Symbol;Acc:MGI:1277179]	-	59	65	27	12	10	33	16	8	17	0	0	0	0.76466	0.838787	0.45223	0.137526	0.131165	0.496379	0.225177	0.0990087	0.281265	0	0
ENSMUSG00000106636	3.4601	4.29401	45.5641	9.06629	19.305	17.9933	27.2697	4.97221	3.29983	8.56939	0	0	16.4906	2.9673	2.5	0.0178947	0.384329	Gm43813	5	123406487	123411864	+	5378	processed_transcript	predicted gene 43813 [Source:MGI Symbol;Acc:MGI:5663950]	-	4	5	41	12	22	18	29	6	3	7	0	0	0.0273184	0.0340006	0.361875	0.0724709	0.152061	0.142676	0.215071	0.0391304	0.0261558	0.0674694	0
ENSMUSG00000027375	1166.92	514.423	652.345	771.39	279.922	22.9914	24.4487	87.8424	103.395	50.1921	89.8982	75.967	440.035	79.863	2.5	0.00563475	0.237672	Mal	2	127633226	127656695	-	2778	protein_coding	myelin and lymphocyte protein, T cell differentiation protein [Source:MGI Symbol;Acc:MGI:892970]	-	1349	599	587	1021	319	23	26	106	94	41	70	63	17.8359	7.88556	10.03	11.937	4.2685	0.352935	0.373289	1.33831	1.58658	0.765035	1.37406
ENSMUSG00000037035	1845.96	1256.43	1305.8	2119.24	390.487	372.86	101.556	219.606	175.991	126.092	119.436	271.311	951.493	173.208	2.5	0.000622836	0.0875108	Inhbb	1	119415465	119422248	-	4255	protein_coding	inhibin beta-B [Source:MGI Symbol;Acc:MGI:96571]	-	2134	1463	1175	2805	445	373	108	265	160	103	93	225	18.4209	12.5743	13.1079	21.411	3.88756	3.73688	1.01234	2.18439	1.76314	1.25478	1.19186
ENSMUSG00000029335	71.797	31.7757	71.1245	33.9986	24.57	9.99625	1.88067	0	0	0	11.5583	10.8524	30.6428	5.60269	2.5	0.0432087	0.542853	Bmp3	5	98854415	98884396	+	7398	protein_coding	bone morphogenetic protein 3 [Source:MGI Symbol;Acc:MGI:88179]	-	83	37	64	45	28	10	2	0	0	0	9	9	0.412078	0.182905	0.41064	0.197561	0.140689	0.0576216	0.0107825	0	0	0	0.0663391
ENSMUSG00000034842	138.404	184.642	231.155	151.105	69.3224	10.9959	59.2411	99.4442	37.398	29.3808	7.70556	12.0583	118.039	21.6357	2.4	7.57e-05	0.0315924	Art3	5	92331827	92414628	+	3932	protein_coding	ADP-ribosyltransferase 3 [Source:MGI Symbol;Acc:MGI:1202729]	-	160	215	208	200	79	11	63	120	34	24	6	10	1.49459	1.99969	2.51099	1.65204	0.746844	0.119256	0.639044	1.07041	0.405445	0.316394	0.0832107
ENSMUSG00000053886	153.974	51.5281	93.3509	70.2637	0.877499	21.9918	0	5.80091	3.29983	0	15.4111	18.0874	49.7234	9.19958	2.4	0.0406938	0.533864	Sh2d4a	8	68276567	68347699	+	2723	protein_coding	SH2 domain containing 4A [Source:MGI Symbol;Acc:MGI:1919531]	-	178	60	84	93	1	22	0	7	3	0	12	15	2.40098	0.805827	1.46429	1.10927	0.0136511	0.344409	0	0.0901641	0.0516583	0	0.240312
ENSMUSG00000044628	55.3616	41.2225	52.2321	27.1989	0	20.9921	24.4487	24.861	1.09994	0	21.8324	0	30.7896	5.73309	2.4	0.0335064	0.494227	Rnf208	2	25242255	25244262	+	1750	protein_coding	ring finger protein 208 [Source:MGI Symbol;Acc:MGI:1916096]	-	64	48	47	36	0	21	26	30	1	0	17	0	1.34325	1.00309	1.27484	0.66814	0	0.511541	0.592569	0.601266	0.0267935	0	0.529727
ENSMUSG00000031089	234.422	74.7158	113.355	82.3521	63.1799	65.9753	22.568	57.1804	28.5985	15.9146	0	21.7049	89.2185	16.5545	2.4	0.00026486	0.0578368	Slc6a14	X	21714896	21742355	+	3434	protein_coding	solute carrier family 6 (neurotransmitter transporter), member 14 [Source:MGI Symbol;Acc:MGI:1890216]	-	271	87	102	109	72	66	24	69	26	13	0	18	2.89858	0.926525	1.40992	1.03093	0.779379	0.8193	0.27875	0.704745	0.355009	0.196233	0
ENSMUSG00000052769	41.5212	23.1877	76.6811	33.9986	27.2025	18.9929	1.88067	11.6018	5.49971	0	14.1269	2.41165	29.3833	5.50956	2.4	0.00644562	0.250512	Gm9889	3	115715150	115716728	+	1579	lincRNA	predicted gene 9889 [Source:MGI Symbol;Acc:MGI:3642568]	-	48	27	69	45	31	19	2	14	5	0	11	2	1.11654	0.625345	2.07426	0.925621	0.729787	0.512945	0.0505186	0.310978	0.148475	0	0.379885
ENSMUSG00000054072	2988.66	1650.62	8809.44	9314.85	1074.06	597.776	540.692	928.974	787.559	816.54	679.374	163.992	3238.13	611.866	2.4	0.00396458	0.207338	Iigp1	18	60376029	60392627	+	3121	protein_coding	interferon inducible GTPase 1 [Source:MGI Symbol;Acc:MGI:1926259]	-	3455	1922	7927	12329	1224	598	575	1121	716	667	529	136	40.6603	22.5215	120.562	128.303	14.5782	8.16783	7.34815	12.5978	10.7569	11.078	9.24279
ENSMUSG00000036885	229.232	80.7274	136.692	231.946	27.2025	64.9756	0.940335	15.7453	29.6984	24.484	0	20.499	98.4326	18.6704	2.4	0.0111118	0.315137	Arhgef26	3	62338344	62462221	+	10116	protein_coding	Rho guanine nucleotide exchange factor (GEF) 26 [Source:MGI Symbol;Acc:MGI:1918053]	-	265	94	123	307	31	65	1	19	27	20	0	17	0.962173	0.339826	0.577154	0.985672	0.113912	0.273907	0.00394271	0.0658761	0.125147	0.102483	0
ENSMUSG00000063388	87.3675	32.6345	123.357	168.482	48.2624	0	34.7924	14.9166	34.0982	12.242	0	2.41165	63.7265	12.188	2.4	0.0222353	0.424077	BC023105	18	60441753	60442983	+	1227	pseudogene	cDNA sequence BC023105 [Source:MGI Symbol;Acc:MGI:2384767]	-	101	38	111	223	55	0	37	18	31	10	0	2	3.02338	1.1326	4.29412	5.90287	1.66623	0	1.20271	0.514531	1.18463	0.42246	0
ENSMUSG00000113198	10.3803	11.1644	17.7811	17.377	3.50999	1.99925	6.58234	4.97221	3.29983	2.4484	1.28426	0	9.22084	1.75812	2.4	0.0172472	0.383732	Gm6988	12	110315990	110316364	+	375	processed_pseudogene	predicted gene 6988 [Source:MGI Symbol;Acc:MGI:3647486]	-	12	13	16	23	4	2	7	6	3	2	1	0	1.17535	1.2678	2.02528	1.99205	0.396502	0.227352	0.74451	0.561181	0.375108	0.276458	0.145415
ENSMUSG00000100954	12.9754	26.6229	15.5585	8.31076	28.08	82.9689	16.926	64.6387	6.59965	1.2242	0	16.8816	32.0101	6.17635	2.4	0.00644318	0.250512	Gm10138	1	151339604	151345231	-	2843	antisense	predicted gene 10138 [Source:MGI Symbol;Acc:MGI:3708522]	-	15	31	14	11	32	83	18	78	6	1	0	14	0.19379	0.39877	0.233747	0.125666	0.418398	1.24452	0.252522	0.962279	0.0989558	0.0182328	0
ENSMUSG00000006777	96.8828	46.3753	161.141	252.345	39.4874	32.9876	96.8545	91.9859	20.8989	29.3808	0	28.9398	102.257	19.8049	2.4	0.000490003	0.0764322	Krt23	11	99477974	99493137	-	1565	protein_coding	keratin 23 [Source:MGI Symbol;Acc:MGI:2148866]	-	112	54	145	334	45	33	103	111	19	24	0	24	2.62857	1.26188	4.39794	6.93163	1.06884	0.898874	2.62498	2.48767	0.569254	0.794926	0
ENSMUSG00000044937	19.8956	3.43521	41.1189	0	25.4475	25.9903	26.3294	19.8888	0	2.4484	0	13.2641	20.2632	3.92812	2.4	0.0433346	0.542853	Ttc41	10	86705811	86776844	+	5339	protein_coding	tetratricopeptide repeat domain 41 [Source:MGI Symbol;Acc:MGI:2387653]	-	23	4	37	0	29	26	28	24	0	2	0	11	0.158228	0.0273992	0.328956	0	0.201909	0.207593	0.209171	0.157665	0	0.0194178	0
ENSMUSG00000022097	27711.1	13851.6	13879.3	21286.9	3638.99	2016.24	1347.5	1192.5	2092.09	1970.96	2789.41	1445.78	10615.5	2074.56	2.4	0.00374352	0.201472	Sftpc	14	70520949	70524081	-	1034	protein_coding	surfactant associated protein C [Source:MGI Symbol;Acc:MGI:109517]	-	32035	16129	12489	28175	4147	2017	1433	1439	1902	1610	2172	1199	1137.94	570.46	573.328	885.006	149.084	83.1543	55.2751	48.8117	86.2495	80.7115	114.546
ENSMUSG00000035104	56.2266	48.9517	83.349	116.351	92.1373	0	16.926	8.28701	18.699	0	14.1269	8.44078	52.7786	10.3167	2.4	0.0177017	0.383732	Eva1a	6	82041043	82093099	+	2805	protein_coding	eva-1 homolog A (C. elegans) [Source:MGI Symbol;Acc:MGI:2385247]	-	65	57	75	154	105	0	18	10	17	0	11	7	0.851131	0.743156	1.26918	1.78316	1.39147	0	0.255943	0.12504	0.284173	0	0.213846
ENSMUSG00000022469	455.003	306.592	275.608	445.003	157.95	154.942	64.8831	92.8146	47.2975	62.4341	30.8223	50.6447	244.099	47.7996	2.4	8.54e-07	0.00157103	Rapgef3	15	97744770	97767972	-	6336	protein_coding	Rap guanine nucleotide exchange factor (GEF) 3 [Source:MGI Symbol;Acc:MGI:2441741]	-	526	357	248	589	180	155	69	112	43	51	24	42	3.04921	2.06059	1.85794	3.01928	1.05602	1.04284	0.434348	0.619992	0.318215	0.417239	0.206556
ENSMUSG00000035852	175.6	64.4102	131.136	188.881	91.2598	24.9906	27.2697	48.0647	27.4986	0	10.2741	36.1748	93.9515	18.4868	2.3	0.00134397	0.121261	Misp	10	79820989	79830490	+	2848	protein_coding	mitotic spindle positioning [Source:MGI Symbol;Acc:MGI:1926156]	-	203	75	118	250	104	25	29	58	25	0	8	30	2.61802	0.963073	1.9667	2.85104	1.35741	0.374196	0.406127	0.714285	0.411592	0	0.153176
ENSMUSG00000052271	16.4355	4.29401	0	11.3329	28.9575	28.9891	18.8067	10.7731	3.29983	0	0	8.44078	14.9486	2.93515	2.3	0.0376357	0.518118	Bhlha15	5	144190286	144194441	+	3494	protein_coding	basic helix-loop-helix family, member a15 [Source:MGI Symbol;Acc:MGI:891976]	bHLH	19	5	0	15	33	29	20	13	3	0	0	7	0.199732	0.0523341	0	0.139435	0.351081	0.353814	0.228303	0.130498	0.0402592	0	0
ENSMUSG00000038022	64.8768	36.0697	102.241	61.1974	39.4874	0	9.40335	41.4351	27.4986	3.67259	0	3.61748	44.3389	8.69716	2.3	0.0217902	0.420482	Mindy4	6	55203383	55320222	+	4785	protein_coding	MINDY lysine 48 deubiquitinase 4 [Source:MGI Symbol;Acc:MGI:3583959]	-	75	42	92	81	45	0	10	50	25	3	0	3	0.575699	0.321	0.912644	0.549802	0.34958	0	0.0833531	0.366498	0.244977	0.0324989	0
ENSMUSG00000029188	176.465	53.2457	136.692	256.878	6.14249	34.9869	13.1647	0	9.89948	4.89679	12.8426	39.7922	84.6969	16.8578	2.3	0.0219004	0.420482	Slc34a2	5	53038081	53071664	+	5013	protein_coding	solute carrier family 34 (sodium phosphate), member 2 [Source:MGI Symbol;Acc:MGI:1342284]	-	204	62	123	340	7	35	14	0	9	4	10	33	1.49468	0.452306	1.16467	2.20285	0.0519059	0.297625	0.111387	0	0.0841805	0.0413611	0.108779
ENSMUSG00000028125	529.395	337.509	594.557	485.046	172.867	172.935	83.6898	132.592	30.7984	20.8114	109.162	89.2311	313.574	62.5007	2.3	1.52e-05	0.0128871	Abca4	3	122044443	122180123	+	12022	protein_coding	ATP-binding cassette, sub-family A (ABC1), member 4 [Source:MGI Symbol;Acc:MGI:109424]	-	612	393	535	642	197	173	89	160	28	17	85	74	1.86978	1.19551	2.11238	1.73445	0.609124	0.613435	0.295268	0.466795	0.109206	0.0732997	0.385553
ENSMUSG00000079018	616.763	395.908	893.502	1293.46	192.172	137.948	95.9141	106.074	140.793	53.8647	98.8881	78.3786	466.467	92.981	2.3	0.00127332	0.11805	Ly6c1	15	75044018	75048830	-	1677	protein_coding	lymphocyte antigen 6 complex, locus C1 [Source:MGI Symbol;Acc:MGI:96882]	-	713	461	804	1712	219	138	102	128	128	44	77	65	15.6161	10.0532	22.7572	33.1569	4.85431	3.50789	2.42589	2.67707	3.57885	1.36003	2.5038
ENSMUSG00000081021	8.65025	25.7641	15.5585	34.7541	22.815	8.99663	16.926	0.828701	0	9.79359	1.28426	2.41165	16.7867	3.37237	2.3	0.0169096	0.381838	Gm11964	11	5634139	5634582	+	444	processed_pseudogene	predicted gene 11964 [Source:MGI Symbol;Acc:MGI:3652241]	-	10	30	14	46	26	9	18	1	0	8	1	2	0.827243	2.47102	1.49672	3.36494	2.17674	0.86409	1.61694	0.0789951	0	0.933979	0.122817
ENSMUSG00000028115	18.1655	4.29401	22.2264	24.1768	24.57	7.997	12.2244	23.2036	0	0	10.2741	3.61748	17.1072	3.47289	2.3	0.00964942	0.300994	Bnipl	3	95241271	95251193	-	2297	protein_coding	BCL2/adenovirus E1B 19kD interacting protein like [Source:MGI Symbol;Acc:MGI:2384749]	-	21	5	20	32	28	8	13	28	0	0	8	3	0.335795	0.0796062	0.413299	0.452472	0.45312	0.148466	0.225728	0.427544	0	0	0.18992
ENSMUSG00000096981	9.51527	38.6461	6.66792	13.5994	8.77499	0	25.389	43.0925	10.9994	0	0	3.61748	18.2107	3.65422	2.3	0.0472861	0.56595	Gm16845	9	22071002	22086122	+	1509	antisense	predicted gene, 16845 [Source:MGI Symbol;Acc:MGI:4439769]	-	11	45	6	18	10	0	27	52	10	0	0	3	0.267744	1.09059	0.188737	0.387424	0.246336	0	0.713639	1.20864	0.310726	0	0
ENSMUSG00000049044	285.458	215.559	380.072	383.051	106.177	11.9955	28.21	20.7175	35.1982	12.242	56.5075	42.2039	178.905	36.5379	2.3	0.00245704	0.16812	Rapgef4	2	71981240	72257474	+	6677	protein_coding	Rap guanine nucleotide exchange factor (GEF) 4 [Source:MGI Symbol;Acc:MGI:1917723]	-	330	251	342	507	121	12	30	25	32	10	44	35	1.8153	1.37477	2.43131	2.46621	0.673629	0.0766124	0.179202	0.131323	0.224717	0.0776334	0.359346
ENSMUSG00000040728	127.159	66.1278	122.245	91.4184	10.53	0	26.3294	28.1759	0	12.242	0	36.1748	58.9982	12.1042	2.3	0.0479142	0.568036	Esrp1	4	11331933	11386783	-	6305	protein_coding	epithelial splicing regulatory protein 1 [Source:MGI Symbol;Acc:MGI:1917326]	-	147	77	110	121	12	0	28	34	0	10	0	30	0.856344	0.446626	0.828139	0.623309	0.0707478	0	0.177124	0.189137	0	0.0822138	0
ENSMUSG00000109455	39.7911	35.2109	50.0094	51.3756	34.2224	56.9786	23.5084	7.45831	8.79954	0	0	21.7049	37.3194	7.6261	2.3	0.00592831	0.243417	Gm44710	7	28378980	28392514	+	471	antisense	predicted gene 44710 [Source:MGI Symbol;Acc:MGI:5753286]	-	46	41	45	68	39	57	25	9	8	0	0	18	3.58718	3.18347	4.5351	4.68912	3.07794	5.15886	2.11701	0.670201	0.796408	0	0
ENSMUSG00000000317	633.198	413.084	442.306	540.955	193.05	154.942	86.5108	86.185	106.694	40.3985	65.4973	50.6447	318.779	65.8087	2.3	1.13e-05	0.0118541	Bcl6b	11	70224128	70229798	-	3719	protein_coding	B cell CLL/lymphoma 6, member B [Source:MGI Symbol;Acc:MGI:1278332]	ZBTB	732	481	398	716	220	155	92	104	97	33	51	42	7.22938	4.72995	5.07987	6.25302	2.19894	1.77666	0.986655	0.980823	1.22296	0.459957	0.7478
ENSMUSG00000033377	93.4227	85.8802	32.2283	153.371	47.3849	21.9918	27.2697	33.9768	9.89948	14.6904	1.28426	25.3223	61.9407	12.7991	2.3	0.000661387	0.0887852	Palmd	3	116918258	116968987	-	7273	protein_coding	palmdelphin [Source:MGI Symbol;Acc:MGI:2148896]	-	108	100	29	203	54	22	29	41	9	12	1	21	0.545414	0.502834	0.189269	0.906537	0.275992	0.128946	0.159033	0.197721	0.0580224	0.0855259	0.0074977
ENSMUSG00000074203	12.1103	3.43521	15.5585	21.9102	26.325	65.9753	33.852	43.9212	0	23.2598	0	0	27.886	5.81494	2.3	0.0420337	0.539401	G430095P16Rik	8	84723007	84726844	+	721	protein_coding	RIKEN cDNA G430095P16 gene [Source:MGI Symbol;Acc:MGI:3588227]	-	14	4	14	29	30	66	36	53	0	19	0	0	0.713196	0.202891	0.921698	1.30637	1.54669	3.90219	1.99146	2.57824	0	1.36599	0
ENSMUSG00000041378	3937.59	2723.26	2178.19	3337.15	716.039	659.753	315.012	442.527	212.289	315.843	505.999	459.419	1788.69	373.388	2.3	0.000813393	0.0974073	Cldn5	16	18776847	18778262	+	1416	protein_coding	claudin 5 [Source:MGI Symbol;Acc:MGI:1276112]	-	4552	3171	1960	4417	816	660	335	534	193	258	394	381	118.074	81.8976	65.7035	101.313	21.4212	19.8692	9.43594	13.227	6.39088	9.44466	15.1731
ENSMUSG00000049690	65.7419	41.2225	120.023	49.109	13.1625	23.991	2.821	9.94442	24.1987	3.67259	0	6.02913	40.7519	8.47511	2.3	0.0161548	0.375005	Nckap5	1	125913620	126830799	-	12100	protein_coding	NCK-associated protein 5 [Source:MGI Symbol;Acc:MGI:2686394]	-	76	48	108	65	15	24	3	12	22	3	0	5	0.230698	0.145075	0.423676	0.174474	0.0460811	0.0845523	0.00988871	0.034784	0.0852519	0.0128519	0
ENSMUSG00000034855	14448.5	7167.56	27718.6	26794.7	4506.83	1860.3	3233.81	4295.99	2354.98	2692.01	3884.89	716.26	11253.3	2412.03	2.2	0.00281557	0.178105	Cxcl10	5	92346638	92348889	-	2252	protein_coding	chemokine (C-X-C motif) ligand 10 [Source:MGI Symbol;Acc:MGI:1352450]	-	16703	8346	24942	35465	5136	1861	3439	5184	2141	2199	3025	594	272.422	135.534	525.725	511.487	84.7761	35.2271	60.9071	80.7384	44.5774	50.6159	73.2484
ENSMUSG00000070473	761.222	396.767	360.068	582.509	114.075	104.961	44.1957	71.2683	21.9988	47.7437	69.3501	122.994	304.383	65.5217	2.2	0.000651629	0.0887852	Cldn3	5	134986214	134987472	+	1259	protein_coding	claudin 3 [Source:MGI Symbol;Acc:MGI:1329044]	-	880	462	324	771	130	105	47	86	20	39	54	102	25.6728	13.4201	12.2156	19.8899	3.83826	3.55519	1.48894	2.39583	0.744854	1.60572	2.33889
ENSMUSG00000021904	81.3123	57.5397	33.3396	118.617	60.5474	17.9933	7.52268	20.7175	9.89948	25.7082	0	7.23495	49.6987	10.7106	2.2	0.00557289	0.237672	Sema3g	14	31217860	31230352	+	4540	protein_coding	sema domain, immunoglobulin domain (Ig), short basic domain, secreted, (semaphorin) 3G [Source:MGI Symbol;Acc:MGI:3041242]	-	94	67	30	157	69	18	8	25	9	21	0	6	0.760481	0.539706	0.313661	1.12317	0.56495	0.169011	0.070281	0.193138	0.0929509	0.239769	0
ENSMUSG00000056486	60.5517	48.9517	33.3396	74.0413	14.9175	25.9903	19.747	20.7175	9.89948	0	15.4111	7.23495	37.2821	8.13639	2.2	0.00129369	0.118466	Chn1	2	73610660	73775346	-	6365	protein_coding	chimerin 1 [Source:MGI Symbol;Acc:MGI:1915674]	-	70	57	30	98	17	26	21	25	9	0	12	6	0.403939	0.327502	0.223727	0.50007	0.0992812	0.17413	0.131591	0.137761	0.0662996	0	0.102807
ENSMUSG00000108298	38.9261	39.5049	20.0038	54.3977	35.0999	46.9824	5.64201	5.80091	1.09994	0	8.98982	16.8816	30.7947	6.74283	2.2	0.0113467	0.317176	Gm44226	6	48754230	48755986	-	1195	lincRNA	predicted gene, 44226 [Source:MGI Symbol;Acc:MGI:5690618]	-	45	46	18	72	40	47	6	7	1	0	7	14	1.38312	1.40776	0.714991	1.9569	1.24425	1.6766	0.200257	0.205453	0.0392373	0	0.319427
ENSMUSG00000006567	6.9202	53.2457	15.5585	43.0649	18.4275	37.9858	13.1647	16.574	6.59965	3.67259	0	12.0583	25.6177	5.58262	2.2	0.00465279	0.223601	Atp7b	8	21992785	22060305	-	6505	protein_coding	ATPase, Cu++ transporting, beta polypeptide [Source:MGI Symbol;Acc:MGI:103297]	-	8	62	14	57	21	38	14	20	6	3	0	10	0.0451709	0.348564	0.102159	0.284597	0.120002	0.249021	0.085839	0.107837	0.0432485	0.0239058	0
ENSMUSG00000038732	278.538	104.774	278.941	154.882	33.3449	77.9708	16.926	54.6943	12.0994	44.0711	6.4213	47.0272	125.009	27.4047	2.2	0.00163441	0.137018	Mboat1	13	30136489	30246717	+	3659	protein_coding	membrane bound O-acyltransferase domain containing 1 [Source:MGI Symbol;Acc:MGI:2387184]	-	322	122	251	205	38	78	18	66	11	36	5	39	3.23228	1.21937	3.25617	1.81968	0.386045	0.908723	0.196207	0.632652	0.14096	0.51	0.0745159
ENSMUSG00000022382	132.349	59.2574	170.032	125.417	45.6299	34.9869	21.6277	4.97221	9.89948	0	24.401	31.3515	74.284	16.413	2.2	0.00929944	0.299091	Wnt7b	15	85535437	85582473	-	4898	protein_coding	wingless-type MMTV integration site family, member 7B [Source:MGI Symbol;Acc:MGI:98962]	-	153	69	153	166	52	35	23	6	9	0	19	26	1.14733	0.515191	1.48275	1.10076	0.39464	0.304613	0.187289	0.0429651	0.086157	0	0.211532
ENSMUSG00000024534	93.4227	74.7158	90.017	127.684	52.6499	33.9873	6.58234	25.6897	8.79954	36.7259	10.2741	0	63.0935	13.9499	2.2	0.00596786	0.243451	Sncaip	18	52767709	52915935	+	4522	protein_coding	synuclein, alpha interacting protein (synphilin) [Source:MGI Symbol;Acc:MGI:1915097]	-	108	87	81	169	60	34	7	31	8	30	8	0	0.877222	0.703601	0.850257	1.21383	0.493216	0.320515	0.0617407	0.240444	0.0829519	0.343891	0.0964719
ENSMUSG00000026011	19.8956	4.29401	83.349	73.2858	10.53	43.9835	12.2244	9.11572	5.49971	0	0	22.9107	32.0847	7.1026	2.2	0.0379281	0.518446	Ctla4	1	60887000	60915832	+	2330	protein_coding	cytotoxic T-lymphocyte-associated protein 4 [Source:MGI Symbol;Acc:MGI:88556]	-	23	5	75	97	12	44	13	11	5	0	0	19	0.362567	0.0784787	1.52792	1.35213	0.191444	0.805	0.222531	0.165585	0.100619	0	0
ENSMUSG00000070287	263.832	201.819	210.04	339.23	52.6499	52.9801	44.1957	78.7266	32.9983	24.484	6.4213	74.7612	155.434	34.6662	2.2	0.000653169	0.0887852	Slc35g2	9	100552188	100571090	-	1590	protein_coding	solute carrier family 35, member G2 [Source:MGI Symbol;Acc:MGI:2685365]	-	305	235	189	449	60	53	47	95	30	20	5	62	7.04561	5.40516	5.64235	9.17175	1.40272	1.42095	1.17897	2.09561	0.88469	0.652023	0.17148
ENSMUSG00000035352	89.9626	11.1644	216.708	218.346	40.3649	0	23.5084	38.1203	12.0994	41.6227	17.9796	0	79.7718	17.9254	2.2	0.042482	0.541874	Ccl12	11	82101845	82103400	+	537	protein_coding	chemokine (C-C motif) ligand 12 [Source:MGI Symbol;Acc:MGI:108224]	-	104	13	195	289	46	0	25	46	11	34	14	0	7.11337	0.885334	17.2368	17.4794	3.1842	0	1.85682	3.00446	0.960473	3.28197	1.42166
ENSMUSG00000024678	756.031	357.262	1268.02	935.338	290.452	99.9625	130.707	142.537	139.693	83.2455	151.543	74.7612	497.538	112.311	2.1	0.00019313	0.0493715	Ms4a4d	19	11536801	11558467	+	1513	protein_coding	membrane-spanning 4-domains, subfamily A, member 4D [Source:MGI Symbol;Acc:MGI:1913857]	-	874	416	1141	1238	331	100	139	172	127	68	118	62	21.2172	10.0552	35.7967	26.5757	8.13215	2.81748	3.6642	3.98724	3.93579	2.3297	4.25289
ENSMUSG00000032473	1019	469.765	900.17	1032.05	136.89	120.955	56.4201	82.0414	214.489	66.1067	69.3501	80.7903	477.161	107.684	2.1	0.00844861	0.289432	Cldn18	9	99689461	99717267	-	4456	protein_coding	claudin 18 [Source:MGI Symbol;Acc:MGI:1929209]	-	1178	547	810	1366	156	121	60	99	195	54	54	67	9.70993	4.48932	8.6285	9.95654	1.30136	1.15755	0.537044	0.779244	2.0519	0.628172	0.66083
ENSMUSG00000056492	3025.86	1915.99	2973.89	2849.84	802.911	381.857	346.043	315.735	512.573	177.509	459.765	274.928	1576.51	356.194	2.1	0.00209543	0.151249	Adgrf5	17	43360451	43459557	+	9010	protein_coding	adhesion G protein-coupled receptor F5 [Source:MGI Symbol;Acc:MGI:2182928]	-	3498	2231	2676	3772	915	382	368	381	466	145	358	228	14.2597	9.05551	14.098	13.5972	3.77496	1.80733	1.62902	1.48314	2.42509	0.834206	2.1667
ENSMUSG00000000627	137.539	56.6809	140.026	125.417	27.2025	5.99775	12.2244	12.4305	12.0994	4.89679	12.8426	28.9398	64.6898	14.6946	2.1	0.00800948	0.283505	Sema4f	6	82911885	82939769	-	5290	protein_coding	sema domain, immunoglobulin domain (Ig), TM domain, and short cytoplasmic domain [Source:MGI Symbol;Acc:MGI:1340055]	-	159	66	126	166	31	6	13	15	11	4	10	24	1.10397	0.456275	1.1306	1.01919	0.217832	0.0483498	0.0980148	0.0994532	0.0974998	0.0391953	0.103083
ENSMUSG00000079363	915.196	884.566	3792.94	3717.93	549.314	215.919	315.012	447.499	309.084	276.669	452.06	194.138	1354.8	307.988	2.1	0.00520655	0.23362	Gbp4	5	105115767	105139586	-	7494	protein_coding	guanylate binding protein 4 [Source:MGI Symbol;Acc:MGI:97072]	-	1058	1030	3413	4921	626	216	335	540	281	226	352	161	5.18547	5.02645	21.6181	21.3276	3.10511	1.22868	1.78293	2.52734	1.75816	1.56324	2.56136
ENSMUSG00000047501	2697.15	1620.56	1619.19	2364.03	397.507	292.89	222.859	355.513	171.591	64.8825	331.339	520.916	1196.21	272.182	2.1	0.00561587	0.237672	Cldn4	5	134945119	134946934	-	1816	protein_coding	claudin 4 [Source:MGI Symbol;Acc:MGI:1313314]	-	3118	1887	1457	3129	453	293	237	429	156	53	258	432	63.0633	38.0009	38.0837	55.9619	9.27254	6.87783	5.20519	8.28562	4.02787	1.51283	7.74721
ENSMUSG00000001504	429.052	181.207	105.575	161.682	46.5074	13.9948	9.40335	24.0323	15.3992	0	59.076	36.1748	121.432	27.6625	2.1	0.0218827	0.420482	Irx2	13	72628820	72634198	+	3282	protein_coding	Iroquois homeobox 2 [Source:MGI Symbol;Acc:MGI:1197526]	Homeobox	496	211	95	214	53	14	10	29	14	0	46	30	5.55085	2.35116	1.37398	2.11777	0.60028	0.18184	0.121525	0.309915	0.200012	0	0.764294
ENSMUSG00000026347	274.213	170.043	300.057	435.182	112.32	27.9895	32.9117	56.3517	17.5991	35.5018	48.8019	59.0854	176.133	40.247	2.1	0.000916085	0.104083	Tmem163	1	127486546	127679548	-	4292	protein_coding	transmembrane protein 163 [Source:MGI Symbol;Acc:MGI:1919410]	-	317	198	270	576	128	28	35	68	16	29	38	49	2.71279	1.68711	2.98607	4.35879	1.10858	0.278098	0.325246	0.55569	0.174794	0.350242	0.482798
ENSMUSG00000039349	301.029	229.3	202.26	485.046	149.175	20.9921	71.4654	76.2405	43.9977	36.7259	73.2029	21.7049	191.939	43.9078	2.1	0.000410666	0.0680965	C130074G19Rik	1	184871926	184883218	-	3035	protein_coding	RIKEN cDNA C130074G19 gene [Source:MGI Symbol;Acc:MGI:2444831]	-	348	267	182	642	170	21	76	92	40	30	57	18	4.2115	3.21729	2.84648	6.87036	2.08212	0.294958	0.998754	1.06319	0.617971	0.51238	1.02414
ENSMUSG00000030562	246.532	153.726	296.723	320.342	19.305	0.999625	31.9714	19.8888	64.8966	36.7259	17.9796	4.8233	136.186	31.1064	2.1	0.0216769	0.419983	Nox4	7	87246096	87398710	+	8471	protein_coding	NADPH oxidase 4 [Source:MGI Symbol;Acc:MGI:1354184]	-	285	179	267	424	22	1	34	24	59	30	14	4	1.23574	0.772781	1.49614	1.62568	0.0965394	0.00503228	0.160084	0.0993711	0.326576	0.183576	0.0901228
ENSMUSG00000024713	57.0916	69.563	72.2358	117.106	45.6299	20.9921	25.389	23.2036	25.2987	6.12099	15.4111	2.41165	53.9014	12.3106	2.1	0.00080448	0.0974073	Pcsk5	19	17432832	17837632	-	9346	protein_coding	proprotein convertase subtilisin/kexin type 5 [Source:MGI Symbol;Acc:MGI:97515]	-	66	81	65	155	52	21	27	28	23	5	12	2	0.259379	0.316955	0.330129	0.538653	0.206821	0.095784	0.115224	0.105079	0.11539	0.0277315	0.0700159
ENSMUSG00000066363	112.453	112.503	442.306	603.663	12.285	7.997	19.747	48.8934	20.8989	41.6227	41.0963	53.0563	169.981	39.1686	2.1	0.0359504	0.506439	Serpina3f	12	104214544	104221129	+	2290	protein_coding	serine (or cysteine) peptidase inhibitor, clade A, member 3F [Source:MGI Symbol;Acc:MGI:2182838]	-	130	131	398	799	14	8	21	59	19	34	32	44	2.08509	2.09206	8.2498	11.3322	0.227253	0.14892	0.365753	0.903649	0.389032	0.769615	0.762002
ENSMUSG00000026380	173.87	66.1278	64.4566	182.837	21.9375	34.9869	22.568	12.4305	18.699	8.56939	39.8121	0	72.4017	16.7701	2.1	0.0123092	0.331069	Tfcp2l1	1	118627945	118685168	+	9438	protein_coding	transcription factor CP2-like 1 [Source:MGI Symbol;Acc:MGI:2444691]	CP2	201	77	58	242	25	35	24	15	17	7	31	0	0.782226	0.298366	0.291705	0.832795	0.0984638	0.158084	0.101423	0.0557436	0.084457	0.0384457	0.179111
ENSMUSG00000032125	820.043	610.608	517.875	769.123	181.642	181.932	84.6301	111.875	122.094	75.9003	101.457	79.5845	409.716	94.7587	2.1	7.72e-05	0.0315924	Robo4	9	37401897	37415115	+	5302	protein_coding	roundabout guidance receptor 4 [Source:MGI Symbol;Acc:MGI:1921394]	-	948	711	466	1018	207	182	90	135	111	62	79	66	6.56727	4.9042	4.17198	6.23607	1.45127	1.46329	0.677028	0.893053	0.981635	0.606152	0.81251
ENSMUSG00000026678	53.6315	41.2225	72.2358	100.485	26.325	18.9929	15.0454	38.949	0	24.484	0	18.0874	45.8608	10.6428	2.1	0.0143774	0.357964	Rgs5	1	169655501	169695813	+	4546	protein_coding	regulator of G-protein signaling 5 [Source:MGI Symbol;Acc:MGI:1098434]	-	62	48	65	133	30	19	16	47	0	20	0	15	0.500932	0.386144	0.678703	0.950222	0.245306	0.178165	0.140376	0.36262	0	0.22805	0
ENSMUSG00000051246	42.3862	26.6229	34.4509	35.5096	16.6725	101.962	28.21	40.6064	16.4991	9.79359	11.5583	0	40.8025	9.46277	2.1	0.0014323	0.126442	Msantd1	5	34908012	34923839	+	2905	protein_coding	Myb/SANT-like DNA-binding domain containing 1 [Source:MGI Symbol;Acc:MGI:2684990]	-	49	31	31	47	19	102	30	49	15	8	9	0	0.619535	0.39026	0.506537	0.525478	0.243122	1.49676	0.411888	0.591607	0.24211	0.142749	0.168942
ENSMUSG00000029153	32.8709	21.4701	25.5604	43.0649	21.9375	0	15.0454	38.1203	12.0994	0	0	10.8524	24.7587	5.73795	2.1	0.0436898	0.544415	Ociad2	5	73322199	73341028	-	2722	protein_coding	OCIA domain containing 2 [Source:MGI Symbol;Acc:MGI:1916377]	-	38	25	23	57	25	0	16	46	11	0	0	9	0.512757	0.335884	0.401084	0.680126	0.341404	0	0.234442	0.592725	0.189483	0	0
ENSMUSG00000023039	2068.27	1323.41	989.075	1950.01	299.227	181.932	141.05	178.171	304.684	51.4163	181.081	295.427	891.394	208.152	2.1	0.00936364	0.299272	Krt7	15	101411043	101430313	+	7049	protein_coding	keratin 7 [Source:MGI Symbol;Acc:MGI:96704]	-	2391	1541	890	2581	341	182	150	215	277	42	141	245	12.4586	7.9949	5.99319	11.8922	1.79822	1.10063	0.848726	1.06978	1.84255	0.308853	1.09077
ENSMUSG00000031075	424.727	180.348	291.166	381.539	48.2624	62.9764	51.7184	98.6155	36.2981	57.5373	10.2741	75.967	192.419	45.0191	2.1	0.000883333	0.102903	Ano1	7	144588549	144751974	-	6244	protein_coding	anoctamin 1, calcium activated chloride channel [Source:MGI Symbol;Acc:MGI:2142149]	-	491	210	262	505	55	63	55	119	33	47	8	63	2.88825	1.22997	1.99175	2.62683	0.327428	0.430108	0.351321	0.668448	0.247809	0.39018	0.0698664
ENSMUSG00000033060	1442	975.599	1253.57	1019.2	236.925	253.905	95.9141	244.467	134.193	79.5729	200.345	238.753	690.197	163.216	2.1	0.00242364	0.166453	Lmo7	14	101729957	101934710	+	11951	protein_coding	LIM domain only 7 [Source:MGI Symbol;Acc:MGI:1353586]	-	1667	1136	1128	1349	270	254	102	295	122	65	156	198	5.12327	3.47626	4.48023	3.66615	0.8398	0.906001	0.340408	0.865767	0.478655	0.281928	0.711806
ENSMUSG00000034845	2901.29	2256.07	1863.68	2949.56	762.546	656.754	232.263	284.245	490.574	222.804	408.395	286.986	1488.3	352.19	2.1	0.00193433	0.146341	Plvap	8	71497765	71511752	-	1987	protein_coding	plasmalemma vesicle associated protein [Source:MGI Symbol;Acc:MGI:1890497]	-	3354	2627	1677	3904	869	657	247	343	446	182	318	238	61.9985	48.3504	40.0618	63.8138	16.2569	14.0951	4.95796	6.05452	10.5246	4.74792	8.72711
ENSMUSG00000045930	68.3369	19.7525	102.241	67.9971	25.4475	8.99663	10.3437	32.3194	15.3992	0	23.1167	1.20583	41.9294	9.93043	2.1	0.0186463	0.391786	Clec14a	12	58264720	58269290	-	4571	protein_coding	C-type lectin domain family 14, member a [Source:MGI Symbol;Acc:MGI:1914114]	-	79	23	92	90	29	9	11	39	14	0	18	1	0.634793	0.184016	0.955372	0.639491	0.235832	0.0839326	0.095981	0.299252	0.14361	0	0.214735
ENSMUSG00000042306	469.708	255.923	220.041	497.135	83.3624	42.9839	36.6731	72.9257	47.2975	29.3808	46.2334	75.967	209.844	49.7197	2.1	0.00103711	0.108099	S100a14	3	90526856	90528837	+	1727	protein_coding	S100 calcium binding protein A14 [Source:MGI Symbol;Acc:MGI:1913416]	-	543	298	198	658	95	43	39	88	43	24	36	63	11.5484	6.31047	5.44213	12.3748	2.04479	1.06139	0.900691	1.7872	1.16746	0.720359	1.13671
ENSMUSG00000007030	9.51527	32.6345	22.2264	33.243	15.795	28.9891	0.940335	9.11572	2.19988	15.9146	0	0	19.0574	4.52862	2.1	0.0488943	0.569229	Vwa7	17	35016579	35026741	+	4313	protein_coding	von Willebrand factor A domain containing 7 [Source:MGI Symbol;Acc:MGI:1306798]	-	11	38	20	44	18	29	1	11	2	13	0	0	0.0936762	0.322212	0.220113	0.331342	0.155135	0.286628	0.0092475	0.0894533	0.0217429	0.156241	0
ENSMUSG00000035829	49.3064	60.975	44.4528	34.7541	24.57	101.962	21.6277	15.7453	18.699	13.4662	0	9.6466	44.1741	10.453	2.1	0.00235355	0.162245	Ppp1r26	2	28446800	28455508	+	5619	protein_coding	protein phosphatase 1, regulatory subunit 26 [Source:MGI Symbol;Acc:MGI:2685193]	-	57	71	40	46	28	102	23	19	17	11	0	8	0.372591	0.462101	0.337907	0.26589	0.185232	0.773821	0.163257	0.118598	0.141859	0.101476	0
ENSMUSG00000074259	94.2877	104.774	103.353	139.772	14.04	7.997	18.8067	24.861	9.89948	11.0178	0	39.7922	63.4864	15.1774	2.1	0.0176469	0.383732	Gramd2	9	59680144	59718874	+	6138	protein_coding	GRAM domain containing 2 [Source:MGI Symbol;Acc:MGI:3528937]	-	109	122	93	185	16	8	20	30	9	9	0	33	0.652253	0.726894	0.719203	0.978921	0.0968968	0.05556	0.129959	0.171426	0.0687515	0.0760056	0
ENSMUSG00000030787	3688.46	2122.1	2399.34	2784.86	689.714	561.789	328.177	310.763	281.585	264.427	604.887	390.687	1610.65	385.397	2.1	0.00248988	0.169058	Lyve1	7	110850607	110863239	-	2919	protein_coding	lymphatic vessel endothelial hyaluronan receptor 1 [Source:MGI Symbol;Acc:MGI:2136348]	-	4264	2471	2159	3686	786	562	349	375	256	216	471	324	53.6536	30.9583	35.1087	41.0133	10.0093	8.20732	4.76865	4.50589	4.11219	3.83574	8.7989
ENSMUSG00000051375	2221.38	1731.35	1615.86	1702.2	579.149	363.864	130.707	225.407	162.791	235.046	394.268	233.93	1071.24	256.509	2.1	0.00312026	0.1883	Pcdh1	18	38185914	38212053	-	8797	protein_coding	protocadherin 1 [Source:MGI Symbol;Acc:MGI:104692]	-	2568	2016	1454	2253	660	364	139	272	148	192	307	194	10.722	8.38096	7.84559	8.3182	2.78885	1.76387	0.630208	1.08447	0.788849	1.13135	1.90303
ENSMUSG00000030549	151.379	123.668	394.519	623.307	62.3024	42.9839	8.46301	81.2127	63.7967	36.7259	65.4973	13.2641	185.979	44.821	2.1	0.00709909	0.262909	Rhcg	7	79593363	79617657	-	2232	protein_coding	Rhesus blood group-associated C glycoprotein [Source:MGI Symbol;Acc:MGI:1888517]	-	175	144	355	825	71	43	9	98	58	30	51	11	2.87978	2.35943	7.5497	12.005	1.18244	0.821247	0.160824	1.53998	1.21843	0.696718	1.246
ENSMUSG00000008601	129.754	51.5281	67.7906	105.773	22.815	19.9925	11.284	4.97221	34.0982	0	0	15.6757	51.7387	12.4435	2.1	0.0430592	0.542853	Rab25	3	88542029	88548300	-	1673	protein_coding	RAB25, member RAS oncogene family [Source:MGI Symbol;Acc:MGI:1858203]	-	150	60	61	140	26	20	12	6	31	0	0	13	3.29315	1.31158	1.73073	2.71791	0.577689	0.509605	0.286081	0.125788	0.868825	0	0
ENSMUSG00000033032	1317.43	622.632	880.166	814.455	250.087	125.953	111.9	123.477	122.094	48.9679	204.197	137.464	530.763	128.181	2.1	0.0042472	0.214745	Afap1l1	18	61730261	61786702	-	3680	protein_coding	actin filament associated protein 1-like 1 [Source:MGI Symbol;Acc:MGI:2147199]	-	1523	725	792	1078	285	126	119	149	111	40	159	114	15.2009	7.2049	10.2158	9.51424	2.87881	1.45956	1.28974	1.42011	1.4143	0.563433	2.35608
ENSMUSG00000001507	1312.24	887.143	882.389	634.64	298.349	196.926	142.931	169.884	107.794	113.85	183.649	143.493	565.563	137.197	2	7.37e-05	0.0315679	Itga3	11	95044474	95076801	-	5710	protein_coding	integrin alpha 3 [Source:MGI Symbol;Acc:MGI:96602]	-	1517	1033	794	840	340	197	152	205	98	93	143	119	9.75811	6.6161	6.60055	4.778	2.2134	1.47072	1.06172	1.25922	0.804742	0.844261	1.36566
ENSMUSG00000096699	5.19015	1.7176	14.4472	12.0884	6.14249	20.9921	5.64201	28.1759	8.79954	1.2242	0	1.20583	11.7995	2.80739	2	0.0446257	0.551632	Rps19-ps4	18	42252398	42252835	+	438	processed_pseudogene	ribosomal protein S19, pseudogene 4 [Source:MGI Symbol;Acc:MGI:3645935]	-	6	2	13	16	7	21	6	34	8	1	0	1	0.503145	0.166991	1.40885	1.18645	0.594074	2.04383	0.546363	2.72263	0.856412	0.118347	0
ENSMUSG00000037624	22.4906	41.2225	31.117	42.3093	10.53	26.9899	4.70167	4.14351	6.59965	1.2242	0	14.4699	22.9381	5.57344	2	0.0238732	0.437327	Kcnk2	1	189207930	189402273	-	4943	protein_coding	potassium channel, subfamily K, member 2 [Source:MGI Symbol;Acc:MGI:109366]	-	26	48	28	56	12	27	5	5	6	1	0	12	0.193196	0.355131	0.268883	0.36796	0.0902417	0.232848	0.0403444	0.0354783	0.0569151	0.0104867	0
ENSMUSG00000020953	39.7911	29.1993	191.147	119.373	48.2624	7.997	18.8067	29.0046	6.59965	15.9146	26.9695	9.6466	60.4476	14.7826	2	0.00593796	0.243417	Coch	12	51593341	51605771	+	2998	protein_coding	cochlin [Source:MGI Symbol;Acc:MGI:1278313]	-	46	34	172	158	55	8	20	35	6	13	21	8	0.563563	0.414749	2.72328	1.7117	0.681942	0.113752	0.266074	0.409468	0.0938397	0.224772	0.38197
ENSMUSG00000087381	4.32512	16.3172	42.2302	14.355	15.795	16.9936	15.9857	21.5462	15.3992	2.4484	0	0	18.4435	4.4619	2	0.0304005	0.48055	Gm16008	4	156022008	156031643	-	1324	antisense	predicted gene 16008 [Source:MGI Symbol;Acc:MGI:3802048]	-	5	19	38	19	18	17	17	26	14	2	0	0	0.138707	0.524812	1.36236	0.466089	0.50536	0.547344	0.512112	0.688761	0.4958	0.0783018	0
ENSMUSG00000082938	37.1961	26.6229	30.0057	30.9765	40.3649	36.9861	45.1361	7.45831	2.19988	2.4484	6.4213	20.499	31.8433	7.89215	2	0.00218445	0.15524	Gm2810	5	40328438	40329427	+	990	processed_pseudogene	predicted pseudogene 2810 [Source:MGI Symbol;Acc:MGI:3780980]	-	43	31	27	41	46	37	48	9	2	2	5	17	1.59533	1.14516	1.29457	1.34509	1.72719	1.59318	1.93379	0.318853	0.0947243	0.104719	0.275408
ENSMUSG00000030849	192.035	85.8802	88.9056	124.661	42.1199	32.9876	25.389	43.0925	42.8978	0	29.538	6.02913	79.384	19.6162	2	0.00779458	0.277499	Fgfr2	7	130162451	133123350	-	10328	protein_coding	fibroblast growth factor receptor 2 [Source:MGI Symbol;Acc:MGI:95523]	-	222	100	80	165	48	33	27	52	39	0	23	5	0.789501	0.354097	0.36768	0.518884	0.172759	0.136206	0.104268	0.176592	0.177058	0	0.121438
ENSMUSG00000024479	705.86	229.3	330.062	457.847	91.2598	49.9813	44.1957	42.2638	87.9954	20.8114	47.5176	85.6136	243.846	60.4845	2	0.00356623	0.197711	Mal2	15	54571192	54602847	+	2950	protein_coding	mal, T cell differentiation protein 2 [Source:MGI Symbol;Acc:MGI:2146021]	-	816	267	297	606	104	50	47	51	80	17	37	71	10.1598	3.30999	4.77892	6.67196	1.31047	0.722516	0.635447	0.606361	1.27155	0.298715	0.683945
ENSMUSG00000042320	39.7911	27.4817	68.9019	34.7541	31.5899	67.9745	28.21	31.4907	30.7984	8.56939	0	1.20583	41.2742	10.1434	2	0.00701979	0.261551	Prox2	12	85086385	85110759	-	3946	protein_coding	prospero homeobox 2 [Source:MGI Symbol;Acc:MGI:1920672]	HPD	46	32	62	46	36	68	30	38	28	7	0	1	0.428171	0.296573	0.745814	0.37862	0.339127	0.7346	0.303227	0.337761	0.332711	0.091954	0
ENSMUSG00000021789	4310.42	2131.55	2558.26	2930.68	544.049	372.86	235.084	116.018	397.079	548.441	330.055	376.217	1649.86	412.948	2	0.0152424	0.368035	Sftpa1	14	41131782	41136452	+	2860	protein_coding	surfactant associated protein A1 [Source:MGI Symbol;Acc:MGI:109518]	-	4983	2482	2302	3879	620	373	250	140	361	448	257	312	63.9943	31.7376	38.2063	44.0511	8.05828	5.55958	3.4864	1.7169	5.91845	8.11973	4.90014
ENSMUSG00000039167	756.897	407.072	344.509	554.554	183.397	187.93	43.2554	69.6109	134.193	56.3131	91.1825	38.5864	318.403	80.0688	2	0.000749619	0.0958158	Adgrl4	3	151437887	151545086	+	4585	protein_coding	adhesion G protein-coupled receptor L4 [Source:MGI Symbol;Acc:MGI:2655562]	-	875	474	310	734	209	188	46	84	122	46	71	32	7.00947	3.78074	3.20936	5.19948	1.69443	1.74791	0.40015	0.642574	1.24763	0.520054	0.844424
ENSMUSG00000022900	73.5271	55.8221	157.808	85.3742	21.9375	8.99663	13.1647	7.45831	14.2993	13.4662	3.85278	21.7049	53.011	13.3308	2	0.0119692	0.328395	Ildr1	16	36693978	36726804	+	4296	protein_coding	immunoglobulin-like domain containing receptor 1 [Source:MGI Symbol;Acc:MGI:2146574]	-	85	65	142	113	25	9	14	9	13	11	3	18	0.726726	0.553334	1.56899	0.854313	0.216318	0.0893054	0.129977	0.0734787	0.141888	0.132727	0.0380801
ENSMUSG00000110669	11.2453	12.882	6.66792	22.6657	21.9375	47.982	17.8664	43.0925	12.0994	9.79359	1.28426	0	23.0424	5.7943	2	0.0156591	0.371448	Gm10060	8	19784746	19784856	+	111	processed_pseudogene	predicted gene 10060 [Source:MGI Symbol;Acc:MGI:3710638]	-	13	15	6	30	25	48	19	52	11	8	1	0	4.30166	4.94204	2.56581	8.77811	8.37208	18.4339	6.82707	16.431	4.64661	3.73591	0.491268
ENSMUSG00000038233	20.7606	6.01162	10.0019	35.5096	15.795	37.9858	6.58234	4.14351	9.89948	7.34519	0	0	17.0988	4.31117	2	0.0439361	0.546042	Fam198a	9	121950988	121980209	+	3871	protein_coding	family with sequence similarity 198, member A [Source:MGI Symbol;Acc:MGI:3041196]	-	24	7	9	47	18	38	7	5	9	6	0	0	0.227722	0.0661322	0.110361	0.394346	0.172849	0.418466	0.0721238	0.0453033	0.109015	0.0803448	0
ENSMUSG00000005148	383.206	240.465	123.357	200.969	69.3224	10.9959	40.4344	48.0647	48.3975	28.1566	14.1269	51.8505	139.602	35.6328	2	0.00431617	0.214745	Klf5	14	99298691	99315036	+	5201	protein_coding	Kruppel-like factor 5 [Source:MGI Symbol;Acc:MGI:1338056]	zf-C2H2	443	280	111	266	79	11	43	58	44	23	11	43	3.12848	1.96883	1.01305	1.66111	0.564621	0.0901582	0.32975	0.391133	0.396673	0.22923	0.115331
ENSMUSG00000074826	2.59507	12.882	16.6698	7.55524	32.4674	31.988	13.1647	18.2314	1.09994	6.12099	10.2741	0	16.9442	4.37375	2	0.0262396	0.448904	Gm10767	13	66904914	66909236	+	2274	protein_coding	predicted gene 10767 [Source:MGI Symbol;Acc:MGI:3642136]	-	3	15	15	10	37	32	14	22	1	5	8	0	0.0484559	0.241234	0.31311	0.142828	0.604822	0.599872	0.245551	0.339325	0.0206194	0.113975	0.191841
ENSMUSG00000028776	1857.21	971.305	1042.42	1844.99	446.647	184.931	149.513	337.282	183.69	143.231	218.324	330.396	854.287	218.91	2	0.00333296	0.19415	Tinagl1	4	130164454	130175122	-	4358	protein_coding	tubulointerstitial nephritis antigen-like 1 [Source:MGI Symbol;Acc:MGI:2137617]	-	2147	1131	938	2442	509	185	159	407	167	117	170	274	18.0951	9.49103	10.2167	18.1996	4.34157	1.80961	1.45517	3.2756	1.79678	1.39165	2.12717
ENSMUSG00000087006	1038.89	641.525	504.54	1430.21	107.932	45.9828	31.9714	61.3239	171.591	155.473	73.2029	95.2602	482.797	123.882	2	0.0356234	0.505885	Gm13889	2	93955810	93957201	-	1392	protein_coding	predicted gene 13889 [Source:MGI Symbol;Acc:MGI:3652053]	-	1201	747	454	1893	123	46	34	74	156	127	57	79	31.6898	19.6254	15.4815	44.1687	3.2846	1.4087	0.97419	1.86456	5.25475	4.72927	2.23294
ENSMUSG00000057914	73.5271	38.6461	35.5623	86.1297	42.9974	52.9801	31.9714	25.6897	12.0994	19.5872	0	18.0874	48.438	12.4435	2	0.000915058	0.104083	Cacnb2	2	14603088	14987908	+	13228	protein_coding	calcium channel, voltage-dependent, beta 2 subunit [Source:MGI Symbol;Acc:MGI:894644]	-	85	45	32	114	49	53	34	31	11	16	0	15	0.236016	0.12441	0.114829	0.279907	0.137695	0.170797	0.102515	0.082196	0.0389911	0.0626983	0
ENSMUSG00000028713	650.498	377.873	395.63	466.158	100.912	104.961	26.3294	72.097	54.9971	40.3985	107.878	79.5845	274.307	70.7145	2	0.00199578	0.148636	Cyp4b1	4	115624725	115647723	-	2256	protein_coding	cytochrome P450, family 4, subfamily b, polypeptide 1 [Source:MGI Symbol;Acc:MGI:103225]	-	752	440	356	617	115	105	28	87	50	33	84	66	12.2432	7.13266	7.49043	8.88278	1.89485	1.98404	0.49502	1.35258	1.0392	0.758237	2.0304
ENSMUSG00000026535	717.105	407.931	1215.78	1103.06	149.175	103.961	97.7948	67.1248	204.589	97.9359	147.69	48.233	482.743	124.612	2	0.0158351	0.373483	Ifi202b	1	173962568	173982744	-	1697	protein_coding	interferon activated gene 202B [Source:MGI Symbol;Acc:MGI:1347083]	-	829	475	1094	1460	170	104	104	81	186	80	115	40	17.9427	10.2365	30.6007	27.9431	3.72378	2.61247	2.4443	1.67412	5.13923	2.44364	3.69537
ENSMUSG00000038007	601.192	453.448	877.943	1200.53	190.417	167.937	99.6755	72.9257	216.689	110.178	60.3603	88.0252	458.008	118.813	1.9	0.0068825	0.257527	Acer2	4	86874396	86934822	+	7159	protein_coding	alkaline ceramidase 2 [Source:MGI Symbol;Acc:MGI:1920932]	-	695	528	790	1589	217	168	106	88	197	90	47	73	3.56573	2.69724	5.23806	7.20899	1.12674	1.00036	0.590551	0.431135	1.29027	0.651658	0.358003
ENSMUSG00000051243	166.95	69.563	231.155	154.127	97.4023	61.9768	35.7327	47.236	32.9983	26.9324	46.2334	6.02913	108.018	28.0483	1.9	0.00055098	0.0817849	Islr2	9	58196297	58204319	-	5921	protein_coding	immunoglobulin superfamily containing leucine-rich repeat 2 [Source:MGI Symbol;Acc:MGI:2444277]	-	193	81	208	204	111	62	38	57	30	22	36	5	1.19723	0.500297	1.66749	1.11902	0.696858	0.446371	0.255972	0.337647	0.237571	0.192601	0.33155
ENSMUSG00000031785	2221.38	1156.81	1802.56	1857.83	634.431	395.852	348.864	347.226	350.882	257.082	268.41	261.664	1095.62	284.509	1.9	3.07e-05	0.0171288	Adgrg1	8	94974751	95014217	+	5421	protein_coding	adhesion G protein-coupled receptor G1 [Source:MGI Symbol;Acc:MGI:1340051]	-	2568	1347	1622	2459	723	396	371	419	319	210	209	217	17.3993	9.08712	14.2026	14.7327	4.95765	3.11398	2.7296	2.71093	2.75917	2.00803	2.10237
ENSMUSG00000027983	43.2512	27.4817	20.0038	26.4433	34.2224	59.9775	33.852	38.949	0	15.9146	14.1269	7.23495	35.5226	9.3191	1.9	0.00117684	0.115386	Cyp2u1	3	131288441	131303227	-	5242	protein_coding	cytochrome P450, family 2, subfamily u, polypeptide 1 [Source:MGI Symbol;Acc:MGI:1918769]	-	50	32	18	35	39	60	36	47	0	13	11	6	0.35034	0.22325	0.162994	0.216857	0.276557	0.487926	0.273911	0.314474	0	0.128551	0.114429
ENSMUSG00000034936	262.102	147.714	251.158	305.232	130.747	106.96	39.4941	67.1248	57.197	56.3131	11.5583	47.0272	163.817	43.0239	1.9	0.000271612	0.0578368	Arl4d	11	101665541	101667832	+	1382	protein_coding	ADP-ribosylation factor-like 4D [Source:MGI Symbol;Acc:MGI:1933155]	-	303	172	226	404	149	107	42	81	52	46	9	39	8.05287	4.55154	7.7624	9.49459	4.0077	3.30046	1.21212	2.0557	1.76426	1.72536	0.355121
ENSMUSG00000005251	159.165	97.0447	68.9019	133.728	18.4275	42.9839	7.52268	53.0369	29.6984	0	41.0963	6.02913	72.6012	19.206	1.9	0.0213354	0.417766	Ripk4	16	97741933	97763787	-	3591	protein_coding	receptor-interacting serine-threonine kinase 4 [Source:MGI Symbol;Acc:MGI:1919638]	-	184	113	62	177	21	43	8	64	27	0	32	5	1.882	1.1508	0.819543	1.60089	0.21738	0.510449	0.0888543	0.625098	0.352545	0	0.485933
ENSMUSG00000085501	12.1103	10.3056	48.8981	34.7541	17.55	43.9835	5.64201	16.574	5.49971	19.5872	0	0	23.7272	6.27172	1.9	0.0430852	0.542853	Gm11772	11	120235234	120236122	-	532	antisense	predicted gene 11772 [Source:MGI Symbol;Acc:MGI:3649468]	-	14	12	44	46	20	44	6	20	5	16	0	0	0.966568	0.824912	3.92588	2.80834	1.39745	3.52566	0.449825	1.31857	0.440682	1.55897	0
ENSMUSG00000031871	7508.41	4950.14	5389.9	7128.37	1868.19	1513.43	919.647	1038.36	1252.83	639.032	1315.08	830.813	3789.56	1009.44	1.9	0.0016608	0.137018	Cdh5	8	104101625	104144511	+	4203	protein_coding	cadherin 5 [Source:MGI Symbol;Acc:MGI:105057]	-	8680	5764	4850	9435	2129	1514	978	1253	1139	522	1024	689	75.8537	50.1537	54.7745	72.9097	18.8292	15.3556	9.28075	10.4562	12.7067	6.43785	13.2856
ENSMUSG00000034282	51.0365	53.2457	46.6755	59.6864	54.4049	39.985	19.747	67.9535	12.0994	13.4662	2.56852	24.1165	49.0918	13.0626	1.9	0.00011581	0.0368513	Evpl	11	116220559	116238077	-	6384	protein_coding	envoplakin [Source:MGI Symbol;Acc:MGI:107507]	-	59	62	42	79	62	40	21	82	11	11	2	20	0.33945	0.35517	0.312286	0.401918	0.361007	0.267095	0.131199	0.45051	0.0807917	0.0893161	0.0170836
ENSMUSG00000027954	656.554	474.059	534.545	795.567	216.742	50.9809	131.647	85.3563	120.994	132.213	93.751	45.8214	368.181	98.1949	1.9	0.00117856	0.115386	Efna1	3	89271733	89281142	-	1830	protein_coding	ephrin A1 [Source:MGI Symbol;Acc:MGI:103236]	-	759	552	481	1053	247	51	140	103	110	108	73	38	15.2338	11.0313	12.4764	18.6887	5.01721	1.18801	3.05127	1.9741	2.81844	3.05916	2.17527
ENSMUSG00000031616	145.324	92.7506	170.032	160.927	27.2025	0	17.8664	11.6018	34.0982	2.4484	19.2639	27.734	78.213	20.8861	1.9	0.0455688	0.555824	Ednra	8	77663031	77724464	-	5476	protein_coding	endothelin receptor type A [Source:MGI Symbol;Acc:MGI:105923]	-	168	108	153	213	31	0	19	14	31	2	15	23	1.12684	0.721271	1.32624	1.26334	0.210433	0	0.138387	0.0896702	0.265439	0.018932	0.149372
ENSMUSG00000034684	1916.03	1458.25	1105.76	1450.61	439.627	284.893	254.831	312.42	215.589	183.63	328.771	238.753	902.802	241.686	1.9	0.00121021	0.116016	Sema3f	9	107681500	107710475	-	5197	protein_coding	sema domain, immunoglobulin domain (Ig), short basic domain, secreted, (semaphorin) 3F [Source:MGI Symbol;Acc:MGI:1096347]	-	2215	1698	995	1920	501	285	271	377	196	150	256	198	15.6544	11.9488	9.08795	11.9992	3.58345	2.33771	2.07979	2.54432	1.76836	1.49613	2.68614
ENSMUSG00000014773	442.028	371.003	445.64	414.783	117.585	23.991	74.2864	62.9813	62.6967	83.2455	84.7612	31.3515	244.037	65.5137	1.9	0.00261449	0.173158	Dll1	17	15367354	15376872	-	4219	protein_coding	delta like canonical Notch ligand 1 [Source:MGI Symbol;Acc:MGI:104659]	-	511	432	401	549	134	24	79	76	57	68	66	26	4.44864	3.74466	4.5116	4.22635	1.18062	0.242494	0.746829	0.631811	0.633479	0.835467	0.853053
ENSMUSG00000025902	224.906	135.691	133.358	100.485	28.08	72.9726	22.568	20.7175	34.0982	0	25.6852	39.7922	92.3473	24.8939	1.9	0.0135826	0.351125	Sox17	1	4490931	4497354	-	4772	protein_coding	SRY (sex determining region Y)-box 17 [Source:MGI Symbol;Acc:MGI:107543]	HMG	260	158	120	133	32	73	24	25	31	0	20	33	2.00119	1.21086	1.19365	0.90522	0.249268	0.652111	0.200592	0.183748	0.304599	0	0.228545
ENSMUSG00000040170	2421.2	985.046	1526.95	1493.67	305.369	65.9753	95.9141	90.3285	312.384	298.704	282.537	54.2621	873.058	236.972	1.9	0.0433551	0.542853	Fmo2	1	162874317	162898726	-	5609	protein_coding	flavin containing monooxygenase 2 [Source:MGI Symbol;Acc:MGI:1916776]	-	2799	1147	1374	1977	348	66	102	109	284	244	220	45	18.3288	7.47853	11.6278	11.4479	2.30627	0.5016	0.725301	0.681592	2.3741	2.25494	2.13884
ENSMUSG00000036019	239.612	180.348	182.257	265.189	158.827	120.955	108.138	154.138	34.0982	67.3309	44.9491	45.8214	176.183	48.0499	1.9	8.59e-10	1.58e-05	Tmtc2	10	105187663	105574451	-	7779	protein_coding	transmembrane and tetratricopeptide repeat containing 2 [Source:MGI Symbol;Acc:MGI:1914057]	-	277	210	164	351	181	121	115	186	31	55	35	38	1.30789	0.987264	1.00073	1.4655	0.864911	0.663072	0.589628	0.838634	0.186855	0.366496	0.24535
ENSMUSG00000060969	467.113	225.006	103.353	257.634	150.052	69.9738	31.9714	48.0647	49.4974	20.8114	93.751	20.499	169.146	46.1397	1.9	0.0030597	0.18716	Irx1	13	71957921	71963723	-	2620	protein_coding	Iroquois homeobox 1 [Source:MGI Symbol;Acc:MGI:1197515]	Homeobox	540	262	93	341	171	70	34	58	45	17	73	17	7.57022	3.65711	1.68491	4.22723	2.42611	1.13893	0.517585	0.776444	0.805338	0.336339	1.51937
ENSMUSG00000045095	403.966	254.205	141.138	259.9	128.992	82.9689	52.6587	120.162	71.4963	28.1566	21.8324	75.967	180.499	49.3631	1.9	0.000273378	0.0578368	Magi1	6	93675455	94283917	-	10579	protein_coding	membrane associated guanylate kinase, WW and PDZ domain containing 1 [Source:MGI Symbol;Acc:MGI:1203522]	-	467	296	127	344	147	83	56	145	65	23	17	63	1.62139	1.02326	0.569842	1.05613	0.516523	0.334451	0.211129	0.480736	0.288095	0.112697	0.0876286
ENSMUSG00000058254	995.643	655.266	925.73	1016.18	357.142	217.918	155.155	164.912	134.193	179.957	163.101	139.876	560.993	154.282	1.9	0.000107674	0.0355824	Tspan7	X	10485158	10596605	+	7067	protein_coding	tetraspanin 7 [Source:MGI Symbol;Acc:MGI:1298407]	-	1151	763	833	1345	407	218	165	199	122	147	127	116	5.98214	3.94846	5.59507	6.18145	2.1408	1.31498	0.931221	0.987646	0.809453	1.07823	0.979964
ENSMUSG00000034382	163.49	124.526	51.1207	97.4626	37.7324	19.9925	10.3437	17.4027	47.2975	0	11.5583	13.2641	65.2588	18.03	1.9	0.0298672	0.476787	AI661453	17	47436615	47470638	+	5056	protein_coding	expressed sequence AI661453 [Source:MGI Symbol;Acc:MGI:2146908]	-	189	145	46	129	43	20	11	21	43	0	9	11	1.373	1.04882	0.431863	0.828678	0.316139	0.168625	0.086774	0.145679	0.398775	0	0.0970682
ENSMUSG00000029999	221.446	81.5862	198.926	64.975	41.2424	58.9779	58.3008	42.2638	26.3986	30.605	50.0862	0	95.9648	26.7724	1.8	0.00849893	0.289688	Tgfa	6	86195223	86275719	+	6490	protein_coding	transforming growth factor alpha [Source:MGI Symbol;Acc:MGI:98724]	-	256	95	179	86	47	59	62	51	24	25	39	0	1.44881	0.535324	1.30919	0.430385	0.269197	0.387531	0.381023	0.275619	0.173394	0.199676	0.327689
ENSMUSG00000089762	879.73	623.49	465.643	759.301	207.967	201.924	86.5108	141.708	125.393	72.2277	87.3297	184.491	420.784	117.361	1.8	0.000458954	0.0734565	Ier5l	2	30471537	30474219	-	2683	protein_coding	immediate early response 5-like [Source:MGI Symbol;Acc:MGI:1919750]	-	1017	726	419	1005	237	202	92	171	114	59	68	153	13.9225	9.89587	7.41292	12.166	3.28355	3.20945	1.36764	2.23542	1.99228	1.13989	1.38207
ENSMUSG00000020251	38.9261	24.9053	33.3396	17.377	25.4475	76.9711	15.9857	19.8888	1.09994	13.4662	6.4213	14.4699	31.6051	8.86433	1.8	0.00461392	0.222314	Glt8d2	10	82650433	82690650	-	5773	protein_coding	glycosyltransferase 8 domain containing 2 [Source:MGI Symbol;Acc:MGI:1922032]	-	45	29	30	23	29	77	17	24	1	11	5	12	0.286304	0.183711	0.246669	0.129398	0.18673	0.568576	0.117449	0.145812	0.00812204	0.0987691	0.0472291
ENSMUSG00000073591	23.3557	11.1644	43.3415	51.3756	41.2424	12.9951	8.46301	34.8055	21.9988	9.79359	0	0	28.3429	7.94811	1.8	0.0425892	0.541947	Pcdhb22	18	37517871	37524479	+	6609	protein_coding	protocadherin beta 22 [Source:MGI Symbol;Acc:MGI:2136760]	-	27	13	39	68	47	13	9	42	20	8	0	0	0.150053	0.0719359	0.280107	0.334177	0.26435	0.0838508	0.0543138	0.222893	0.141893	0.0627457	0
ENSMUSG00000028037	3221.35	1748.52	4922.04	4421.33	916.986	296.889	759.79	817.1	661.065	543.544	973.47	241.165	2138	604.811	1.8	0.00921866	0.298895	Ifi44	3	151730922	151749960	-	6129	protein_coding	interferon-induced protein 44 [Source:MGI Symbol;Acc:MGI:2443016]	-	3724	2036	4429	5852	1045	297	808	986	601	444	758	200	22.317	12.1486	34.3014	31.0111	6.33787	2.0657	5.25806	5.64249	4.59782	3.75511	6.74405
ENSMUSG00000052921	436.837	292.852	371.181	443.492	102.667	109.959	63.9428	128.449	103.395	42.8469	65.4973	63.9087	243.673	68.9119	1.8	0.000286076	0.0598355	Arhgef15	11	68943155	68957480	-	6483	protein_coding	Rho guanine nucleotide exchange factor (GEF) 15 [Source:MGI Symbol;Acc:MGI:3045246]	-	505	341	334	587	117	110	68	155	94	35	51	53	2.86109	1.92361	2.44549	2.9408	0.670851	0.723296	0.418347	0.838569	0.679859	0.279848	0.428979
ENSMUSG00000027314	329.574	231.018	251.158	428.382	106.177	58.9779	48.8974	49.7221	64.8966	13.4662	73.2029	61.4971	187.988	53.2657	1.8	0.00269393	0.17521	Dll4	2	119325784	119335962	+	3852	protein_coding	delta like canonical Notch ligand 4 [Source:MGI Symbol;Acc:MGI:1859388]	-	381	269	226	567	121	59	52	60	59	11	57	51	3.63291	2.5539	2.78495	4.78079	1.16766	0.652928	0.53842	0.546322	0.718179	0.148025	0.806919
ENSMUSG00000039943	342.55	217.277	426.747	186.614	171.112	73.9723	36.6731	88.6711	65.9965	13.4662	75.7714	63.9087	192.952	54.7857	1.8	0.00145646	0.127425	Plcb4	2	135659011	136014593	+	8970	protein_coding	phospholipase C, beta 4 [Source:MGI Symbol;Acc:MGI:107464]	-	396	253	384	247	195	74	39	107	60	11	59	53	1.62151	1.03149	2.03205	0.89435	0.808088	0.351673	0.173411	0.418384	0.313636	0.0635668	0.358675
ENSMUSG00000047496	32.0059	36.9285	13.3358	17.377	34.2224	0	22.568	21.5462	6.59965	4.89679	10.2741	3.61748	22.248	6.347	1.8	0.0222509	0.424077	Rnf152	1	105276914	105356710	-	8532	protein_coding	ring finger protein 152 [Source:MGI Symbol;Acc:MGI:2443787]	-	37	43	12	23	39	0	24	26	6	4	8	3	0.159282	0.184313	0.0667615	0.0875548	0.169914	0	0.112193	0.106882	0.0329737	0.0243018	0.0511306
ENSMUSG00000044562	1262.07	735.135	674.572	1538.25	354.509	379.858	168.32	139.222	278.285	86.9181	199.06	183.285	656.492	186.887	1.8	0.00389938	0.20565	Rasip1	7	45627488	45639093	+	3202	protein_coding	Ras interacting protein 1 [Source:MGI Symbol;Acc:MGI:1917153]	-	1459	856	607	2036	404	380	179	168	253	71	155	152	16.7359	9.77666	8.99835	20.6519	4.69004	5.05896	2.22964	1.84023	3.70481	1.14939	2.63968
ENSMUSG00000076498	94.2877	379.591	250.047	299.187	36.8549	23.991	12.2244	35.6342	4.39977	31.8292	11.5583	114.553	141.477	40.5852	1.8	0.0367205	0.509712	Trbc2	6	41546730	41548352	+	692	TR_C_gene	T cell receptor beta, constant 2 [Source:MGI Symbol;Acc:MGI:4835227]	-	109	442	225	396	42	24	13	43	4	26	9	95	5.78544	23.359	15.4338	18.5863	2.25611	1.47844	0.749275	2.17944	0.271032	1.94759	0.709215
ENSMUSG00000048988	150.514	55.8221	71.1245	143.55	21.06	0	55.4797	37.2916	35.1982	13.4662	26.9695	1.20583	66.8552	19.2099	1.8	0.0452514	0.554253	Elfn1	5	139907943	139974722	+	4172	protein_coding	leucine rich repeat and fibronectin type III, extracellular 1 [Source:MGI Symbol;Acc:MGI:2442479]	-	174	65	64	190	24	0	59	45	32	11	21	1	1.53187	0.56978	0.728168	1.47915	0.213837	0	0.564042	0.378313	0.359644	0.136672	0.274484
ENSMUSG00000042784	416.942	258.499	408.966	509.979	71.9549	45.9828	38.5537	69.6109	35.1982	62.4341	73.2029	92.8485	227.561	65.9209	1.8	0.00517805	0.233596	Muc1	3	89229057	89233381	+	2346	protein_coding	mucin 1, transmembrane [Source:MGI Symbol;Acc:MGI:97231]	-	482	301	368	675	82	46	41	84	32	51	57	77	7.54632	4.6922	7.44587	9.34499	1.29928	0.835852	0.697043	1.25584	0.639571	1.12687	1.32492
ENSMUSG00000049521	658.284	403.637	354.511	540.199	134.257	157.941	59.2411	102.759	140.793	73.4519	43.6649	91.6427	301.354	87.388	1.8	0.00109686	0.11154	Cdc42ep1	15	78842624	78850897	+	2560	protein_coding	CDC42 effector protein (Rho GTPase binding) 1 [Source:MGI Symbol;Acc:MGI:1929763]	-	761	470	319	715	153	158	63	124	128	60	34	76	10.9184	6.71422	5.91489	9.07129	2.22161	2.63097	0.981532	1.69889	2.34443	1.2149	0.724236
ENSMUSG00000050445	67.4719	44.6577	22.2264	72.5303	14.9175	26.9899	17.8664	4.14351	6.59965	12.242	0	20.499	33.8504	9.83517	1.8	0.0290748	0.472606	Cyp8b1	9	121914356	121916305	-	1950	protein_coding	cytochrome P450, family 8, subfamily b, polypeptide 1 [Source:MGI Symbol;Acc:MGI:1338044]	-	78	52	20	96	17	27	19	5	6	10	0	17	1.46918	0.975229	0.486845	1.59897	0.324064	0.59024	0.388618	0.0899329	0.144272	0.265825	0
ENSMUSG00000015647	2210.14	1370.65	1764.78	1029.78	660.756	508.809	201.232	407.721	229.888	291.359	313.36	354.513	1019.23	297.28	1.8	0.000133573	0.0396539	Lama5	2	180176373	180225859	-	11388	protein_coding	laminin, alpha 5 [Source:MGI Symbol;Acc:MGI:105382]	-	2555	1596	1588	1363	753	509	214	492	209	238	244	294	8.24061	5.12535	6.6191	3.88733	2.4579	1.90533	0.749497	1.51531	0.860529	1.08333	1.16838
ENSMUSG00000024511	64.8768	67.8454	70.0132	114.084	4.38749	90.9659	54.5394	15.7453	20.8989	11.0178	16.6954	21.7049	60.3072	17.5792	1.8	0.00562149	0.237672	Rab27b	18	69979131	70141605	-	10679	protein_coding	RAB27B, member RAS oncogene family [Source:MGI Symbol;Acc:MGI:1931295]	-	75	79	63	151	5	91	58	19	19	9	13	18	0.257957	0.270542	0.280031	0.45925	0.0174043	0.363254	0.216621	0.0624031	0.0834238	0.043686	0.0663826
ENSMUSG00000025504	348.605	124.526	250.047	104.262	110.565	117.956	44.1957	40.6064	52.7972	39.1743	35.9593	38.5864	142.595	41.6293	1.8	0.000580252	0.0839432	Eps8l2	7	141338880	141363020	+	5377	protein_coding	EPS8-like 2 [Source:MGI Symbol;Acc:MGI:2138828]	-	403	145	225	138	126	118	47	49	48	32	28	32	2.75284	0.986202	1.98627	0.83357	0.871058	0.935495	0.348627	0.319624	0.41857	0.308489	0.283961
ENSMUSG00000040717	245.667	102.197	262.272	190.392	57.0374	87.967	47.9571	66.2961	68.1964	53.8647	19.2639	13.2641	132.473	38.6473	1.8	0.00147947	0.127846	Il17rd	14	27038941	27107286	+	10985	protein_coding	interleukin 17 receptor D [Source:MGI Symbol;Acc:MGI:2159727]	-	284	119	236	252	65	88	51	80	62	44	15	11	0.949586	0.396173	1.01978	0.745081	0.219953	0.341493	0.185171	0.255431	0.264642	0.207626	0.0744616
ENSMUSG00000032372	411.752	185.501	526.766	478.247	150.93	117.956	101.556	115.19	146.292	34.2776	66.7816	57.8796	260.987	76.3078	1.8	0.000577582	0.0839432	Plscr2	9	92275602	92297752	+	3180	protein_coding	phospholipid scramblase 2 [Source:MGI Symbol;Acc:MGI:1270860]	-	476	216	474	633	172	118	108	139	133	28	52	48	5.49789	2.48407	7.07533	6.46516	2.01056	1.58181	1.35457	1.5331	1.96106	0.456416	0.891698
ENSMUSG00000090222	134.079	122.809	473.423	395.139	92.1373	63.976	67.7041	20.7175	47.2975	56.3131	71.9186	25.3223	171.248	50.2129	1.8	0.00577638	0.24	Ifi203-ps	1	173776529	173798270	-	2556	unprocessed_pseudogene	interferon activated gene 203, pseudogene [Source:MGI Symbol;Acc:MGI:3840117]	-	155	143	426	523	105	64	72	25	43	46	56	21	2.22734	2.04604	7.91124	6.64575	1.52702	1.06738	1.12351	0.343054	0.788814	0.932882	1.19473
ENSMUSG00000049382	3217.03	1680.68	2024.83	2448.65	712.529	648.757	438.196	607.438	332.183	150.576	525.263	724.701	1472.26	433.181	1.8	0.00261534	0.173158	Krt8	15	101996698	102004482	-	1958	protein_coding	keratin 8 [Source:MGI Symbol;Acc:MGI:96705]	-	3719	1957	1822	3241	812	649	466	733	302	123	409	601	69.7637	36.5524	44.1704	53.7612	15.4156	14.1296	9.49242	13.1303	7.23204	3.25628	11.3907
ENSMUSG00000024059	272.483	170.043	291.166	216.835	86.8724	72.9726	43.2554	45.5786	58.297	42.8469	24.401	50.6447	149.901	44.0474	1.8	0.000915848	0.104083	Clip4	17	71768473	71864273	+	8514	protein_coding	CAP-GLY domain containing linker protein family, member 4 [Source:MGI Symbol;Acc:MGI:1919100]	-	315	198	262	287	99	73	46	55	53	35	19	42	1.35892	0.850491	1.46071	1.09484	0.432233	0.365501	0.21549	0.226575	0.291883	0.213091	0.121692
ENSMUSG00000105504	2876.21	2089.47	8608.29	8989.22	1634.78	608.772	1194.23	1680.61	903.053	901.01	1419.11	865.782	3460.2	1022.24	1.8	0.00858087	0.29033	Gbp5	3	142493978	142522344	+	6637	protein_coding	guanylate binding protein 5 [Source:MGI Symbol;Acc:MGI:2429943]	-	3325	2433	7746	11898	1863	609	1270	2028	821	736	1105	718	18.4008	13.4063	55.3989	58.2244	10.4342	3.91151	7.63195	10.7172	5.80014	5.74825	9.07887
ENSMUSG00000054889	230.097	168.325	154.474	186.614	26.325	61.9768	19.747	66.2961	35.1982	13.4662	33.3908	53.0563	114.232	33.7779	1.8	0.00401444	0.208234	Dsp	13	38151294	38198577	+	9659	protein_coding	desmoplakin [Source:MGI Symbol;Acc:MGI:109611]	-	266	196	139	247	30	62	21	80	32	11	26	44	1.0115	0.742099	0.683091	0.830554	0.115453	0.273627	0.0867143	0.290497	0.15534	0.0590324	0.146785
ENSMUSG00000039236	1289.75	818.439	3481.77	4297.42	593.189	511.808	488.974	821.243	380.58	456.626	525.263	459.419	1537.82	455.472	1.8	0.00555846	0.237672	Isg20	7	78913424	78920396	+	1860	protein_coding	interferon-stimulated protein [Source:MGI Symbol;Acc:MGI:1928895]	-	1491	953	3133	5688	676	512	520	991	346	373	409	381	29.4429	18.7378	79.9545	99.3229	13.5098	11.7343	11.1505	18.6872	8.72228	10.395	11.9909
ENSMUSG00000052477	56.2266	20.6113	297.834	256.123	5.26499	65.9753	15.9857	52.2082	20.8989	33.0534	16.6954	43.4097	96.2786	28.5143	1.8	0.0295967	0.473987	C130026I21Rik	1	84992690	85270566	-	3827	protein_coding	RIKEN cDNA C130026I21 gene [Source:MGI Symbol;Acc:MGI:3612702]	-	65	24	268	339	6	66	17	63	19	27	13	36	0.623837	0.229346	3.32408	2.87703	0.0582786	0.735165	0.177172	0.577385	0.232789	0.365709	0.185236
ENSMUSG00000019889	709.32	583.127	826.823	649.75	261.495	157.941	110.019	120.162	175.991	105.281	142.553	85.6136	427.33	127.36	1.7	0.000615338	0.0871224	Ptprk	10	28074820	28597397	+	13328	protein_coding	protein tyrosine phosphatase, receptor type, K [Source:MGI Symbol;Acc:MGI:103310]	-	820	679	744	860	298	158	117	145	160	86	111	71	2.25977	1.86313	2.64974	2.09574	0.831128	0.505349	0.350126	0.381581	0.562888	0.334475	0.45415
ENSMUSG00000044534	488.739	341.803	434.526	441.226	215.865	125.953	54.5394	30.662	80.2958	30.605	134.847	72.3495	266.664	79.5244	1.7	0.00367708	0.200238	Ackr2	9	121898355	121911074	+	3127	protein_coding	atypical chemokine receptor 2 [Source:MGI Symbol;Acc:MGI:1891697]	-	565	398	391	584	246	126	58	37	73	25	105	60	6.63646	4.65472	5.93533	6.0658	2.92431	1.71768	0.739782	0.415009	1.09462	0.414421	1.83106
ENSMUSG00000001946	1570.02	912.048	1070.2	1881.25	424.709	216.919	172.081	250.268	335.482	219.131	249.147	165.198	812.188	242.24	1.7	0.00692739	0.258632	Esam	9	37528078	37538319	+	2867	protein_coding	endothelial cell-specific adhesion molecule [Source:MGI Symbol;Acc:MGI:1916774]	-	1815	1062	963	2490	484	217	183	302	305	179	194	137	23.2523	13.5467	15.9439	28.2082	6.2753	3.2265	2.54582	3.69456	4.98814	3.23635	3.68991
ENSMUSG00000097336	177.33	155.443	116.689	107.284	23.6925	14.9944	22.568	30.662	48.3975	22.0356	12.8426	13.2641	81.0829	24.1349	1.7	0.0114844	0.318826	Fendrr	8	121054882	121083110	-	3322	processed_transcript	Foxf1 adjacent non-coding developmental regulatory RNA [Source:MGI Symbol;Acc:MGI:1916040]	-	205	181	105	142	27	15	24	37	44	18	10	11	2.26658	1.99259	1.50033	1.38833	0.302121	0.192482	0.288148	0.390648	0.62104	0.280868	0.16415
ENSMUSG00000028071	156.569	172.619	252.27	352.83	85.1174	31.988	33.852	76.2405	20.8989	45.2953	17.9796	91.6427	145.186	43.9541	1.7	0.00583677	0.241035	Sh2d2a	3	87846755	87855722	+	5939	protein_coding	SH2 domain containing 2A [Source:MGI Symbol;Acc:MGI:1351596]	-	181	201	227	467	97	32	36	92	19	37	14	76	1.11939	1.23772	1.8143	2.55392	0.607121	0.229687	0.241765	0.543323	0.150005	0.322937	0.128545
ENSMUSG00000015619	167.815	127.962	96.6849	135.239	50.8949	26.9899	26.3294	24.0323	3.29983	19.5872	30.8223	45.8214	81.9933	24.8827	1.7	0.00955403	0.300994	Gata3	2	9857078	9890034	-	3978	protein_coding	GATA binding protein 3 [Source:MGI Symbol;Acc:MGI:95663]	zf-GATA	194	149	87	179	58	27	28	29	3	16	24	38	1.79124	1.36981	1.03813	1.46147	0.541976	0.289333	0.280735	0.255692	0.0353609	0.20849	0.328994
ENSMUSG00000020717	6325.06	3999.44	4722	5651.32	1790.97	1175.56	733.461	835.331	827.157	798.177	1163.54	1034.6	3154.14	955.868	1.7	0.0038268	0.202986	Pecam1	11	106654217	106750628	-	6228	protein_coding	platelet/endothelial cell adhesion molecule 1 [Source:MGI Symbol;Acc:MGI:97537]	-	7312	4657	4249	7480	2041	1176	780	1008	752	652	906	858	43.1225	27.3461	32.3842	39.0082	12.1818	8.0493	4.99516	5.67669	5.66156	5.42661	7.9327
ENSMUSG00000030701	124.564	40.3637	116.689	76.3079	24.57	74.9719	12.2244	9.11572	27.4986	18.363	0	26.5282	59.8507	18.0974	1.7	0.0311678	0.484971	Plekhb1	7	100642892	100662414	-	3713	protein_coding	pleckstrin homology domain containing, family B (evectins) member 1 [Source:MGI Symbol;Acc:MGI:1351469]	-	144	47	105	101	28	75	13	11	25	15	0	22	1.42447	0.462925	1.34233	0.883485	0.280317	0.861065	0.139644	0.103909	0.315705	0.209409	0
ENSMUSG00000024065	201.551	136.55	197.815	111.062	46.5074	77.9708	37.6134	29.0046	41.7978	55.0889	0	30.1456	104.759	31.7581	1.7	0.0153318	0.36919	Ehd3	17	73804134	73832094	+	6558	protein_coding	EH-domain containing 3 [Source:MGI Symbol;Acc:MGI:1928900]	-	233	159	178	147	53	78	40	35	38	45	0	25	1.30497	0.886673	1.28838	0.728029	0.300415	0.507017	0.243272	0.187189	0.271693	0.355689	0
ENSMUSG00000025746	947.202	508.411	1759.22	1584.33	237.802	108.959	318.773	148.338	263.986	139.559	209.334	239.959	701.63	213.21	1.7	0.0165143	0.380759	Il6	5	30013114	30019981	+	2428	protein_coding	interleukin 6 [Source:MGI Symbol;Acc:MGI:96559]	-	1095	592	1583	2097	271	109	339	179	240	114	163	199	16.5646	8.91684	30.9477	28.0513	4.14894	1.91371	5.56871	2.58576	4.63478	2.43381	3.66084
ENSMUSG00000102187	75.2571	87.5978	98.9075	174.526	12.285	17.9933	9.40335	12.4305	30.7984	17.1388	16.6954	9.6466	61.0501	18.5698	1.7	0.0247093	0.442079	Gm7897	1	173829799	173832254	-	554	unprocessed_pseudogene	predicted gene 7897 [Source:MGI Symbol;Acc:MGI:3648011]	-	87	102	89	231	14	18	10	15	28	14	13	8	5.76801	6.73331	7.62563	13.5427	0.939366	1.38504	0.719936	0.949653	2.36982	1.30993	1.2796
ENSMUSG00000046031	246.532	262.793	643.455	778.945	148.297	123.954	126.945	217.12	47.2975	63.6583	220.893	59.0854	318.505	97.7335	1.7	0.00176079	0.140299	Calhm6	10	34126067	34127984	-	1094	protein_coding	calcium homeostasis modulator family member 6 [Source:MGI Symbol;Acc:MGI:2443082]	-	285	306	579	1031	169	124	135	262	43	52	172	49	9.5685	10.2292	25.1222	30.6087	5.7423	4.83174	4.92176	8.39977	1.84297	2.46386	8.57339
ENSMUSG00000068735	4112.33	3260.01	3223.94	5507.77	1094.24	797.701	598.993	857.706	386.08	552.113	1026.12	1029.77	2431.59	748.523	1.7	0.0067896	0.256199	Trp53i11	2	93187548	93201759	+	3690	protein_coding	transformation related protein 53 inducible protein 11 [Source:MGI Symbol;Acc:MGI:2670995]	-	4754	3796	2901	7290	1247	798	637	1035	351	451	799	854	47.3205	37.6216	37.3179	64.1659	12.5619	9.21883	6.8852	9.83779	4.46013	6.33549	11.8076
ENSMUSG00000032717	248.262	133.973	75.5698	187.37	61.4249	25.9903	19.747	42.2638	17.5991	73.4519	0	31.3515	99.3251	30.6006	1.7	0.0343719	0.497758	Mdfi	17	47815328	47834691	-	3092	protein_coding	MyoD family inhibitor [Source:MGI Symbol;Acc:MGI:107687]	-	287	156	68	248	70	26	21	51	16	60	0	26	3.40925	1.84511	1.04391	2.60504	0.841541	0.358454	0.270884	0.578514	0.242632	1.00587	0
ENSMUSG00000020083	92.5576	91.033	17.7811	145.816	35.0999	38.9854	31.031	27.3471	20.8989	26.9324	14.1269	12.0583	59.9564	18.5041	1.7	0.00395775	0.207338	Fam241b	10	62107655	62143920	-	2981	protein_coding	family with sequence similarity 241, member B [Source:MGI Symbol;Acc:MGI:1917144]	-	107	106	16	193	40	39	33	33	19	22	11	10	1.31837	1.30041	0.254773	2.1028	0.498786	0.557702	0.441525	0.388271	0.298854	0.382552	0.20122
ENSMUSG00000040732	1099.45	717.1	630.119	891.518	361.529	167.937	204.993	239.495	204.589	104.057	146.406	213.431	539.017	167.121	1.7	0.000212072	0.0513604	Erg	16	95359169	95586593	-	3466	protein_coding	ETS transcription factor [Source:MGI Symbol;Acc:MGI:95415]	ETS	1271	835	567	1180	412	168	218	289	186	85	114	177	13.4689	8.81041	7.76516	11.0575	4.41861	2.06624	2.5086	2.92451	2.51623	1.27122	1.79357
ENSMUSG00000044317	456.733	211.265	354.511	397.405	66.6899	76.9711	36.6731	98.6155	97.8949	33.0534	61.6445	71.1437	212.358	65.9341	1.7	0.00431683	0.214745	Gpr4	7	19212538	19224174	+	2882	protein_coding	G protein-coupled receptor 4 [Source:MGI Symbol;Acc:MGI:2441992]	-	528	246	319	526	76	77	39	119	89	27	48	59	6.72909	3.12161	5.25403	5.92782	0.980248	1.13893	0.539727	1.44823	1.44798	0.485623	0.908215
ENSMUSG00000063415	2903.02	2281.84	3383.97	3258.57	1151.28	424.841	222.859	634.785	879.954	373.38	497.009	469.066	1782.65	554.852	1.7	0.012309	0.331069	Cyp26b1	6	84571414	84593908	-	5352	protein_coding	cytochrome P450, family 26, subfamily b, polypeptide 1 [Source:MGI Symbol;Acc:MGI:2176159]	-	3356	2657	3045	4313	1312	425	237	766	800	305	387	389	23.0315	18.1557	27.0064	26.1738	9.11243	3.38511	1.76618	5.01991	7.00875	2.95402	3.94309
ENSMUSG00000078921	767.277	732.558	2546.04	2962.41	508.072	152.943	320.654	481.476	276.086	326.861	463.618	253.223	1058.93	329.947	1.7	0.0168442	0.381838	Tgtp2	11	49057194	49064206	-	2938	protein_coding	T cell specific GTPase 2 [Source:MGI Symbol;Acc:MGI:3710083]	-	887	853	2291	3921	579	153	341	581	251	267	361	210	11.0889	10.6178	37.0143	43.3459	7.3256	2.21993	4.6292	6.93598	4.00579	4.71074	6.70034
ENSMUSG00000021795	804.473	426.825	305.613	802.366	95.6473	76.9711	61.1218	89.4998	86.8955	63.6583	128.426	136.258	332.815	103.81	1.7	0.00796787	0.282575	Sftpd	14	41172214	41185149	-	2417	protein_coding	surfactant associated protein D [Source:MGI Symbol;Acc:MGI:109515]	-	930	497	275	1062	109	77	65	108	79	52	100	113	14.1326	7.52	5.40072	14.2709	1.67636	1.35804	1.07261	1.56722	1.53256	1.11521	2.25613
ENSMUSG00000097504	7.78522	12.882	17.7811	9.06629	37.7324	33.9873	44.1957	49.7221	19.799	1.2242	0	12.0583	26.644	8.27035	1.7	0.0482046	0.568624	4930516B21Rik	9	119440278	119444830	-	1195	lincRNA	RIKEN cDNA 4930516B21 gene [Source:MGI Symbol;Acc:MGI:1922364]	-	9	15	16	12	43	34	47	60	18	1	0	10	0.276625	0.459051	0.635547	0.326149	1.33757	1.21286	1.56868	1.76103	0.706271	0.0433772	0
ENSMUSG00000066677	1238.72	942.106	3790.71	3721.71	622.146	280.895	448.54	546.114	404.779	412.555	676.805	320.749	1448.87	453.722	1.7	0.0161974	0.375005	Ifi208	1	173673675	173698395	+	5258	protein_coding	interferon activated gene 208 [Source:MGI Symbol;Acc:MGI:2442822]	-	1432	1097	3411	4926	709	281	477	659	368	337	527	266	10.0032	7.62999	30.7933	30.4282	5.01236	2.27816	3.61828	4.3959	3.28166	3.3223	5.46552
ENSMUSG00000022220	1089.07	783.228	874.609	1047.16	302.737	291.891	181.485	198.06	256.287	116.299	172.091	203.784	596.029	187.115	1.7	0.000376129	0.0659336	Adcy4	14	55769057	55784095	-	4672	protein_coding	adenylate cyclase 4 [Source:MGI Symbol;Acc:MGI:99674]	-	1259	912	787	1386	345	292	193	239	233	95	134	169	9.89781	7.13888	7.9959	9.63526	2.74494	2.66428	1.64762	1.79423	2.33841	1.05402	1.56402
ENSMUSG00000028364	9089.68	4401.36	4206.35	3272.17	941.556	1187.55	644.129	567.661	1810.51	787.16	676.805	554.68	3038.81	957.287	1.7	0.0235345	0.435791	Tnc	4	63959785	64047015	-	7772	protein_coding	tenascin C [Source:MGI Symbol;Acc:MGI:101922]	-	10508	5125	3785	4331	1073	1188	685	685	1646	643	527	460	49.6596	24.1157	23.1169	18.0992	5.13196	6.51603	3.51529	3.0913	9.93033	4.28853	3.69759
ENSMUSG00000041992	953.257	592.574	833.49	874.897	286.065	188.929	128.826	132.592	174.891	96.7117	214.472	144.699	498.829	157.693	1.7	0.00121999	0.116348	Rapgef5	12	117516479	117759737	+	12785	protein_coding	Rap guanine nucleotide exchange factor (GEF) 5 [Source:MGI Symbol;Acc:MGI:2444365]	-	1102	690	750	1158	326	189	137	160	159	79	167	120	3.1659	1.97372	2.78456	2.94178	0.947836	0.630174	0.427389	0.438937	0.583127	0.320299	0.71229
ENSMUSG00000051022	119.373	109.068	112.243	200.969	60.5474	43.9835	35.7327	36.4629	32.9983	14.6904	35.9593	30.1456	89.7976	28.4484	1.7	0.00120732	0.116016	Hs3st1	5	39613935	39755475	-	2230	protein_coding	heparan sulfate (glucosamine) 3-O-sulfotransferase 1 [Source:MGI Symbol;Acc:MGI:1201606]	-	138	127	101	266	69	44	38	44	30	12	28	25	2.27295	2.08275	2.14987	3.87418	1.15017	0.841099	0.679646	0.69204	0.630788	0.278937	0.684691
ENSMUSG00000048251	136.674	373.579	226.709	140.527	47.3849	52.9801	26.3294	33.1481	12.0994	17.1388	46.2334	89.2311	129.667	41.1756	1.7	0.0173594	0.383732	Bcl11b	12	107910403	108003602	-	8111	protein_coding	B cell leukemia/lymphoma 11B [Source:MGI Symbol;Acc:MGI:1929913]	zf-C2H2	158	435	204	186	54	53	28	40	11	14	36	74	0.715482	1.96134	1.19385	0.744803	0.247478	0.278549	0.137685	0.172969	0.0635894	0.0894712	0.24203
ENSMUSG00000019767	12.9754	19.7525	14.4472	10.5773	10.53	23.991	11.284	22.3749	0	6.12099	14.1269	0	15.7415	5.06196	1.7	0.0498015	0.570054	Ccdc170	10	4482502	4562231	+	3792	protein_coding	coiled-coil domain containing 170 [Source:MGI Symbol;Acc:MGI:2685067]	-	15	23	13	14	12	24	12	27	0	5	11	0	0.145291	0.221818	0.162731	0.119912	0.117633	0.2698	0.126217	0.249735	0	0.0683489	0.158185
ENSMUSG00000006445	2079.52	1222.08	1371.37	1671.97	479.992	376.859	284.921	535.341	346.482	329.309	336.476	261.664	1002.76	318.483	1.7	0.000207777	0.0509912	Epha2	4	141301240	141329384	+	4674	protein_coding	Eph receptor A2 [Source:MGI Symbol;Acc:MGI:95278]	-	2404	1423	1234	2213	547	377	303	646	315	269	262	217	18.8913	11.1341	12.5321	15.3779	4.35026	3.43837	2.58558	4.8476	3.16001	2.98328	3.05671
ENSMUSG00000023043	1257.75	731.7	790.149	1432.47	272.025	295.889	198.411	283.416	186.99	86.9181	250.431	313.515	657.726	209.463	1.7	0.000996991	0.108099	Krt18	15	102028180	102032027	+	1437	protein_coding	keratin 18 [Source:MGI Symbol;Acc:MGI:96692]	-	1454	852	711	1896	310	296	211	342	170	71	195	260	37.1641	21.6831	23.486	42.8533	8.01902	8.7808	5.85638	8.34743	5.54701	2.56113	7.39979
ENSMUSG00000030340	721.43	329.78	496.76	493.357	132.502	86.9674	56.4201	113.532	116.594	58.7615	89.8982	121.788	303.844	96.7605	1.7	0.00372372	0.200993	Scnn1a	6	125320659	125344943	+	4132	protein_coding	sodium channel, nonvoltage-gated 1 alpha [Source:MGI Symbol;Acc:MGI:101782]	-	834	384	447	653	151	87	60	137	106	48	70	101	7.41348	3.39867	5.13503	5.13282	1.35842	0.897549	0.579155	1.1629	1.20285	0.602158	0.923802
ENSMUSG00000026921	1763.79	1132.76	762.366	1839.7	623.024	258.903	162.678	270.985	365.181	166.491	327.486	226.695	851.775	271.463	1.6	0.00925622	0.298895	Egfl7	2	26580014	26593120	+	3581	protein_coding	EGF-like domain 7 [Source:MGI Symbol;Acc:MGI:2449923]	-	2039	1319	686	2435	710	259	173	327	332	136	255	188	20.9136	13.4703	9.09317	22.085	7.37005	3.08315	1.92684	3.20278	4.34711	1.96863	3.88309
ENSMUSG00000032066	62.2818	44.6577	133.358	88.3963	1.755	39.985	17.8664	57.1804	18.699	4.89679	25.6852	21.7049	55.6851	17.7465	1.6	0.0254071	0.44599	Bco2	9	50533087	50555181	-	2118	protein_coding	beta-carotene oxygenase 2 [Source:MGI Symbol;Acc:MGI:2177469]	-	72	52	120	117	2	40	19	69	17	4	20	18	1.2486	0.897874	2.68937	1.79417	0.0351011	0.80507	0.357793	1.14263	0.376348	0.0978958	0.514927
ENSMUSG00000057346	657.419	347.815	1341.36	1663.66	367.672	181.932	252.95	517.11	227.688	401.537	127.142	95.2602	666.241	212.907	1.6	0.00901108	0.297237	Apol9a	15	77403789	77411135	-	5953	protein_coding	apolipoprotein L 9a [Source:MGI Symbol;Acc:MGI:3606001]	-	760	405	1207	2202	419	182	269	624	207	328	99	79	4.68915	2.48804	9.62425	12.0139	2.61634	1.30327	1.80227	3.67648	1.63043	2.85606	0.906861
ENSMUSG00000104654	69.202	7.72922	83.349	86.1297	38.6099	51.9805	35.7327	60.4952	7.6996	0	21.8324	39.7922	54.1535	17.3311	1.6	0.0263703	0.448904	Gm43814	9	111052781	111053193	-	413	TEC	predicted gene 43814 [Source:MGI Symbol;Acc:MGI:5663951]	-	80	9	75	114	44	52	38	73	7	0	17	33	7.11469	0.796949	8.61999	8.96515	3.96022	5.36726	3.66976	6.19949	0.794721	0	2.24461
ENSMUSG00000106874	22.4906	22.3289	12.2245	15.866	25.4475	16.9936	9.40335	9.94442	16.4991	2.4484	0	2.41165	16.8374	5.3398	1.6	0.0366766	0.50952	Gm20186	6	18845910	18848207	-	1050	lincRNA	predicted gene, 20186 [Source:MGI Symbol;Acc:MGI:5012371]	-	26	26	11	21	29	17	10	12	15	2	0	2	0.909495	0.90557	0.497278	0.64958	1.02666	0.690175	0.379852	0.400844	0.669836	0.0987349	0
ENSMUSG00000063060	442.028	282.546	377.849	497.89	149.175	108.959	33.852	58.8378	128.693	58.7615	74.4871	53.0563	243.892	78.7496	1.6	0.00510569	0.233429	Sox7	14	63943673	63950732	+	3299	protein_coding	SRY (sex determining region Y)-box 7 [Source:MGI Symbol;Acc:MGI:98369]	HMG	511	329	340	659	170	109	36	71	117	48	58	44	5.68925	3.64713	4.89207	6.48793	1.9155	1.40846	0.435235	0.754848	1.66292	0.754204	0.95871
ENSMUSG00000006930	792.363	595.15	981.296	1207.33	340.469	202.924	137.289	250.268	196.89	192.199	226.03	114.553	563.386	182.418	1.6	0.000766963	0.0972677	Hap1	11	100347327	100356128	-	3766	protein_coding	huntingtin-associated protein 1 [Source:MGI Symbol;Acc:MGI:1261831]	-	916	693	883	1598	388	203	146	302	179	157	176	95	8.9337	6.72963	11.1295	13.7816	3.82973	2.29782	1.54624	2.81261	2.22864	2.16097	2.54844
ENSMUSG00000029659	221.446	71.2806	124.468	367.185	65.8124	56.9786	55.4797	77.0692	30.7984	39.1743	55.2232	43.4097	129.965	42.1514	1.6	0.0022272	0.157668	Medag	5	149411749	149431723	+	3956	protein_coding	mesenteric estrogen dependent adipogenesis [Source:MGI Symbol;Acc:MGI:1917967]	-	256	83	112	486	75	57	59	93	28	32	43	36	2.37684	0.76729	1.34387	3.99009	0.704728	0.614212	0.594839	0.824537	0.33187	0.419299	0.592725
ENSMUSG00000032380	128.024	65.269	32.2283	107.284	31.5899	20.9921	16.926	36.4629	0	9.79359	25.6852	36.1748	54.847	17.9134	1.6	0.0359711	0.506439	Dapk2	9	66158223	66272242	+	3512	protein_coding	death-associated protein kinase 2 [Source:MGI Symbol;Acc:MGI:1341297]	-	148	76	29	142	36	21	18	44	0	8	20	30	1.54783	0.791402	0.391958	1.31322	0.381035	0.254897	0.204419	0.439422	0	0.118077	0.31054
ENSMUSG00000044258	674.719	370.144	860.162	695.837	119.34	73.9723	78.0478	91.9859	173.791	75.9003	157.964	74.7612	370.526	120.604	1.6	0.0284534	0.467184	Ctla2a	13	60934155	60936625	-	2108	protein_coding	cytotoxic T lymphocyte-associated protein 2 alpha [Source:MGI Symbol;Acc:MGI:88554]	-	780	431	774	921	136	74	83	111	158	62	123	62	13.5906	7.4773	17.4287	14.1903	2.3982	1.49644	1.5704	1.84687	3.51442	1.52458	3.18182
ENSMUSG00000026479	1408.26	857.943	1123.55	902.095	250.087	286.892	252.95	405.235	288.185	194.648	182.365	227.901	685.876	223.275	1.6	0.000248477	0.0564625	Lamc2	1	153122756	153186447	-	8039	protein_coding	laminin, gamma 2 [Source:MGI Symbol;Acc:MGI:99913]	-	1628	999	1011	1194	285	287	269	489	262	159	142	189	7.43821	4.54466	5.96959	4.82398	1.31783	1.52188	1.33461	2.13349	1.52815	1.02524	0.963225
ENSMUSG00000031990	101.208	82.445	114.466	154.882	74.5874	69.9738	66.7638	46.4073	28.5985	25.7082	42.3806	19.2932	88.8417	28.9951	1.6	2.02e-05	0.013525	Jam3	9	27097384	27155421	-	3200	protein_coding	junction adhesion molecule 3 [Source:MGI Symbol;Acc:MGI:1933825]	-	117	96	103	205	85	70	71	56	26	21	33	16	1.34293	1.09713	1.52786	2.08069	0.987383	0.932497	0.884937	0.613792	0.380969	0.340172	0.562348
ENSMUSG00000030353	242.207	154.584	120.023	114.084	41.2424	18.9929	17.8664	22.3749	8.79954	17.1388	89.8982	3.61748	91.4218	29.8635	1.6	0.04699	0.564722	Tead4	6	128224288	128300823	-	3598	protein_coding	TEA domain family member 4 [Source:MGI Symbol;Acc:MGI:106907]	TEA	280	180	108	151	47	19	19	27	8	14	70	3	2.85833	1.82957	1.42481	1.36307	0.485572	0.225108	0.210618	0.2632	0.104255	0.201696	1.06091
ENSMUSG00000025921	2693.69	1560.44	2313.77	2962.41	677.429	504.811	443.838	682.021	501.574	403.985	612.592	413.598	1479.8	482.937	1.6	0.00348115	0.19645	Rdh10	1	16105774	16133734	+	4160	protein_coding	retinol dehydrogenase 10 (all-trans) [Source:MGI Symbol;Acc:MGI:1924238]	-	3114	1817	2082	3921	772	505	472	823	456	330	477	343	27.4942	15.9735	23.7565	30.613	6.89828	5.17485	4.52535	6.93889	5.13971	4.11198	6.25268
ENSMUSG00000031327	53.6315	35.2109	48.8981	54.3977	16.6725	11.9955	41.3747	15.7453	9.89948	0	30.8223	4.8233	34.7408	11.3863	1.6	0.0325343	0.490863	Chic1	X	103356476	103396092	+	7375	protein_coding	cysteine-rich hydrophobic domain 1 [Source:MGI Symbol;Acc:MGI:1344694]	-	62	41	44	72	19	12	44	19	9	0	24	4	0.308778	0.203311	0.283196	0.317083	0.0957653	0.0693615	0.237955	0.0903597	0.0572199	0	0.177456
ENSMUSG00000026576	650.498	318.616	629.007	678.46	132.502	100.962	171.141	105.245	111.094	78.3487	61.6445	204.99	348.304	114.019	1.6	0.00317815	0.189696	Atp1b1	1	164437109	164458355	-	3081	protein_coding	ATPase, Na+/K+ transporting, beta 1 polypeptide [Source:MGI Symbol;Acc:MGI:88108]	-	752	371	566	898	151	101	182	127	101	64	48	170	8.96484	4.40373	8.72008	9.46646	1.8218	1.39743	2.35604	1.44576	1.53708	1.07676	0.849554
ENSMUSG00000038305	194.631	191.513	145.583	179.815	48.2624	58.9779	26.3294	26.5184	29.6984	42.8469	70.6343	0	108.954	35.7949	1.6	0.0348688	0.500355	Spats2l	1	57774162	57948394	+	8041	protein_coding	spermatogenesis associated, serine-rich 2-like [Source:MGI Symbol;Acc:MGI:1914448]	-	225	223	131	238	55	59	28	32	27	35	55	0	1.02775	1.01422	0.773316	0.961324	0.254255	0.312782	0.138884	0.13958	0.157442	0.225625	0.372987
ENSMUSG00000028601	102.938	61.8338	45.5641	79.33	20.1825	36.9861	33.852	26.5184	39.5979	0	12.8426	14.4699	50.9006	16.7276	1.6	0.0213319	0.417766	Echdc2	4	108165437	108179308	+	2287	protein_coding	enoyl Coenzyme A hydratase domain containing 2 [Source:MGI Symbol;Acc:MGI:1289238]	-	119	72	41	105	23	37	36	32	36	0	10	12	1.91116	1.15134	0.850968	1.49117	0.373834	0.68966	0.627827	0.490758	0.738079	0	0.238438
ENSMUSG00000015653	219.716	109.068	316.726	165.46	49.1399	28.9891	60.1814	77.0692	30.7984	29.3808	55.2232	54.2621	128.294	42.4161	1.6	0.00419375	0.213233	Steap2	5	5664829	5694578	-	12144	protein_coding	six transmembrane epithelial antigen of prostate 2 [Source:MGI Symbol;Acc:MGI:1921301]	-	254	127	285	219	56	29	64	93	28	24	43	45	0.768224	0.382455	1.11398	0.585714	0.171413	0.101797	0.210195	0.268599	0.108109	0.102442	0.193085
ENSMUSG00000052105	94.2877	73.857	98.9075	114.084	28.08	26.9899	30.0907	41.4351	17.5991	24.484	16.6954	25.3223	63.4665	21.0252	1.6	0.00160177	0.135863	Mtcl1	17	66336982	66449750	-	9226	protein_coding	microtubule crosslinking factor 1 [Source:MGI Symbol;Acc:MGI:1915867]	-	109	86	89	151	32	27	32	50	16	20	13	21	0.43394	0.340897	0.457902	0.531577	0.12893	0.124753	0.138338	0.190082	0.0813155	0.112369	0.0768372
ENSMUSG00000032363	144.459	75.5746	108.909	154.882	28.9575	57.9783	82.7495	60.4952	70.3963	6.12099	26.9695	14.4699	89.2507	29.4892	1.6	0.00531726	0.23362	Adamts7	9	90163069	90208071	+	6282	protein_coding	a disintegrin-like and metallopeptidase (reprolysin type) with thrombospondin type 1 motif, 7 [Source:MGI Symbol;Acc:MGI:1347346]	-	167	88	98	205	33	58	88	73	64	5	21	12	0.976416	0.512298	0.740498	1.05989	0.195269	0.393577	0.558713	0.407576	0.477693	0.0412574	0.18229
ENSMUSG00000032135	1980.04	1142.21	1077.98	1119.69	551.069	430.838	269.876	341.425	259.586	257.082	405.826	224.283	864.14	286.694	1.6	0.0002692	0.0578368	Mcam	9	44134469	44142727	+	3350	protein_coding	melanoma cell adhesion molecule [Source:MGI Symbol;Acc:MGI:1933966]	-	2289	1330	970	1482	628	431	287	412	236	210	316	186	25.0967	14.5193	13.7443	14.3683	6.96837	5.48443	3.41697	4.31356	3.30319	3.24941	5.1438
ENSMUSG00000070960	31.1409	23.1877	47.7868	29.4654	13.1625	15.994	4.70167	31.4907	5.49971	6.12099	10.2741	10.8524	24.6162	8.1868	1.6	0.0115187	0.319296	Gm19680	1	31615149	31616661	+	1513	processed_pseudogene	predicted gene, 19680 [Source:MGI Symbol;Acc:MGI:5011865]	-	36	27	43	39	15	16	5	38	5	5	8	9	0.873936	0.652624	1.34904	0.837199	0.368527	0.450796	0.131806	0.880903	0.154952	0.171301	0.288332
ENSMUSG00000048960	268.158	182.066	214.485	149.594	59.6699	127.952	7.52268	56.3517	49.4974	41.6227	62.9288	22.9107	133.225	44.2399	1.6	0.00993126	0.302835	Prex2	1	10993465	11303681	+	16609	protein_coding	phosphatidylinositol-3,4,5-trisphosphate-dependent Rac exchange factor 2 [Source:MGI Symbol;Acc:MGI:1923385]	-	310	212	193	198	68	128	8	68	45	34	49	19	0.685542	0.466799	0.551581	0.38719	0.152189	0.328523	0.019211	0.143598	0.127039	0.106112	0.160877
ENSMUSG00000068246	803.608	739.429	2020.38	2714.6	686.204	217.918	511.542	508.823	371.781	341.551	495.725	156.757	1025.31	341.453	1.6	0.00917579	0.298895	Apol9b	15	77729039	77736382	+	1821	protein_coding	apolipoprotein L 9b [Source:MGI Symbol;Acc:MGI:1919148]	-	929	861	1818	3593	782	218	544	614	338	279	386	130	18.7379	17.2914	47.3892	64.0841	15.963	5.10324	11.915	11.8261	8.70309	7.94189	11.559
ENSMUSG00000032679	28.5458	31.7757	7.77924	66.4861	35.9774	22.9914	52.6587	24.0323	23.0988	9.79359	0	12.0583	33.7808	11.2377	1.6	0.0246927	0.442079	Cd59a	2	104095801	104115354	+	1811	protein_coding	CD59a antigen [Source:MGI Symbol;Acc:MGI:109177]	-	33	37	7	88	41	23	56	29	21	8	0	10	0.669286	0.747173	0.183474	1.57822	0.841554	0.541388	1.23331	0.561646	0.54371	0.228982	0
ENSMUSG00000032548	3340.72	2086.89	2672.73	2500.78	991.573	640.76	490.855	591.693	794.158	474.989	690.932	265.282	1664.5	556.34	1.6	0.00559322	0.237672	Slco2a1	9	102988712	103096002	+	13545	protein_coding	solute carrier organic anion transporter family, member 2a1 [Source:MGI Symbol;Acc:MGI:1346021]	-	3862	2430	2405	3310	1130	641	522	714	722	388	538	220	10.4725	6.56093	8.42814	7.93692	3.1011	2.01734	1.53708	1.84885	2.49934	1.48485	2.16593
ENSMUSG00000029375	1276.78	480.929	709.023	641.44	143.91	139.948	95.9141	44.7499	157.292	123.644	147.69	163.992	441.586	148.154	1.6	0.0365929	0.50952	Cxcl15	5	90794534	90803067	+	2127	protein_coding	chemokine (C-X-C motif) ligand 15 [Source:MGI Symbol;Acc:MGI:1339941]	-	1476	560	638	849	164	140	102	54	143	101	115	136	25.488	9.6285	14.238	12.9641	2.86611	2.80582	1.91265	0.89045	3.15236	2.46141	2.9483
ENSMUSG00000057969	215.391	209.548	68.9019	79.33	46.5074	85.9678	43.2554	94.472	5.49971	51.4163	48.8019	36.1748	105.422	35.4732	1.6	0.00528082	0.23362	Sema3b	9	107597674	107609229	-	4777	protein_coding	sema domain, immunoglobulin domain (Ig), short basic domain, secreted, (semaphorin) 3B [Source:MGI Symbol;Acc:MGI:107561]	-	249	244	62	105	53	86	46	114	5	42	38	30	1.91452	1.86798	0.616073	0.713899	0.412418	0.767437	0.384066	0.837014	0.0490774	0.455747	0.43378
ENSMUSG00000096596	46.7113	24.0465	18.8925	194.925	60.5474	78.9704	38.5537	28.1759	57.197	7.34519	12.8426	4.8233	61.3528	20.552	1.6	0.0312054	0.484971	Gm10591	4	42612195	42612860	+	402	protein_coding	predicted gene 10591 [Source:MGI Symbol;Acc:MGI:3711256]	-	54	28	17	258	69	79	41	34	52	6	10	4	4.93383	2.54724	2.00733	20.8447	6.38028	8.37723	4.06782	2.96644	6.06519	0.773669	1.35649
ENSMUSG00000020044	8575.85	5365.8	7707.01	7478.93	2514.03	1717.36	1035.31	1419.57	2341.78	1398.03	1898.14	399.128	4476.73	1509.27	1.6	0.0159404	0.374712	Timp3	10	86300372	86349506	+	8144	protein_coding	tissue inhibitor of metalloproteinase 3 [Source:MGI Symbol;Acc:MGI:98754]	-	9914	6248	6935	9899	2865	1718	1101	1713	2129	1142	1478	331	44.7123	28.057	40.4208	39.4781	13.0769	8.99259	5.39204	7.37739	12.2576	7.26872	9.89642
ENSMUSG00000041361	381.476	337.509	353.4	308.254	57.0374	110.958	55.4797	59.6665	70.3963	20.8114	139.984	50.6447	207.973	70.4592	1.6	0.0101068	0.302835	Myzap	9	71504347	71592360	-	5635	protein_coding	myocardial zonula adherens protein [Source:MGI Symbol;Acc:MGI:2142908]	-	441	393	318	408	65	111	59	72	64	17	109	42	2.87449	2.55057	2.67873	2.35163	0.428781	0.839708	0.417601	0.448148	0.532541	0.156381	1.05481
ENSMUSG00000023959	1737.83	1257.29	2498.25	2304.35	869.601	611.771	566.081	488.934	521.373	482.334	410.963	338.837	1291.76	438.377	1.6	0.000108259	0.0355824	Clic5	17	44188584	44280172	+	8782	protein_coding	chloride intracellular channel 5 [Source:MGI Symbol;Acc:MGI:1917912]	-	2009	1464	2248	3050	991	612	602	590	474	394	320	281	8.40239	6.09657	12.1506	11.28	4.19466	2.97069	2.73405	2.35636	2.53076	2.32559	1.987
ENSMUSG00000061039	36.331	33.4933	96.6849	30.221	22.815	21.9918	10.3437	10.7731	2.19988	11.0178	21.8324	9.6466	32.8317	11.1742	1.6	0.0265929	0.451124	Olfr920	9	38752299	38760117	+	5711	protein_coding	olfactory receptor 920 [Source:MGI Symbol;Acc:MGI:3030754]	-	42	39	87	40	26	22	11	13	2	9	17	8	0.270118	0.249741	0.723107	0.227484	0.16923	0.164214	0.0768218	0.0798389	0.0164204	0.0816884	0.162322
ENSMUSG00000006403	2326.05	1797.47	2730.51	2784.86	1238.15	1670.37	665.757	1283.66	596.169	456.626	577.917	829.608	1812.1	615.08	1.6	7.16e-07	0.00146364	Adamts4	1	171250421	171260637	+	4810	protein_coding	a disintegrin-like and metallopeptidase (reprolysin type) with thrombospondin type 1 motif, 4 [Source:MGI Symbol;Acc:MGI:1339949]	-	2689	2093	2457	3686	1411	1671	708	1549	542	373	450	688	20.5334	15.9134	24.2469	24.8893	10.9043	14.8092	5.87073	11.2951	5.28349	4.0197	5.10163
ENSMUSG00000018411	140.999	89.3154	92.2396	133.728	69.3224	59.9775	27.2697	56.3517	49.4974	19.5872	1.28426	43.4097	83.6504	28.4446	1.6	0.00973006	0.300994	Mapt	11	104231390	104332090	+	7531	protein_coding	microtubule-associated protein tau [Source:MGI Symbol;Acc:MGI:97180]	-	163	104	83	177	79	60	29	68	45	16	1	36	0.794971	0.505032	0.523144	0.76335	0.389934	0.339624	0.153585	0.316694	0.280173	0.110128	0.00724084
ENSMUSG00000041073	30.2759	29.1993	11.1132	77.0634	23.6925	105.96	32.9117	9.94442	8.79954	9.79359	19.2639	16.8816	40.0201	13.6846	1.6	0.0195243	0.400183	Nacad	11	6597823	6606053	-	4892	protein_coding	NAC alpha domain containing [Source:MGI Symbol;Acc:MGI:3603030]	-	35	34	10	102	27	106	35	12	8	8	15	14	0.262783	0.254174	0.0970307	0.6772	0.205161	0.923674	0.285355	0.0860356	0.0766779	0.0847683	0.167204
ENSMUSG00000027562	820.908	400.202	488.981	378.517	100.035	201.924	65.8234	127.62	135.293	72.2277	88.614	147.111	323.001	110.811	1.5	0.00409728	0.20977	Car2	3	14886273	14900770	+	2422	protein_coding	carbonic anhydrase 2 [Source:MGI Symbol;Acc:MGI:88269]	-	949	466	440	501	114	202	70	154	123	59	69	122	14.3916	7.03639	8.62331	6.71841	1.74963	3.5553	1.15273	2.23013	2.38121	1.26272	1.55352
ENSMUSG00000036617	144.459	133.973	91.1283	98.2181	72.8324	44.9831	12.2244	15.7453	51.6973	39.1743	0	14.4699	76.6955	26.3354	1.5	0.0494514	0.569229	Etl4	2	19909780	20810713	+	16067	protein_coding	enhancer trap locus 4 [Source:MGI Symbol;Acc:MGI:95454]	-	167	156	82	130	83	45	13	19	47	32	0	12	0.381767	0.355081	0.242256	0.262792	0.192026	0.119393	0.032271	0.0414765	0.137161	0.103239	0
ENSMUSG00000037712	2792.3	1571.61	2581.6	3027.38	650.226	429.839	413.747	493.906	716.063	339.103	696.069	311.103	1495.08	515.584	1.5	0.0156603	0.371448	Fermt2	14	45458795	45530118	-	5191	protein_coding	fermitin family member 2 [Source:MGI Symbol;Acc:MGI:2385001]	-	3228	1830	2323	4007	741	430	440	596	651	277	542	258	22.8401	12.8925	21.2419	25.071	5.3062	3.53116	3.38069	4.02697	5.88026	2.76604	5.69364
ENSMUSG00000033910	32.8709	22.3289	97.7962	30.9765	24.57	35.9865	24.4487	33.9768	23.0988	8.56939	0	20.499	37.8693	13.0418	1.5	0.0238201	0.437317	Gucy1a1	3	82092427	82145789	-	6968	protein_coding	guanylate cyclase 1, soluble, alpha 1 [Source:MGI Symbol;Acc:MGI:1926562]	-	38	26	88	41	28	36	26	41	21	7	0	17	0.200305	0.136459	0.599474	0.191108	0.149371	0.220239	0.148823	0.206376	0.141312	0.0520739	0
ENSMUSG00000054474	27.6808	64.4102	51.1207	27.9544	40.3649	51.9805	35.7327	32.3194	3.29983	6.12099	21.8324	26.5282	41.4454	14.4454	1.5	0.00405553	0.208566	Thnsl2	6	71128166	71144439	-	2164	protein_coding	threonine synthase-like 2 (bacterial) [Source:MGI Symbol;Acc:MGI:3041254]	-	32	75	46	37	46	52	38	39	3	5	17	22	0.543136	1.26748	1.00901	0.555325	0.790164	1.02434	0.700374	0.632107	0.0650026	0.119768	0.428384
ENSMUSG00000038264	2705.8	1582.77	2180.41	2317.95	785.361	646.757	362.969	383.689	268.386	271.772	448.207	918.839	1370.71	476.801	1.5	0.0106854	0.309478	Sema7a	9	57940112	57962865	+	3298	protein_coding	sema domain, immunoglobulin domain (Ig), and GPI membrane anchor, (semaphorin) 7A [Source:MGI Symbol;Acc:MGI:1306826]	-	3128	1843	1962	3068	895	647	386	463	244	222	349	762	34.8363	20.4368	28.2387	30.214	10.0876	8.36282	4.6681	4.92395	3.46901	3.48925	5.77054
ENSMUSG00000032289	163.49	67.8454	61.1226	90.6629	6.14249	18.9929	30.0907	19.0601	7.6996	20.8114	37.2436	14.4699	57.1758	20.0561	1.5	0.0368626	0.510933	Thsd4	9	59966931	60522046	-	13986	protein_coding	thrombospondin, type I, domain containing 4 [Source:MGI Symbol;Acc:MGI:2672033]	-	189	79	55	120	7	19	32	23	7	17	29	12	0.496346	0.206572	0.186666	0.27867	0.0186046	0.0579108	0.0912558	0.057679	0.0234677	0.0630065	0.11307
ENSMUSG00000028024	325.249	225.865	273.385	250.834	44.7524	11.9955	54.5394	29.8333	48.3975	112.626	41.0963	10.8524	152.057	53.2431	1.5	0.0417973	0.539117	Enpep	3	129269175	129332720	-	4706	protein_coding	glutamyl aminopeptidase [Source:MGI Symbol;Acc:MGI:106645]	-	376	263	246	332	51	12	58	36	44	92	32	9	2.93462	2.04382	2.4813	2.29134	0.402842	0.1087	0.491564	0.268308	0.438397	1.01336	0.3708
ENSMUSG00000037031	161.76	170.902	181.145	157.904	21.06	31.988	15.9857	35.6342	38.498	11.0178	79.6242	7.23495	97.0473	34.0937	1.5	0.0430041	0.542853	Tspan15	10	62185396	62231251	-	8183	protein_coding	tetraspanin 15 [Source:MGI Symbol;Acc:MGI:1917673]	-	187	199	163	209	24	32	17	43	35	9	62	6	0.839354	0.889362	0.94552	0.829539	0.109022	0.1667	0.0828591	0.184306	0.20055	0.0570112	0.413162
ENSMUSG00000052516	156.569	91.033	107.798	123.15	84.2399	51.9805	33.852	32.3194	73.6961	0	39.8121	6.02913	85.1178	29.8843	1.5	0.0451968	0.554225	Robo2	16	73891839	74411825	-	16983	protein_coding	roundabout guidance receptor 2 [Source:MGI Symbol;Acc:MGI:1890110]	-	181	106	97	163	96	52	36	39	67	0	31	5	0.391454	0.22826	0.271115	0.311728	0.210123	0.130523	0.0845458	0.0805441	0.184981	0	0.0995379
ENSMUSG00000025555	756.031	577.974	826.823	625.574	348.367	181.932	220.038	187.287	229.888	112.626	173.375	138.67	465.503	163.64	1.5	0.00031897	0.0614011	Farp1	14	121035200	121283744	+	5524	protein_coding	FERM, RhoGEF (Arhgef) and pleckstrin domain protein 1 (chondrocyte-derived) [Source:MGI Symbol;Acc:MGI:2446173]	-	874	673	744	828	397	182	234	226	209	92	135	115	5.81131	4.45553	6.39315	4.86833	2.67149	1.40448	1.68953	1.43495	1.77402	0.863305	1.33267
ENSMUSG00000097792	15.5704	12.0232	57.7887	16.6215	28.08	84.9681	16.926	14.9166	7.6996	15.9146	6.4213	13.2641	30.8618	10.8249	1.5	0.0243535	0.440795	Gm27042	19	40589435	40594862	+	1097	lincRNA	predicted gene, 27042 [Source:MGI Symbol;Acc:MGI:5504157]	-	18	14	52	22	32	85	18	18	7	13	5	11	0.602673	0.466723	2.25005	0.651357	1.08433	3.30302	0.65444	0.575505	0.299198	0.61428	0.248545
ENSMUSG00000039706	265.563	221.571	213.374	186.614	109.687	75.9715	24.4487	38.949	40.6979	12.242	79.6242	67.5262	142.022	50.0226	1.5	0.0120272	0.329087	Ldb2	5	44472132	44799680	-	3336	protein_coding	LIM domain binding 2 [Source:MGI Symbol;Acc:MGI:894670]	-	307	258	192	247	125	76	26	47	37	10	62	56	3.38009	2.82834	2.73194	2.40477	1.39284	0.971151	0.31085	0.494146	0.520047	0.155383	1.01346
ENSMUSG00000054203	4950.54	2712.96	9964.1	9781.01	2259.56	1113.58	1443.41	1683.92	1517.92	1647.77	2022.71	786.198	4238.63	1493.65	1.5	0.0230144	0.431368	Ifi205	1	174011998	174031810	-	4177	protein_coding	interferon activated gene 205 [Source:MGI Symbol;Acc:MGI:101847]	-	5723	3159	8966	12946	2575	1114	1535	2032	1380	1346	1575	652	50.324	27.6582	101.89	100.664	22.9155	11.3689	14.6571	17.0625	15.4911	16.7036	20.5616
ENSMUSG00000078616	343.415	201.819	1111.32	1377.32	238.68	78.9704	187.127	319.879	150.692	192.199	160.533	177.256	482.316	170.17	1.5	0.0258273	0.446783	Trim30c	7	104382065	104400837	-	1716	protein_coding	tripartite motif-containing 30C [Source:MGI Symbol;Acc:MGI:4821257]	-	397	235	1000	1823	272	79	199	386	137	157	125	147	8.49747	5.00828	27.6617	34.5042	5.89207	1.9625	4.6253	7.88957	3.74343	4.74255	3.97223
ENSMUSG00000027358	254.317	245.617	330.062	313.542	96.5248	49.9813	23.5084	86.185	83.5956	102.833	23.1167	37.3806	174.967	61.7314	1.5	0.0140362	0.354877	Bmp2	2	133552159	133562885	+	3555	protein_coding	bone morphogenetic protein 2 [Source:MGI Symbol;Acc:MGI:88177]	-	294	286	297	415	110	50	25	104	76	84	18	31	3.03755	2.94215	3.96563	3.7915	1.15019	0.599556	0.280481	1.02607	1.0024	1.22481	0.276105
ENSMUSG00000033350	266.428	97.9035	291.166	306.743	47.3849	70.9734	20.6874	23.2036	56.0971	13.4662	98.8881	30.1456	140.561	49.6492	1.5	0.0348831	0.500355	Chst2	9	95399292	95406722	-	7328	protein_coding	carbohydrate sulfotransferase 2 [Source:MGI Symbol;Acc:MGI:1891160]	-	308	114	262	406	54	71	22	28	51	11	77	25	1.54377	0.568928	1.69712	1.79947	0.273921	0.413021	0.11974	0.134016	0.326326	0.0778103	0.572989
ENSMUSG00000038295	85.6374	83.3038	44.4528	53.6422	69.3224	29.9888	22.568	20.7175	12.0994	0	43.6649	16.8816	51.2041	18.1614	1.5	0.0319475	0.488812	Atg9b	5	24384181	24392143	-	3946	protein_coding	autophagy related 9B [Source:MGI Symbol;Acc:MGI:2685420]	-	99	97	40	71	79	30	24	25	11	0	34	14	0.921498	0.898985	0.48117	0.584392	0.744195	0.324088	0.242582	0.222211	0.130708	0	0.469854
ENSMUSG00000084128	115.913	39.5049	94.4623	70.2637	16.6725	53.9798	6.58234	15.7453	16.4991	19.5872	11.5583	25.3223	51.6405	18.2417	1.5	0.0255567	0.44599	Esrp2	8	106130319	106136974	-	4340	protein_coding	epithelial splicing regulatory protein 2 [Source:MGI Symbol;Acc:MGI:1924661]	-	134	46	85	93	19	54	7	19	15	16	9	21	1.13405	0.38762	0.929662	0.695979	0.162735	0.5304	0.0643298	0.153549	0.162057	0.1911	0.113082
ENSMUSG00000041731	110.723	55.8221	34.4509	146.572	51.7724	109.959	26.3294	21.5462	46.1976	14.6904	23.1167	14.4699	69.6468	24.6186	1.5	0.00964632	0.300994	Pgm5	19	24683016	24861855	-	3611	protein_coding	phosphoglucomutase 5 [Source:MGI Symbol;Acc:MGI:1925668]	-	128	65	31	194	59	110	28	26	42	12	18	12	1.30196	0.6583	0.407502	1.74493	0.607353	1.29857	0.309268	0.252539	0.545367	0.17226	0.271823
ENSMUSG00000028978	839.939	650.113	482.313	701.882	155.317	142.946	58.3008	71.2683	123.194	200.769	147.69	79.5845	387.76	137.809	1.5	0.0133945	0.349526	Nos3	5	24364810	24384474	+	4132	protein_coding	nitric oxide synthase 3, endothelial cell [Source:MGI Symbol;Acc:MGI:97362]	-	971	757	434	929	177	143	62	86	112	164	115	66	8.63128	6.69998	4.98569	7.30228	1.59232	1.47528	0.59846	0.729998	1.27094	2.05737	1.51768
ENSMUSG00000030555	102.938	69.563	72.2358	173.015	35.0999	48.9816	35.7327	89.4998	46.1976	31.8292	10.2741	22.9107	78.3832	27.8029	1.5	0.00330079	0.194103	Ttc23	7	67647410	67762912	+	8474	protein_coding	tetratricopeptide repeat domain 23 [Source:MGI Symbol;Acc:MGI:1914259]	-	119	81	65	229	40	49	38	108	42	26	8	19	0.515792	0.34957	0.3641	0.877708	0.175464	0.246494	0.178854	0.447011	0.232395	0.159043	0.0514805
ENSMUSG00000000247	26.8158	46.3753	37.7849	18.8881	58.7924	66.9749	42.3151	53.8656	5.49971	42.8469	0	14.4699	43.9765	15.7041	1.5	0.0331667	0.494209	Lhx2	2	38339281	38369733	+	4393	protein_coding	LIM homeobox protein 2 [Source:MGI Symbol;Acc:MGI:96785]	Homeobox	31	54	34	25	67	67	45	65	5	35	0	12	0.259189	0.449542	0.367378	0.184834	0.566931	0.650149	0.408559	0.518962	0.0533673	0.412987	0
ENSMUSG00000031955	893.57	580.55	949.068	1052.44	356.264	188.929	170.201	276.786	301.384	151.801	215.756	129.023	558.477	199.491	1.5	0.00143575	0.126442	Bcar1	8	111710474	111743809	-	4547	protein_coding	breast cancer anti-estrogen resistance 1 [Source:MGI Symbol;Acc:MGI:108091]	-	1033	676	854	1393	406	189	181	334	274	124	168	107	8.34433	5.437	8.91515	9.95014	3.31908	1.77189	1.58766	2.57635	2.82548	1.4136	2.01477
ENSMUSG00000075602	7235.93	4494.97	13073.6	13577.5	2898.38	1365.49	1509.24	2254.9	1796.21	1890.16	2587.79	2034.23	5801.25	2077.1	1.5	0.0215291	0.419772	Ly6a	15	74994877	74998031	-	1205	protein_coding	lymphocyte antigen 6 complex, locus A [Source:MGI Symbol;Acc:MGI:107527]	-	8365	5234	11764	17971	3303	1366	1605	2721	1633	1544	2015	1687	254.974	158.849	463.408	484.382	101.892	48.324	53.1241	79.1999	63.5427	66.4187	91.1863
ENSMUSG00000005672	900.491	730.841	800.151	577.976	245.7	151.943	113.78	164.083	78.0959	44.0711	177.228	360.542	460.62	164.984	1.5	0.0334687	0.494227	Kit	5	75574916	75656722	+	8911	protein_coding	KIT proto-oncogene receptor tyrosine kinase [Source:MGI Symbol;Acc:MGI:96677]	-	1041	851	720	765	280	152	121	198	71	36	138	299	4.29082	3.49254	3.83532	2.78829	1.16801	0.727137	0.54158	0.779331	0.373593	0.209414	0.844489
ENSMUSG00000016128	884.055	560.798	841.27	846.187	274.657	177.933	110.959	154.138	309.084	201.993	74.4871	103.701	481.25	172.316	1.5	0.00657666	0.252695	Stard13	5	151037510	151233836	-	8594	protein_coding	StAR-related lipid transfer (START) domain containing 13 [Source:MGI Symbol;Acc:MGI:2385331]	-	1022	653	757	1120	313	178	118	186	281	165	58	86	4.36789	2.77879	4.18115	4.23278	1.35383	0.882925	0.547634	0.759103	1.53313	0.995219	0.368022
ENSMUSG00000035873	267.293	79.0098	197.815	234.212	92.1373	50.9809	75.2268	36.4629	47.2975	17.1388	61.6445	59.0854	129.142	46.2916	1.5	0.00657812	0.252695	Pawr	10	108332121	108414240	+	1745	protein_coding	PRKC, apoptosis, WT1, regulator [Source:MGI Symbol;Acc:MGI:2149961]	-	309	92	178	310	105	51	80	44	43	14	48	49	6.50398	1.9281	4.84195	5.76991	2.23671	1.24587	1.82851	0.884383	1.15542	0.415875	1.49999
ENSMUSG00000093507	19.8956	18.0348	24.4491	19.6436	14.04	15.994	6.58234	22.3749	2.19988	11.0178	0	12.0583	17.6268	6.31898	1.5	0.0380886	0.518446	Gm20627	3	96254619	96256277	-	905	processed_transcript	predicted gene 20627 [Source:MGI Symbol;Acc:MGI:5313074]	-	23	21	22	26	16	16	7	27	2	9	0	10	0.933459	0.848611	1.1539	0.933099	0.657185	0.753652	0.308499	1.0464	0.103621	0.515494	0
ENSMUSG00000062488	7593.19	5017.12	12042.3	13744.5	4197.95	1486.44	3104.04	3881.64	2413.27	2466.76	3417.42	856.136	6383.39	2288.4	1.5	0.00781051	0.277529	Ifit3b	19	34607970	34613401	+	2000	protein_coding	interferon-induced protein with tetratricopeptide repeats 3B [Source:MGI Symbol;Acc:MGI:3698419]	-	8778	5842	10836	18192	4784	1487	3301	4684	2194	2015	2661	710	161.206	106.824	257.179	295.429	88.9156	31.6942	65.8293	82.1429	51.4367	52.2246	72.5531
ENSMUSG00000000094	561.401	243.041	271.162	523.578	99.1573	54.9794	66.7638	68.7822	135.293	88.1423	68.0658	48.233	236.108	84.9335	1.5	0.0138278	0.353002	Tbx4	11	85886422	85916097	+	3401	protein_coding	T-box 4 [Source:MGI Symbol;Acc:MGI:102556]	T-box	649	283	244	693	113	55	71	83	123	72	53	40	7.00897	3.04311	3.40548	6.61804	1.23506	0.689375	0.832637	0.855963	1.69576	1.09738	0.849788
ENSMUSG00000042216	139.269	51.5281	21.1151	58.1753	101.79	51.9805	17.8664	31.4907	19.799	13.4662	17.9796	34.9689	59.1519	21.5534	1.5	0.0110912	0.315096	Sgsm1	5	113243220	113310786	-	7466	protein_coding	small G protein signaling modulator 1 [Source:MGI Symbol;Acc:MGI:107320]	-	161	60	19	77	116	52	19	38	18	11	14	29	0.792053	0.293901	0.120798	0.33497	0.577546	0.296903	0.101501	0.178517	0.113045	0.0763721	0.102254
ENSMUSG00000026121	689.425	471.482	414.523	1080.4	214.11	66.9749	93.0931	153.31	210.089	168.939	66.7816	133.847	397.914	144.914	1.5	0.0129804	0.344111	Sema4c	1	36548639	36558349	-	4593	protein_coding	sema domain, immunoglobulin domain (Ig), transmembrane domain (TM) and short cytoplasmic domain, (semaphorin) 4C [Source:MGI Symbol;Acc:MGI:109252]	-	797	549	373	1430	244	67	99	185	191	138	52	111	6.3735	4.37133	3.85486	10.1121	1.97474	0.621839	0.859691	1.41273	1.94986	1.55744	0.617374
ENSMUSG00000046561	271.618	114.221	281.164	257.634	84.2399	37.9858	33.852	20.7175	91.2952	36.7259	66.7816	6.02913	137.679	50.208	1.5	0.0415362	0.536879	Arsj	3	126363684	126440375	+	3859	protein_coding	arylsulfatase J [Source:MGI Symbol;Acc:MGI:2443513]	-	314	133	253	341	96	38	36	25	83	30	52	5	2.98862	1.26042	3.11201	2.87	0.924726	0.419767	0.372076	0.227221	1.00849	0.402973	0.734801
ENSMUSG00000027797	341.685	158.878	372.292	253.856	243.945	137.948	92.1528	60.4952	115.494	72.2277	46.2334	68.732	207.657	75.6718	1.5	0.00117338	0.115386	Dclk1	3	55242364	55539068	+	15296	protein_coding	doublecortin-like kinase 1 [Source:MGI Symbol;Acc:MGI:1330861]	-	395	185	335	336	278	138	98	73	105	59	36	57	0.948496	0.442315	1.03959	0.713451	0.67559	0.384592	0.255536	0.16739	0.321868	0.199942	0.128341
ENSMUSG00000048029	18.1655	22.3289	42.2302	64.2195	22.815	54.9794	23.5084	36.4629	28.5985	0	5.13704	18.0874	35.5887	12.9557	1.4	0.0390153	0.522646	Eno4	19	58943425	58971421	+	2570	protein_coding	enolase 4 [Source:MGI Symbol;Acc:MGI:2441717]	-	21	26	38	85	26	55	25	44	26	0	4	15	0.300125	0.36998	0.701853	1.07421	0.37606	0.912282	0.387981	0.600486	0.474359	0	0.0848727
ENSMUSG00000033768	70.932	88.4566	71.1245	97.4626	31.5899	58.9779	37.6134	111.046	48.3975	29.3808	10.2741	15.6757	70.9004	25.932	1.4	0.00229546	0.159803	Nrxn2	19	6418731	6544169	+	13812	protein_coding	neurexin II [Source:MGI Symbol;Acc:MGI:1096362]	-	82	103	64	129	36	59	40	134	44	24	8	13	0.218059	0.272721	0.219948	0.303344	0.0968863	0.182094	0.115507	0.340276	0.14937	0.0900709	0.0315846
ENSMUSG00000015468	990.453	646.678	562.328	608.197	190.417	140.947	106.258	104.416	123.194	101.608	182.365	208.608	418.712	153.944	1.4	0.00822819	0.285213	Notch4	17	34564268	34588503	+	8061	protein_coding	notch 4 [Source:MGI Symbol;Acc:MGI:107471]	-	1145	753	506	805	217	141	113	126	112	83	142	173	5.21714	3.41621	2.9796	3.24347	1.00066	0.745641	0.559105	0.548233	0.651472	0.533727	0.960596
ENSMUSG00000039347	112.453	61.8338	105.575	132.217	32.4674	88.9666	24.4487	30.662	43.9977	30.605	5.13704	28.9398	73.578	27.1699	1.4	0.0131541	0.344977	Atp6v0e2	6	48537615	48541801	+	2381	protein_coding	ATPase, H+ transporting, lysosomal V0 subunit E2 [Source:MGI Symbol;Acc:MGI:1923502]	-	130	72	95	175	37	89	26	37	40	25	4	24	2.0054	1.10589	1.89391	2.38716	0.577642	1.59342	0.43553	0.545037	0.787712	0.544265	0.0916098
ENSMUSG00000034997	655.689	499.823	596.779	517.534	222.885	119.955	139.17	94.472	125.393	116.299	270.979	15.6757	355.788	132.087	1.4	0.0167861	0.381838	Htr2a	14	74640840	74709494	+	5606	protein_coding	5-hydroxytryptamine (serotonin) receptor 2A [Source:MGI Symbol;Acc:MGI:109521]	-	758	582	537	685	254	120	148	114	114	95	211	13	4.96629	3.79671	4.54692	3.96863	1.68421	0.912489	1.05296	0.713239	0.953495	0.878416	2.05244
ENSMUSG00000034127	135.809	57.5397	94.4623	92.9294	40.3649	18.9929	3.76134	21.5462	14.2993	17.1388	12.8426	42.2039	58.1757	21.6211	1.4	0.0462758	0.561145	Tspan8	10	115816832	115849893	+	1702	protein_coding	tetraspanin 8 [Source:MGI Symbol;Acc:MGI:2384918]	-	157	67	85	123	46	19	4	26	13	14	10	35	3.3881	1.43964	2.37058	2.34719	1.00465	0.475876	0.0937355	0.535793	0.358138	0.426381	0.320392
ENSMUSG00000046733	2437.64	1389.54	1619.19	1974.94	388.732	346.87	260.473	438.383	630.267	232.598	430.227	353.307	1106.97	411.6	1.4	0.0251555	0.44599	Gprc5a	6	135065651	135084709	+	2083	protein_coding	G protein-coupled receptor, family C, group 5, member A [Source:MGI Symbol;Acc:MGI:1891250]	-	2818	1618	1457	2614	443	347	277	529	573	190	335	293	49.6899	28.4071	33.2021	40.7586	7.90553	7.10133	5.30389	8.90738	12.8983	4.72818	8.76995
ENSMUSG00000028270	7072.44	5388.98	18222.3	21665.4	5399.25	2647.01	3780.15	5244.02	2942.35	3402.05	4601.51	1976.35	8677.45	3230.56	1.4	0.0114767	0.318826	Gbp2	3	142620602	142638008	+	2516	protein_coding	guanylate binding protein 2 [Source:MGI Symbol;Acc:MGI:102772]	-	8176	6275	16397	28676	6153	2648	4020	6328	2675	2779	3583	1639	119.357	91.2097	309.35	370.178	90.9061	44.8649	63.7264	88.2143	49.8517	57.2543	77.6565
ENSMUSG00000039457	266.428	160.596	168.921	179.815	34.2224	73.9723	31.031	28.1759	61.5968	51.4163	38.5278	24.1165	117.895	43.9144	1.4	0.0169325	0.381838	Ppl	16	5086291	5132421	-	6893	protein_coding	periplakin [Source:MGI Symbol;Acc:MGI:1194898]	-	308	187	152	238	39	74	33	34	56	42	30	20	1.64119	0.992136	1.04672	1.12143	0.210316	0.457639	0.190946	0.173003	0.380931	0.315843	0.237331
ENSMUSG00000024043	229.232	139.985	282.275	209.28	82.4849	39.985	71.4654	85.3563	75.896	24.484	79.6242	32.5573	142.508	53.1404	1.4	0.0057107	0.237808	Arhgap28	17	67842713	68004120	-	5377	protein_coding	Rho GTPase activating protein 28 [Source:MGI Symbol;Acc:MGI:2147003]	-	265	163	254	277	94	40	76	103	69	20	62	27	1.81018	1.10863	2.24228	1.67318	0.649837	0.317117	0.563738	0.671863	0.601694	0.192806	0.628772
ENSMUSG00000046049	33.736	19.7525	46.6755	48.3535	18.4275	14.9944	16.926	8.28701	16.4991	14.6904	0	7.23495	25.894	9.60612	1.4	0.049519	0.569229	Rp1l1	14	63992506	64035025	+	7573	protein_coding	retinitis pigmentosa 1 homolog like 1 [Source:MGI Symbol;Acc:MGI:2384303]	-	39	23	42	64	21	15	18	10	15	12	0	6	0.189153	0.11107	0.263255	0.274483	0.103078	0.084435	0.0948	0.0463143	0.0928731	0.0821378	0
ENSMUSG00000100287	7.78522	24.9053	35.5623	17.377	17.55	18.9929	15.0454	38.1203	8.79954	0	17.9796	6.02913	21.9173	8.20208	1.4	0.0451873	0.554225	Gm28068	15	75007303	75024410	+	3503	lincRNA	predicted gene 28068 [Source:MGI Symbol;Acc:MGI:5578774]	-	9	29	32	23	20	19	16	46	8	0	14	5	0.0943667	0.302758	0.433616	0.213251	0.21223	0.231213	0.182173	0.460576	0.107082	0	0.217936
ENSMUSG00000022995	857.239	486.082	1062.42	1066.04	149.175	278.895	165.499	266.013	335.482	151.801	210.619	112.142	541.421	202.511	1.4	0.00549301	0.237334	Enah	1	181896384	182019990	-	21452	protein_coding	ENAH actin regulator [Source:MGI Symbol;Acc:MGI:108360]	-	991	566	956	1411	170	279	176	321	305	124	164	93	1.69677	0.96491	2.11537	2.1363	0.294576	0.554416	0.327227	0.524832	0.666651	0.299629	0.416886
ENSMUSG00000033389	333.899	208.689	422.302	342.252	193.927	130.951	102.496	105.245	97.8949	106.505	79.6242	61.4971	229.97	86.3803	1.4	0.000433348	0.0705859	Arhgap44	11	65002039	65162961	-	5819	protein_coding	Rho GTPase activating protein 44 [Source:MGI Symbol;Acc:MGI:2144423]	-	386	243	380	453	221	131	109	127	89	87	62	51	2.43644	1.5272	3.09978	2.52844	1.41176	0.959671	0.747105	0.765489	0.717147	0.774998	0.581011
ENSMUSG00000021950	194.631	128.82	567.885	972.359	60.5474	54.9794	227.561	297.504	158.392	153.025	57.7917	101.289	313.036	117.624	1.4	0.0217376	0.420482	Anxa8	14	34085981	34100571	+	1880	protein_coding	annexin A8 [Source:MGI Symbol;Acc:MGI:1201374]	-	225	150	511	1287	69	55	242	359	144	125	45	84	4.39583	2.91791	12.9021	22.2343	1.36429	1.24711	5.13406	6.69761	3.59146	3.44653	1.30526
ENSMUSG00000074457	1090.8	636.372	989.075	1202.79	387.854	297.888	176.783	294.189	427.878	222.804	170.807	133.847	634.469	238.834	1.4	0.00279946	0.178105	S100a16	3	90537254	90543151	+	1617	protein_coding	S100 calcium binding protein A16 [Source:MGI Symbol;Acc:MGI:1915110]	-	1261	741	890	1592	442	298	188	355	389	182	133	111	28.6432	16.7589	26.1262	31.9769	10.1608	7.85608	4.63716	7.70019	11.2799	5.83433	4.48521
ENSMUSG00000020181	191.17	161.455	316.726	123.15	122.85	67.9745	78.9881	67.9535	145.192	33.0534	28.2537	6.02913	141.283	53.1322	1.4	0.0219082	0.420482	Nav3	10	109681259	110456204	-	15207	protein_coding	neuron navigator 3 [Source:MGI Symbol;Acc:MGI:2183703]	-	221	188	285	163	140	68	84	82	132	27	22	5	0.533783	0.452119	0.889605	0.348134	0.342217	0.190618	0.220313	0.189127	0.407003	0.0920344	0.0788897
ENSMUSG00000031748	76.1222	79.0098	141.138	74.0413	54.4049	51.9805	11.284	29.8333	30.7984	20.8114	0	45.8214	64.7267	24.3578	1.4	0.0497687	0.570033	Gnao1	8	93809966	93969388	+	11053	protein_coding	guanine nucleotide binding protein, alpha O [Source:MGI Symbol;Acc:MGI:95775]	-	88	92	127	98	62	52	12	36	28	17	0	38	0.292428	0.304401	0.545405	0.287971	0.208511	0.20055	0.0433017	0.114237	0.11878	0.0797257	0
ENSMUSG00000025867	234.422	138.267	153.362	178.304	31.5899	41.9843	45.1361	29.8333	57.197	8.56939	41.0963	54.2621	106.612	40.2812	1.4	0.0257442	0.446783	Cplx2	13	54371349	54383917	+	4928	protein_coding	complexin 2 [Source:MGI Symbol;Acc:MGI:104726]	-	271	161	138	236	36	42	48	36	52	7	32	45	2.01983	1.19479	1.32924	1.55541	0.271549	0.363311	0.388485	0.256221	0.494766	0.0736304	0.354096
ENSMUSG00000031480	83.9074	95.327	100.019	41.5538	29.8349	24.9906	18.8067	17.4027	18.699	23.2598	17.9796	18.0874	51.4803	19.5065	1.4	0.0143347	0.357512	Thsd1	8	22227313	22261334	+	4422	protein_coding	thrombospondin, type I, domain 1 [Source:MGI Symbol;Acc:MGI:1929096]	-	97	111	90	55	34	25	20	21	17	19	14	15	0.805692	0.917999	0.966094	0.403968	0.28581	0.241002	0.180391	0.166565	0.180259	0.222723	0.172644
ENSMUSG00000028128	2984.33	1546.7	3072.8	2908.01	749.384	532.8	459.824	651.359	652.266	408.882	807.8	589.648	1613.15	614.649	1.4	0.0167263	0.381838	F3	3	121723537	121735048	+	2527	protein_coding	coagulation factor III [Source:MGI Symbol;Acc:MGI:88381]	-	3450	1801	2765	3849	854	533	489	786	593	334	629	489	50.1453	26.0643	51.938	49.4704	12.5623	8.99128	7.71805	10.9094	11.0031	6.85127	13.5733
ENSMUSG00000042156	86.5025	60.975	114.466	98.2181	57.9149	58.9779	27.2697	65.4674	26.3986	40.3985	20.5482	21.7049	71.2239	27.2625	1.4	0.000659544	0.0887852	Dzip1	14	118875520	118925460	-	10546	protein_coding	DAZ interacting protein 1 [Source:MGI Symbol;Acc:MGI:1914311]	-	100	71	103	130	66	59	29	79	24	33	16	18	0.34828	0.246212	0.463602	0.400367	0.232634	0.238486	0.109677	0.262738	0.106706	0.162202	0.082732
ENSMUSG00000045349	222.311	240.465	255.604	519.8	207.09	254.904	199.351	228.722	90.1953	102.833	161.817	55.468	266.031	102.578	1.4	2.06e-05	0.013525	Sh2d5	4	138250403	138261332	+	3740	protein_coding	SH2 domain containing 5 [Source:MGI Symbol;Acc:MGI:2446215]	-	257	280	230	688	236	255	212	276	82	84	126	46	2.52393	2.73794	2.91912	5.97475	2.34562	2.90648	2.26083	2.58834	1.02804	1.16423	1.83713
ENSMUSG00000025608	2596.8	1742.51	2407.12	3250.26	871.356	715.732	630.965	546.114	774.359	663.515	665.247	355.718	1595.11	614.71	1.4	0.00169097	0.137042	Podxl	6	31519488	31563981	-	5488	protein_coding	podocalyxin-like [Source:MGI Symbol;Acc:MGI:1351317]	-	3002	2029	2166	4302	993	716	671	659	704	542	518	295	20.0915	13.5209	18.7344	25.4601	6.72592	5.56158	4.87654	4.21167	6.01486	5.11935	5.14703
ENSMUSG00000031951	44.9813	44.6577	68.9019	67.2416	107.932	11.9955	63.9428	36.4629	25.2987	15.9146	0	44.6155	55.7645	21.4572	1.4	0.0468797	0.564246	Tmem231	8	111912011	111933881	-	5372	protein_coding	transmembrane protein 231 [Source:MGI Symbol;Acc:MGI:2685024]	-	52	52	62	89	123	12	68	44	23	13	0	37	0.355536	0.354002	0.547837	0.538093	0.85111	0.0952236	0.504867	0.287276	0.200751	0.12544	0
ENSMUSG00000023972	522.475	275.676	275.608	318.831	109.687	75.9715	46.0764	131.764	68.1964	88.1423	82.1927	100.083	219.511	84.6537	1.4	0.00739764	0.269096	Ptk7	17	46564471	46629504	-	5384	protein_coding	PTK7 protein tyrosine kinase 7 [Source:MGI Symbol;Acc:MGI:1918711]	-	604	321	248	422	125	76	49	159	62	72	64	83	4.12048	2.18041	2.18646	2.54572	0.863021	0.601739	0.36299	1.0358	0.53995	0.693198	0.648211
ENSMUSG00000059921	205.011	140.844	290.055	139.016	87.7499	27.9895	31.9714	35.6342	39.5979	44.0711	87.3297	14.4699	119.784	46.3672	1.4	0.0296058	0.473987	Unc5c	3	141465216	141834924	+	19135	protein_coding	unc-5 netrin receptor C [Source:MGI Symbol;Acc:MGI:1095412]	-	237	164	261	184	100	28	34	43	36	36	68	12	0.454921	0.313439	0.647452	0.312315	0.194262	0.0623776	0.0708687	0.0788176	0.0882147	0.0975223	0.193786
ENSMUSG00000104344	26.8158	42.0813	17.7811	25.6878	7.01999	9.99625	50.7781	31.4907	8.79954	20.8114	10.2741	1.20583	26.4564	10.2727	1.4	0.0490004	0.569229	Gm38077	9	105064777	105068021	+	3245	TEC	predicted gene, 38077 [Source:MGI Symbol;Acc:MGI:5611305]	-	31	49	16	34	8	10	54	38	8	17	8	1	0.350884	0.552229	0.234046	0.340304	0.0916414	0.131367	0.663717	0.410726	0.115596	0.271559	0.134436
ENSMUSG00000028194	370.231	196.666	214.485	317.32	128.992	251.906	46.0764	53.0369	119.894	37.9501	41.0963	107.318	197.339	76.5647	1.4	0.00966065	0.300994	Ddah1	3	145758675	145894277	+	3983	protein_coding	dimethylarginine dimethylaminohydrolase 1 [Source:MGI Symbol;Acc:MGI:1916469]	-	428	229	193	420	147	252	49	64	109	31	32	89	3.94684	2.10263	2.30008	3.42485	1.3719	2.69705	0.49067	0.563577	1.28317	0.403442	0.438108
ENSMUSG00000025931	270.753	106.491	146.694	72.5303	35.0999	64.9756	20.6874	48.0647	49.4974	20.8114	39.8121	38.5864	95.662	37.1768	1.4	0.0196862	0.401713	Paqr8	1	20890606	20939650	+	5488	protein_coding	progestin and adipoQ receptor family member VIII [Source:MGI Symbol;Acc:MGI:1921479]	-	313	124	132	96	40	65	22	58	45	17	31	32	2.09482	0.826315	1.14171	0.568146	0.270933	0.504892	0.159887	0.370678	0.384472	0.16057	0.308027
ENSMUSG00000029669	199.821	103.056	90.017	209.28	75.4649	24.9906	40.4344	15.7453	50.5974	3.67259	48.8019	44.6155	94.8512	36.9218	1.4	0.0486604	0.569229	Tspan12	6	21771395	21852515	-	3311	protein_coding	tetraspanin 12 [Source:MGI Symbol;Acc:MGI:1889818]	-	231	120	81	277	86	25	43	19	46	3	38	37	2.56253	1.32544	1.16124	2.71721	0.965508	0.32187	0.51798	0.201269	0.651427	0.0469669	0.625844
ENSMUSG00000027827	6.9202	25.7641	51.1207	16.6215	27.2025	13.9948	28.21	19.0601	12.0994	13.4662	1.28426	9.6466	23.6117	9.1241	1.4	0.0369616	0.511515	Kcnab1	3	65109384	65378223	+	8593	protein_coding	potassium voltage-gated channel, shaker-related subfamily, beta member 1 [Source:MGI Symbol;Acc:MGI:109155]	-	8	30	46	22	31	14	30	23	11	11	1	8	0.0341949	0.127678	0.254102	0.0831536	0.134101	0.0694517	0.139245	0.0938785	0.0600226	0.0663556	0.00634595
ENSMUSG00000046280	494.794	273.958	432.304	516.778	126.36	64.9756	63.0024	57.1804	140.793	42.8469	147.69	65.1146	253.669	99.111	1.4	0.0255266	0.44599	She	3	89831370	89858834	+	7222	protein_coding	src homology 2 domain-containing transforming protein E [Source:MGI Symbol;Acc:MGI:1099462]	-	572	319	389	684	144	65	67	69	128	35	115	54	2.90907	1.61537	2.55675	3.07611	0.741176	0.383668	0.370017	0.3351	0.831035	0.251212	0.868324
ENSMUSG00000082381	65.7419	26.6229	72.2358	43.0649	11.4075	31.988	30.0907	37.2916	26.3986	7.34519	6.4213	21.7049	39.8054	15.4675	1.4	0.0178044	0.383732	Gm12928	4	126476727	126477299	-	573	processed_pseudogene	predicted gene 12928 [Source:MGI Symbol;Acc:MGI:3652022]	-	76	31	65	57	13	32	32	45	24	6	5	18	4.87164	1.97854	5.38461	3.2309	0.843345	2.38065	2.2274	2.75449	1.96392	0.542783	0.475835
ENSMUSG00000030281	207.606	182.066	184.479	469.18	187.785	74.9719	28.21	75.4118	93.4951	37.9501	91.1825	53.0563	176.214	68.921	1.4	0.0141348	0.354958	Il17rc	6	113471427	113483140	+	2671	protein_coding	interleukin 17 receptor C [Source:MGI Symbol;Acc:MGI:2159336]	-	240	212	166	621	214	75	30	91	85	31	71	44	3.3003	2.90269	2.95005	7.55128	2.97822	1.19698	0.447972	1.19495	1.49215	0.601614	1.44953
ENSMUSG00000020598	66.6069	36.9285	137.804	88.3963	46.5074	51.9805	31.9714	16.574	43.9977	19.5872	28.2537	1.20583	59.5961	23.2611	1.4	0.0405691	0.533864	Nrcam	12	44328885	44601964	+	13358	protein_coding	neuronal cell adhesion molecule [Source:MGI Symbol;Acc:MGI:104750]	-	77	43	124	117	53	52	34	20	40	16	22	1	0.211722	0.117724	0.440632	0.284477	0.147486	0.165944	0.101518	0.0525136	0.140406	0.0620881	0.0898096
ENSMUSG00000040621	53.6315	67.8454	66.6792	41.5538	79.8524	79.97	38.5537	72.9257	31.8983	13.4662	29.538	22.9107	62.6265	24.4533	1.4	0.000172071	0.0472707	Gemin8	X	166170454	166190512	+	2487	protein_coding	gem nuclear organelle associated protein 8 [Source:MGI Symbol;Acc:MGI:2384300]	-	62	79	60	55	91	80	41	88	29	11	23	19	0.915655	1.16169	1.14517	0.718274	1.36014	1.37124	0.657524	1.24105	0.54675	0.22927	0.504305
ENSMUSG00000041889	191.17	108.209	144.472	245.545	130.747	45.9828	55.4797	77.8979	71.4963	18.363	59.076	47.0272	124.938	48.9906	1.4	0.00471286	0.224728	Shisa4	1	135371057	135375237	-	2418	protein_coding	shisa family member 4 [Source:MGI Symbol;Acc:MGI:1924802]	-	221	126	130	325	149	46	59	94	65	15	46	39	3.35701	1.90569	2.55201	4.36546	2.29059	0.810963	0.973194	1.3635	1.26044	0.321562	1.03739
ENSMUSG00000020641	16909.5	11842.9	38636.2	38038.4	8836.41	3585.66	7449.33	9653.54	6446.76	6045.09	8029.2	5951.95	16869	6618.25	1.3	0.0263793	0.448904	Rsad2	12	26442746	26456452	-	4335	protein_coding	radical S-adenosyl methionine domain containing 2 [Source:MGI Symbol;Acc:MGI:1929628]	-	19548	13790	34766	50347	10070	3587	7922	11649	5861	4938	6252	4936	165.626	116.336	380.681	377.214	86.3489	35.2729	72.8869	94.2503	63.3942	59.0462	78.645
ENSMUSG00000031618	62.2818	56.6809	102.241	78.5745	42.1199	36.9861	47.0167	69.6109	46.1976	6.12099	32.1065	13.2641	61.939	24.4223	1.3	0.00604611	0.245346	Nr3c2	8	76899442	77245012	+	6474	protein_coding	nuclear receptor subfamily 3, group C, member 2 [Source:MGI Symbol;Acc:MGI:99459]	ESR-like	72	66	92	104	48	37	50	84	42	5	25	11	0.408485	0.372829	0.674545	0.521751	0.275604	0.243629	0.308036	0.455082	0.304189	0.0400338	0.210576
ENSMUSG00000006386	828.694	527.305	388.962	786.5	257.107	107.96	127.886	121.819	206.789	117.523	246.578	54.2621	393.279	156.288	1.3	0.0157003	0.371918	Tek	4	94739289	94874976	+	4712	protein_coding	TEK receptor tyrosine kinase [Source:MGI Symbol;Acc:MGI:98664]	-	958	614	350	1041	293	108	136	147	188	96	192	45	7.46752	4.76542	3.52581	7.17544	2.31142	0.977052	1.15116	1.0942	1.87077	1.05608	2.22197
ENSMUSG00000018849	527.665	261.935	298.945	241.768	68.4449	50.9809	60.1814	78.7266	107.794	67.3309	75.7714	65.1146	198.581	79.0028	1.3	0.0192219	0.396636	Wwc1	11	35838400	35980527	-	4960	protein_coding	WW, C2 and coiled-coil domain containing 1 [Source:MGI Symbol;Acc:MGI:2388637]	-	610	305	269	320	78	51	64	95	98	55	59	54	4.51715	2.24883	2.57434	2.09542	0.584561	0.438317	0.514638	0.671777	0.926427	0.574792	0.648652
ENSMUSG00000021280	126.294	72.9982	84.4604	170.748	72.8324	77.9708	41.3747	58.8378	59.3969	13.4662	38.5278	28.9398	88.1895	35.0827	1.3	0.00319277	0.189696	Exoc3l4	12	111417017	111431678	+	5650	protein_coding	exocyst complex component 3-like 4 [Source:MGI Symbol;Acc:MGI:1921363]	-	146	85	76	226	83	78	44	71	54	11	30	24	0.949119	0.550185	0.6385	1.29916	0.546067	0.588499	0.310605	0.440751	0.448138	0.100919	0.289544
ENSMUSG00000028268	5029.25	3426.62	9207.29	9851.27	3087.04	1139.57	2080.96	3107.63	2044.79	1684.5	2718.78	950.19	4616.21	1849.56	1.3	0.0169489	0.381838	Gbp3	3	142560026	142573209	+	3265	protein_coding	guanylate binding protein 3 [Source:MGI Symbol;Acc:MGI:1926263]	-	5814	3990	8285	13039	3518	1140	2213	3750	1859	1376	2117	788	65.4046	44.6918	120.45	129.707	40.0525	14.884	27.0335	40.2839	26.697	21.8457	35.3573
ENSMUSG00000032348	658.284	290.275	461.198	516.023	155.317	195.927	501.198	328.166	274.986	167.715	101.457	79.5845	388.298	155.935	1.3	0.0010213	0.108099	Gsta4	9	78182774	78209349	+	1266	protein_coding	glutathione S-transferase, alpha 4 [Source:MGI Symbol;Acc:MGI:1309515]	-	761	338	415	683	177	196	533	396	250	137	79	66	22.0784	9.76385	15.56	17.5223	5.19704	6.59966	16.7918	10.971	9.25919	5.6094	3.40279
ENSMUSG00000053198	442.893	281.687	202.26	384.562	61.4249	79.97	49.8377	127.62	115.494	39.1743	87.3297	85.6136	203.782	81.9029	1.3	0.0167349	0.381838	Prx	7	27499324	27520214	+	5579	protein_coding	periaxin [Source:MGI Symbol;Acc:MGI:108176]	-	512	328	182	509	70	80	53	154	105	32	68	71	3.37078	2.15008	1.5485	2.96322	0.4664	0.61127	0.378899	0.968161	0.88247	0.29732	0.664651
ENSMUSG00000030790	4251.6	1707.3	1900.36	3229.11	1222.36	818.693	663.876	728.429	1068.04	894.889	714.049	242.371	1815.21	729.838	1.3	0.0232375	0.433344	Adm	7	110627661	110629820	+	1619	protein_coding	adrenomedullin [Source:MGI Symbol;Acc:MGI:108058]	-	4915	1988	1710	4274	1393	819	706	879	971	731	556	201	111.505	44.9063	50.1355	85.7414	31.9831	21.5644	17.3925	19.0426	28.1215	23.4046	18.727
ENSMUSG00000041696	308.814	115.938	336.73	320.342	93.0148	80.9696	51.7184	84.5276	98.9948	58.7615	69.3501	53.0563	174.007	70.0407	1.3	0.0098511	0.302835	Rasl12	9	65398506	65414853	+	6568	protein_coding	RAS-like, family 12 [Source:MGI Symbol;Acc:MGI:1918034]	-	357	135	303	424	106	81	55	102	90	48	54	44	1.99642	0.75169	2.1898	2.0967	0.599914	0.525716	0.33399	0.544691	0.642504	0.378824	0.448334
ENSMUSG00000025582	647.903	453.448	312.281	189.636	179.01	116.956	45.1361	93.6433	162.791	100.384	100.172	47.0272	254.752	102.594	1.3	0.0190583	0.395292	Nptx1	11	119538719	119547753	-	5217	protein_coding	neuronal pentraxin 1 [Source:MGI Symbol;Acc:MGI:107811]	-	749	528	281	251	204	117	48	113	148	82	78	39	5.27324	3.70127	2.55671	1.56263	1.45354	0.956014	0.366965	0.759698	1.33017	0.814747	0.815296
ENSMUSG00000031119	219.716	108.209	197.815	181.326	52.6499	112.958	42.3151	37.2916	93.4951	44.0711	41.0963	13.2641	119.035	47.9817	1.3	0.0201579	0.405051	Gpc4	X	52053021	52165252	-	2651	protein_coding	glypican 4 [Source:MGI Symbol;Acc:MGI:104902]	-	254	126	178	240	60	113	45	45	85	36	32	11	3.51917	1.7382	3.18718	2.94039	0.841314	1.81706	0.677028	0.595369	1.5034	0.703919	0.658236
ENSMUSG00000006205	1578.67	1051.17	1972.59	2588.42	709.019	605.773	662.936	827.873	542.272	426.021	500.862	552.268	1249.56	505.356	1.3	0.000271946	0.0578368	Htra1	7	130936111	130985660	+	2879	protein_coding	HtrA serine peptidase 1 [Source:MGI Symbol;Acc:MGI:1929076]	-	1825	1224	1775	3426	808	606	705	999	493	348	390	458	23.2829	15.5481	29.2653	38.6499	10.4324	8.97285	9.76678	12.1705	8.0292	6.26567	7.38694
ENSMUSG00000034037	701.535	450.012	415.634	556.821	196.56	351.868	149.513	222.092	214.489	85.6939	156.68	160.375	380.504	154.309	1.3	0.000792814	0.0974073	Fgd5	6	91978878	92076004	+	6292	protein_coding	FYVE, RhoGEF and PH domain containing 5 [Source:MGI Symbol;Acc:MGI:2443369]	-	811	524	374	737	224	352	159	268	195	70	122	133	4.73422	3.04565	2.82149	3.80436	1.32335	2.38481	1.00789	1.49393	1.45316	0.576686	1.05733
ENSMUSG00000030554	119.373	69.563	55.566	126.172	53.5274	64.9756	34.7924	39.7777	53.8972	19.5872	35.9593	4.8233	70.4685	28.5667	1.3	0.0161432	0.375005	Synm	7	67730160	67759742	-	7933	protein_coding	synemin, intermediate filament protein [Source:MGI Symbol;Acc:MGI:2661187]	-	138	81	50	167	61	65	37	48	49	16	28	4	0.638937	0.37341	0.299177	0.683726	0.285831	0.349281	0.186024	0.21222	0.289618	0.104547	0.19247
ENSMUSG00000026885	117.643	69.563	67.7906	51.3756	135.135	73.9723	39.4941	91.1572	37.398	46.5195	25.6852	21.7049	80.7663	32.8269	1.3	0.00102816	0.108099	Ttll11	2	35751241	35979913	-	4024	protein_coding	tubulin tyrosine ligase-like family, member 11 [Source:MGI Symbol;Acc:MGI:1921660]	-	136	81	61	68	154	74	42	110	34	38	20	18	1.24136	0.736148	0.719561	0.54885	1.42259	0.783922	0.416289	0.958778	0.396176	0.489503	0.271028
ENSMUSG00000100017	39.7911	30.9169	80.0151	69.5082	35.9774	27.9895	29.1504	31.4907	27.4986	12.242	0	30.1456	43.1049	17.4715	1.3	0.0420786	0.539401	2410022M11Rik	14	56811989	56813899	+	1911	bidirectional_promoter_lncRNA	RIKEN cDNA 2410022M11 gene [Source:MGI Symbol;Acc:MGI:1917005]	-	46	36	72	92	41	28	31	38	25	10	0	25	0.884124	0.688937	1.78841	1.56362	0.797517	0.624592	0.647001	0.697439	0.613403	0.27125	0
ENSMUSG00000069601	87.3675	63.5514	92.2396	101.24	17.55	84.9681	19.747	58.0091	24.1987	24.484	24.401	33.7631	65.5841	26.7117	1.3	0.00927459	0.298963	Ank3	10	69398773	70027438	+	34838	protein_coding	ankyrin 3, epithelial [Source:MGI Symbol;Acc:MGI:88026]	-	101	74	83	134	20	85	21	70	22	20	19	28	0.106484	0.0776813	0.113089	0.124926	0.0213399	0.104008	0.024042	0.0704739	0.0296099	0.0297582	0.0297401
ENSMUSG00000021070	355.525	259.358	255.604	357.363	102.667	121.954	50.7781	83.6989	71.4963	104.057	80.9084	67.5262	198.369	80.9969	1.3	0.00653182	0.252043	Bdkrb2	12	105563226	105595237	+	3792	protein_coding	bradykinin receptor, beta 2 [Source:MGI Symbol;Acc:MGI:102845]	-	411	302	230	473	117	122	54	101	65	85	63	56	3.98098	2.91257	2.87909	4.05131	1.14692	1.37148	0.567975	0.934193	0.803733	1.16193	0.90597
ENSMUSG00000020099	1434.21	1186.86	1000.19	982.181	444.014	400.85	310.31	340.596	401.479	298.704	305.654	243.577	762.402	312.354	1.3	0.00113036	0.113895	Unc5b	10	60762593	60831581	-	6258	protein_coding	unc-5 netrin receptor B [Source:MGI Symbol;Acc:MGI:894703]	-	1658	1382	900	1300	506	401	330	411	365	244	238	202	9.73117	8.07626	6.82657	6.747	3.0056	2.73154	2.10321	2.30351	2.73479	2.02108	2.07388
ENSMUSG00000032766	210.201	152.867	217.819	413.271	78.0974	45.9828	46.0764	92.8146	58.297	51.4163	77.0556	71.1437	157.141	64.4781	1.3	0.0149498	0.365878	Gng11	6	4003904	4008445	+	919	protein_coding	guanine nucleotide binding protein (G protein), gamma 11 [Source:MGI Symbol;Acc:MGI:1913316]	-	243	178	196	547	89	46	49	112	53	42	60	59	9.71196	7.08341	10.1236	19.3319	3.59991	2.13374	2.12659	4.27451	2.70413	2.36899	3.56022
ENSMUSG00000022623	1861.53	1528.67	1518.06	1297.99	680.939	576.784	337.58	340.596	699.563	279.117	525.263	165.198	1017.77	417.285	1.3	0.00560837	0.237672	Shank3	15	89499623	89560261	+	9189	protein_coding	SH3 and multiple ankyrin repeat domains 3 [Source:MGI Symbol;Acc:MGI:1930016]	-	2152	1780	1366	1718	776	577	359	411	636	228	409	137	8.60182	7.08418	7.05632	6.07237	3.13914	2.67674	1.55822	1.56876	3.24531	1.28616	2.42715
ENSMUSG00000039831	1857.21	1299.37	1536.96	1484.6	479.992	410.846	363.91	307.448	447.677	410.106	453.344	278.546	967.541	397.418	1.3	0.0042906	0.214745	Arhgap29	3	121952541	122016753	+	8815	protein_coding	Rho GTPase activating protein 29 [Source:MGI Symbol;Acc:MGI:2443818]	-	2147	1513	1383	1965	547	411	387	371	407	335	353	231	8.94594	6.27704	7.44724	7.24008	2.30665	1.98755	1.75103	1.47617	2.16491	1.96994	2.1837
ENSMUSG00000027377	204.146	155.443	63.3453	258.389	55.2824	89.9663	31.031	54.6943	49.4974	18.363	43.6649	75.967	114.037	46.8731	1.3	0.0213199	0.417766	Mall	2	127704386	127729932	-	2006	protein_coding	mal, T cell differentiation protein-like [Source:MGI Symbol;Acc:MGI:2385152]	-	236	181	57	342	63	90	33	66	45	15	34	63	4.32113	3.29978	1.34878	5.5373	1.16742	1.91254	0.656125	1.15397	1.05184	0.387606	0.92425
ENSMUSG00000057604	841.669	298.004	395.63	441.981	206.212	222.916	179.604	182.314	147.392	177.509	110.446	133.847	346.041	142.299	1.3	0.00119279	0.115575	Lmcd1	6	112273758	112330425	+	1730	protein_coding	LIM and cysteine-rich domains 1 [Source:MGI Symbol;Acc:MGI:1353635]	-	973	347	356	585	235	223	191	220	134	145	86	111	20.6577	7.33536	9.76786	10.9828	5.04938	5.49488	4.40343	4.46026	3.63183	4.34462	2.71078
ENSMUSG00000027848	1187.68	656.984	971.294	1622.87	408.037	226.915	159.857	234.523	315.683	287.687	367.299	155.551	683.519	281.555	1.3	0.0362937	0.508002	Olfml3	3	103722222	103738001	-	6161	protein_coding	olfactomedin-like 3 [Source:MGI Symbol;Acc:MGI:1914877]	-	1373	765	874	2148	465	227	170	283	287	235	286	129	8.18532	4.54097	6.73373	11.3236	2.80555	1.57063	1.10053	1.61109	2.18423	1.97718	2.53137
ENSMUSG00000002799	251.722	193.231	116.689	58.1753	64.9349	65.9753	30.0907	62.9813	51.6973	9.79359	25.6852	86.8194	105.475	43.4989	1.3	0.0339563	0.495245	Jag2	12	112907819	112929776	-	6965	protein_coding	jagged 2 [Source:MGI Symbol;Acc:MGI:1098270]	-	291	225	105	77	74	66	32	76	47	8	20	72	1.53457	1.18141	0.715589	0.359065	0.394936	0.403945	0.183245	0.382715	0.316405	0.0595386	0.156585
ENSMUSG00000030410	509.499	304.016	268.94	436.693	168.48	128.952	109.079	207.175	145.192	96.7117	109.162	90.4369	266.604	110.376	1.3	0.00122916	0.116421	Dmwd	7	19076227	19082776	+	2556	protein_coding	dystrophia myotonica-containing WD repeat motif [Source:MGI Symbol;Acc:MGI:94907]	-	589	354	242	578	192	129	116	250	132	79	85	75	8.4639	5.06501	4.49418	7.34463	2.79227	2.15144	1.81009	3.43054	2.42147	1.60212	1.81342
ENSMUSG00000038156	358.985	393.331	722.358	608.952	163.215	110.958	94.0335	135.078	284.885	107.729	55.2232	89.2311	323.364	134.267	1.3	0.022823	0.429577	Spon1	7	113765998	114043370	+	10382	protein_coding	spondin 1, (f-spondin) extracellular matrix protein [Source:MGI Symbol;Acc:MGI:2385287]	-	415	458	650	806	186	111	100	163	259	88	43	74	1.46819	1.61333	2.97186	2.52149	0.665961	0.455765	0.384169	0.550668	1.16973	0.439371	0.225855
ENSMUSG00000049281	29.4108	31.7757	25.5604	59.6864	39.4874	28.9891	26.3294	9.11572	20.8989	9.79359	12.8426	8.44078	31.2944	12.994	1.3	0.0168921	0.381838	Scn3b	9	40269217	40291618	+	5461	protein_coding	sodium channel, voltage-gated, type III, beta [Source:MGI Symbol;Acc:MGI:1918882]	-	34	37	23	79	45	29	28	11	19	8	10	7	0.228677	0.247781	0.199918	0.469849	0.306307	0.226373	0.204498	0.0706486	0.163135	0.075936	0.0998549
ENSMUSG00000039529	1922.08	924.071	1964.81	1659.89	594.944	408.847	474.869	460.758	428.978	493.352	620.298	211.019	1051.28	438.412	1.3	0.00437891	0.216662	Atp8b1	18	64528979	64661000	-	6440	protein_coding	ATPase, class I, type 8B, member 1 [Source:MGI Symbol;Acc:MGI:1859665]	-	2222	1076	1768	2197	678	409	505	556	390	403	483	175	12.6729	6.11033	13.0314	11.0802	3.91346	2.7073	3.12759	3.02811	2.83952	3.24376	4.08981
ENSMUSG00000023032	173.005	175.196	146.694	142.794	53.5274	31.988	33.852	51.3795	40.6979	19.5872	62.9288	45.8214	101.054	42.2588	1.3	0.0196243	0.400927	Slc4a8	15	100761747	100823968	+	13021	protein_coding	solute carrier family 4 (anion exchanger), member 8 [Source:MGI Symbol;Acc:MGI:1928745]	-	200	204	132	189	61	32	36	62	37	16	49	38	0.564159	0.572959	0.4812	0.471433	0.174141	0.104762	0.110271	0.167005	0.133237	0.063695	0.205207
ENSMUSG00000030351	215.391	79.8686	142.249	160.171	88.6273	44.9831	38.5537	45.5786	67.0965	56.3131	20.5482	26.5282	101.928	42.6215	1.3	0.016385	0.378398	Tspan11	6	127887589	127953977	+	5326	protein_coding	tetraspanin 11 [Source:MGI Symbol;Acc:MGI:1915748]	-	249	93	128	212	101	45	41	55	61	46	16	22	1.71717	0.638587	1.14079	1.29282	0.704915	0.360173	0.307034	0.362197	0.537026	0.447699	0.163817
ENSMUSG00000013076	4175.47	2851.22	3896.29	3614.43	1211.83	863.676	845.361	941.405	1304.53	810.419	1155.83	586.031	2299.96	964.204	1.3	0.0176457	0.383732	Amotl1	9	14541966	14645056	-	10064	protein_coding	angiomotin-like 1 [Source:MGI Symbol;Acc:MGI:1922973]	-	4827	3320	3506	4784	1381	864	899	1136	1186	662	900	486	17.6166	12.0644	16.5362	15.4392	5.10082	3.65967	3.56281	3.95905	5.52562	3.40971	4.87656
ENSMUSG00000038267	664.339	352.109	613.449	446.515	181.642	92.9651	138.229	125.963	189.19	118.747	147.69	94.0544	326.901	137.42	1.2	0.0105687	0.308284	Slc22a23	13	34179158	34345182	-	6386	protein_coding	solute carrier family 22, member 23 [Source:MGI Symbol;Acc:MGI:1920352]	-	768	410	552	591	207	93	147	152	172	97	115	78	4.41721	2.34797	4.10304	3.00581	1.20492	0.620802	0.918105	0.83483	1.26289	0.787359	0.981997
ENSMUSG00000022865	228.366	148.573	111.132	179.815	84.2399	53.9798	52.6587	96.1294	62.6967	23.2598	70.6343	44.6155	119.362	50.3016	1.2	0.00528121	0.23362	Cxadr	16	78301489	78359774	+	7400	protein_coding	coxsackie virus and adenovirus receptor [Source:MGI Symbol;Acc:MGI:1201679]	-	264	173	100	238	96	54	56	116	57	19	55	37	1.31035	0.854973	0.641452	1.0446	0.482232	0.311072	0.301828	0.549806	0.361169	0.133092	0.405296
ENSMUSG00000044337	997.373	795.251	1345.81	1477.05	392.242	223.916	116.602	228.722	367.381	317.067	304.37	186.903	697.12	293.93	1.2	0.0498461	0.570209	Ackr3	1	90203980	90216751	+	3348	protein_coding	atypical chemokine receptor 3 [Source:MGI Symbol;Acc:MGI:109562]	-	1153	926	1211	1955	447	224	124	276	334	259	237	155	12.6491	10.1149	17.1694	18.9655	4.96294	2.85208	1.4772	2.89139	4.67765	4.01	3.86015
ENSMUSG00000050050	38.0611	19.7525	11.1132	12.0884	21.06	17.9933	3.76134	24.0323	6.59965	8.56939	7.70556	8.44078	18.4828	7.82885	1.2	0.0493605	0.569229	Ccdc158	5	92607954	92675271	-	6207	protein_coding	coiled-coil domain containing 158 [Source:MGI Symbol;Acc:MGI:2444555]	-	44	23	10	16	24	18	4	29	6	7	6	7	0.260368	0.135514	0.076474	0.0837223	0.14373	0.12362	0.0257029	0.16387	0.0453248	0.0584583	0.0527122
ENSMUSG00000042842	1254.29	760.899	1584.74	1600.95	279.045	260.902	319.714	355.513	265.086	410.106	362.162	323.161	802.007	340.129	1.2	0.00959667	0.300994	Serpinb6b	13	32965209	32979067	+	2262	protein_coding	serine (or cysteine) peptidase inhibitor, clade B, member 6b [Source:MGI Symbol;Acc:MGI:894688]	-	1450	886	1426	2119	318	261	340	429	241	335	282	268	23.5446	14.3245	29.9242	30.4258	5.22578	4.91867	5.99501	6.65194	4.99564	7.67683	6.79826
ENSMUSG00000052430	38.0611	20.6113	23.3377	26.4433	52.6499	31.988	45.1361	30.662	15.3992	7.34519	32.1065	2.41165	33.6112	14.3156	1.2	0.0291174	0.472606	Bmpr1b	3	141837136	142169425	-	5962	protein_coding	bone morphogenetic protein receptor, type 1B [Source:MGI Symbol;Acc:MGI:107191]	-	44	24	21	35	60	32	48	37	14	6	25	2	0.271067	0.147217	0.167195	0.190669	0.37409	0.228801	0.321109	0.217667	0.110104	0.0521662	0.22866
ENSMUSG00000038587	1844.23	1232.38	1512.51	1797.39	506.317	474.822	264.234	300.819	666.565	366.035	419.953	231.518	991.588	421.018	1.2	0.0338486	0.494914	Akap12	10	4266380	4359470	+	6461	protein_coding	A kinase (PRKA) anchor protein (gravin) 12 [Source:MGI Symbol;Acc:MGI:1932576]	-	2132	1435	1361	2379	577	475	281	363	606	299	327	192	12.12	8.12251	9.99894	11.9591	3.31965	3.13396	1.73464	1.97056	4.39784	2.39884	2.75987
ENSMUSG00000060206	270.753	208.689	143.36	356.607	70.1999	115.957	112.84	94.472	118.794	48.9679	73.2029	50.6447	171.61	72.9023	1.2	0.00508147	0.233241	Zfp462	4	54945048	55083563	+	10702	protein_coding	zinc finger protein 462 [Source:MGI Symbol;Acc:MGI:107690]	-	313	243	129	472	80	116	120	114	108	40	57	42	1.07423	0.830385	0.572164	1.43245	0.27787	0.462054	0.447219	0.373614	0.473179	0.193743	0.290437
ENSMUSG00000050234	162.625	177.772	421.191	676.949	103.545	85.9678	60.1814	116.847	197.99	97.9359	48.8019	38.5864	225.635	95.8285	1.2	0.0420639	0.539401	Gja4	4	127311421	127314039	-	1685	protein_coding	gap junction protein, alpha 4 [Source:MGI Symbol;Acc:MGI:95715]	-	188	207	379	896	118	86	64	141	180	80	38	32	4.09802	4.49271	10.6767	17.2707	2.60315	2.17569	1.5149	2.93496	5.00887	2.46105	1.22977
ENSMUSG00000004791	775.927	600.303	1013.52	1557.13	378.202	233.912	222.859	369.601	368.481	258.306	276.116	196.549	643.933	274.863	1.2	0.00595506	0.243451	Pgf	12	85166635	85177790	-	2903	protein_coding	placental growth factor [Source:MGI Symbol;Acc:MGI:105095]	-	897	699	912	2061	431	234	237	446	335	211	215	163	11.3491	8.80579	14.9123	23.0587	5.51883	3.43612	3.25616	5.38854	5.41084	3.7676	4.03862
ENSMUSG00000040428	430.782	277.393	437.86	568.909	218.497	150.943	138.229	142.537	213.389	73.4519	129.71	88.0252	295.644	126.144	1.2	0.00419052	0.213233	Plekha4	7	45526330	45554229	+	6371	protein_coding	pleckstrin homology domain containing, family A (phosphoinositide binding specific) member 4 [Source:MGI Symbol;Acc:MGI:1916467]	-	498	323	394	753	249	151	147	172	194	60	101	73	2.87103	1.8541	2.93552	3.83875	1.45281	1.01034	0.920266	0.9469	1.42778	0.488173	0.86448
ENSMUSG00000028780	1225.74	774.64	700.132	894.54	450.157	126.952	238.845	233.694	260.686	301.153	312.075	120.583	580.587	248.624	1.2	0.0111324	0.315236	Sema3c	5	17574281	17730268	+	7140	protein_coding	sema domain, immunoglobulin domain (Ig), short basic domain, secreted, (semaphorin) 3C [Source:MGI Symbol;Acc:MGI:107557]	-	1417	902	630	1184	513	127	254	282	237	246	243	100	7.28933	4.62005	4.1883	5.38588	2.67077	0.758237	1.41886	1.38527	1.55638	1.78594	1.85588
ENSMUSG00000034686	247.397	140.844	226.709	378.517	128.115	147.945	63.0024	40.6064	103.395	36.7259	115.583	38.5864	171.642	73.5726	1.2	0.0193961	0.397998	Prr7	13	55464267	55473154	+	1359	protein_coding	proline rich 7 (synaptic) [Source:MGI Symbol;Acc:MGI:3487246]	-	286	164	204	501	146	148	67	49	94	30	90	32	7.7297	4.41329	7.12535	11.9735	3.99347	4.64239	1.96634	1.26462	3.24321	1.14428	3.61131
ENSMUSG00000024810	1141.83	908.613	2617.16	2082.98	672.164	808.697	671.399	697.767	442.177	519.06	669.1	428.068	1200.08	514.601	1.2	0.000817171	0.0974073	Il33	19	29925114	29960718	+	2886	protein_coding	interleukin 33 [Source:MGI Symbol;Acc:MGI:1924375]	-	1320	1058	2355	2757	766	809	714	842	402	424	521	355	16.7994	13.4069	38.7338	31.0273	9.86618	11.9496	9.86747	10.2329	6.53125	7.61552	9.84425
ENSMUSG00000020333	25.9507	42.0813	28.8943	12.0884	33.3449	25.9903	11.284	38.1203	9.89948	17.1388	6.4213	13.2641	27.2193	11.6809	1.2	0.0211447	0.417766	Acsl6	11	54303798	54364756	+	9914	protein_coding	acyl-CoA synthetase long-chain family member 6 [Source:MGI Symbol;Acc:MGI:894291]	-	30	49	26	16	38	26	12	46	9	14	5	11	0.111145	0.180753	0.124486	0.0524172	0.142479	0.111795	0.0482765	0.162739	0.0425658	0.0731996	0.0275019
ENSMUSG00000042510	281.133	121.091	145.583	208.525	86.8724	90.9659	81.8091	51.3795	61.5968	30.605	52.6547	84.4078	133.42	57.316	1.2	0.00632231	0.24865	AA986860	1	130731976	130744622	+	3640	protein_coding	expressed sequence AA986860 [Source:MGI Symbol;Acc:MGI:2138143]	-	325	141	131	276	99	91	87	62	56	25	41	70	3.27943	1.41663	1.70831	2.4627	1.011	1.06571	0.953283	0.597412	0.721362	0.356015	0.61422
ENSMUSG00000027408	807.068	529.881	1175.78	1063.02	339.592	212.92	172.081	281.759	372.88	292.583	188.786	131.435	572.762	246.421	1.2	0.0110502	0.315067	Cpxm1	2	130390775	130397574	-	2432	protein_coding	carboxypeptidase X 1 (M14 family) [Source:MGI Symbol;Acc:MGI:1934569]	-	933	617	1058	1407	387	213	183	340	339	239	147	109	14.0908	9.27811	20.6499	18.7903	5.91513	3.73349	3.00117	4.90342	6.53586	5.09406	3.29606
ENSMUSG00000013150	199.821	120.232	156.696	121.639	84.2399	210.921	77.1074	94.472	78.0959	40.3985	42.3806	68.732	133.141	57.4018	1.2	0.000607639	0.0866992	Gfod2	8	105713854	105758664	-	4608	protein_coding	glucose-fructose oxidoreductase domain containing 2 [Source:MGI Symbol;Acc:MGI:1917825]	-	231	140	141	161	96	211	82	114	71	33	33	57	1.84126	1.1111	1.45245	1.13479	0.774418	1.95195	0.70975	0.867712	0.722458	0.37122	0.39052
ENSMUSG00000040328	294.108	192.372	834.602	454.825	162.337	47.982	129.766	222.921	102.295	86.9181	186.218	130.229	292.364	126.415	1.2	0.0237326	0.4364	Olfr56	11	48978889	49135387	+	4537	protein_coding	olfactory receptor 56 [Source:MGI Symbol;Acc:MGI:1333785]	-	340	224	751	602	185	48	138	269	93	71	145	108	2.75249	1.80558	7.85718	4.30954	1.51572	0.450995	1.21315	2.07954	0.961127	0.811184	1.74277
ENSMUSG00000039304	1063.12	866.531	2683.84	1848.77	709.896	136.949	575.485	648.873	372.88	579.046	661.394	232.724	1066.68	461.511	1.2	0.0447557	0.552128	Tnfsf10	3	27317028	27342427	+	5266	protein_coding	tumor necrosis factor (ligand) superfamily, member 10 [Source:MGI Symbol;Acc:MGI:107414]	-	1229	1009	2415	2447	809	137	612	783	339	473	515	193	8.5721	7.00726	21.7687	15.0923	5.71063	1.10902	4.63526	5.21512	3.01846	4.65597	5.33295
ENSMUSG00000044313	85.6374	75.5746	125.579	74.0413	24.57	75.9715	12.2244	40.6064	21.9988	39.1743	10.2741	39.7922	64.2756	27.8099	1.2	0.0347213	0.499493	Mab21l3	3	101813076	101848959	-	3610	protein_coding	mab-21-like 3 (C. elegans) [Source:MGI Symbol;Acc:MGI:2446273]	-	99	88	113	98	28	76	13	49	20	32	8	33	1.00727	0.891484	1.48582	0.881702	0.288315	0.897441	0.143628	0.476072	0.25977	0.459486	0.120844
ENSMUSG00000070348	3199.73	1814.65	2150.41	2662.47	836.256	511.808	488.974	625.67	934.951	710.035	545.811	472.683	1536.24	665.87	1.2	0.0290938	0.472606	Ccnd1	7	144929931	144939925	-	4709	protein_coding	cyclin D1 [Source:MGI Symbol;Acc:MGI:88313]	-	3699	2113	1935	3524	953	512	520	755	850	580	425	392	28.8517	16.41	19.5051	24.3058	7.52282	4.6349	4.40432	5.62343	8.46364	6.38453	4.92155
ENSMUSG00000015094	945.472	401.919	749.03	867.341	286.065	334.874	217.217	257.726	235.388	313.395	110.446	223.078	507.456	220.577	1.2	0.00381178	0.202773	Npdc1	2	25399351	25409494	+	3906	protein_coding	neural proliferation, differentiation and control 1 [Source:MGI Symbol;Acc:MGI:1099802]	-	1093	468	674	1148	326	335	231	311	214	256	86	185	10.2779	4.38179	8.19074	9.54581	3.10243	3.65605	2.35876	2.79262	2.56891	3.39733	1.20063
ENSMUSG00000090698	133.214	99.6211	108.909	271.989	54.4049	72.9726	21.6277	50.5508	42.8978	52.6405	34.675	47.0272	101.661	44.3101	1.2	0.0233284	0.43372	Apold1	6	134981718	134986836	+	3567	protein_coding	apolipoprotein L domain containing 1 [Source:MGI Symbol;Acc:MGI:2685921]	-	154	116	98	360	62	73	23	61	39	43	27	39	1.58575	1.1893	1.30412	3.27795	0.646108	0.872407	0.257175	0.599805	0.512659	0.624878	0.412764
ENSMUSG00000071722	59.6867	37.7873	71.1245	41.5538	21.06	11.9955	38.5537	43.0925	7.6996	40.3985	17.9796	4.8233	40.6067	17.7253	1.2	0.0475768	0.56595	Spin4	X	95022510	95026682	-	4173	protein_coding	spindlin family, member 4 [Source:MGI Symbol;Acc:MGI:2444925]	-	69	44	64	55	24	12	41	52	7	33	14	4	0.607319	0.385605	0.727993	0.428072	0.213786	0.122584	0.391868	0.437057	0.0786532	0.409917	0.182945
ENSMUSG00000029778	256.912	175.196	234.489	336.208	89.5048	48.9816	25.389	66.2961	95.695	51.4163	95.0353	26.5282	154.122	67.1687	1.2	0.0432715	0.542853	Adcyap1r1	6	55451978	55501451	+	6601	protein_coding	adenylate cyclase activating polypeptide 1 receptor 1 [Source:MGI Symbol;Acc:MGI:108449]	-	297	204	211	445	102	49	27	80	87	42	74	22	1.65258	1.13021	1.51729	2.18954	0.57439	0.316436	0.163139	0.425073	0.617983	0.329814	0.611313
ENSMUSG00000028078	84.7724	85.0214	35.5623	41.5538	63.1799	48.9816	18.8067	40.6064	16.4991	25.7082	14.1269	34.9689	52.3106	22.8258	1.2	0.0106607	0.309478	Dclk2	3	86786151	86920852	-	10553	protein_coding	doublecortin-like kinase 2 [Source:MGI Symbol;Acc:MGI:1918012]	-	98	99	32	55	72	49	20	49	15	21	11	29	0.341088	0.343081	0.143936	0.169274	0.253614	0.197934	0.0755889	0.162856	0.0666472	0.103151	0.0568405
ENSMUSG00000042834	498.254	304.016	452.307	353.585	107.055	59.9775	77.1074	106.074	59.3969	79.5729	132.279	156.757	244.797	107.001	1.2	0.0282249	0.464675	Nrep	18	33437019	33464029	-	2513	protein_coding	neuronal regeneration related protein [Source:MGI Symbol;Acc:MGI:99444]	-	576	354	407	468	122	60	82	128	54	65	103	130	8.41872	5.15168	7.68772	6.04862	1.80461	1.01779	1.30144	1.78649	1.00755	1.34076	2.23504
ENSMUSG00000033368	69.202	29.1993	56.6774	148.083	25.4475	13.9948	30.0907	47.236	27.4986	18.363	24.401	21.7049	52.4913	22.9918	1.2	0.0384328	0.518998	Trim69	2	122160700	122179027	+	1888	protein_coding	tripartite motif-containing 69 [Source:MGI Symbol;Acc:MGI:1918178]	-	80	34	51	196	29	14	32	57	25	15	19	18	1.55634	0.65859	1.28222	3.37176	0.570969	0.316101	0.676008	1.0589	0.620876	0.411831	0.548773
ENSMUSG00000041347	261.237	182.925	203.372	407.983	159.705	69.9738	59.2411	106.074	147.392	116.299	25.6852	27.734	181.314	79.2776	1.2	0.0309937	0.48469	Bdkrb1	12	105603085	105605428	+	1435	protein_coding	bradykinin receptor, beta 1 [Source:MGI Symbol;Acc:MGI:88144]	-	302	213	183	540	182	70	63	128	134	95	20	23	7.72985	5.42832	6.05334	12.2221	4.7145	2.07944	1.75103	3.12854	4.37844	3.43164	0.76001
ENSMUSG00000004837	690.29	489.517	565.662	655.039	169.357	158.94	81.8091	114.361	122.094	64.8825	137.416	315.926	365.622	160.08	1.2	0.0325878	0.490863	Grap	11	61653265	61672784	+	1793	protein_coding	GRB2-related adaptor protein [Source:MGI Symbol;Acc:MGI:1918770]	-	798	570	509	867	193	159	87	138	111	53	107	262	16.347	11.6261	13.4751	15.7051	4.00123	3.78021	1.93528	2.69949	2.90275	1.53224	3.2542
ENSMUSG00000047281	1520.71	1017.68	982.407	1459.67	401.894	400.85	187.127	294.189	208.989	167.715	348.035	649.94	783.067	343.67	1.2	0.0489095	0.569229	Sfn	4	133600556	133602168	-	1613	protein_coding	stratifin [Source:MGI Symbol;Acc:MGI:1891831]	-	1758	1185	884	1932	458	401	199	355	190	137	271	539	40.0314	26.8672	26.0144	38.9023	10.5547	10.5976	4.92065	7.71929	5.52314	4.40267	9.16171
ENSMUSG00000015652	59.6867	43.7989	101.13	81.5966	28.9575	36.9861	38.5537	33.1481	38.498	29.3808	14.1269	10.8524	52.9822	23.2145	1.2	0.0154702	0.369565	Steap1	5	5736317	5749326	-	1377	protein_coding	six transmembrane epithelial antigen of the prostate 1 [Source:MGI Symbol;Acc:MGI:1917608]	-	69	51	91	108	33	37	41	40	35	24	11	9	1.84048	1.35449	3.13692	2.54737	0.890834	1.14543	1.18755	1.01885	1.19179	0.903456	0.435612
ENSMUSG00000027962	6740.27	3447.23	5597.72	5374.04	1735.69	1300.51	1439.65	1221.51	2303.28	1369.88	1467.91	770.522	3357.08	1477.9	1.2	0.0278353	0.46198	Vcam1	3	116109949	116129688	-	8870	protein_coding	vascular cell adhesion molecule 1 [Source:MGI Symbol;Acc:MGI:98926]	-	7792	4014	5037	7113	1978	1301	1531	1474	2094	1119	1143	639	32.2657	16.5498	26.9553	26.0455	8.28933	6.25249	6.88423	5.82851	11.0693	6.53938	7.0269
ENSMUSG00000031503	4176.34	2941.4	3482.88	3689.22	1628.64	1442.46	869.81	1339.18	1494.82	937.736	1053.09	829.608	2446.24	1078.81	1.2	0.00108801	0.111255	Col4a2	8	11312805	11449287	+	6619	protein_coding	collagen, type IV, alpha 2 [Source:MGI Symbol;Acc:MGI:88455]	-	4828	3425	3134	4883	1856	1443	925	1616	1359	766	820	688	26.7911	18.9237	22.4751	23.9606	10.4232	9.29337	5.57382	8.56313	9.62706	5.99883	6.75558
ENSMUSG00000059901	352.93	237.029	284.498	227.413	123.727	39.985	31.031	65.4674	108.894	34.2776	107.878	49.4388	170.26	75.1221	1.2	0.0459169	0.55822	Adamts14	10	61197112	61273438	-	5197	protein_coding	a disintegrin-like and metallopeptidase (reprolysin type) with thrombospondin type 1 motif, 14 [Source:MGI Symbol;Acc:MGI:2179942]	-	408	276	256	301	141	40	33	79	99	28	84	41	2.88352	1.9422	2.33821	1.88112	1.00852	0.3281	0.253259	0.53316	0.893201	0.279277	0.88139
ENSMUSG00000018906	464.518	278.252	733.472	696.593	217.62	112.958	149.513	101.102	160.592	121.196	223.461	102.495	344.253	151.936	1.2	0.0192441	0.396636	P4ha2	11	54100095	54131665	+	6239	protein_coding	procollagen-proline, 2-oxoglutarate 4-dioxygenase (proline 4-hydroxylase), alpha II polypeptide [Source:MGI Symbol;Acc:MGI:894286]	-	537	324	660	922	248	113	159	122	146	99	174	85	3.16137	1.89919	5.0214	4.79975	1.47759	0.772081	1.01645	0.685848	1.09725	0.822527	1.52081
ENSMUSG00000045932	13811	11251.2	31062.5	30066.1	10689.7	3454.7	9019.69	11463.4	6422.56	7422.31	10638.8	2242.83	15102.3	6681.63	1.2	0.0324706	0.490863	Ifit2	19	34550694	34576419	+	3927	protein_coding	interferon-induced protein with tetratricopeptide repeats 2 [Source:MGI Symbol;Acc:MGI:99449]	-	15966	13101	27951	39795	12182	3456	9592	13833	5839	6063	8284	1860	149.331	122.006	337.856	329.132	115.312	37.5156	97.4209	123.549	69.7179	80.0307	115.033
ENSMUSG00000031995	743.056	431.978	405.632	630.107	186.907	165.938	88.3915	157.453	157.292	90.5907	148.974	225.489	351.183	155.586	1.2	0.0158492	0.373483	St14	9	31089402	31131853	-	7637	protein_coding	suppression of tumorigenicity 14 (colon carcinoma) [Source:MGI Symbol;Acc:MGI:1338881]	-	859	503	365	834	213	166	94	190	143	74	116	187	4.1313	2.4087	2.26864	3.54688	1.03675	0.926584	0.490918	0.872598	0.877971	0.502272	0.828279
ENSMUSG00000020599	33.736	27.4817	116.689	53.6422	31.5899	44.9831	49.8377	31.4907	20.8989	17.1388	14.1269	33.7631	48.6812	21.4819	1.2	0.0155356	0.36992	Rgs9	11	109225355	109298129	-	6390	protein_coding	regulator of G-protein signaling 9 [Source:MGI Symbol;Acc:MGI:1338824]	-	39	32	105	71	36	45	53	38	19	14	11	28	0.224171	0.183142	0.779981	0.360878	0.20942	0.3002	0.33081	0.208577	0.139418	0.113568	0.0938714
ENSMUSG00000027420	44.1163	163.172	110.021	64.2195	119.34	133.95	129.766	154.967	37.398	88.1423	39.8121	38.5864	114.944	50.9847	1.2	0.00303004	0.187151	Bfsp1	2	143826528	143863173	-	2390	protein_coding	beaded filament structural protein 1, in lens-CP94 [Source:MGI Symbol;Acc:MGI:101770]	-	51	190	99	85	136	134	138	187	34	72	31	32	0.78377	2.90733	1.96622	1.15511	2.11523	2.39005	2.30295	2.74427	0.667034	1.56158	0.707302
ENSMUSG00000041445	2011.18	1390.4	1184.67	1499.71	506.317	558.79	304.668	283.416	556.571	557.01	340.329	264.076	967.395	429.496	1.2	0.0109849	0.313958	Mmrn2	14	34375465	34404287	+	3974	protein_coding	multimerin 2 [Source:MGI Symbol;Acc:MGI:2385618]	-	2325	1619	1066	1985	577	559	324	342	506	455	265	219	21.4888	14.899	12.7328	16.2232	5.39715	5.9963	3.25178	3.01843	5.97021	5.9349	3.6363
ENSMUSG00000099681	39.7911	66.9866	78.9038	88.3963	35.9774	98.9629	33.852	57.1804	31.8983	18.363	50.0862	10.8524	62.5063	27.8	1.2	0.0123049	0.331069	1700052K11Rik	11	105177726	105181433	-	3708	antisense	RIKEN cDNA 1700052K11 gene [Source:MGI Symbol;Acc:MGI:1920681]	-	46	78	71	117	41	99	36	69	29	15	39	9	0.455653	0.769295	0.908896	1.02482	0.411018	1.13814	0.387228	0.652669	0.366712	0.209692	0.573543
ENSMUSG00000021662	173.87	149.432	156.696	181.326	57.0374	76.9711	27.2697	35.6342	30.7984	59.9857	52.6547	48.233	107.279	47.9179	1.2	0.0231525	0.433074	Arhgef28	13	97899469	98206439	-	7328	protein_coding	Rho guanine nucleotide exchange factor (GEF) 28 [Source:MGI Symbol;Acc:MGI:1346016]	-	201	174	141	240	65	77	29	43	28	49	41	40	1.00746	0.868364	0.913333	1.06372	0.329719	0.447924	0.15784	0.20581	0.179159	0.34661	0.305098
ENSMUSG00000024403	44.1163	32.6345	72.2358	32.4875	25.4475	50.9809	46.0764	72.097	42.8978	6.12099	12.8426	21.7049	47.0095	20.8916	1.2	0.0223915	0.42468	Atp6v1g2	17	35233660	35238767	+	2510	protein_coding	ATPase, H+ transporting, lysosomal V1 subunit G2 [Source:MGI Symbol;Acc:MGI:1913487]	-	51	38	65	43	29	51	49	87	39	5	10	18	0.746299	0.553666	1.22924	0.556414	0.429478	0.866155	0.778621	1.21571	0.728547	0.103259	0.217254
ENSMUSG00000066705	275.078	203.536	208.928	361.896	210.6	168.937	92.1528	170.713	150.692	66.1067	59.076	102.495	211.48	94.5925	1.2	0.00102433	0.108099	Fxyd6	9	45370185	45396159	+	4107	protein_coding	FXYD domain-containing ion transport regulator 6 [Source:MGI Symbol;Acc:MGI:1890226]	-	318	237	188	479	240	169	98	206	137	54	46	85	2.84393	2.11038	2.17285	3.78803	2.17222	1.75413	0.951711	1.75924	1.56409	0.681552	0.610766
ENSMUSG00000022894	374.556	269.664	510.096	343.763	132.502	94.9644	91.2125	157.453	142.993	124.868	86.0455	88.0252	246.776	110.483	1.2	0.00948188	0.300903	Adamts5	16	85856173	85901828	-	10791	protein_coding	a disintegrin-like and metallopeptidase (reprolysin type) with thrombospondin type 1 motif, 5 (aggrecanase-2) [Source:MGI Symbol;Acc:MGI:1346321]	-	433	314	459	455	151	95	97	190	130	102	67	73	1.47381	1.06416	2.01905	1.36947	0.520154	0.375285	0.35852	0.617554	0.56487	0.489969	0.338575
ENSMUSG00000056758	425.592	394.19	421.191	244.79	229.027	90.9659	154.215	207.175	192.49	115.075	169.522	8.44078	270.893	121.382	1.2	0.0333389	0.494227	Hmga2	10	120361275	120476469	-	6772	protein_coding	high mobility group AT-hook 2 [Source:MGI Symbol;Acc:MGI:101761]	HMGI/HMGY	492	459	379	324	261	91	164	250	175	94	132	7	2.66848	2.47876	2.65655	1.55393	1.43265	0.572827	0.965897	1.29481	1.21168	0.719517	1.06291
ENSMUSG00000074896	27570.9	19554.9	40396.5	49378	17611.4	5070.1	12690.8	16838.4	11430.6	13259.3	14960.4	2734.81	23638.9	10596.3	1.2	0.0270892	0.454931	Ifit3	19	34583531	34588731	+	1745	protein_coding	interferon-induced protein with tetratricopeptide repeats 3 [Source:MGI Symbol;Acc:MGI:1101055]	-	31873	22770	36350	65356	20070	5072	13496	20319	10392	10831	11649	2268	670.878	477.206	988.791	1216.45	427.532	123.903	308.47	408.404	279.235	321.738	364.028
ENSMUSG00000033361	227.501	170.902	315.615	225.146	98.2798	129.951	78.0478	44.7499	64.8966	99.1601	95.0353	30.1456	161.274	72.3094	1.2	0.0152565	0.368035	Prrg3	X	71962624	71972722	+	6087	protein_coding	proline rich Gla (G-carboxyglutamic acid) 3 (transmembrane) [Source:MGI Symbol;Acc:MGI:2685214]	-	263	199	284	298	112	130	83	54	59	81	74	25	1.58697	1.19561	2.21468	1.59007	0.683961	0.910415	0.543849	0.311153	0.454481	0.689782	0.662933
ENSMUSG00000044349	224.041	136.55	208.928	42.3093	97.4023	37.9858	100.616	188.944	71.4963	39.1743	56.5075	65.1146	129.597	58.0732	1.2	0.0139324	0.353677	Snhg11	2	158375638	158386145	+	8521	protein_coding	small nucleolar RNA host gene 11 [Source:MGI Symbol;Acc:MGI:2441845]	-	259	159	188	56	111	38	107	228	65	32	44	54	1.11641	0.682409	1.04728	0.213452	0.484227	0.190105	0.500838	0.938486	0.357676	0.194666	0.281581
ENSMUSG00000042734	912.601	560.798	826.823	1017.69	267.637	370.861	216.277	449.985	267.286	291.359	217.04	261.664	577.834	259.337	1.2	0.00186342	0.142909	Ttc9	12	81631249	81667557	+	4778	protein_coding	tetratricopeptide repeat domain 9 [Source:MGI Symbol;Acc:MGI:1916730]	-	1055	653	744	1347	305	371	230	543	243	238	169	217	8.11003	4.9981	7.39133	9.15639	2.37285	3.30999	1.91993	3.986	2.38466	2.58203	1.92878
ENSMUSG00000058173	72.6621	126.244	93.3509	160.171	48.2624	90.9659	36.6731	38.1203	76.996	24.484	14.1269	33.7631	83.3062	37.3425	1.2	0.0257068	0.446783	Smco4	9	15493432	15545260	+	1173	protein_coding	single-pass membrane protein with coiled-coil domains 4 [Source:MGI Symbol;Acc:MGI:3039636]	-	84	147	84	212	55	91	39	46	70	20	11	28	2.63025	4.58308	3.3992	5.87004	1.74294	3.30707	1.32608	1.37544	2.79812	0.883816	0.511371
ENSMUSG00000045180	55.3616	82.445	61.1226	142.794	52.6499	43.9835	36.6731	67.1248	56.0971	4.89679	51.3704	9.6466	67.7693	30.5027	1.2	0.0473058	0.56595	Shroom2	X	152609509	152769465	-	8375	protein_coding	shroom family member 2 [Source:MGI Symbol;Acc:MGI:107194]	-	64	96	55	189	60	44	39	81	51	4	40	8	0.28068	0.419203	0.311726	0.732959	0.266307	0.223958	0.185731	0.339222	0.28553	0.0247574	0.260445
ENSMUSG00000059173	143.594	121.95	155.585	215.324	75.4649	23.991	31.9714	99.4442	84.6956	26.9324	32.1065	51.8505	108.416	48.8962	1.1	0.0332268	0.494209	Pde1a	2	79834453	80129458	-	6012	protein_coding	phosphodiesterase 1A, calmodulin-dependent [Source:MGI Symbol;Acc:MGI:1201792]	-	166	142	140	285	86	24	34	120	77	22	25	43	1.01416	0.863788	1.10536	1.53967	0.531736	0.170173	0.225561	0.700077	0.600535	0.189685	0.226758
ENSMUSG00000021903	74.3921	65.269	144.472	98.2181	107.932	37.9858	31.9714	32.3194	63.7967	44.0711	7.70556	18.0874	74.07	33.4152	1.1	0.0431635	0.542853	Galnt15	14	32028989	32062197	+	6326	protein_coding	polypeptide N-acetylgalactosaminyltransferase 15 [Source:MGI Symbol;Acc:MGI:1926004]	-	86	76	130	130	123	38	34	39	58	36	6	15	0.499327	0.439362	0.975461	0.667448	0.722757	0.256067	0.214365	0.216231	0.429898	0.294987	0.0517206
ENSMUSG00000087034	44.9813	30.0581	92.2396	66.4861	54.4049	106.96	57.3604	52.2082	41.7978	9.79359	32.1065	30.1456	63.0873	28.4609	1.1	0.00970612	0.300994	Cbfa2t2-ps1	5	60231483	60232212	+	730	processed_pseudogene	core-binding factor, runt domain, alpha subunit 2; translocated to, (human), pseudogene 1 [Source:MGI Symbol;Acc:MGI:1333788]	-	52	35	83	88	62	107	61	63	38	8	25	25	2.61635	1.75341	5.39698	3.91528	3.15708	6.24828	3.33281	3.02692	2.44077	0.568064	1.86749
ENSMUSG00000053931	2010.32	1181.71	2079.28	2716.11	640.574	661.752	420.33	489.763	701.763	527.629	538.105	542.621	1274.98	577.53	1.1	0.00868755	0.291794	Cnn3	3	121426497	121458207	+	3037	protein_coding	calponin 3, acidic [Source:MGI Symbol;Acc:MGI:1919244]	-	2324	1376	1871	3595	730	662	447	591	638	431	419	450	28.1065	16.5696	29.2432	38.4465	8.935	9.29207	5.87038	6.82537	9.85015	7.35635	7.52334
ENSMUSG00000033420	1441.13	800.404	1543.62	1325.19	441.382	418.843	382.716	409.379	479.575	419.9	367.299	267.693	845.333	383.617	1.1	0.00453019	0.221174	Antxr1	6	87133853	87335821	-	9537	protein_coding	anthrax toxin receptor 1 [Source:MGI Symbol;Acc:MGI:1916788]	-	1666	932	1389	1754	503	419	407	494	436	343	286	222	6.41622	3.5739	6.91331	5.97339	1.96053	1.87284	1.70211	1.81676	2.14359	1.86428	1.63529
ENSMUSG00000023341	1642.68	1104.42	2566.04	2632.24	1066.16	528.802	776.716	934.775	597.269	826.334	915.678	221.872	1406.48	640.288	1.1	0.0062738	0.247802	Mx2	16	97535308	97560900	+	3614	polymorphic_pseudogene	MX dynamin-like GTPase 2 [Source:MGI Symbol;Acc:MGI:97244]	-	1899	1286	2309	3484	1215	529	826	1128	543	675	713	184	19.2998	13.0134	30.3271	31.3107	12.497	6.23975	9.11582	10.9472	7.04496	9.68156	10.7583
ENSMUSG00000019966	993.048	577.974	1132.44	1103.82	396.629	124.953	344.163	216.291	457.576	307.274	227.314	124.2	611.164	279.091	1.1	0.0240827	0.439312	Kitl	10	100015630	100100416	+	5911	protein_coding	kit ligand [Source:MGI Symbol;Acc:MGI:96974]	-	1148	673	1019	1461	452	125	366	261	416	251	177	103	7.13341	4.16382	8.18293	8.02772	2.84246	0.901464	2.46958	1.54868	3.29989	2.20111	1.63288
ENSMUSG00000032092	66.6069	70.4218	72.2358	34.7541	15.795	40.9846	20.6874	40.6064	17.5991	14.6904	16.6954	33.7631	45.2615	20.687	1.1	0.0253719	0.44599	Mpzl2	9	45039799	45054015	+	6968	protein_coding	myelin protein zero-like 2 [Source:MGI Symbol;Acc:MGI:1289160]	-	77	82	65	46	18	41	22	49	16	12	13	28	0.405881	0.430372	0.442793	0.214414	0.0960242	0.250827	0.125927	0.246644	0.107666	0.0892695	0.101736
ENSMUSG00000037709	70.067	64.4102	81.1264	49.8646	64.0574	39.985	46.0764	36.4629	34.0982	31.8292	0	37.3806	56.5062	25.827	1.1	0.048343	0.569229	Fam13a	6	58932090	59024549	-	10505	protein_coding	family with sequence similarity 13, member A [Source:MGI Symbol;Acc:MGI:1889842]	-	81	75	73	66	73	40	49	44	31	26	0	31	0.283208	0.261098	0.329855	0.204057	0.258311	0.162317	0.186039	0.146906	0.138367	0.128294	0
ENSMUSG00000029675	606.382	483.506	247.824	596.864	157.072	212.92	118.482	144.194	268.386	128.541	96.3196	95.2602	320.906	147.127	1.1	0.0174668	0.383732	Eln	5	134702593	134747323	-	8098	protein_coding	elastin [Source:MGI Symbol;Acc:MGI:95317]	-	701	563	223	790	179	213	126	174	244	105	75	79	3.17948	2.54254	1.30714	3.16849	0.821659	1.12125	0.620578	0.753624	1.41279	0.672112	0.505039
ENSMUSG00000041794	26.8158	61.8338	35.5623	30.221	56.1599	19.9925	70.5251	43.0925	7.6996	23.2598	20.5482	27.734	43.0253	19.8104	1.1	0.0189772	0.394452	Myrip	9	120301513	120474841	+	5537	protein_coding	myosin VIIA and Rab interacting protein [Source:MGI Symbol;Acc:MGI:2384407]	-	31	72	32	40	64	20	75	52	7	19	16	23	0.205638	0.47555	0.274329	0.234633	0.429657	0.153977	0.540245	0.329391	0.0592776	0.177873	0.157575
ENSMUSG00000032011	257.777	469.765	506.762	438.959	135.135	133.95	62.0621	87.0137	56.0971	82.0213	88.614	253.223	261.428	119.989	1.1	0.043701	0.544415	Thy1	9	44043384	44048579	+	2995	protein_coding	thymus cell antigen 1, theta [Source:MGI Symbol;Acc:MGI:98747]	-	298	547	456	581	154	134	66	105	51	67	69	210	3.65456	6.67926	7.22709	6.30061	1.91135	1.90725	0.878923	1.22963	0.798436	1.1596	1.2563
ENSMUSG00000058420	70.067	90.1742	126.691	214.569	43.8749	58.9779	58.3008	63.81	69.2964	24.484	26.9695	45.8214	90.808	41.6428	1.1	0.0177529	0.383732	Syt17	7	118380717	118448222	-	5205	protein_coding	synaptotagmin XVII [Source:MGI Symbol;Acc:MGI:104966]	-	81	105	114	284	50	59	62	77	63	20	21	38	0.571585	0.737745	1.03963	1.77215	0.35708	0.483204	0.475089	0.518864	0.567527	0.199177	0.220009
ENSMUSG00000034471	1016.4	581.409	655.679	747.213	351.877	207.922	200.291	183.143	309.084	195.872	193.923	207.402	492.992	226.57	1.1	0.00893858	0.296439	Caskin2	11	115799183	115813639	-	5177	protein_coding	CASK-interacting protein 2 [Source:MGI Symbol;Acc:MGI:2157062]	-	1175	677	590	989	401	208	213	221	281	160	151	172	8.33635	4.78243	5.40965	6.2047	2.87927	1.71271	1.64099	1.49726	2.54504	1.60203	1.59052
ENSMUSG00000031434	228.366	177.772	152.251	117.106	93.8923	70.9734	47.9571	67.1248	84.6956	26.9324	77.0556	31.3515	119.43	55.0088	1.1	0.016545	0.380759	Morc4	X	139821632	139871677	-	6051	protein_coding	microrchidia 4 [Source:MGI Symbol;Acc:MGI:1922996]	-	264	207	137	155	107	71	51	81	77	22	60	26	1.60248	1.25107	1.0747	0.83197	0.657314	0.500185	0.336161	0.469506	0.596665	0.188463	0.540711
ENSMUSG00000030022	352.93	170.043	317.838	465.403	127.237	78.9704	60.1814	88.6711	115.494	72.2277	141.269	54.2621	207.659	95.8131	1.1	0.0321828	0.490863	Adamts9	6	92772699	92943492	-	15048	protein_coding	a disintegrin-like and metallopeptidase (reprolysin type) with thrombospondin type 1 motif, 9 [Source:MGI Symbol;Acc:MGI:1916320]	-	408	198	286	616	145	79	64	107	105	59	110	45	0.995858	0.481199	0.902159	1.32955	0.358184	0.223794	0.169631	0.249395	0.327173	0.203237	0.398617
ENSMUSG00000061859	270.753	248.194	180.034	243.279	107.932	96.9636	125.065	78.7266	89.0953	39.1743	102.741	80.7903	168.868	77.9502	1.1	0.00460302	0.222314	Patj	4	98395785	98719603	+	13086	protein_coding	PATJ, crumbs cell polarity complex component [Source:MGI Symbol;Acc:MGI:1277960]	-	313	289	162	322	123	97	133	95	81	32	80	67	0.878524	0.807661	0.58763	0.799193	0.349393	0.315983	0.405367	0.254624	0.290232	0.126757	0.333368
ENSMUSG00000048126	1004.29	792.674	1560.29	947.427	426.464	331.876	422.21	301.647	536.772	367.259	295.38	138.67	723.361	334.52	1.1	0.010088	0.302835	Col6a3	1	90765923	90843971	-	11963	protein_coding	collagen, type VI, alpha 3 [Source:MGI Symbol;Acc:MGI:88461]	-	1161	923	1404	1254	486	332	449	364	488	300	230	115	3.56458	2.82163	5.57087	3.40456	1.51012	1.18303	1.49696	1.0672	1.9127	1.2999	1.04841
ENSMUSG00000030739	379.746	201.819	156.696	203.991	112.32	78.9704	49.8377	47.236	134.193	59.9857	43.6649	47.0272	153.827	71.2177	1.1	0.0375466	0.517278	Myh14	7	44605803	44670843	-	7273	protein_coding	myosin, heavy polypeptide 14 [Source:MGI Symbol;Acc:MGI:1919210]	-	439	235	141	270	128	79	53	57	122	49	34	39	2.21701	1.18166	0.92024	1.20574	0.654204	0.463034	0.290647	0.274881	0.786526	0.349231	0.254922
ENSMUSG00000047878	355.525	298.863	473.423	383.051	117.585	100.962	128.826	139.222	146.292	121.196	120.721	74.7612	249.682	115.742	1.1	0.0100023	0.302835	A4galt	15	83226722	83251774	-	2278	protein_coding	alpha 1,4-galactosyltransferase [Source:MGI Symbol;Acc:MGI:3512453]	-	411	348	426	507	134	101	137	168	133	99	94	62	6.62681	5.5868	8.8767	7.22865	2.18659	1.89002	2.39867	2.58666	2.73757	2.25274	2.25017
ENSMUSG00000023411	110.723	74.7158	155.585	157.904	54.4049	179.933	29.1504	73.7544	90.1953	41.6227	43.6649	18.0874	104.521	48.3926	1.1	0.0289458	0.472319	Nfatc4	14	55823144	55833943	+	5808	protein_coding	nuclear factor of activated T cells, cytoplasmic, calcineurin dependent 4 [Source:MGI Symbol;Acc:MGI:1920431]	RHD	128	87	140	209	62	180	31	89	82	34	34	15	0.809468	0.547811	1.14419	1.16875	0.396809	1.32113	0.212882	0.537461	0.661994	0.303447	0.319223
ENSMUSG00000003752	403.101	358.979	320.06	475.98	277.29	212.92	204.053	289.217	125.393	100.384	164.385	201.373	317.7	147.884	1.1	5.08e-05	0.0246275	Itpkc	7	27207172	27228661	-	5285	protein_coding	inositol 1,4,5-trisphosphate 3-kinase C [Source:MGI Symbol;Acc:MGI:2442554]	-	466	418	288	630	316	213	217	349	114	82	128	167	3.2386	2.89247	2.58668	3.87167	2.22259	1.71804	1.63764	2.31613	1.01141	0.804264	1.32071
ENSMUSG00000030352	6121.78	3378.53	3388.42	4955.48	1818.18	1319.51	955.38	1521.5	1946.9	1461.69	1458.92	589.648	2932.35	1364.29	1.1	0.0309943	0.48469	Tspan9	6	127961396	128143594	-	4975	protein_coding	tetraspanin 9 [Source:MGI Symbol;Acc:MGI:1924558]	-	7077	3934	3049	6559	2072	1320	1016	1836	1770	1194	1136	489	52.2483	28.9187	29.0911	42.8201	15.4815	11.3105	8.14525	12.9438	16.682	12.4406	12.4516
ENSMUSG00000078853	3380.52	2699.22	7578.1	10441.3	2492.1	1494.44	2102.59	2369.26	1646.61	2101.95	2603.2	1234.76	4069.69	1896.63	1.1	0.0354356	0.50443	Igtp	11	58199556	58207591	+	2022	protein_coding	interferon gamma induced GTPase [Source:MGI Symbol;Acc:MGI:107729]	-	3908	3143	6819	13820	2840	1495	2236	2859	1497	1717	2027	1024	70.9888	56.8462	160.079	221.988	52.21	31.5181	44.1057	49.5925	34.7142	44.0169	54.6656
ENSMUSG00000039519	134.944	108.209	80.0151	84.6187	38.6099	17.9933	20.6874	45.5786	49.4974	20.8114	26.9695	26.5282	66.332	30.9516	1.1	0.0476617	0.56634	Cyp7b1	3	18071950	18243338	-	2166	protein_coding	cytochrome P450, family 7, subfamily b, polypeptide 1 [Source:MGI Symbol;Acc:MGI:104978]	-	156	126	72	112	44	18	22	55	45	17	21	22	2.64534	2.1274	1.57786	1.67943	0.755111	0.354253	0.405105	0.89061	0.974139	0.406837	0.528691
ENSMUSG00000055799	198.091	161.455	88.9056	221.368	75.4649	60.9771	63.0024	58.0091	84.6956	31.8292	59.076	40.9981	115.909	54.1497	1.1	0.017253	0.383732	Tcf7l1	6	72626378	72789254	-	3924	protein_coding	transcription factor 7 like 1 (T cell specific, HMG box) [Source:MGI Symbol;Acc:MGI:1202876]	HMG	229	188	80	293	86	61	67	70	77	26	46	34	2.1435	1.75213	0.967736	2.42517	0.814678	0.662674	0.681004	0.62568	0.920086	0.343458	0.639249
ENSMUSG00000078532	440.298	284.264	282.275	560.599	136.012	104.961	128.826	79.5553	133.093	97.9359	148.974	92.8485	252.099	118.213	1.1	0.0206176	0.411145	Nkain1	4	130531602	130574173	-	1426	protein_coding	Na+/K+ transporting ATPase interacting 1 [Source:MGI Symbol;Acc:MGI:1914399]	-	509	331	254	742	155	105	137	96	121	80	116	77	13.1104	8.4888	8.45493	16.9	4.04044	3.13884	3.83182	2.36121	3.97862	2.90804	4.43588
ENSMUSG00000028469	496.524	215.559	367.847	302.21	172.867	135.949	49.8377	122.648	224.388	112.626	59.076	42.2039	232.93	109.574	1.1	0.0406865	0.533864	Npr2	4	43631935	43651244	+	4667	protein_coding	natriuretic peptide receptor 2 [Source:MGI Symbol;Acc:MGI:97372]	-	574	251	331	400	197	136	53	148	204	92	46	35	4.51742	1.96686	3.36656	2.78372	1.56908	1.24223	0.452941	1.11226	2.04955	1.02183	0.537479
ENSMUSG00000039699	440.298	336.65	905.726	948.938	321.164	207.922	215.337	263.527	210.089	209.338	283.822	154.346	454.945	214.399	1.1	0.00875257	0.292909	Batf2	19	6140983	6172476	+	2522	protein_coding	basic leucine zipper transcription factor, ATF-like 2 [Source:MGI Symbol;Acc:MGI:1921731]	TF_bZIP	509	392	815	1256	366	208	229	318	191	171	221	128	7.41291	5.68433	15.3394	16.1751	5.39452	3.51575	3.62155	4.42247	3.55104	3.51464	4.77847
ENSMUSG00000068740	111.588	83.3038	115.577	84.6187	36.8549	51.9805	23.5084	62.1526	15.3992	17.1388	51.3704	50.6447	71.1981	33.6383	1.1	0.0307826	0.484007	Celsr2	3	108390851	108415552	-	11513	protein_coding	cadherin, EGF LAG seven-pass G-type receptor 2 [Source:MGI Symbol;Acc:MGI:1858235]	-	129	97	104	112	42	52	25	75	14	14	40	42	0.411545	0.308121	0.428786	0.31596	0.135606	0.192537	0.0866075	0.228484	0.0570173	0.0630332	0.189458
ENSMUSG00000073867	62.2818	57.5397	115.577	40.7983	97.4023	63.976	99.6755	19.0601	52.7972	15.9146	32.1065	30.1456	69.5389	32.741	1.1	0.0245439	0.441631	AA474408	7	110057987	110061325	-	3339	TEC	expressed sequence AA474408 [Source:MGI Symbol;Acc:MGI:3034216]	-	72	67	104	54	111	64	106	23	48	13	25	25	0.792013	0.733832	1.47847	0.525267	1.23573	0.817077	1.26617	0.241599	0.674049	0.201817	0.408286
ENSMUSG00000038146	124.564	81.5862	72.2358	62.7085	30.7124	44.9831	23.5084	19.8888	29.6984	30.605	21.8324	26.5282	57.5234	27.166	1.1	0.0341718	0.49603	Notch3	17	32120820	32166880	-	8044	protein_coding	notch 3 [Source:MGI Symbol;Acc:MGI:99460]	-	144	95	65	83	35	45	25	24	27	25	17	22	0.657516	0.431906	0.383563	0.335127	0.161738	0.238473	0.123957	0.104646	0.157383	0.161101	0.115244
ENSMUSG00000028600	224.041	144.279	223.375	157.904	51.7724	79.97	80.8688	82.8701	96.7949	51.4163	34.675	63.9087	130.635	61.6988	1.1	0.0134068	0.349526	Podn	4	108014791	108096445	-	4270	protein_coding	podocan [Source:MGI Symbol;Acc:MGI:2674939]	-	259	168	201	209	59	80	86	100	88	42	27	53	2.22786	1.43886	2.23442	1.58972	0.513619	0.798659	0.803294	0.821401	0.966321	0.50986	0.344808
ENSMUSG00000030782	686.83	359.838	312.281	407.227	165.847	203.924	123.184	118.504	214.489	165.267	109.162	73.5553	297.204	140.618	1.1	0.0172258	0.383732	Tgfb1i1	7	128246812	128255699	+	5585	protein_coding	transforming growth factor beta 1 induced transcript 1 [Source:MGI Symbol;Acc:MGI:102784]	-	794	419	281	539	189	204	131	143	195	135	85	61	5.22172	2.74365	2.38824	3.1345	1.25793	1.55706	0.935517	0.898041	1.63711	1.25297	0.829922
ENSMUSG00000020814	390.991	231.877	263.383	373.229	151.807	118.955	73.3461	81.2127	207.889	56.3131	113.015	21.7049	210.6	99.7305	1.1	0.049098	0.569229	Mxra7	11	116803062	116828046	-	2391	protein_coding	matrix-remodelling associated 7 [Source:MGI Symbol;Acc:MGI:1914872]	-	452	270	237	494	173	119	78	98	189	46	88	18	6.94345	4.12973	4.70505	6.71043	2.68957	2.12162	1.30112	1.43757	3.70637	0.997259	2.00699
ENSMUSG00000025150	1346.84	791.816	847.938	1101.55	300.982	232.913	252.01	411.036	287.085	275.445	373.72	319.544	660.636	313.948	1.1	0.0122317	0.331069	Cbr2	11	120729489	120732114	-	1327	protein_coding	carbonyl reductase 2 [Source:MGI Symbol;Acc:MGI:107200]	-	1557	922	763	1458	343	233	268	496	261	225	291	265	43.0957	25.4096	27.2929	35.6853	9.60815	7.48487	8.05504	13.1097	9.22224	8.78904	11.9581
ENSMUSG00000021464	134.079	46.3753	40.0075	136.75	69.3224	44.9831	57.3604	48.8934	68.1964	37.9501	15.4111	15.6757	72.2213	34.3084	1.1	0.0380352	0.518446	Ror2	13	53109312	53286124	-	4242	protein_coding	receptor tyrosine kinase-like orphan receptor 2 [Source:MGI Symbol;Acc:MGI:1347521]	-	155	54	36	181	79	45	61	59	62	31	12	13	1.34208	0.465544	0.402835	1.38583	0.692266	0.452211	0.573539	0.487826	0.685311	0.37881	0.15426
ENSMUSG00000094796	200.686	224.147	481.202	509.979	238.68	79.97	80.8688	242.81	119.894	129.765	123.289	116.965	257.293	122.478	1.1	0.0155006	0.369565	BC147527	13	120300392	120308779	+	1595	protein_coding	cDNA sequence BC147527 [Source:MGI Symbol;Acc:MGI:4840510]	-	232	261	433	675	272	80	86	293	109	106	96	97	5.34249	5.98436	12.8861	13.745	6.33906	2.1381	2.15051	6.44303	3.2043	3.44489	3.2821
ENSMUSG00000048915	33.736	18.8936	106.687	39.2872	33.3449	28.9891	65.8234	37.2916	34.0982	26.9324	17.9796	7.23495	45.5066	21.5613	1.1	0.0487806	0.569229	Efna5	17	62604184	62881317	-	4032	protein_coding	ephrin A5 [Source:MGI Symbol;Acc:MGI:107444]	-	39	22	96	52	38	29	70	45	31	22	14	6	0.355271	0.199545	1.13018	0.418876	0.350332	0.306603	0.692439	0.391449	0.360502	0.282834	0.189343
ENSMUSG00000071640	83.9074	59.2574	158.919	55.1532	71.9549	27.9895	49.8377	102.759	35.1982	33.0534	57.7917	19.2932	76.2222	36.3341	1.1	0.0201274	0.405051	Stxbp3-ps	19	9557792	9559183	-	758	processed_pseudogene	syntaxin-binding protein 3, pseudogene [Source:MGI Symbol;Acc:MGI:3586869]	-	97	69	143	73	82	28	53	124	32	27	45	16	4.70023	3.32903	8.95494	3.12793	4.02125	1.57467	2.78876	5.73767	1.97946	1.84639	3.23731
ENSMUSG00000001036	1069.17	510.987	616.783	988.225	275.535	202.924	178.664	252.754	318.983	281.566	182.365	197.755	511.88	245.167	1.1	0.0191414	0.396307	Epn2	11	61517249	61579687	-	5228	protein_coding	epsin 2 [Source:MGI Symbol;Acc:MGI:1333766]	-	1236	595	555	1308	314	203	190	305	290	230	142	164	8.68359	4.16217	5.0391	8.12597	2.2326	1.65524	1.44951	2.0462	2.60093	2.28046	1.48113
ENSMUSG00000047632	159.165	74.7158	76.6811	188.125	71.9549	78.9704	65.8234	101.93	97.8949	17.1388	59.076	21.7049	102.171	48.9536	1.1	0.0266856	0.451762	Fgfbp3	19	36917550	36919615	-	1772	protein_coding	fibroblast growth factor binding protein 3 [Source:MGI Symbol;Acc:MGI:1919764]	-	184	87	69	249	82	79	70	123	89	14	46	18	3.81391	1.79553	1.84834	4.56393	1.72015	1.90048	1.57557	2.43458	2.35501	0.409538	1.41558
ENSMUSG00000024924	702.4	427.684	653.457	568.909	174.622	138.948	123.184	134.25	285.985	144.455	193.923	77.1728	365.432	175.384	1.1	0.0384804	0.519259	Vldlr	19	27216484	27254231	+	10068	protein_coding	very low density lipoprotein receptor [Source:MGI Symbol;Acc:MGI:98935]	-	812	498	588	753	199	139	131	162	260	118	151	64	2.9623	1.80894	2.77223	2.42915	0.734728	0.588533	0.518958	0.564359	1.21087	0.607531	0.817853
ENSMUSG00000001120	160.03	198.383	152.251	203.991	72.8324	38.9854	39.4941	60.4952	78.0959	44.0711	61.6445	38.5864	115.808	55.5995	1.1	0.0330936	0.494209	Pcbp3	10	76761857	76961887	-	2933	protein_coding	poly(rC) binding protein 3 [Source:MGI Symbol;Acc:MGI:1890470]	-	185	231	137	270	83	39	42	73	71	36	48	32	2.31673	2.8803	2.2172	2.98989	1.05192	0.566829	0.571138	0.87296	1.13504	0.636239	0.892423
ENSMUSG00000050069	1403.07	782.369	1100.21	1186.17	488.767	453.83	244.487	236.18	502.674	368.484	427.659	120.583	736.885	354.85	1.1	0.0237334	0.4364	Grem2	1	174833785	174921819	-	3745	protein_coding	gremlin 2, DAN family BMP antagonist [Source:MGI Symbol;Acc:MGI:1344367]	-	1622	911	990	1570	557	454	260	285	457	301	333	100	15.908	8.8962	12.5481	13.616	5.52866	5.16777	2.76902	2.66917	5.72178	4.16624	4.84879
ENSMUSG00000027546	288.053	192.372	160.03	340.741	125.482	174.934	108.138	171.541	157.292	102.833	61.6445	54.2621	195.162	94.0078	1.1	0.00442168	0.218191	Atp9a	2	168634438	168742409	-	5917	protein_coding	ATPase, class II, type 9A [Source:MGI Symbol;Acc:MGI:1330826]	-	333	224	144	451	143	175	115	207	143	84	48	45	2.06709	1.38447	1.1552	2.47559	0.898361	1.26077	0.775176	1.22702	1.13319	0.735881	0.442365
ENSMUSG00000027583	420.402	246.476	236.711	441.981	220.252	133.95	123.184	157.453	119.894	133.438	109.162	115.759	247.551	119.563	1.1	0.00302064	0.187151	Zbtb46	2	181387762	181459426	-	8508	protein_coding	zinc finger and BTB domain containing 46 [Source:MGI Symbol;Acc:MGI:1919397]	ZBTB	486	287	213	585	251	134	131	190	109	109	85	96	2.09809	1.23365	1.18836	2.23322	1.09664	0.671393	0.614112	0.783266	0.600711	0.664093	0.544795
ENSMUSG00000073409	13414.8	11042.5	24815.8	28572.4	8504.72	4135.45	6388.63	9254.11	4998.14	6264.22	8870.39	5488.92	13266	6405.42	1.1	0.0384182	0.518998	H2-Q6	17	35424850	35430055	+	2085	protein_coding	histocompatibility 2, Q region locus 6 [Source:MGI Symbol;Acc:MGI:95935]	-	15508	12858	22330	37818	9692	4137	6794	11167	4544	5117	6907	4552	273.191	225.531	508.368	589.109	172.792	84.5822	129.964	187.851	102.188	127.215	180.645
ENSMUSG00000070427	563.131	504.117	1486.95	1879.74	479.992	282.894	363.91	470.702	278.285	274.22	549.664	354.513	753.929	364.17	1.1	0.0200801	0.405051	Il18bp	7	102014885	102018690	-	3026	protein_coding	interleukin 18 binding protein [Source:MGI Symbol;Acc:MGI:1333800]	-	651	587	1338	2488	547	283	387	568	253	224	428	294	7.90184	7.09426	20.9886	26.7045	6.71947	3.98673	5.10089	6.58359	3.92029	3.83715	7.71287
ENSMUSG00000022114	495.659	244.759	453.419	678.46	107.932	148.944	126.945	117.676	218.889	142.007	104.025	108.524	296.724	143.361	1	0.0332945	0.494209	Spry2	14	105891947	105896819	-	2087	protein_coding	sprouty RTK signaling antagonist 2 [Source:MGI Symbol;Acc:MGI:1345138]	-	573	285	408	898	123	149	135	142	199	116	81	90	10.0844	4.99414	9.27969	13.9752	2.19078	3.04343	2.57997	2.38643	4.47093	2.88115	2.11643
ENSMUSG00000030255	183.385	144.279	98.9075	188.125	83.3624	38.9854	67.7041	91.9859	87.9954	40.3985	44.9491	43.4097	112.092	54.1882	1	0.0144203	0.358192	Sspn	6	145931641	145965223	+	4996	protein_coding	sarcospan [Source:MGI Symbol;Acc:MGI:1353511]	-	212	168	89	249	95	39	72	111	80	33	35	36	1.55858	1.22977	0.845597	1.61875	0.706834	0.332768	0.574796	0.779263	0.750817	0.34239	0.382021
ENSMUSG00000000693	367.635	170.043	631.23	731.347	164.092	100.962	129.766	120.99	74.7961	213.011	160.533	136.258	302.008	146.149	1	0.0468027	0.563777	Loxl3	6	83034173	83052562	+	4603	protein_coding	lysyl oxidase-like 3 [Source:MGI Symbol;Acc:MGI:1337004]	-	425	198	568	968	187	101	138	146	68	174	125	113	3.39128	1.57312	5.85738	6.83026	1.51014	0.935362	1.19575	1.11249	0.692683	1.95947	1.48085
ENSMUSG00000037736	308.814	218.995	217.819	299.943	72.8324	125.953	75.2268	101.93	136.393	99.1601	80.9084	27.734	177.689	86.0488	1	0.0279793	0.463117	Limch1	5	66745827	67057158	+	10263	protein_coding	LIM and calponin homology domains 1 [Source:MGI Symbol;Acc:MGI:1924819]	-	357	255	196	397	83	126	80	123	124	81	63	23	1.27764	0.908665	0.90652	1.25637	0.300622	0.523354	0.310899	0.420353	0.566519	0.40911	0.33474
ENSMUSG00000022836	355.525	207.83	332.285	303.721	87.7499	73.9723	61.1218	48.0647	90.1953	96.7117	110.446	59.0854	183.784	89.1097	1	0.0490602	0.569229	Mylk	16	34745210	35002420	+	11263	protein_coding	myosin, light polypeptide kinase [Source:MGI Symbol;Acc:MGI:894806]	-	411	242	299	402	100	74	65	58	82	79	86	49	1.34031	0.785777	1.26012	1.15924	0.330037	0.280077	0.230178	0.180616	0.341371	0.363582	0.416376
ENSMUSG00000050730	200.686	136.55	262.272	254.612	51.7724	51.9805	58.3008	43.0925	57.197	67.3309	56.5075	75.967	132.408	64.2506	1	0.0463398	0.561386	Arhgap42	9	8994329	9239101	-	7215	protein_coding	Rho GTPase activating protein 42 [Source:MGI Symbol;Acc:MGI:1918794]	-	232	159	236	337	59	52	62	52	52	55	44	63	1.18105	0.805933	1.55264	1.51704	0.303971	0.307232	0.342736	0.252784	0.337935	0.395145	0.332551
ENSMUSG00000031410	43.2512	41.2225	52.2321	49.109	26.325	24.9906	16.926	20.7175	8.79954	17.1388	19.2639	21.7049	34.3467	16.7268	1	0.0268206	0.451762	Nxf7	X	135579555	135598777	-	2710	protein_coding	nuclear RNA export factor 7 [Source:MGI Symbol;Acc:MGI:2159343]	-	50	48	47	65	30	25	18	25	8	14	15	18	0.677668	0.647754	0.823236	0.779017	0.411499	0.393251	0.264915	0.323559	0.138416	0.267786	0.301831
ENSMUSG00000053646	234.422	141.702	250.047	158.66	78.9749	110.958	47.9571	44.7499	15.3992	86.9181	89.8982	67.5262	133.434	64.9354	1	0.0487452	0.569229	Plxnb1	9	109095389	109119917	+	9592	protein_coding	plexin B1 [Source:MGI Symbol;Acc:MGI:2154238]	-	271	165	225	210	90	111	51	54	14	71	70	56	1.03771	0.62909	1.11345	0.711071	0.348779	0.493302	0.212063	0.197455	0.0684362	0.383689	0.397952
ENSMUSG00000022994	1264.67	1034.86	1480.28	951.96	619.514	575.784	330.998	456.615	526.872	318.292	445.638	343.66	839.334	408.616	1	0.0027694	0.178105	Adcy6	15	98589973	98610076	-	6782	protein_coding	adenylate cyclase 6 [Source:MGI Symbol;Acc:MGI:87917]	-	1462	1205	1332	1260	706	576	352	551	479	260	347	285	7.91782	6.49781	9.32271	6.03414	3.86958	3.62046	2.07009	2.84956	3.31165	1.98722	2.79006
ENSMUSG00000027931	722.296	466.33	512.319	583.264	304.492	169.936	141.991	278.444	268.386	135.886	190.071	179.668	397.384	193.503	1	0.00819094	0.284952	Npr1	3	90450591	90465866	-	4783	protein_coding	natriuretic peptide receptor 1 [Source:MGI Symbol;Acc:MGI:97371]	-	835	543	461	772	347	170	151	336	244	111	148	149	6.41213	4.15181	4.57505	5.24228	2.69678	1.51512	1.25916	2.4639	2.39197	1.20296	1.68734
ENSMUSG00000056973	307.084	167.466	281.164	445.759	114.075	63.976	91.2125	104.416	93.4951	63.6583	142.553	84.4078	196.894	96.0285	1	0.0303333	0.480064	Ces1d	8	93166068	93197838	-	2369	protein_coding	carboxylesterase 1D [Source:MGI Symbol;Acc:MGI:2148202]	-	355	195	253	590	130	64	97	126	85	52	111	70	5.50401	3.01028	5.06934	8.08891	2.03983	1.15163	1.63309	1.86547	1.68237	1.13781	2.55505
ENSMUSG00000028073	1046.68	852.791	574.553	908.895	338.714	204.923	147.633	253.583	270.586	204.441	295.38	285.781	540.971	264.047	1	0.0221852	0.424077	Pear1	3	87747890	87824306	-	6781	protein_coding	platelet endothelial aggregation receptor 1 [Source:MGI Symbol;Acc:MGI:1920432]	-	1210	993	517	1203	386	205	157	306	246	167	230	237	6.55402	5.35542	3.61903	5.76202	2.11597	1.28872	0.923442	1.58275	1.70101	1.27659	1.84959
ENSMUSG00000020303	221.446	182.066	162.253	280.299	101.79	138.948	103.437	111.875	133.093	78.3487	65.4973	40.9981	162.764	79.4843	1	0.00505089	0.233241	Stc2	11	31357307	31370074	-	5175	protein_coding	stanniocalcin 2 [Source:MGI Symbol;Acc:MGI:1316731]	-	256	212	146	371	116	139	110	135	121	64	51	34	1.81696	1.49818	1.33918	2.32845	0.833229	1.145	0.847786	0.91497	1.09633	0.641061	0.537404
ENSMUSG00000006931	458.463	292.852	398.964	632.373	236.047	175.934	155.155	241.152	228.788	206.89	115.583	81.9961	323.868	158.314	1	0.00820517	0.284952	P3h4	11	100408456	100414836	-	2178	protein_coding	prolyl 3-hydroxylase family member 4 (non-enzymatic) [Source:MGI Symbol;Acc:MGI:1913430]	-	530	341	359	837	269	176	165	291	208	169	90	68	8.93787	5.72578	7.82406	12.4816	4.59104	3.44472	3.02155	4.68617	4.47788	4.02215	2.25334
ENSMUSG00000035314	423.862	221.571	274.496	364.918	138.645	31.988	93.0931	119.333	93.4951	69.7793	159.248	85.6136	208.488	102.034	1	0.0459125	0.55822	Gdpd5	7	99381414	99461877	+	6739	protein_coding	glycerophosphodiester phosphodiesterase domain containing 5 [Source:MGI Symbol;Acc:MGI:2686926]	-	490	258	247	483	158	32	99	144	85	57	124	71	2.67065	1.40011	1.73979	2.32785	0.871522	0.20242	0.585927	0.749463	0.591412	0.438439	1.00339
ENSMUSG00000034751	1204.98	886.284	1710.32	867.341	485.257	556.791	371.432	389.49	377.28	303.601	508.567	396.716	808.987	396.541	1	0.00535259	0.23362	Mast4	13	102732486	103334497	-	32326	protein_coding	microtubule associated serine/threonine kinase family member 4 [Source:MGI Symbol;Acc:MGI:1918885]	-	1393	1032	1539	1148	553	557	395	470	343	248	396	329	1.58276	1.16752	2.25986	1.15343	0.635901	0.734518	0.487359	0.509952	0.497518	0.397676	0.668013
ENSMUSG00000034438	364.175	543.622	1170.22	1102.31	473.849	318.88	363.91	431.753	250.787	328.085	387.847	203.784	596.09	292.626	1	0.00505792	0.233241	Gbp8	5	105014150	105139540	-	3443	protein_coding	guanylate-binding protein 8 [Source:MGI Symbol;Acc:MGI:1923324]	-	421	633	1053	1459	540	319	387	521	228	268	302	169	4.49119	6.72364	14.5173	13.7633	5.83006	3.9496	4.48309	5.30743	3.10502	4.03485	4.78312
ENSMUSG00000033453	91.6926	101.339	75.5698	59.6864	71.9549	94.9644	51.7184	29.8333	15.3992	40.3985	47.5176	38.5864	72.0948	35.4754	1	0.0109806	0.313958	Adamts15	9	30899155	30922452	-	10363	protein_coding	a disintegrin-like and metallopeptidase (reprolysin type) with thrombospondin type 1 motif, 15 [Source:MGI Symbol;Acc:MGI:2449569]	-	106	118	68	79	82	95	55	36	14	33	37	32	0.375696	0.416423	0.311472	0.247597	0.294134	0.390785	0.211681	0.121843	0.0633446	0.165066	0.194696
ENSMUSG00000020674	1647.87	1149.08	1526.95	1119.69	479.992	582.781	299.967	346.397	541.172	441.936	514.989	260.458	894.091	439.639	1	0.0148893	0.36514	Pxdn	12	29937608	30017658	+	9648	protein_coding	peroxidasin [Source:MGI Symbol;Acc:MGI:1916925]	-	1905	1338	1374	1482	547	583	319	418	492	361	401	216	7.25227	5.07174	6.75998	4.989	2.1075	2.57591	1.31873	1.51958	2.39108	1.93954	2.26646
ENSMUSG00000032715	678.179	360.697	408.966	782.723	390.487	135.949	205.933	179.828	225.488	102.833	214.472	230.313	392.845	193.276	1	0.0160326	0.375005	Trib3	2	152337422	152344032	-	2125	protein_coding	tribbles pseudokinase 3 [Source:MGI Symbol;Acc:MGI:1345675]	-	784	420	368	1036	445	136	219	217	205	84	167	191	13.5511	7.22817	8.22024	15.8345	7.78427	2.72822	4.11045	3.58166	4.52337	2.04904	4.28547
ENSMUSG00000031502	6619.17	4579.13	5244.32	6091.79	2485.95	2380.11	1122.76	1898.56	2605.76	1988.1	1957.21	933.309	3802.72	1871.1	1	0.0316354	0.488235	Col4a1	8	11198423	11312826	-	7464	protein_coding	collagen, type IV, alpha 1 [Source:MGI Symbol;Acc:MGI:88454]	-	7652	5332	4719	8063	2833	2381	1194	2291	2369	1624	1524	774	37.6547	26.125	30.0106	35.0855	14.1088	13.5984	6.38023	10.7656	14.882	11.2783	11.1341
ENSMUSG00000057234	111.588	80.7274	203.372	66.4861	116.707	69.9738	116.602	44.7499	23.0988	50.1921	28.2537	97.6718	101.276	49.8041	1	0.027307	0.457336	Mettl15	2	109092297	109280748	-	2275	protein_coding	methyltransferase like 15 [Source:MGI Symbol;Acc:MGI:1924144]	-	129	94	183	88	133	70	124	54	21	41	22	81	2.08269	1.51107	3.81826	1.25633	2.17314	1.31164	2.17392	0.832522	0.432817	0.934184	0.52733
ENSMUSG00000029298	2593.34	2061.13	4908.7	3740.6	1969.11	809.696	1327.75	1740.27	970.149	1373.55	1604.04	766.905	2393.82	1178.66	1	0.00566452	0.237808	Gbp9	5	105077630	105139539	-	5173	protein_coding	guanylate-binding protein 9 [Source:MGI Symbol;Acc:MGI:3605620]	-	2998	2400	4417	4951	2244	810	1412	2100	882	1122	1249	636	21.2866	16.9671	40.5304	31.0852	16.1249	6.67486	10.8867	14.2384	7.99453	11.2429	13.1662
ENSMUSG00000000386	3417.71	3392.27	8697.19	6885.09	2670.23	1312.51	2259.62	2800.18	1919.4	2021.15	2937.1	866.988	3929.35	1936.16	1	0.0493655	0.569229	Mx1	16	97447035	97462907	-	3785	protein_coding	MX dynamin-like GTPase 1 [Source:MGI Symbol;Acc:MGI:97243]	-	3951	3950	7826	9113	3043	1313	2403	3379	1745	1651	2287	719	38.3405	38.1653	98.1453	78.1985	29.885	14.7876	25.3216	31.3116	21.617	22.6105	32.949
ENSMUSG00000030516	1415.18	951.553	1233.57	848.453	508.949	431.838	312.191	343.911	480.675	350.121	484.166	179.668	755.705	373.657	1	0.0120507	0.329087	Tjp1	7	65296165	65527781	-	7811	protein_coding	tight junction protein 1 [Source:MGI Symbol;Acc:MGI:98759]	-	1636	1108	1110	1123	580	432	332	415	437	286	377	149	7.69295	5.18766	6.74547	4.66956	2.76018	2.35763	1.69526	1.86348	2.62326	1.89797	2.63194
ENSMUSG00000031825	942.877	707.653	929.064	1200.53	384.344	260.902	187.127	241.152	325.583	304.825	196.492	373.806	606.706	300.176	1	0.0229034	0.429724	Crispld2	8	119992438	120052793	+	4777	protein_coding	cysteine-rich secretory protein LCCL domain containing 2 [Source:MGI Symbol;Acc:MGI:1926142]	-	1090	824	836	1589	438	261	199	291	296	249	153	310	8.38084	6.30827	8.30705	10.8037	3.40828	2.32908	1.6615	2.13659	2.90538	2.70193	1.74654
ENSMUSG00000044339	248.262	192.372	240.045	258.389	188.662	154.942	128.826	174.027	160.592	110.178	10.2741	110.936	198.191	97.9949	1	0.0228962	0.429724	Alkbh2	5	114123926	114128218	-	1115	protein_coding	alkB homolog 2, alpha-ketoglutarate-dependent dioxygenase [Source:MGI Symbol;Acc:MGI:2141032]	-	287	224	216	342	215	155	137	210	146	90	8	92	9.45417	7.34702	9.19548	9.96218	7.16771	5.92593	4.9006	6.60584	6.13967	4.18406	0.391252
ENSMUSG00000026883	1075.23	735.994	716.802	809.166	372.059	355.867	181.485	311.592	389.38	181.181	190.071	367.777	569.774	282.102	1	0.0128042	0.34057	Dab2ip	2	35558266	35730994	+	8366	protein_coding	disabled 2 interacting protein [Source:MGI Symbol;Acc:MGI:1916851]	-	1243	857	645	1071	424	356	193	376	354	148	148	305	5.45719	3.74629	3.65963	4.15791	1.88393	1.81398	0.920117	1.57635	1.98405	0.917009	0.964684
ENSMUSG00000083380	40.6562	43.7989	48.8981	61.1974	30.7124	50.9809	78.9881	56.3517	57.197	11.0178	14.1269	19.2932	51.448	25.4087	1	0.0310935	0.484971	Ndufb4c	15	73809507	73809896	-	390	processed_pseudogene	NADH:ubiquinone oxidoreductase subunit B4C [Source:MGI Symbol;Acc:MGI:3781422]	-	47	51	44	81	35	51	84	68	52	9	11	16	4.42639	4.78237	5.3553	6.74564	3.33595	5.57449	8.5905	6.11544	6.25181	1.19621	1.53805
ENSMUSG00000028354	95.1527	104.774	197.815	88.3963	80.7299	147.945	63.9428	56.3517	47.2975	64.8825	59.076	36.1748	104.388	51.8577	1	0.00688381	0.257527	Fmn2	1	174501825	174822729	+	7960	protein_coding	formin 2 [Source:MGI Symbol;Acc:MGI:1859252]	-	110	122	178	117	92	148	68	68	43	53	46	30	0.50757	0.560512	1.06146	0.477393	0.429627	0.792589	0.340722	0.299626	0.253292	0.345138	0.315127
ENSMUSG00000054951	84.7724	66.1278	51.1207	100.485	23.6925	42.9839	48.8974	24.0323	29.6984	37.9501	25.6852	16.8816	55.264	27.5538	1	0.0316784	0.488235	9130008F23Rik	17	40875482	40880559	-	2161	protein_coding	RIKEN cDNA 9130008F23 gene [Source:MGI Symbol;Acc:MGI:1918833]	-	98	77	46	133	27	43	52	29	27	31	20	14	1.66566	1.30309	1.01041	1.99894	0.464436	0.848229	0.959737	0.470681	0.585836	0.743596	0.504681
ENSMUSG00000020541	180.79	78.151	120.023	88.3963	109.687	58.9779	69.5848	78.7266	69.2964	58.7615	29.538	37.3806	98.0421	48.7441	1	0.00643047	0.250512	Tom1l1	11	90643465	90688366	-	7749	protein_coding	target of myb1-like 1 (chicken) [Source:MGI Symbol;Acc:MGI:1919193]	-	209	91	108	117	125	59	74	95	63	48	23	31	0.990642	0.429471	0.661567	0.490392	0.599627	0.324568	0.380881	0.429993	0.381208	0.321089	0.161854
ENSMUSG00000032714	899.626	364.132	641.232	741.924	372.059	168.937	170.201	324.022	340.982	310.946	157.964	108.524	460.267	229.604	1	0.0243485	0.440795	Syde1	10	78584503	78591964	-	3288	protein_coding	synapse defective 1, Rho GTPase, homolog 1 (C. elegans) [Source:MGI Symbol;Acc:MGI:1918959]	-	1040	424	577	982	424	169	181	391	310	254	123	90	11.6176	4.71598	8.3299	9.70024	4.79348	2.19106	2.19559	4.17089	4.42076	4.00435	2.03993
ENSMUSG00000024371	430.782	255.923	666.792	420.827	122.85	171.936	175.843	121.819	199.09	116.299	184.934	90.4369	295.846	147.69	1	0.0254344	0.44599	C2	17	34862604	34898265	-	3872	protein_coding	complement component 2 (within H-2S) [Source:MGI Symbol;Acc:MGI:88226]	-	498	298	600	557	140	172	187	147	181	95	144	75	4.724	2.81461	7.35549	4.67221	1.34403	1.89362	1.92624	1.33157	2.19185	1.2718	2.028
ENSMUSG00000033191	984.398	838.191	796.817	913.428	473.849	331.876	226.621	292.532	355.281	276.669	331.339	255.635	607.214	304.731	1	0.0071299	0.262977	Tie1	4	118471191	118490061	-	4917	protein_coding	tyrosine kinase with immunoglobulin-like and EGF-like domains 1 [Source:MGI Symbol;Acc:MGI:99906]	-	1138	976	717	1209	540	332	241	353	323	226	258	212	8.50077	7.25918	6.92173	7.986	4.08235	2.87831	1.95488	2.51801	3.08013	2.38253	2.86128
ENSMUSG00000070436	8857.85	4924.37	6108.93	8387.07	3514.38	2045.23	2165.59	2729.74	3395.52	2651.61	2232.05	1442.17	4841.65	2430.34	1	0.00813625	0.284952	Serpinh1	7	99345376	99353239	-	2443	protein_coding	serine (or cysteine) peptidase inhibitor, clade H, member 1 [Source:MGI Symbol;Acc:MGI:88283]	-	10240	5734	5497	11101	4005	2046	2303	3294	3087	2166	1738	1196	153.955	85.8365	106.807	147.585	60.939	35.7011	37.5988	47.2915	59.2489	45.9584	38.7943
ENSMUSG00000026640	730.946	583.986	665.681	516.778	332.572	215.919	169.26	109.389	367.381	164.043	179.796	124.2	415.566	208.855	1	0.0311974	0.484971	Plxna2	1	194618218	194816869	+	17174	protein_coding	plexin A2 [Source:MGI Symbol;Acc:MGI:107684]	-	845	680	599	684	379	216	180	132	334	134	140	103	1.80718	1.44802	1.65558	1.29356	0.820322	0.536144	0.418027	0.269579	0.911889	0.404448	0.444527
ENSMUSG00000022505	1829.53	1077.8	1310.25	1716.55	485.257	340.872	409.986	495.563	724.862	375.829	532.968	294.221	958.225	481.97	1	0.023323	0.43372	Emp2	16	10281749	10313968	-	8644	protein_coding	epithelial membrane protein 2 [Source:MGI Symbol;Acc:MGI:1098726]	-	2115	1255	1179	2272	553	341	436	598	659	307	415	244	8.98694	5.30966	6.47433	8.53683	2.37808	1.68166	2.01176	2.42644	3.57468	1.841	2.61803
ENSMUSG00000033295	1736.1	880.272	1312.47	1136.31	460.687	350.868	298.086	385.346	690.764	380.726	258.136	320.749	820.018	412.594	1	0.0263132	0.448904	Ptprf	4	118208213	118291405	-	9148	protein_coding	protein tyrosine phosphatase, receptor type, F [Source:MGI Symbol;Acc:MGI:102695]	-	2007	1025	1181	1504	525	351	317	465	628	311	201	266	8.05819	4.09766	6.12801	5.3398	2.13329	1.63561	1.38209	1.78283	3.21885	1.76224	1.19815
ENSMUSG00000032875	1302.73	681.889	707.911	307.498	339.592	352.868	187.127	274.3	327.783	265.651	306.938	145.905	519.239	261.569	1	0.0234993	0.435578	Arhgef17	7	100869752	100932107	-	10795	protein_coding	Rho guanine nucleotide exchange factor (GEF) 17 [Source:MGI Symbol;Acc:MGI:2673002]	-	1506	794	637	407	387	353	199	331	298	217	239	121	5.12411	2.6899	2.801	1.22454	1.33262	1.39396	0.735249	1.07545	1.29438	1.042	1.2073
ENSMUSG00000038859	291.513	137.408	207.817	357.363	126.36	57.9783	92.1528	109.389	149.592	57.5373	91.1825	49.4388	172.498	86.9377	1	0.0352194	0.502421	Baiap2l1	5	144264526	144358112	-	3366	protein_coding	BAI1-associated protein 2-like 1 [Source:MGI Symbol;Acc:MGI:1914148]	-	337	160	187	473	144	58	98	132	136	47	71	41	3.67732	1.73838	2.63708	4.56405	1.59025	0.734536	1.16122	1.37544	1.89449	0.723792	1.15023
ENSMUSG00000028214	706.725	518.717	909.06	713.97	276.412	231.913	155.155	201.374	343.182	211.786	210.619	172.433	464.166	234.505	1	0.0239882	0.438457	Gem	4	11704457	11714752	+	2104	protein_coding	GTP binding protein (gene overexpressed in skeletal muscle) [Source:MGI Symbol;Acc:MGI:99844]	-	817	604	818	945	315	232	165	243	312	173	164	143	14.2624	10.4985	18.4545	14.5878	5.56521	4.70047	3.12782	4.05083	6.95305	4.26216	4.25049
ENSMUSG00000033278	760.357	627.784	656.79	650.506	228.15	176.934	216.277	213.805	229.888	264.427	276.116	122.994	441.325	223.356	1	0.0203117	0.407606	Ptprm	17	66666947	67354457	-	8828	protein_coding	protein tyrosine phosphatase, receptor type, M [Source:MGI Symbol;Acc:MGI:102694]	-	879	731	591	861	260	177	230	258	209	216	215	102	3.65715	3.02826	3.17776	3.1677	1.09478	0.854693	1.03913	1.02504	1.11007	1.2683	1.32806
ENSMUSG00000028082	608.977	389.896	560.106	509.223	200.07	170.936	144.812	133.421	202.389	124.868	214.472	145.905	339.68	171.909	1	0.0212136	0.417766	Sh3d19	3	85971109	86130526	+	8888	protein_coding	SH3 domain protein D19 [Source:MGI Symbol;Acc:MGI:1350923]	-	704	454	504	674	228	171	154	161	184	102	167	121	2.90928	1.86806	2.69167	2.46297	0.953559	0.820147	0.691067	0.635339	0.97069	0.594875	1.0246
ENSMUSG00000029101	585.622	357.262	407.855	448.026	239.557	163.939	116.602	106.902	169.391	194.648	83.4769	170.021	303.22	154.384	1	0.0253766	0.44599	Rgs12	5	34949445	35039644	+	8487	protein_coding	regulator of G-protein signaling 12 [Source:MGI Symbol;Acc:MGI:1918979]	-	677	416	367	593	273	164	124	129	154	159	65	141	2.92989	1.79257	2.05262	2.26936	1.19571	0.823738	0.582735	0.533112	0.850811	0.97112	0.417639
ENSMUSG00000090523	1038.03	630.361	1070.2	1384.88	472.094	244.908	226.621	289.217	503.774	237.494	304.37	318.338	669.538	340.994	1	0.0303139	0.480064	Gypc	18	32528322	32560034	-	2331	protein_coding	glycophorin C [Source:MGI Symbol;Acc:MGI:1098566]	-	1200	734	963	1833	538	245	241	349	458	194	237	264	18.9084	11.5157	19.6101	25.5401	8.57939	4.48047	4.12362	5.2513	9.21276	4.31409	5.54431
ENSMUSG00000023348	564.861	417.378	441.194	367.94	203.58	186.93	169.26	235.351	151.792	203.217	177.228	129.023	323.312	165.315	1	0.00396518	0.207338	Trip6	5	137309654	137314404	-	2429	protein_coding	thyroid hormone receptor interactor 6 [Source:MGI Symbol;Acc:MGI:1343458]	-	653	486	397	487	232	187	180	284	138	166	138	107	9.8742	7.31723	7.75816	6.51185	3.5504	3.28181	2.95562	4.10085	2.6639	3.5425	3.09808
ENSMUSG00000029381	689.425	473.2	552.326	527.356	268.515	205.923	173.962	163.254	222.188	182.406	258.136	118.171	381.745	195.225	1	0.0151816	0.367191	Shroom3	5	92683435	92965318	+	13247	protein_coding	shroom family member 3 [Source:MGI Symbol;Acc:MGI:1351655]	-	797	551	497	698	306	206	185	197	202	149	201	98	2.20982	1.52115	1.78088	1.71136	0.858658	0.662902	0.557004	0.521593	0.714991	0.58304	0.827408
ENSMUSG00000025558	708.455	587.421	494.538	383.806	373.814	327.877	198.411	191.43	233.188	128.541	309.507	163.992	408.219	208.807	1	0.00667848	0.253975	Dock9	14	121542046	121797837	-	13245	protein_coding	dedicator of cytokinesis 9 [Source:MGI Symbol;Acc:MGI:106321]	-	819	684	445	508	426	328	211	231	212	105	241	136	2.27116	1.88861	1.59479	1.2457	1.19557	1.05565	0.635381	0.611707	0.7505	0.410929	0.992217
ENSMUSG00000027669	766.412	410.507	896.836	564.376	324.674	187.93	136.349	141.708	301.384	214.235	169.522	191.726	428.599	219.217	1	0.0369296	0.511457	Gnb4	3	32580332	32616585	-	12692	protein_coding	guanine nucleotide binding protein (G protein), beta 4 [Source:MGI Symbol;Acc:MGI:104581]	-	886	478	807	747	370	188	145	171	274	175	132	159	2.56401	1.37732	3.01814	1.91158	1.08365	0.631433	0.455661	0.472552	1.01225	0.714723	0.567133
ENSMUSG00000031574	68.3369	55.8221	90.017	59.6864	76.3424	88.9666	63.0024	81.2127	31.8983	41.6227	42.3806	33.7631	72.9233	37.4162	1	0.000345347	0.0629352	Star	8	25806555	25815982	+	4113	protein_coding	steroidogenic acute regulatory protein [Source:MGI Symbol;Acc:MGI:102760]	-	79	65	81	79	87	89	67	98	29	34	33	28	0.70548	0.577953	0.934807	0.623837	0.78628	0.922424	0.64971	0.835701	0.330602	0.428499	0.437519
ENSMUSG00000071637	2162.56	1260.72	1686.98	3018.32	824.849	825.69	461.704	855.22	735.862	830.006	416.1	865.782	1387.01	711.938	1	0.0153645	0.36919	Cebpd	16	15887286	15891031	+	3746	protein_coding	CCAAT/enhancer binding protein (C/EBP), delta [Source:MGI Symbol;Acc:MGI:103573]	-	2500	1468	1518	3995	940	826	491	1032	669	678	324	718	24.5125	14.3317	19.2353	34.6379	9.32774	9.39965	5.22778	9.66263	8.37385	9.38192	4.71649
ENSMUSG00000023206	1036.3	619.196	1745.88	1650.06	682.694	533.8	577.366	819.586	508.173	579.046	577.917	303.868	958.111	492.251	1	0.00427689	0.214745	Il15ra	2	11705290	11734317	+	4446	protein_coding	interleukin 15 receptor, alpha chain [Source:MGI Symbol;Acc:MGI:104644]	-	1198	721	1571	2184	778	534	614	989	462	473	450	252	9.897	5.93067	16.7727	15.9546	6.50469	5.12001	5.50811	7.80208	4.87236	5.5147	5.51931
ENSMUSG00000020889	3506.81	2286.99	3096.14	3323.55	1385.57	898.663	835.958	1101.34	1511.32	1241.34	1060.8	414.804	2054.38	1057.07	1	0.019626	0.400927	Nr1d1	11	98767932	98775333	-	3077	protein_coding	nuclear receptor subfamily 1, group D, member 1 [Source:MGI Symbol;Acc:MGI:2444210]	THR-like	4054	2663	2786	4399	1579	899	889	1329	1374	1014	826	344	48.3919	31.6506	42.9783	46.4333	19.0753	12.4547	11.5233	15.1489	20.9376	17.0821	14.6384
ENSMUSG00000050919	418.672	270.523	505.651	392.117	154.44	275.897	120.363	167.398	150.692	64.8825	187.502	190.52	288.132	148.399	1	0.0168103	0.381838	Zfp366	13	99184823	99250656	+	6382	protein_coding	zinc finger protein 366 [Source:MGI Symbol;Acc:MGI:2178429]	zf-C2H2	484	315	455	519	176	276	128	202	137	53	146	158	2.78551	1.80506	3.38416	2.64127	1.02511	1.84354	0.799939	1.11014	1.00654	0.430476	1.24749
ENSMUSG00000001053	1179.03	826.168	717.913	948.938	429.097	386.855	268.936	430.925	294.785	268.099	254.284	522.122	648.482	334.822	1	0.00854126	0.290056	N4bp3	11	51643063	51650842	-	2728	protein_coding	NEDD4 binding protein 3 [Source:MGI Symbol;Acc:MGI:2442218]	-	1363	962	646	1256	489	387	286	520	268	219	198	433	18.3513	12.8964	11.2405	14.9537	6.66317	6.04736	4.18144	6.68563	4.60635	4.16131	3.95788
ENSMUSG00000027412	461.923	164.031	110.021	256.123	129.87	140.947	108.138	133.421	139.693	107.729	101.457	39.7922	188.059	97.1677	1	0.0290854	0.472606	Lpin3	2	160880670	160906002	+	3694	protein_coding	lipin 3 [Source:MGI Symbol;Acc:MGI:1891342]	-	534	191	99	339	148	141	115	161	127	88	79	33	5.30958	1.89093	1.27214	2.98061	1.4893	1.62713	1.24167	1.52867	1.61203	1.23485	1.1662
ENSMUSG00000037003	667.799	553.069	416.745	567.398	247.455	293.89	141.05	271.814	159.492	264.427	251.715	142.287	394.902	204.48	1	0.00969513	0.300994	Tns2	15	102100413	102116401	+	5452	protein_coding	tensin 2 [Source:MGI Symbol;Acc:MGI:2387586]	-	772	644	375	751	282	294	150	328	145	216	196	118	5.20089	4.31984	3.26491	4.47391	1.92269	2.29875	1.09733	2.11009	1.24704	2.05366	1.96039
ENSMUSG00000020357	1621.06	1482.29	1196.89	1032.8	789.749	498.813	448.54	572.633	524.673	345.224	712.765	403.951	955.347	496.653	0.9	0.00620025	0.247021	Flt4	11	49609263	49652739	+	8232	protein_coding	FMS-like tyrosine kinase 4 [Source:MGI Symbol;Acc:MGI:95561]	-	1874	1726	1077	1367	900	499	477	691	477	282	555	335	8.36143	7.66785	6.21021	5.39344	4.064	2.58401	2.31109	2.94412	2.71694	1.77572	3.67645
ENSMUSG00000014932	259.507	212.983	254.492	262.167	68.4449	89.9663	93.0931	92.8146	94.5951	40.3985	111.731	100.083	166.684	86.7019	0.9	0.0319006	0.488812	Yes1	5	32611171	32687057	+	7508	protein_coding	YES proto-oncogene 1, Src family tyrosine kinase [Source:MGI Symbol;Acc:MGI:99147]	-	300	248	229	347	78	90	99	112	86	33	87	83	1.46762	1.208	1.44779	1.50109	0.386177	0.510996	0.525914	0.523211	0.537082	0.227835	0.631883
ENSMUSG00000066877	409.157	402.778	626.785	615.752	219.375	165.938	180.544	199.717	129.793	198.32	217.04	190.52	352.506	183.918	0.9	0.0141184	0.354958	Nck2	1	43444579	43570515	+	4455	protein_coding	non-catalytic region of tyrosine kinase adaptor protein 2 [Source:MGI Symbol;Acc:MGI:1306821]	-	473	469	564	815	250	166	192	241	118	162	169	158	3.89969	3.85002	6.00934	5.94173	2.08597	1.5884	1.71893	1.89737	1.24194	1.88494	2.06862
ENSMUSG00000041598	2456.67	1906.54	1894.8	3248	1147.77	823.691	684.564	955.493	743.561	728.398	833.485	1126.24	1639.69	857.921	0.9	0.00909666	0.298895	Cdc42ep4	11	113726850	113751881	-	3643	protein_coding	CDC42 effector protein (Rho GTPase binding) 4 [Source:MGI Symbol;Acc:MGI:1929760]	-	2840	2220	1705	4299	1308	824	728	1153	676	595	649	934	28.6336	22.286	22.2157	38.3276	13.3464	9.64201	7.97032	11.1008	8.7007	8.46618	9.71464
ENSMUSG00000005836	285.458	177.772	226.709	332.43	90.3823	75.9715	119.423	183.972	111.094	95.4875	68.0658	115.759	186.515	97.6017	0.9	0.0161931	0.375005	Gata6	18	11052508	11085635	+	5590	protein_coding	GATA binding protein 6 [Source:MGI Symbol;Acc:MGI:107516]	zf-GATA	330	207	204	440	103	76	127	222	101	78	53	96	2.16829	1.35424	1.73226	2.55649	0.684923	0.579564	0.906141	1.39291	0.847181	0.72329	0.517018
ENSMUSG00000040254	136.674	172.619	114.466	148.838	127.237	79.97	87.4511	74.5831	112.194	18.363	77.0556	38.5864	117.73	61.5498	0.9	0.0255049	0.44599	Sema3d	5	12383385	12588948	+	8595	protein_coding	sema domain, immunoglobulin domain (Ig), short basic domain, secreted, (semaphorin) 3D [Source:MGI Symbol;Acc:MGI:1860118]	-	158	201	103	197	145	80	93	90	102	15	60	32	0.675192	0.85524	0.568836	0.744429	0.627103	0.396774	0.43156	0.367265	0.556443	0.0904639	0.380668
ENSMUSG00000030107	4511.97	3452.38	8490.49	9295.21	3583.7	1656.38	2650.8	3341.32	2349.48	2725.07	2791.98	1819.59	4622.78	2421.53	0.9	0.0100763	0.302835	Usp18	6	121245906	121270917	+	2790	protein_coding	ubiquitin specific peptidase 18 [Source:MGI Symbol;Acc:MGI:1344364]	-	5216	4020	7640	12303	4084	1657	2819	4032	2136	2226	2174	1509	68.6672	52.6938	129.982	143.222	54.4124	25.3173	40.299	50.6874	35.8975	41.3572	42.491
ENSMUSG00000037060	504.309	407.072	458.975	822.765	381.712	162.939	159.857	301.647	259.586	257.082	201.629	120.583	399.91	209.72	0.9	0.0168991	0.381838	Cavin3	7	105480083	105482300	-	1662	protein_coding	caveolae associated 3 [Source:MGI Symbol;Acc:MGI:1923422]	-	583	474	413	1089	435	163	170	364	236	210	157	100	12.8841	10.43	11.7955	21.2814	9.72915	4.18077	4.07964	7.68164	6.65806	6.54965	5.15122
ENSMUSG00000042797	93.4227	172.619	86.683	102.751	55.2824	83.9685	84.6301	94.472	32.9983	35.5018	100.172	34.9689	96.7286	50.9103	0.9	0.017066	0.383491	Aqp11	7	97724006	97738289	-	9418	protein_coding	aquaporin 11 [Source:MGI Symbol;Acc:MGI:1913583]	-	108	201	78	136	63	84	90	114	30	29	78	29	0.421193	0.780504	0.393126	0.469011	0.248656	0.380207	0.381143	0.424551	0.149358	0.159613	0.451624
ENSMUSG00000112302	43.2512	72.1394	63.3453	64.975	66.6899	34.9869	65.8234	78.7266	31.8983	22.0356	15.4111	59.0854	61.2422	32.1076	0.9	0.0181922	0.386009	Gm48226	12	78222286	78226525	-	4240	bidirectional_promoter_lncRNA	predicted gene, 48226 [Source:MGI Symbol;Acc:MGI:6097627]	-	50	84	57	86	76	35	70	95	29	18	12	49	0.433132	0.724522	0.638123	0.658773	0.666292	0.351886	0.65847	0.785853	0.3207	0.220058	0.154332
ENSMUSG00000046826	68.3369	66.1278	57.7887	49.109	39.4874	49.9813	66.7638	55.523	24.1987	3.67259	52.6547	38.5864	56.6397	29.7781	0.9	0.0486989	0.569229	Fam187b	7	30973790	30989726	+	4767	protein_coding	family with sequence similarity 187, member B [Source:MGI Symbol;Acc:MGI:1923665]	-	79	77	52	65	45	50	71	67	22	3	41	32	0.608693	0.590723	0.51779	0.442865	0.3509	0.44712	0.594042	0.492961	0.216394	0.0326217	0.469008
ENSMUSG00000033542	654.824	426.825	476.757	597.619	222.885	184.931	144.812	240.323	285.985	146.904	215.756	126.612	368.622	193.814	0.9	0.0214318	0.418761	Arhgef5	6	43265582	43289320	+	9977	protein_coding	Rho guanine nucleotide exchange factor (GEF) 5 [Source:MGI Symbol;Acc:MGI:1858952]	-	757	497	429	791	254	185	154	290	260	120	168	105	2.78684	1.82177	2.04105	2.57501	0.946347	0.790444	0.615637	1.01949	1.22191	0.623464	0.918228
ENSMUSG00000048387	277.673	192.372	261.16	188.881	136.012	108.959	98.7351	101.102	68.1964	107.729	143.837	39.7922	170.612	89.8888	0.9	0.0185189	0.389999	Osr1	12	9570116	9581500	+	2066	protein_coding	odd-skipped related transcription factor 1 [Source:MGI Symbol;Acc:MGI:1344424]	zf-C2H2	321	224	235	250	155	109	105	122	62	88	112	33	5.70678	3.96511	5.39925	3.93018	2.7888	2.24903	2.02704	2.07116	1.40711	2.20791	2.95617
ENSMUSG00000021745	732.676	446.577	599.002	357.363	221.13	182.931	226.621	263.527	344.282	148.128	258.136	49.4388	378.728	199.996	0.9	0.0432246	0.542853	Ptprg	14	11553532	12242041	+	11009	protein_coding	protein tyrosine phosphatase, receptor type, G [Source:MGI Symbol;Acc:MGI:97814]	-	847	520	539	473	252	183	241	318	313	121	201	41	2.82587	1.7274	2.324	1.39546	0.850882	0.708602	0.873118	1.01312	1.3331	0.569728	0.995611
ENSMUSG00000020042	192.035	74.7158	131.136	223.635	79.8524	194.927	100.616	113.532	92.3952	94.2633	70.6343	36.1748	138.806	73.3669	0.9	0.0149683	0.365878	Btbd11	10	85386814	85660292	+	10033	protein_coding	BTB (POZ) domain containing 11 [Source:MGI Symbol;Acc:MGI:1921257]	-	222	87	118	296	91	195	107	137	84	77	55	30	0.812715	0.317122	0.558273	0.958217	0.337153	0.82852	0.42536	0.478931	0.392568	0.397823	0.298933
ENSMUSG00000058163	687.695	685.324	1787	1449.09	672.164	310.883	587.709	561.031	379.48	402.761	654.973	344.866	842.613	445.52	0.9	0.0151401	0.366669	Gm5431	11	48887422	48902214	-	3862	protein_coding	predicted gene 5431 [Source:MGI Symbol;Acc:MGI:3645205]	-	795	798	1608	1918	766	311	625	677	345	329	510	286	7.56086	7.55664	19.7638	16.1302	7.37281	3.43279	6.45463	6.14837	4.18865	4.41584	7.20111
ENSMUSG00000054263	532.855	327.204	644.566	597.619	276.412	205.923	107.198	187.287	312.384	137.11	208.05	103.701	359.883	190.311	0.9	0.0377808	0.518446	Lifr	15	7090614	7197489	+	10776	protein_coding	leukemia inhibitory factor receptor [Source:MGI Symbol;Acc:MGI:96788]	-	616	381	580	791	315	206	114	226	284	112	162	86	2.09961	1.29302	2.55485	2.38409	1.0866	0.814909	0.42194	0.735587	1.23574	0.538754	0.819783
ENSMUSG00000089715	565.726	452.589	406.743	796.322	258.862	272.898	197.47	201.374	254.087	175.06	191.355	213.431	393.998	208.483	0.9	0.0101337	0.302835	Cbx6	15	79823896	79834688	-	10609	protein_coding	chromobox 6 [Source:MGI Symbol;Acc:MGI:3512628]	-	654	527	366	1054	295	273	210	243	231	143	149	177	2.26422	1.81666	1.63758	3.22678	1.03363	1.09695	0.789494	0.803369	1.02095	0.698701	0.765867
ENSMUSG00000033149	1266.4	801.262	1173.55	890.007	387.854	386.855	308.43	407.721	686.364	348.897	336.476	115.759	702.76	371.874	0.9	0.0379824	0.518446	Phldb2	16	45746243	45953598	-	7577	protein_coding	pleckstrin homology like domain, family B, member 2 [Source:MGI Symbol;Acc:MGI:2444981]	-	1464	933	1056	1178	442	387	328	492	624	285	262	96	7.09676	4.50321	6.61549	5.04953	2.16841	2.17727	1.72655	2.27746	3.86148	1.94974	1.88558
ENSMUSG00000022554	348.605	390.755	215.596	422.338	252.72	294.889	243.547	305.791	226.588	93.0391	164.385	172.433	309.28	164.111	0.9	0.000407648	0.0680965	Hgh1	15	76368898	76371437	+	2200	protein_coding	HGH1 homolog [Source:MGI Symbol;Acc:MGI:1930628]	-	403	455	194	559	288	295	259	369	206	76	128	143	6.72819	7.56357	4.18576	8.25262	4.86616	5.71609	4.69549	5.88284	4.39047	1.79069	3.1727
ENSMUSG00000060961	415.212	315.18	431.192	364.162	204.457	222.916	102.496	110.217	233.188	93.0391	155.396	94.0544	270.729	143.919	0.9	0.0270809	0.454931	Slc4a4	5	88886818	89239653	+	10815	protein_coding	solute carrier family 4 (anion exchanger), member 4 [Source:MGI Symbol;Acc:MGI:1927555]	-	480	367	388	482	233	223	109	133	212	76	121	78	1.63016	1.24102	1.70295	1.44752	0.80084	0.878977	0.401979	0.431329	0.919128	0.364265	0.610099
ENSMUSG00000019647	561.401	406.213	407.855	321.098	197.437	189.929	126.945	145.851	294.785	130.989	78.3399	122.994	294.591	156.777	0.9	0.0348785	0.500355	Sema6a	18	47235598	47368870	-	8778	protein_coding	sema domain, transmembrane domain (TM), and cytoplasmic domain, (semaphorin) 6A [Source:MGI Symbol;Acc:MGI:1203727]	-	649	473	367	425	225	190	135	176	268	107	61	102	2.7156	1.97062	1.98457	1.57252	0.952804	0.922693	0.613397	0.703235	1.43155	0.631856	0.378945
ENSMUSG00000019027	38.0611	58.3986	47.7868	42.3093	21.06	71.973	27.2697	24.861	27.4986	26.9324	19.2639	14.4699	41.4649	22.0412	0.9	0.0406877	0.533864	Dnah1	14	31260375	31323896	-	13043	protein_coding	dynein, axonemal, heavy chain 1 [Source:MGI Symbol;Acc:MGI:107721]	-	44	68	43	56	24	72	29	30	25	22	15	12	0.123906	0.190664	0.15649	0.139448	0.0683991	0.235318	0.0886797	0.0806728	0.089873	0.0874329	0.0627126
ENSMUSG00000069920	192.9	219.853	132.247	242.523	91.2598	151.943	76.1671	101.102	117.694	124.868	44.9491	36.1748	150.999	80.9215	0.9	0.0313509	0.485728	B3gnt9	8	105252638	105255153	-	2516	protein_coding	UDP-GlcNAc:betaGal beta-1,3-N-acetylglucosaminyltransferase 9 [Source:MGI Symbol;Acc:MGI:2142841]	-	223	256	119	321	104	152	81	122	107	102	35	30	3.25545	3.72107	2.24508	4.14379	1.53652	2.57533	1.28404	1.70072	1.99407	2.10145	0.758575
ENSMUSG00000029408	57.9566	71.2806	88.9056	85.3742	57.0374	33.9873	24.4487	46.4073	48.3975	25.7082	16.6954	33.7631	58.1747	31.141	0.9	0.0388108	0.521424	Abcb9	5	124061530	124095798	-	5601	protein_coding	ATP-binding cassette, sub-family B (MDR/TAP), member 9 [Source:MGI Symbol;Acc:MGI:1861729]	-	67	83	80	113	65	34	26	56	44	21	13	28	0.439365	0.541939	0.677985	0.655263	0.431384	0.258769	0.185145	0.350676	0.368344	0.19435	0.126567
ENSMUSG00000019846	800.148	571.962	611.226	670.905	389.609	362.864	294.325	257.726	416.878	301.153	202.913	145.905	494.846	266.712	0.9	0.00892822	0.296439	Lama4	10	38965515	39110188	+	12068	protein_coding	laminin, alpha 4 [Source:MGI Symbol;Acc:MGI:109321]	-	925	666	550	888	444	363	313	311	379	246	158	121	2.81529	2.01826	2.16333	2.3899	1.36762	1.28224	1.03446	0.903875	1.47255	1.05665	0.713942
ENSMUSG00000018417	690.29	418.237	445.64	543.977	179.887	278.895	150.454	246.124	239.787	71.0035	241.441	244.782	369.188	199.254	0.9	0.0323742	0.490863	Myo1b	1	51749765	51916071	-	10792	protein_coding	myosin IB [Source:MGI Symbol;Acc:MGI:107752]	-	798	487	401	720	205	279	160	297	218	58	188	203	2.71592	1.65031	1.76375	2.16687	0.706104	1.10205	0.591319	0.965246	0.947156	0.278584	0.949942
ENSMUSG00000029287	1299.27	932.659	1140.21	800.1	641.451	622.766	444.778	453.3	640.167	481.11	337.761	250.812	791.817	427.462	0.9	0.00531521	0.23362	Tgfbr3	5	107106570	107289629	-	6545	protein_coding	transforming growth factor, beta receptor III [Source:MGI Symbol;Acc:MGI:104637]	-	1502	1086	1026	1059	731	623	473	547	582	393	263	208	8.42901	6.06818	7.44104	5.2552	4.15168	4.05768	2.88241	2.93131	4.16946	3.11252	2.19123
ENSMUSG00000104713	1119.34	979.035	2332.66	2120.76	1036.33	341.872	989.232	991.956	678.665	685.551	936.226	376.217	1238.9	669.165	0.9	0.0187522	0.392666	Gbp6	5	105270702	105293698	-	5954	protein_coding	guanylate binding protein 6 [Source:MGI Symbol;Acc:MGI:2140937]	-	1294	1140	2099	2807	1181	342	1052	1197	617	560	729	312	7.98255	7.00219	16.734	15.3122	7.37323	2.44859	7.0471	7.05129	4.85896	4.87539	6.67667
ENSMUSG00000027200	972.288	698.206	831.268	793.3	474.727	451.831	455.122	399.434	368.481	380.726	304.37	317.132	634.522	342.677	0.9	0.000504281	0.0773792	Sema6d	2	124089969	124667770	+	10559	protein_coding	sema domain, transmembrane domain (TM), and cytoplasmic domain, (semaphorin) 6D [Source:MGI Symbol;Acc:MGI:2387661]	-	1124	813	748	1050	541	452	484	482	335	311	237	263	3.90985	2.81583	3.36259	3.22975	1.90454	1.8248	1.82821	1.60106	1.48761	1.52675	1.22396
ENSMUSG00000053617	1924.68	1367.21	1479.17	1299.5	763.424	684.743	472.988	544.457	849.156	519.06	471.324	465.448	1067.02	576.247	0.9	0.0109686	0.313958	Sh3pxd2a	19	47260174	47464411	-	10464	protein_coding	SH3 and PX domains 2A [Source:MGI Symbol;Acc:MGI:1298393]	-	2225	1592	1331	1720	870	685	503	657	772	424	367	386	7.80995	5.56395	6.03776	5.33868	3.09057	2.79057	1.91723	2.20217	3.45929	2.10038	1.91254
ENSMUSG00000005125	2127.1	1374.94	2304.88	2935.97	1081.96	914.657	714.654	643.901	923.952	695.345	696.069	967.072	1512.26	820.609	0.9	0.0146651	0.361831	Ndrg1	15	66929318	66969640	-	6596	protein_coding	N-myc downstream regulated gene 1 [Source:MGI Symbol;Acc:MGI:1341799]	-	2459	1601	2074	3886	1233	915	760	777	840	568	542	802	13.6929	8.87664	14.9253	19.1349	6.94863	5.91343	4.59554	4.13165	5.97125	4.46373	4.48085
ENSMUSG00000001029	325.249	327.204	417.857	458.603	226.395	230.913	79.9285	87.0137	127.593	165.267	91.1825	200.167	269.145	146.052	0.9	0.0413171	0.535551	Icam2	11	106377656	106388075	-	1904	protein_coding	intercellular adhesion molecule 2 [Source:MGI Symbol;Acc:MGI:96394]	-	376	381	376	607	258	231	85	105	116	135	71	166	7.25332	7.31806	9.37382	10.3544	5.03697	5.17183	1.78056	1.93422	2.85666	3.67533	2.03345
ENSMUSG00000028542	409.157	322.91	193.37	426.871	384.344	242.909	174.902	177.342	255.187	154.249	146.406	78.3786	291.476	158.555	0.9	0.0109301	0.313958	Slc6a9	4	117834506	117875198	+	5141	protein_coding	solute carrier family 6 (neurotransmitter transporter, glycine), member 9 [Source:MGI Symbol;Acc:MGI:95760]	-	473	376	174	565	438	243	186	214	232	126	114	65	3.37932	2.67472	1.60656	3.56947	3.16696	2.01492	1.44301	1.45999	2.11596	1.27044	1.2092
ENSMUSG00000024074	738.731	555.645	950.179	1132.53	365.039	365.863	479.571	431.753	535.672	315.843	317.212	201.373	627.414	342.525	0.9	0.0104634	0.306263	Crim1	17	78200248	78376592	+	5995	protein_coding	cysteine rich transmembrane BMP regulator 1 (chordin like) [Source:MGI Symbol;Acc:MGI:1354756]	-	854	647	855	1499	416	366	510	521	487	258	247	167	5.23221	3.94687	6.76975	8.12111	2.57941	2.6025	3.39301	3.04812	3.80896	2.2308	2.24672
ENSMUSG00000034429	89.9626	143.42	217.819	256.878	129.87	167.937	117.542	169.884	117.694	19.5872	78.3399	137.464	161.664	88.2712	0.9	0.0366319	0.50952	Zfp707	15	75969123	75975868	+	3493	protein_coding	zinc finger protein 707 [Source:MGI Symbol;Acc:MGI:1916270]	zf-C2H2	104	167	196	340	148	168	125	205	107	16	61	114	1.09358	1.74846	2.6635	3.16143	1.575	2.05027	1.4273	2.05844	1.43632	0.237439	0.952297
ENSMUSG00000029765	437.702	345.238	403.409	276.522	146.542	313.882	158.917	134.25	201.289	172.612	155.396	75.967	277.058	151.316	0.9	0.0182246	0.386009	Plxna4	6	32144268	32588192	-	14103	protein_coding	plexin A4 [Source:MGI Symbol;Acc:MGI:2179061]	-	506	402	363	366	167	314	169	162	183	141	121	63	1.31782	1.04244	1.22177	0.842893	0.440171	0.949112	0.477946	0.40289	0.608424	0.518248	0.467859
ENSMUSG00000042814	97.7478	67.8454	45.5641	116.351	102.667	203.924	69.5848	87.8424	27.4986	95.4875	37.2436	56.6738	98.9407	54.2258	0.9	0.0444459	0.550519	Mcts2	2	152687035	152687946	+	912	protein_coding	malignant T cell amplified sequence 2 [Source:MGI Symbol;Acc:MGI:1913655]	-	113	79	41	154	117	204	74	106	25	78	29	47	4.55093	3.16789	2.13395	5.4844	4.76878	9.53531	3.23624	4.07657	1.28532	4.43333	1.73398
ENSMUSG00000050323	211.931	202.677	212.262	203.991	162.337	89.9663	157.036	208.004	57.197	145.68	125.858	68.732	181.026	99.3665	0.9	0.00516014	0.233596	Ndufaf6	4	11051045	11076205	-	1235	protein_coding	NADH:ubiquinone oxidoreductase complex assembly factor 6 [Source:MGI Symbol;Acc:MGI:1924197]	-	245	236	191	270	185	90	167	251	52	119	98	57	7.28644	6.98848	7.34112	7.10068	5.56828	3.10653	5.39328	7.12837	1.97425	4.99471	4.32714
ENSMUSG00000078670	374.556	225.865	302.279	374.74	154.44	122.954	121.303	167.398	175.991	155.473	100.172	73.5553	230.442	126.298	0.9	0.0215944	0.419983	Fam174b	7	73740302	73776919	+	3262	protein_coding	family with sequence similarity 174, member B [Source:MGI Symbol;Acc:MGI:3698178]	-	433	263	272	496	176	123	129	202	160	127	78	61	4.87551	2.94856	3.95804	4.93856	2.0056	1.60739	1.57728	2.17195	2.29987	2.01813	1.30392
ENSMUSG00000033722	306.219	197.525	174.477	339.986	150.93	207.922	49.8377	172.37	171.591	142.007	61.6445	63.9087	199.908	109.788	0.9	0.0442802	0.549206	BC034090	1	155212471	155244444	-	8222	protein_coding	cDNA sequence BC034090 [Source:MGI Symbol;Acc:MGI:2672904]	-	354	230	157	450	172	208	53	208	156	116	48	53	1.5814	1.02303	0.906396	1.77762	0.77762	1.07841	0.2571	0.887297	0.889639	0.731325	0.31835
ENSMUSG00000043079	3467.02	2487.09	2880.54	3481.45	1210.95	751.718	722.177	1101.34	1410.13	1013.64	1073.64	926.074	2012.79	1105.87	0.9	0.0304175	0.48055	Synpo	18	60593973	60660142	-	9533	protein_coding	synaptopodin [Source:MGI Symbol;Acc:MGI:1099446]	-	4008	2896	2592	4608	1380	752	768	1329	1282	828	836	768	15.4424	11.1098	12.9063	15.6995	5.38104	3.3627	3.21318	4.88966	6.30558	4.50226	4.78209
ENSMUSG00000026604	1281.97	868.249	1069.09	1109.11	390.487	299.888	505.9	554.401	771.06	347.672	399.405	155.551	759.886	418.422	0.9	0.0380194	0.518446	Ptpn14	1	189728268	189876695	+	13413	protein_coding	protein tyrosine phosphatase, non-receptor type 14 [Source:MGI Symbol;Acc:MGI:102467]	-	1482	1011	962	1468	445	300	538	669	701	284	311	129	4.05825	2.75653	3.40443	3.5547	1.23325	0.953443	1.59978	1.74938	2.45052	1.09754	1.26437
ENSMUSG00000078920	2904.75	2268.1	6619.03	6508.08	2306.07	1077.6	1891.95	2237.49	1465.12	1591.46	2433.67	1620.63	3226.63	1777.72	0.9	0.0273647	0.457852	Ifi47	11	49076587	49096974	+	2473	protein_coding	interferon gamma inducible protein 47 [Source:MGI Symbol;Acc:MGI:99448]	-	3358	2641	5956	8614	2628	1078	2012	2700	1332	1300	1895	1344	49.8738	39.0555	114.321	113.132	39.5019	18.5821	32.4495	38.2933	25.255	27.2489	41.7856
ENSMUSG00000004655	1575.21	1132.76	1315.8	1362.21	612.494	597.776	396.821	365.457	796.358	345.224	602.318	283.369	919.816	506.817	0.9	0.0318982	0.488812	Aqp1	6	55336432	55348555	+	2627	protein_coding	aquaporin 1 [Source:MGI Symbol;Acc:MGI:103201]	-	1821	1319	1184	1803	698	598	422	441	724	282	469	235	25.4604	18.3621	21.3938	22.2915	9.8767	9.70377	6.40702	5.88792	12.9225	5.56441	9.73541
ENSMUSG00000079491	641.848	645.819	1184.67	1307.81	498.419	319.88	362.969	498.05	365.181	366.035	407.111	367.777	682.433	376.526	0.9	0.0123089	0.331069	H2-T10	17	36115876	36121465	-	3419	polymorphic_pseudogene	histocompatibility 2, T region locus 10 [Source:MGI Symbol;Acc:MGI:95942]	-	742	752	1066	1731	568	320	386	601	332	299	317	305	7.97115	8.04372	14.7997	16.4438	6.17541	3.98979	4.5029	6.16536	4.55309	4.53317	5.05594
ENSMUSG00000069874	3443.66	3039.3	6514.56	6138.63	2521.93	1646.38	2255.86	2231.69	1972.2	1853.44	2106.19	1805.12	3474	1934.24	0.8	0.00831592	0.287172	Irgm2	11	58199618	58222782	+	3690	protein_coding	immunity-related GTPase family M member 2 [Source:MGI Symbol;Acc:MGI:1926262]	-	3981	3539	5862	8125	2874	1647	2399	2693	1793	1514	1640	1497	39.6262	35.0746	75.4076	71.5155	28.9519	19.0268	25.9303	25.5973	22.7835	21.2681	24.2359
ENSMUSG00000029780	1195.46	1045.16	2890.54	2807.53	1242.54	786.705	998.635	1054.11	794.158	755.33	1171.25	631.852	1502.59	838.147	0.8	0.0141551	0.354958	Nt5c3	6	56882400	56923932	-	4250	protein_coding	5'-nucleotidase, cytosolic III [Source:MGI Symbol;Acc:MGI:1927186]	-	1382	1217	2601	3716	1416	787	1062	1272	722	617	912	524	11.9436	10.4722	29.0501	28.3981	12.3849	7.89378	9.96642	10.4974	7.96554	7.52534	11.7017
ENSMUSG00000074634	113.318	161.455	78.9038	78.5745	96.5248	117.956	86.5108	127.62	95.695	63.6583	34.675	45.8214	107.608	59.9624	0.8	0.00964888	0.300994	Tmem267	13	119488039	119611059	+	5419	protein_coding	transmembrane protein 267 [Source:MGI Symbol;Acc:MGI:3648543]	-	131	188	71	104	110	118	92	154	87	52	27	38	0.887909	1.26875	0.621921	0.623329	0.754554	0.928244	0.677131	0.996747	0.752778	0.497409	0.271698
ENSMUSG00000037997	1294.94	1307.1	2599.38	2333.06	1215.34	571.786	734.401	1252.17	801.858	766.348	1062.08	529.357	1413.52	789.912	0.8	0.0141438	0.354958	Parp11	6	127446840	127494261	+	7026	protein_coding	poly (ADP-ribose) polymerase family, member 11 [Source:MGI Symbol;Acc:MGI:2141505]	-	1497	1522	2339	3088	1385	572	781	1511	729	626	827	439	7.82582	7.92218	15.8022	14.2749	7.32754	3.47046	4.4335	7.54292	4.86504	4.61845	6.41858
ENSMUSG00000060227	447.218	195.807	400.075	311.276	208.845	169.936	164.559	214.634	145.192	204.441	151.543	90.4369	264.044	147.903	0.8	0.0108916	0.313958	Casc4	2	121866970	121936220	+	5858	protein_coding	cancer susceptibility candidate 4 [Source:MGI Symbol;Acc:MGI:2443129]	-	517	228	360	412	238	170	175	259	132	167	118	75	3.24158	1.42339	2.91708	2.28429	1.51023	1.23708	1.1915	1.55072	1.05655	1.47774	1.09843
ENSMUSG00000007035	124.564	81.5862	96.6849	83.1076	64.9349	55.979	61.1218	40.6064	57.197	33.0534	34.675	45.8214	76.073	42.6867	0.8	0.0179555	0.384575	Msh5	17	35028605	35046745	-	5526	protein_coding	mutS homolog 5 [Source:MGI Symbol;Acc:MGI:1329021]	-	144	95	87	110	74	56	65	49	52	27	27	38	0.957123	0.62871	0.747316	0.646524	0.49778	0.431993	0.469144	0.311006	0.441224	0.253269	0.266437
ENSMUSG00000055978	61.4167	66.9866	66.6792	89.9073	35.9774	54.9794	44.1957	66.2961	51.6973	19.5872	23.1167	42.2039	60.8048	34.1513	0.8	0.0253653	0.44599	Fut2	7	45648591	45666394	-	5431	protein_coding	fucosyltransferase 2 [Source:MGI Symbol;Acc:MGI:109374]	-	71	78	60	119	41	55	47	80	47	16	18	35	0.48017	0.525234	0.524405	0.711656	0.280621	0.4317	0.345161	0.516647	0.405775	0.152711	0.180732
ENSMUSG00000048330	53.6315	42.9401	60.0113	54.3977	58.7924	85.9678	77.1074	96.1294	40.6979	56.3131	41.0963	10.8524	66.1222	37.2399	0.8	0.0393449	0.52515	Ric3	7	109034312	109083331	-	8561	protein_coding	RIC3 acetylcholine receptor chaperone [Source:MGI Symbol;Acc:MGI:2443887]	-	62	50	54	72	67	86	82	116	37	46	32	9	0.266001	0.213591	0.299409	0.273156	0.290915	0.428226	0.382026	0.475244	0.202649	0.278524	0.203829
ENSMUSG00000100007	147.054	218.995	235.6	110.306	275.535	246.907	232.263	307.448	135.293	134.662	107.878	121.788	221.764	124.905	0.8	0.00224212	0.158117	Gm5527	1	52584518	52585159	+	642	processed_pseudogene	predicted gene 5527 [Source:MGI Symbol;Acc:MGI:3646585]	-	170	255	212	146	314	247	247	371	123	110	84	101	9.72591	14.5259	15.6746	7.3862	18.1807	16.4007	15.345	20.2685	8.98332	8.88152	7.13486
ENSMUSG00000035834	150.514	122.809	141.138	102.751	113.197	229.914	193.709	65.4674	104.495	40.3985	61.6445	108.524	139.937	78.7655	0.8	0.0241846	0.439863	Polr3g	13	81673843	81711013	-	3936	protein_coding	polymerase (RNA) III (DNA directed) polypeptide G [Source:MGI Symbol;Acc:MGI:1914736]	-	174	143	127	136	129	230	206	79	95	33	48	90	1.62372	1.32868	1.5316	1.12224	1.21829	2.49099	2.08745	0.703972	1.13171	0.434599	0.665009
ENSMUSG00000001435	1876.24	1545.84	1274.68	1637.98	667.776	668.749	498.377	724.285	932.751	596.185	626.719	356.924	1111.74	628.145	0.8	0.0208824	0.414308	Col18a1	10	77052178	77166548	-	7021	protein_coding	collagen, type XVIII, alpha 1 [Source:MGI Symbol;Acc:MGI:88451]	-	2169	1800	1147	2168	761	669	530	874	848	487	488	296	11.3469	9.37587	7.75461	10.0291	4.02905	4.06187	3.01079	4.36612	5.66322	3.5955	3.7902
ENSMUSG00000029027	120.238	154.584	91.1283	90.6629	75.4649	92.9651	71.4654	110.217	49.4974	28.1566	101.457	49.4388	100.841	57.1373	0.8	0.0186692	0.39182	Dffb	4	153964449	153975126	-	2875	protein_coding	DNA fragmentation factor, beta subunit [Source:MGI Symbol;Acc:MGI:1196287]	-	139	180	82	120	86	93	76	133	45	23	79	41	1.7758	2.28967	1.35385	1.35565	1.11193	1.37894	1.05434	1.62255	0.733908	0.414686	1.49841
ENSMUSG00000048332	442.893	300.581	436.749	516.778	193.05	123.954	142.931	198.06	214.489	246.064	79.6242	125.406	294.374	166.396	0.8	0.049535	0.569229	Lhfp	3	53041528	53261679	+	5108	protein_coding	lipoma HMGIC fusion partner [Source:MGI Symbol;Acc:MGI:1920048]	-	512	350	393	684	220	124	152	239	195	201	62	104	3.68159	2.50585	3.65206	4.34919	1.60099	1.03483	1.18685	1.64108	1.78999	2.03974	0.661884
ENSMUSG00000055320	916.061	645.819	1205.78	642.951	401.894	482.819	298.086	300.819	497.174	379.501	357.024	149.522	611.779	345.806	0.8	0.0324034	0.490863	Tead1	7	112679318	112906807	+	13570	protein_coding	TEA domain family member 1 [Source:MGI Symbol;Acc:MGI:101876]	TEA	1059	752	1085	851	458	483	317	363	452	310	278	124	2.86637	2.02664	3.7953	2.03682	1.25459	1.51728	0.931715	0.938232	1.5618	1.18416	1.11714
ENSMUSG00000070867	406.562	291.134	377.849	261.411	217.62	263.901	202.172	159.111	221.088	153.025	124.573	116.965	272.47	153.913	0.8	0.00360773	0.199411	Trabd2b	4	114406724	114615098	+	6617	protein_coding	TraB domain containing 2B [Source:MGI Symbol;Acc:MGI:3650152]	-	470	339	340	346	248	264	215	192	201	125	97	97	2.60887	1.8736	2.43901	1.69831	1.39318	1.70076	1.29593	1.01771	1.4243	0.979217	0.799378
ENSMUSG00000073427	52.7665	76.4334	92.2396	81.5966	67.5674	70.9734	75.2268	63.81	48.3975	40.3985	30.8223	44.6155	72.5767	41.0584	0.8	0.00194871	0.146341	Gm4924	10	82354255	82422882	+	6302	protein_coding	predicted gene 4924 [Source:MGI Symbol;Acc:MGI:3643133]	zf-C2H2	61	89	83	108	77	71	80	77	44	33	24	37	0.355523	0.516475	0.625166	0.556607	0.454181	0.480263	0.506309	0.428544	0.327372	0.271435	0.20767
ENSMUSG00000004891	747.381	642.384	689.019	816.721	279.922	352.868	231.322	257.726	535.672	263.203	208.05	135.052	502.168	285.494	0.8	0.0480356	0.568592	Nes	3	87971078	87980451	+	6416	protein_coding	nestin [Source:MGI Symbol;Acc:MGI:101784]	-	864	748	620	1081	319	353	246	311	487	215	162	112	4.94613	4.26359	4.58694	5.47223	1.84817	2.34536	1.52924	1.70012	3.55903	1.73702	1.37687
ENSMUSG00000020546	107.263	103.056	136.692	97.4626	93.8923	40.9846	66.7638	69.6109	23.0988	63.6583	39.8121	77.1728	89.4657	50.9355	0.8	0.0361419	0.506439	Stxbp4	11	90476492	90638084	-	11834	protein_coding	syntaxin binding protein 4 [Source:MGI Symbol;Acc:MGI:1342296]	-	124	120	123	129	107	41	71	84	21	52	31	64	0.384863	0.370841	0.493366	0.354047	0.3361	0.14769	0.239293	0.248961	0.083206	0.227773	0.142847
ENSMUSG00000003352	1757.73	1237.53	1817.01	1288.92	818.706	541.797	430.673	686.994	637.967	587.615	408.395	810.314	1072.42	611.073	0.8	0.0221873	0.424077	Cacnb3	15	98630840	98644529	+	4010	protein_coding	calcium channel, voltage-dependent, beta 3 subunit [Source:MGI Symbol;Acc:MGI:103307]	-	2032	1441	1635	1706	933	542	458	829	580	480	318	672	18.6121	13.1419	19.3539	13.8178	8.64876	5.76175	4.55538	7.25093	6.78188	6.20478	4.32438
ENSMUSG00000060550	8372.57	7218.23	15167.3	17337.8	6157.41	3378.73	3936.24	6558.34	4227.08	4560.14	4889.18	5761.43	8515.82	4859.46	0.8	0.0236604	0.4364	H2-Q7	17	35439155	35443773	+	4265	protein_coding	histocompatibility 2, Q region locus 7 [Source:MGI Symbol;Acc:MGI:95936]	-	9679	8405	13648	22948	7017	3380	4186	7914	3843	3725	3807	4778	83.3542	72.0704	151.896	174.755	61.1574	33.7829	39.1457	65.0819	42.2492	45.2728	48.6749
ENSMUSG00000066113	285.458	217.277	295.611	324.12	216.742	102.961	95.9141	188.944	183.69	129.765	92.4668	88.0252	215.878	123.487	0.8	0.0243556	0.440795	Adamtsl1	4	85514172	86428385	+	12767	protein_coding	ADAMTS-like 1 [Source:MGI Symbol;Acc:MGI:1924989]	-	330	253	266	429	247	103	102	228	167	106	72	73	0.949383	0.724719	0.988982	1.09137	0.719159	0.343912	0.318651	0.626368	0.61333	0.430375	0.307528
ENSMUSG00000051116	113.318	141.702	333.396	85.3742	114.075	200.925	199.351	169.055	123.194	63.6583	78.3399	122.994	169.65	97.0465	0.8	0.0267981	0.451762	Gm8121	5	57608569	57609067	+	499	processed_pseudogene	predicted pseudogene 8121 [Source:MGI Symbol;Acc:MGI:3645325]	-	131	165	300	113	130	201	212	204	112	52	61	102	9.64244	12.0926	28.5375	7.35497	9.6841	17.171	16.9449	14.3388	10.5241	5.40173	6.66608
ENSMUSG00000046768	448.948	420.813	490.092	569.665	270.27	358.865	188.067	212.148	311.284	257.082	206.766	73.5553	369.858	212.172	0.8	0.0293087	0.473581	Rhoj	12	75308322	75401456	+	6484	protein_coding	ras homolog family member J [Source:MGI Symbol;Acc:MGI:1931551]	-	519	490	441	754	308	359	200	256	283	210	161	61	2.93995	2.7637	3.22843	3.77686	1.76573	2.36021	1.23024	1.38478	2.04649	1.67883	1.35402
ENSMUSG00000038319	214.526	125.385	147.806	190.392	223.762	369.861	218.158	294.189	146.292	128.541	172.091	65.1146	223.01	128.01	0.8	0.0131573	0.344977	Kcnh2	5	24319589	24351604	-	4845	protein_coding	potassium voltage-gated channel, subfamily H (eag-related), member 2 [Source:MGI Symbol;Acc:MGI:1341722]	-	248	146	133	252	255	370	232	355	133	105	134	54	1.88007	1.10204	1.30303	1.68931	1.95642	3.25542	1.90984	2.56991	1.28714	1.12338	1.50818
ENSMUSG00000061353	4501.59	2599.59	2776.08	2458.47	1812.91	1176.56	930.931	1400.51	1605.92	1136.06	1794.11	537.798	2207.08	1268.47	0.8	0.0338333	0.494914	Cxcl12	6	117168535	117181367	+	8176	protein_coding	chemokine (C-X-C motif) ligand 12 [Source:MGI Symbol;Acc:MGI:103556]	-	5204	3027	2498	3254	2066	1177	990	1690	1460	928	1397	446	23.3783	13.5397	14.5026	12.9265	9.39304	6.1367	4.82945	7.24985	8.37295	5.88352	9.31745
ENSMUSG00000024664	712.78	322.91	300.057	383.051	222.007	181.932	175.843	140.051	214.489	166.491	205.482	114.553	304.829	175.254	0.8	0.0408487	0.533992	Fads3	19	10041548	10059671	+	3269	protein_coding	fatty acid desaturase 3 [Source:MGI Symbol;Acc:MGI:1928740]	-	824	376	270	507	253	182	187	169	195	136	160	95	9.25824	4.2064	3.92053	5.03728	2.87688	2.37332	2.28155	1.81324	2.79696	2.15652	2.66899
ENSMUSG00000039470	50.1714	56.6809	105.575	83.8631	57.9149	142.946	46.0764	91.1572	50.5974	34.2776	52.6547	44.6155	79.2982	45.5363	0.8	0.0307928	0.484007	Zdhhc2	8	40423815	40510268	+	5528	protein_coding	zinc finger, DHHC domain containing 2 [Source:MGI Symbol;Acc:MGI:1923452]	-	58	66	95	111	66	143	49	110	46	28	41	37	0.385368	0.43663	0.815739	0.652166	0.443805	1.10273	0.353535	0.697924	0.390172	0.262555	0.404443
ENSMUSG00000052146	94.2877	96.1859	73.3472	134.483	67.5674	89.9663	101.556	94.472	46.1976	30.605	66.7816	73.5553	93.9832	54.2849	0.8	0.00772596	0.276735	Rps10	17	27630418	27636669	-	2311	protein_coding	ribosomal protein S10 [Source:MGI Symbol;Acc:MGI:1914347]	-	109	112	66	178	77	90	108	114	42	25	52	61	1.73238	1.77238	1.35563	2.50163	1.23853	1.66013	1.86392	1.73017	0.85215	0.560751	1.227
ENSMUSG00000034586	384.071	375.297	383.406	438.959	130.747	177.933	135.408	186.458	129.793	129.765	130.995	247.194	276.535	159.437	0.8	0.0355135	0.504758	Hid1	11	115347707	115367756	-	4595	protein_coding	HID1 domain containing [Source:MGI Symbol;Acc:MGI:2445087]	-	444	437	345	581	149	178	144	225	118	106	102	205	3.54906	3.47803	3.56393	4.10671	1.20536	1.65133	1.24992	1.71744	1.2041	1.19578	1.21048
ENSMUSG00000032584	173.005	267.946	484.536	351.319	153.562	117.956	187.127	246.124	195.79	155.473	139.984	79.5845	247.697	142.708	0.8	0.0317063	0.488235	Mst1r	9	107906873	107920383	+	5007	protein_coding	macrophage stimulating 1 receptor (c-met-related tyrosine kinase) [Source:MGI Symbol;Acc:MGI:99614]	-	200	312	436	465	175	118	199	297	178	127	109	66	1.46713	2.27885	4.13337	3.01633	1.2992	1.00462	1.58518	2.08047	1.6669	1.31479	1.18711
ENSMUSG00000040690	196.361	119.374	161.141	200.214	113.197	95.964	51.7184	133.421	126.493	74.6761	50.0862	57.8796	133.924	77.2838	0.8	0.0356753	0.505885	Col16a1	4	130047840	130099283	+	6750	protein_coding	collagen, type XVI, alpha 1 [Source:MGI Symbol;Acc:MGI:1095396]	-	227	139	145	265	129	96	55	161	115	61	39	48	1.2352	0.753094	1.01967	1.2751	0.710399	0.606271	0.324985	0.836576	0.798842	0.468442	0.315066
ENSMUSG00000034485	888.38	575.397	530.1	857.519	342.224	184.931	304.668	304.133	422.378	258.306	315.928	155.551	498.419	288.041	0.8	0.0436986	0.544415	Uaca	9	60794542	60880370	+	5807	protein_coding	uveal autoantigen with coiled-coil domains and ankyrin repeats [Source:MGI Symbol;Acc:MGI:1919815]	-	1027	670	477	1135	390	185	324	367	384	211	246	129	6.49583	4.2195	3.89908	6.34815	2.49649	1.35806	2.22534	2.21665	3.1006	1.88348	2.31007
ENSMUSG00000004044	2142.67	1245.26	1461.39	1727.13	748.506	538.798	546.334	851.905	965.749	767.572	576.633	375.012	1157.75	671.242	0.8	0.0315616	0.487761	Cavin1	11	100956733	100970887	-	3587	protein_coding	caveolae associated 1 [Source:MGI Symbol;Acc:MGI:1277968]	-	2477	1450	1315	2286	853	539	581	1028	878	627	449	311	25.3636	14.7834	17.4016	20.6989	8.83963	6.40556	6.46024	10.0518	11.477	9.06079	6.82584
ENSMUSG00000017969	3380.52	1910.83	3009.46	4638.16	1646.19	1232.54	1412.38	1970.65	2072.29	1314.79	1515.43	666.821	2400.09	1392.33	0.8	0.0238308	0.437317	Ptgis	2	167191805	167240604	-	2567	protein_coding	prostaglandin I2 (prostacyclin) synthase [Source:MGI Symbol;Acc:MGI:1097156]	-	3908	2225	2708	6139	1876	1233	1502	2378	1884	1074	1180	553	55.9171	31.6987	50.0747	77.6738	27.1659	20.4756	23.3372	32.4915	34.4129	21.6874	25.0667
ENSMUSG00000030156	534.585	443.142	1144.66	1418.12	422.077	271.898	453.241	452.471	404.779	324.413	481.598	280.957	642.524	372.937	0.8	0.041241	0.535288	Cd69	6	129267325	129275436	-	6509	protein_coding	CD69 antigen [Source:MGI Symbol;Acc:MGI:88343]	-	618	516	1030	1877	481	272	482	546	368	265	375	233	3.48731	2.89917	7.51136	9.36597	2.74693	1.78137	2.9535	2.94213	2.65094	2.11038	3.14165
ENSMUSG00000070509	278.538	218.995	302.279	425.36	168.48	118.955	190.888	248.61	192.49	156.697	137.416	80.7903	244.013	141.848	0.8	0.017796	0.383732	Rgma	7	73375509	73419899	+	5544	protein_coding	repulsive guidance molecule family member A [Source:MGI Symbol;Acc:MGI:2679262]	-	322	255	272	563	192	119	203	300	175	128	107	67	2.13328	1.68211	2.32885	3.29828	1.28734	0.915004	1.46042	1.89794	1.48007	1.19679	1.05245
ENSMUSG00000075028	265.563	156.302	237.823	182.081	163.215	79.97	59.2411	132.592	123.194	68.5551	59.076	120.583	159.598	92.8518	0.8	0.0479278	0.568036	Prdm11	2	92965151	93046167	-	17044	protein_coding	PR domain containing 11 [Source:MGI Symbol;Acc:MGI:2685553]	-	307	182	214	241	186	80	63	160	112	56	46	100	0.661581	0.390515	0.595989	0.459249	0.405656	0.200087	0.147426	0.329255	0.308115	0.170312	0.147173
ENSMUSG00000032216	5266.27	3217.07	4864.25	3572.12	2153.38	1881.29	1477.27	1611.82	2565.07	1579.22	1998.31	870.606	3005.43	1753.3	0.8	0.0281878	0.464675	Nedd4	9	72662346	72749852	+	10973	protein_coding	neural precursor cell expressed, developmentally down-regulated 4 [Source:MGI Symbol;Acc:MGI:97297]	-	6088	3746	4377	4728	2454	1882	1571	1945	2332	1290	1556	722	20.3782	12.4848	18.9342	13.9944	8.31315	7.31128	5.71024	6.21695	9.96483	6.09388	7.7326
ENSMUSG00000024042	1095.99	783.228	912.394	1174.08	442.259	266.9	251.069	527.883	437.777	239.943	432.796	488.359	681.725	399.719	0.8	0.0485894	0.569229	Sik1	17	31844248	31855792	-	4511	protein_coding	salt inducible kinase 1 [Source:MGI Symbol;Acc:MGI:104754]	-	1267	912	821	1554	504	267	267	637	398	196	337	405	10.3162	7.39367	8.63905	11.1887	4.15312	2.52312	2.36071	4.95279	4.13692	2.25223	4.07379
ENSMUSG00000003534	436.837	270.523	224.487	615.752	229.905	147.945	176.783	264.356	245.287	128.541	184.934	136.258	295.823	173.755	0.8	0.0345605	0.499153	Ddr1	17	35681567	35704621	-	4774	protein_coding	discoidin domain receptor family, member 1 [Source:MGI Symbol;Acc:MGI:99216]	-	505	315	202	815	262	148	188	319	223	105	144	113	3.88531	2.41305	2.00847	5.5447	2.04002	1.32154	1.57065	2.34364	2.19023	1.14008	1.64483
ENSMUSG00000028862	476.629	277.393	391.185	404.961	160.582	310.883	173.962	251.097	204.589	190.975	147.69	176.05	305.836	179.826	0.8	0.00943306	0.299874	Map3k6	4	133240818	133252929	+	4604	protein_coding	mitogen-activated protein kinase kinase kinase 6 [Source:MGI Symbol;Acc:MGI:1855691]	-	551	323	352	536	183	311	185	303	186	156	115	146	4.39574	2.5657	3.62913	3.78122	1.47752	2.87955	1.60266	2.30829	1.89428	1.75638	1.36208
ENSMUSG00000066571	1041.49	822.733	1628.08	934.583	850.296	447.832	400.583	585.063	620.368	497.025	457.197	406.363	838.833	495.238	0.8	0.0166934	0.381838	4931406P16Rik	7	34236707	34313551	-	8239	protein_coding	RIKEN cDNA 4931406P16 gene [Source:MGI Symbol;Acc:MGI:1924311]	-	1204	958	1465	1237	969	448	426	706	564	406	356	337	5.36745	4.25235	8.44032	4.87639	4.37186	2.31794	2.06224	3.00548	3.20975	2.55436	2.35623
ENSMUSG00000050737	8425.34	5110.73	5149.86	6631.23	3440.67	2766.96	2396.91	3042.99	2448.47	2503.49	2499.17	3498.1	4620.59	2737.31	0.8	0.0113831	0.317451	Ptges	2	30889471	30929863	-	3931	protein_coding	prostaglandin E synthase [Source:MGI Symbol;Acc:MGI:1927593]	-	9740	5951	4634	8777	3921	2768	2549	3672	2226	2045	1946	2901	91.0064	55.3637	55.9563	72.518	37.0775	30.0167	25.8625	32.7629	26.5515	26.9662	26.9949
ENSMUSG00000035929	7157.21	5908.56	10075.2	12146.6	4710.41	2695.99	3568.57	5349.27	3573.71	3563.64	4442.26	3721.18	6451.47	3825.2	0.8	0.0174598	0.383732	H2-Q4	17	35379617	35385290	+	2596	protein_coding	histocompatibility 2, Q region locus 4 [Source:MGI Symbol;Acc:MGI:95933]	-	8274	6880	9066	16077	5368	2697	3795	6455	3249	2911	3459	3086	117.065	96.9219	165.77	201.142	76.8642	44.2869	58.3057	87.2117	58.6829	58.1256	72.6586
ENSMUSG00000071256	149.649	158.02	57.7887	101.996	97.4023	124.953	100.616	115.19	84.6956	57.5373	55.2232	71.1437	113.202	67.1499	0.8	0.0102699	0.3047	Zfp213	17	23556767	23564238	-	2686	protein_coding	zinc finger protein 213 [Source:MGI Symbol;Acc:MGI:3053094]	zf-C2H2	173	184	52	135	111	125	107	139	77	47	43	59	2.36568	2.50524	0.918952	1.63242	1.53615	1.98383	1.58885	1.81506	1.34416	0.90703	0.872979
ENSMUSG00000062590	113.318	144.279	107.798	164.704	245.7	224.916	227.561	330.652	131.993	121.196	64.213	147.111	194.866	116.128	0.7	0.0280689	0.463766	Armc9	1	86154780	86278284	+	13006	protein_coding	armadillo repeat containing 9 [Source:MGI Symbol;Acc:MGI:1926045]	-	131	168	97	218	280	225	242	399	120	99	50	122	0.369951	0.472393	0.354017	0.544397	0.800259	0.737459	0.742122	1.076	0.432618	0.394567	0.209637
ENSMUSG00000007655	3080.35	1910.83	3081.69	2829.44	1423.3	1220.54	1254.41	1152.72	1348.53	1227.87	1099.33	1081.63	1994.16	1189.34	0.7	0.0101515	0.302835	Cav1	6	17306335	17341452	+	3444	protein_coding	caveolin 1, caveolae protein [Source:MGI Symbol;Acc:MGI:102709]	-	3561	2225	2773	3745	1622	1221	1334	1391	1226	1003	856	897	37.9774	23.6268	38.2193	35.3176	17.5067	15.113	15.4489	14.166	16.6915	15.0962	13.5535
ENSMUSG00000024538	990.453	796.968	862.385	780.456	345.734	413.845	236.024	336.453	515.873	429.694	244.01	231.518	595.29	355.274	0.7	0.049597	0.569229	Ppic	18	53406341	53418007	-	1286	protein_coding	peptidylprolyl isomerase C [Source:MGI Symbol;Acc:MGI:97751]	-	1145	928	776	1033	394	414	251	406	469	351	190	192	32.7025	26.3903	28.6429	26.0893	11.3886	13.7233	7.7846	11.0731	17.1001	14.148	8.05664
ENSMUSG00000027384	217.986	238.747	174.477	296.921	315.899	433.837	226.621	253.583	146.292	159.146	204.197	135.052	269.759	161.172	0.7	0.00281586	0.178105	Ndufaf5	2	140170649	140203689	+	1789	protein_coding	NADH:ubiquinone oxidoreductase complex assembly factor 5 [Source:MGI Symbol;Acc:MGI:1916737]	-	252	278	157	393	360	434	241	306	133	130	159	112	5.17376	5.68293	4.16567	7.13486	7.48012	10.3414	5.37292	5.99922	3.48585	3.76672	4.8465
ENSMUSG00000029392	338.225	219.853	164.475	453.314	217.62	96.9636	146.692	164.083	171.591	115.075	107.878	143.493	225.153	134.509	0.7	0.0429052	0.542853	Rilpl1	5	124493080	124531391	-	2463	protein_coding	Rab interacting lysosomal protein-like 1 [Source:MGI Symbol;Acc:MGI:1922945]	-	391	256	148	600	248	97	156	198	156	94	84	119	5.8308	3.80114	2.85229	7.91206	3.74286	1.67883	2.52618	2.81958	2.9698	1.97831	1.85976
ENSMUSG00000026536	3811.3	3118.31	6212.28	7812.12	3348.53	1339.5	2761.76	3632.2	2558.47	2704.25	2820.24	1483.16	4004.5	2391.53	0.7	0.029544	0.473987	Ifi211	1	173896345	173913046	-	1785	protein_coding	interferon activated gene 211 [Source:MGI Symbol;Acc:MGI:3041120]	-	4406	3631	5590	10340	3816	1340	2937	4383	2326	2209	2196	1230	90.6614	74.392	148.651	188.142	79.467	32.0012	65.625	86.1225	61.0996	64.1486	67.0866
ENSMUSG00000079037	2198.89	1058.04	1613.64	2592.96	896.803	603.774	655.413	701.081	995.448	777.366	715.333	594.472	1290.08	770.655	0.7	0.0449254	0.55237	Prnp	2	131909928	131938429	+	2343	protein_coding	prion protein [Source:MGI Symbol;Acc:MGI:97769]	-	2542	1232	1452	3432	1022	604	697	846	905	635	557	493	39.8492	19.2299	29.4164	47.5749	16.2142	10.9891	11.8649	12.6643	18.111	14.0485	12.9636
ENSMUSG00000114349	47.5764	41.2225	38.8962	58.9309	59.6699	27.9895	60.1814	36.4629	29.6984	24.484	19.2639	37.3806	46.3662	27.7067	0.7	0.0363591	0.508529	Gm7591	14	27210397	27211249	+	853	processed_pseudogene	predicted gene 7591 [Source:MGI Symbol;Acc:MGI:3644074]	-	55	48	35	78	68	28	64	44	27	20	15	31	2.36826	2.05793	1.94767	2.96995	2.96331	1.39929	2.9925	1.8092	1.48416	1.21538	0.958923
ENSMUSG00000032400	78.7172	121.091	81.1264	92.1739	154.44	174.934	173.962	202.203	42.8978	110.178	74.4871	95.2602	134.831	80.7057	0.7	0.0344406	0.49836	Zwilch	9	64137144	64173104	-	4283	protein_coding	zwilch kinetochore protein [Source:MGI Symbol;Acc:MGI:1915264]	-	91	141	73	122	176	175	185	244	39	90	58	79	0.780386	1.20395	0.809041	0.925155	1.5275	1.74176	1.72277	1.99814	0.426956	1.08924	0.73845
ENSMUSG00000032366	3736.91	2376.31	2402.68	2908.01	1322.39	1318.51	1067.28	1271.23	1524.52	1054.03	1342.05	998.423	2050.41	1229.76	0.7	0.0179596	0.384575	Tpm1	9	67022590	67049406	-	6485	protein_coding	tropomyosin 1, alpha [Source:MGI Symbol;Acc:MGI:98809]	-	4320	2767	2162	3849	1507	1319	1135	1534	1386	861	1045	828	24.4675	15.604	15.8249	19.2771	8.63813	8.6703	6.98055	8.29657	10.0212	6.88213	8.78714
ENSMUSG00000020492	116.778	257.641	106.687	111.818	122.85	109.959	125.065	111.875	43.9977	104.057	92.4668	80.7903	132.834	80.3279	0.7	0.0243997	0.44116	Ska2	11	87109234	87124635	+	3272	protein_coding	spindle and kinetochore associated complex subunit 2 [Source:MGI Symbol;Acc:MGI:1913390]	-	135	300	96	148	140	110	133	135	40	85	72	67	1.51543	3.3531	1.39269	1.4691	1.59049	1.43311	1.62122	1.44712	0.57321	1.34659	1.19994
ENSMUSG00000044017	371.961	291.134	343.398	425.36	318.532	153.942	151.394	198.06	240.887	170.164	200.345	68.732	281.723	170.032	0.7	0.0415776	0.537037	Adgrd1	5	129096750	129204599	+	8321	protein_coding	adhesion G protein-coupled receptor D1 [Source:MGI Symbol;Acc:MGI:3041203]	-	430	339	309	563	363	154	161	239	219	139	156	57	1.89806	1.48992	1.7627	2.19754	1.62161	0.788941	0.77171	1.00741	1.23406	0.865903	1.02233
ENSMUSG00000030717	1500.82	1116.44	1362.48	1665.17	880.131	854.679	756.029	851.076	603.868	621.893	631.856	856.136	1123.35	678.438	0.7	0.00171556	0.137889	Nupr1	7	126623249	126630861	-	2514	protein_coding	nuclear protein transcription regulator 1 [Source:MGI Symbol;Acc:MGI:1891834]	-	1735	1300	1226	2204	1003	855	804	1027	549	508	492	710	25.3484	18.9111	23.1484	28.4741	14.8304	14.4977	12.7554	14.3281	10.2394	10.4744	10.6719
ENSMUSG00000030770	948.067	548.775	822.377	784.989	500.174	497.813	280.22	308.277	476.275	247.288	479.029	214.637	586.337	354.307	0.7	0.0335832	0.494227	Parva	7	112427505	112591692	+	10157	protein_coding	parvin, alpha [Source:MGI Symbol;Acc:MGI:1931144]	-	1096	639	740	1039	570	498	298	372	433	202	373	178	3.96334	2.30077	3.45829	3.32241	2.08606	2.09008	1.17019	1.28458	1.99889	1.0309	2.00256
ENSMUSG00000025578	147.054	128.82	120.023	166.971	171.99	142.946	111.9	99.4442	86.8955	63.6583	86.0455	92.8485	136.143	82.3619	0.7	0.00146768	0.127425	Cbx8	11	119036305	119040969	-	3675	protein_coding	chromobox 8 [Source:MGI Symbol;Acc:MGI:1353589]	-	170	150	108	221	196	143	119	120	79	52	67	77	1.69906	1.4927	1.39496	1.95316	1.98251	1.65874	1.2915	1.14527	1.00794	0.733459	0.994166
ENSMUSG00000027030	528.53	348.674	642.343	750.235	357.142	277.896	362.029	320.707	284.885	272.996	330.055	198.961	448.445	271.724	0.7	0.0106764	0.309478	Stk39	2	68210445	68472268	-	4955	protein_coding	serine/threonine kinase 39 [Source:MGI Symbol;Acc:MGI:1858416]	-	611	406	578	993	407	278	385	387	259	223	257	165	4.52912	2.99654	5.53707	6.50891	3.05328	2.39167	3.09899	2.73937	2.45088	2.33287	2.82834
ENSMUSG00000090272	4230.84	4011.47	9587.36	8276.01	3875.03	2138.2	3940.94	3709.27	3121.64	3258.82	4080.1	1609.78	4971.14	3017.58	0.7	0.0336448	0.494227	Mndal	1	173849126	173942491	-	3628	protein_coding	myeloid nuclear differentiation antigen like [Source:MGI Symbol;Acc:MGI:3780953]	-	4891	4671	8627	10954	4416	2139	4191	4476	2838	2662	3177	1335	49.5161	47.0848	112.873	98.0637	45.2458	25.1329	46.0738	43.2719	36.6785	38.0339	47.752
ENSMUSG00000037242	46635.2	32297.8	47263.4	48258.3	24778.8	18032.2	19993.4	18843.8	22548.8	20009.5	21962.1	13500.4	32012.9	19505.2	0.7	0.0137914	0.352561	Clic4	4	135213969	135272814	-	6572	protein_coding	chloride intracellular channel 4 (mitochondrial) [Source:MGI Symbol;Acc:MGI:1352754]	-	53912	37608	42529	63874	28238	18039	21262	22739	20500	16345	17101	11196	301.303	209.277	307.173	315.667	159.718	117.008	129.036	121.355	146.259	128.919	141.894
ENSMUSG00000040253	4160.77	3619.85	9637.37	7269.65	4148.81	2235.16	3249.8	3474.75	2752.06	2742.2	3782.15	2327.24	4724.52	2900.91	0.7	0.0259212	0.447791	Gbp7	3	142530342	142550149	+	5614	protein_coding	guanylate binding protein 7 [Source:MGI Symbol;Acc:MGI:2444421]	-	4810	4215	8672	9622	4728	2236	3456	4193	2502	2240	2945	1930	31.4694	27.4576	73.3234	55.6668	31.3056	16.9785	24.553	26.196	20.8969	20.6826	28.6058
ENSMUSG00000024589	1004.29	674.16	880.166	930.805	492.277	415.844	327.236	470.702	421.278	476.213	405.826	297.839	649.436	400.289	0.7	0.0189174	0.39433	Nedd4l	18	64887705	65217831	+	14382	protein_coding	neural precursor cell expressed, developmentally down-regulated gene 4-like [Source:MGI Symbol;Acc:MGI:1933754]	-	1161	785	792	1232	561	416	348	568	383	389	316	247	2.96503	1.99613	2.61398	2.78224	1.44997	1.23303	0.965081	1.3852	1.24867	1.40204	1.19814
ENSMUSG00000053477	2202.35	1746.8	2301.54	1862.37	974.901	940.647	833.137	750.804	962.45	787.16	1047.96	793.433	1451.57	897.75	0.7	0.0237201	0.4364	Tcf4	18	69343356	69689079	+	27382	protein_coding	transcription factor 4 [Source:MGI Symbol;Acc:MGI:98506]	bHLH	2546	2034	2071	2465	1111	941	886	906	875	643	816	658	3.41515	2.71659	3.59013	2.92385	1.50822	1.46495	1.29054	1.1605	1.49834	1.21724	1.62505
ENSMUSG00000028517	7499.76	4786.1	6865.74	6382.66	3292.37	2542.05	2066.86	2326.17	3563.81	2470.43	2467.06	2563.58	4470.21	2766.22	0.7	0.0360301	0.506439	Plpp3	4	105157347	105232764	+	3159	protein_coding	phospholipid phosphatase 3 [Source:MGI Symbol;Acc:MGI:1915166]	-	8670	5573	6178	8448	3752	2543	2198	2807	3240	2018	1921	2126	100.806	64.5175	92.8312	86.8575	44.1499	34.316	27.7512	31.1656	48.0908	33.1132	33.1604
ENSMUSG00000078349	188.575	303.157	292.277	298.432	130.747	191.928	153.275	290.046	137.493	189.751	157.964	89.2311	231.055	143.61	0.7	0.0205199	0.409641	AW011738	4	156203304	156205151	+	1848	protein_coding	expressed sequence AW011738 [Source:MGI Symbol;Acc:MGI:2140540]	-	218	353	263	395	149	192	163	350	125	155	123	74	4.33282	6.98571	6.75538	6.94222	2.9971	4.42893	3.51795	6.64277	3.17157	4.3477	3.62948
ENSMUSG00000044770	239.612	243.041	387.851	336.208	162.337	447.832	157.976	234.523	166.091	133.438	111.731	277.34	276.172	172.15	0.7	0.040269	0.532847	Scml4	10	42860370	42960780	+	7725	protein_coding	Scm polycomb group protein like 4 [Source:MGI Symbol;Acc:MGI:2446140]	-	277	283	349	445	185	448	168	283	151	109	87	230	1.31704	1.33976	2.14448	1.87096	0.890205	2.47217	0.86739	1.28491	0.916527	0.731405	0.614133
ENSMUSG00000040043	1043.22	871.684	902.392	1457.41	980.166	1048.61	654.473	798.04	695.164	658.619	463.618	604.118	969.498	605.38	0.7	0.000714608	0.0935533	Rbms2	10	128131558	128180297	-	4484	protein_coding	RNA binding motif, single stranded interacting protein 2 [Source:MGI Symbol;Acc:MGI:1861776]	-	1206	1015	812	1929	1117	1049	696	963	632	538	361	501	9.87866	8.27825	8.5958	13.9724	9.25985	9.97262	6.19081	7.53258	6.60873	6.21937	4.39019
ENSMUSG00000040483	3846.76	3132.05	6154.49	5771.45	3304.66	2072.22	2988.38	3009.02	2330.78	2417.79	3069.38	1682.13	3784.88	2375.02	0.7	0.0111823	0.315757	Xaf1	11	72301629	72313733	+	4689	protein_coding	XIAP associated factor 1 [Source:MGI Symbol;Acc:MGI:3772572]	-	4447	3647	5538	7639	3766	2073	3178	3631	2119	1975	2390	1395	34.834	28.4442	56.062	52.9126	29.855	18.846	27.032	27.16	21.1893	21.8332	27.7945
ENSMUSG00000036819	315.734	289.416	212.262	269.722	250.965	322.879	182.425	245.296	277.186	140.783	80.9084	155.551	261.087	163.607	0.7	0.01857	0.390628	Jmjd4	11	59450045	59458567	+	7115	protein_coding	jumonji domain containing 4 [Source:MGI Symbol;Acc:MGI:2144404]	-	365	337	191	357	286	323	194	296	252	115	63	129	1.88423	1.73218	1.27425	1.62966	1.4942	1.93521	1.0875	1.45915	1.6607	0.837824	0.482844
ENSMUSG00000043542	212.796	234.453	432.304	229.679	124.605	114.957	173.962	182.314	141.893	128.541	143.837	121.788	213.134	134.015	0.7	0.0391936	0.52389	Zc2hc1a	3	7503483	7553836	+	3508	protein_coding	zinc finger, C2HC-type containing 1A [Source:MGI Symbol;Acc:MGI:1914556]	-	246	273	389	304	142	115	185	220	129	105	112	101	2.57568	2.84604	5.26363	2.8146	1.50468	1.39745	2.10337	2.19961	1.72424	1.55153	1.741
ENSMUSG00000095253	121.103	101.339	180.034	114.84	67.5674	173.935	139.17	102.759	87.9954	77.1245	70.6343	78.3786	125.093	78.5332	0.7	0.0188055	0.392987	Zfp799	17	32815449	32830261	-	6382	protein_coding	zinc finger protein 799 [Source:MGI Symbol;Acc:MGI:2443934]	zf-C2H2	140	118	162	152	77	174	148	124	80	63	55	65	0.805726	0.676181	1.20491	0.773552	0.448488	1.16223	0.92493	0.681472	0.58776	0.511698	0.469945
ENSMUSG00000026421	3349.38	3600.1	3978.53	5924.82	2643.9	2220.17	2284.07	2709.85	1624.62	2236.61	2305.25	2240.42	3338.85	2101.72	0.7	0.00584058	0.241035	Csrp1	1	135720061	135752232	+	1956	protein_coding	cysteine and glycine-rich protein 1 [Source:MGI Symbol;Acc:MGI:88549]	-	3872	4192	3580	7842	3013	2221	2429	3270	1477	1827	1795	1858	72.7081	78.3773	86.878	130.215	57.2594	48.4038	49.5293	58.6357	35.4061	48.4172	50.0423
ENSMUSG00000038781	295.838	243.041	216.708	212.302	128.115	136.949	114.721	162.425	159.492	106.505	148.974	61.4971	188.762	119.117	0.7	0.0420576	0.539401	Stap2	17	55997077	56005584	-	2569	protein_coding	signal transducing adaptor family member 2 [Source:MGI Symbol;Acc:MGI:2147039]	-	342	283	195	281	146	137	122	196	145	87	116	51	4.88965	4.02866	3.60302	3.55259	2.11254	2.2733	1.89409	2.67593	2.64649	1.75544	2.46227
ENSMUSG00000096727	1743.89	2119.52	3588.45	4271.73	1851.52	1213.54	1400.16	1983.08	1206.64	1554.73	1578.36	1419.26	2271.49	1439.75	0.7	0.0259903	0.448338	Psmb9	17	34181988	34187764	-	3659	protein_coding	proteasome (prosome, macropain) subunit, beta type 9 (large multifunctional peptidase 2) [Source:MGI Symbol;Acc:MGI:1346526]	-	2016	2468	3229	5654	2110	1214	1489	2393	1097	1270	1229	1177	20.2369	24.6672	41.8891	50.1876	21.4356	14.1435	16.2307	22.9384	14.0576	17.9917	18.316
ENSMUSG00000037321	7811.17	6615.35	11265.5	16073	5919.6	3745.6	4583.19	5850.63	4547.16	4486.69	5415.73	5239.31	7733	4922.22	0.7	0.0358811	0.506439	Tap1	17	34187553	34197225	+	5476	protein_coding	transporter 1, ATP-binding cassette, sub-family B (MDR/TAP) [Source:MGI Symbol;Acc:MGI:98483]	-	9030	7703	10137	21274	6746	3747	4874	7060	4134	3665	4217	4345	60.5676	51.444	87.8702	126.179	45.793	29.1689	35.4998	45.2194	35.3976	34.6929	41.9934
ENSMUSG00000032350	6685.77	3783.88	3780.71	3577.4	2364.86	2177.18	1760.31	1813.2	1956.8	1888.94	2022.71	2405.62	3242.92	2068.52	0.6	0.0338529	0.494914	Gclc	9	77754535	77794485	+	3766	protein_coding	glutamate-cysteine ligase, catalytic subunit [Source:MGI Symbol;Acc:MGI:104990]	-	7729	4406	3402	4735	2695	2178	1872	2188	1779	1543	1575	1995	75.3805	42.786	42.8795	40.8359	26.6008	24.6534	19.8257	20.3775	22.1494	21.2381	22.8056
ENSMUSG00000045827	1776.76	1235.82	2184.86	2184.97	1128.46	856.679	1153.79	1064.05	1020.75	1013.64	1072.36	590.854	1448.17	924.399	0.6	0.0160155	0.375005	Serpinb9	13	33003250	33017957	+	3494	protein_coding	serine (or cysteine) peptidase inhibitor, clade B, member 9 [Source:MGI Symbol;Acc:MGI:106603]	-	2054	1439	1966	2892	1286	857	1227	1284	928	828	835	490	21.592	15.0618	26.7089	26.883	13.6815	10.4558	14.0064	12.8892	12.4535	12.2839	13.0318
ENSMUSG00000059824	440.298	521.293	333.396	614.996	431.729	260.902	296.205	261.87	303.584	244.84	186.218	276.134	395.086	252.694	0.6	0.0145842	0.360925	Dbp	7	45705088	45710203	+	2993	protein_coding	D site albumin promoter binding protein [Source:MGI Symbol;Acc:MGI:94866]	TF_bZIP	509	607	300	814	492	261	315	316	276	200	145	229	6.24636	7.41686	4.75784	8.83325	6.11047	3.71735	4.19766	3.70309	4.32384	3.4638	2.64182
ENSMUSG00000001521	445.488	320.333	464.532	423.849	242.19	169.936	141.05	258.555	222.188	237.494	150.258	178.462	308.242	197.101	0.6	0.0473775	0.56595	Tulp3	6	128321161	128355851	-	9342	protein_coding	tubby-like protein 3 [Source:MGI Symbol;Acc:MGI:1329045]	Tub	515	373	418	561	276	170	150	312	202	194	117	148	2.02481	1.46018	2.12389	1.95041	1.09821	0.775726	0.640406	1.17138	1.01386	1.07644	0.682948
ENSMUSG00000021775	1469.68	970.447	1466.94	1115.15	879.254	1036.61	780.478	736.716	807.358	741.864	635.709	526.946	1056.91	677.969	0.6	0.00283301	0.178577	Nr1d2	14	18204054	18239127	-	5409	protein_coding	nuclear receptor subfamily 1, group D, member 2 [Source:MGI Symbol;Acc:MGI:2449205]	THR-like	1699	1130	1320	1476	1002	1037	830	889	734	606	495	437	11.537	7.64011	11.5838	8.86283	6.886	8.17262	6.12019	5.76459	6.36276	5.80745	4.99033
ENSMUSG00000034522	357.255	375.297	473.423	678.46	343.102	400.85	347.924	339.768	299.184	228.925	220.893	314.72	414.51	265.931	0.6	0.00401625	0.208234	Zfp395	14	65358389	65398930	+	4733	protein_coding	zinc finger protein 395 [Source:MGI Symbol;Acc:MGI:2682318]	-	413	437	426	898	391	401	370	410	272	187	172	261	3.20501	3.37663	4.27237	6.1623	3.07084	3.61166	3.11795	3.0383	2.69463	2.04802	1.98168
ENSMUSG00000029605	864.16	742.005	1293.58	1124.97	888.906	508.809	556.678	946.377	313.484	609.651	766.704	539.004	865.686	557.21	0.6	0.0201219	0.405051	Oas1b	5	120812635	120824163	+	1992	polymorphic_pseudogene	2'-5' oligoadenylate synthetase 1B [Source:MGI Symbol;Acc:MGI:97430]	-	999	864	1164	1489	1013	509	592	1142	285	498	597	447	18.4201	15.8622	27.737	24.2777	18.9033	10.8925	11.8532	20.1076	6.70845	12.959	16.3428
ENSMUSG00000027514	8296.45	7517.95	11812.2	14478.1	7603.52	3319.75	6129.1	7331.52	4684.65	6132.01	6801.44	3806.79	8311.08	5356.22	0.6	0.0305535	0.481664	Zbp1	2	173206612	173218923	-	3529	protein_coding	Z-DNA binding protein 1 [Source:MGI Symbol;Acc:MGI:1927449]	-	9591	8754	10629	19163	8665	3321	6518	8847	4259	5009	5296	3157	99.8225	90.7179	142.967	176.366	91.2711	40.1159	73.6659	87.9281	56.5878	73.5748	81.8347
ENSMUSG00000020460	7216.04	2723.26	3035.02	2707.04	1869.07	2625.02	5531.99	2327.82	2215.28	2219.47	2500.46	2105.37	3504.41	2260.15	0.6	0.0397441	0.528181	Rps27a	11	29545846	29548109	-	1972	protein_coding	ribosomal protein S27A [Source:MGI Symbol;Acc:MGI:1925544]	-	8342	3171	2731	3583	2130	2626	5883	2809	2014	1813	1947	1746	155.374	58.8068	65.7371	59.0123	40.1503	56.7659	118.986	49.9607	47.8872	47.6563	53.8394
ENSMUSG00000026603	372.826	191.513	133.358	326.386	214.11	203.924	189.007	277.615	112.194	134.662	177.228	192.932	238.592	154.254	0.6	0.0276881	0.460682	Smyd2	1	189880492	189922363	-	2717	protein_coding	SET and MYND domain containing 2 [Source:MGI Symbol;Acc:MGI:1915889]	-	431	223	120	432	244	204	201	335	102	110	138	160	5.82645	3.0016	2.09646	5.16413	3.33823	3.20066	2.9506	4.32453	1.76026	2.09862	2.76969
ENSMUSG00000019917	456.733	291.993	562.328	497.135	436.994	268.899	373.313	299.99	291.485	204.441	300.517	232.724	398.423	257.292	0.6	0.00687367	0.257527	2022-09-10	10	59141627	59221847	-	3110	protein_coding	septin 10 [Source:MGI Symbol;Acc:MGI:1918110]	-	528	340	506	658	498	269	397	362	265	167	234	193	6.23576	3.99813	7.723	6.87177	5.95231	3.68715	5.09136	4.08255	3.99533	2.78347	4.10296
ENSMUSG00000032411	149.649	187.219	228.932	200.214	218.497	283.894	193.709	116.847	153.992	116.299	104.025	135.052	197.37	127.342	0.6	0.0110932	0.315096	Tfdp2	9	96196275	96323646	+	14029	protein_coding	transcription factor Dp 2 [Source:MGI Symbol;Acc:MGI:107167]	E2F	173	218	206	265	249	284	206	141	140	95	81	112	0.452935	0.568287	0.697006	0.613511	0.659765	0.862961	0.585658	0.352513	0.467916	0.351016	0.314847
ENSMUSG00000022385	835.614	744.582	552.326	426.115	413.302	418.843	297.146	370.43	246.387	374.605	362.162	331.602	507.295	328.689	0.6	0.0223597	0.42468	Gtse1	15	85859745	85876573	+	2742	protein_coding	G two S phase expressed protein 1 [Source:MGI Symbol;Acc:MGI:1352755]	-	966	867	497	564	471	419	316	447	224	306	282	275	12.9397	11.5635	8.60369	6.68059	6.38513	6.51397	4.59646	5.71773	3.83043	5.78474	5.60819
ENSMUSG00000033960	2204.95	1545.84	1690.32	1508.03	1055.63	1017.62	1002.4	1007.7	923.952	905.907	1166.11	581.208	1379.06	894.294	0.6	0.0119718	0.328395	Jcad	18	4634929	4682868	+	6730	protein_coding	junctional cadherin 5 associated [Source:MGI Symbol;Acc:MGI:2685174]	-	2549	1800	1521	1996	1203	1018	1066	1216	840	740	908	482	13.9114	9.78127	10.7278	9.63271	6.64457	6.4481	6.31751	6.33726	5.85236	5.69963	7.35719
ENSMUSG00000037890	81.3123	109.068	95.5736	124.661	159.705	112.958	88.3915	100.273	54.9971	86.9181	47.5176	94.0544	108.993	70.8718	0.6	0.0263474	0.448904	Wdr19	5	65199696	65260415	+	11278	protein_coding	WD repeat domain 19 [Source:MGI Symbol;Acc:MGI:2443231]	-	94	127	86	165	182	113	94	121	50	71	37	78	0.306134	0.411822	0.361961	0.475176	0.599868	0.427116	0.332429	0.376302	0.207876	0.326329	0.1789
ENSMUSG00000008393	3033.64	2140.14	3105.03	3508.65	1570.72	1445.46	1246.88	1568.73	1405.73	1167.89	1383.15	1779.8	2202.41	1434.14	0.6	0.0257798	0.446783	Carhsp1	16	8658580	8672155	-	2858	protein_coding	calcium regulated heat stable protein 1 [Source:MGI Symbol;Acc:MGI:1196368]	CSD	3507	2492	2794	4644	1790	1446	1326	1893	1278	954	1077	1476	45.0702	31.8877	46.4045	52.7756	23.2813	21.5678	18.5048	23.2312	20.967	17.3028	20.5492
ENSMUSG00000054942	274.213	148.573	177.811	225.146	131.625	159.94	214.396	174.856	102.295	132.213	146.406	112.142	188.32	123.264	0.6	0.00986285	0.302835	Miga1	3	152273849	152340407	-	11605	protein_coding	mitoguardin 1 [Source:MGI Symbol;Acc:MGI:1924567]	-	317	173	160	298	150	160	228	211	93	108	114	93	1.0033	0.545179	0.654441	0.834015	0.480466	0.587725	0.783598	0.637706	0.375755	0.482401	0.535675
ENSMUSG00000022464	203.281	167.466	158.919	162.438	138.645	147.945	91.2125	100.273	98.9948	66.1067	138.7	79.5845	146.272	95.8465	0.6	0.0309457	0.48469	Slc38a4	15	96994820	97055956	-	4261	protein_coding	solute carrier family 38, member 4 [Source:MGI Symbol;Acc:MGI:1916604]	-	235	195	143	215	158	148	97	121	90	54	108	66	2.02569	1.67364	1.59302	1.63881	1.37836	1.48064	0.907954	0.995995	0.990371	0.656919	1.38215
ENSMUSG00000025511	3326.88	2476.79	3190.6	3560.78	1886.62	1578.41	1432.13	1567.07	1829.2	1607.37	1546.25	1244.41	2377.41	1556.81	0.6	0.0193808	0.397998	Tspan4	7	141475240	141493427	+	2178	protein_coding	tetraspanin 4 [Source:MGI Symbol;Acc:MGI:1928097]	-	3846	2884	2871	4713	2150	1579	1523	1891	1663	1313	1204	1032	64.8586	48.4256	62.5707	70.2817	36.6942	30.9046	27.8898	30.4521	35.8015	31.249	30.1446
ENSMUSG00000002504	657.419	565.951	474.534	534.911	393.119	546.795	359.208	407.721	442.177	336.655	285.106	225.489	492.457	322.357	0.6	0.00512362	0.233429	Slc9a3r2	17	24639282	24650305	-	2257	protein_coding	solute carrier family 9 (sodium/hydrogen exchanger), member 3 regulator 2 [Source:MGI Symbol;Acc:MGI:1890662]	-	760	659	427	708	448	547	382	492	402	275	222	187	12.368	10.678	8.98032	10.1884	7.37841	10.3313	6.75049	7.64569	8.35144	6.31584	5.36368
ENSMUSG00000030750	525.935	479.212	696.798	721.525	415.057	347.87	407.165	506.337	273.886	419.9	330.055	319.544	512.487	335.846	0.6	0.00571008	0.237808	Nsmce1	7	125467640	125491596	-	1329	protein_coding	NSE1 homolog, SMC5-SMC6 complex component [Source:MGI Symbol;Acc:MGI:1914961]	-	608	558	627	955	473	348	433	611	249	343	257	265	16.8033	15.3549	22.3943	23.339	13.2298	11.1623	12.9947	16.125	8.78499	13.3782	10.5451
ENSMUSG00000021782	564.861	313.463	421.191	304.476	289.575	331.876	216.277	252.754	349.782	199.544	197.776	135.052	336.809	220.539	0.6	0.0381149	0.518446	Dlg5	14	24133953	24245920	-	8491	protein_coding	discs large MAGUK scaffold protein 5 [Source:MGI Symbol;Acc:MGI:1918478]	-	653	365	379	403	330	332	230	305	318	163	154	112	2.82469	1.57207	2.11873	1.54152	1.44468	1.66678	1.08037	1.25987	1.75604	0.995081	0.989016
ENSMUSG00000037071	4252.46	2872.69	3968.53	3392.3	2163.03	1848.31	1784.76	1513.21	2226.28	1895.06	1977.76	1061.13	2724.41	1790.06	0.6	0.0358024	0.506439	Scd1	19	44394451	44407709	-	4836	protein_coding	stearoyl-Coenzyme A desaturase 1 [Source:MGI Symbol;Acc:MGI:98239]	-	4916	3345	3571	4490	2465	1849	1898	1826	2024	1548	1540	880	37.3372	25.2958	35.0509	30.1553	18.9473	16.2986	15.6536	13.2433	19.6242	16.5926	17.365
ENSMUSG00000041025	814.853	830.462	594.557	658.061	558.967	698.738	567.022	745.831	641.266	373.38	436.649	346.072	683.561	449.342	0.6	0.00166204	0.137018	Iffo2	4	139530548	139620382	+	6216	protein_coding	intermediate filament family orphan 2 [Source:MGI Symbol;Acc:MGI:2140675]	-	942	967	535	871	637	699	603	900	583	305	340	287	5.56616	5.68923	4.08544	4.55103	3.8093	4.79364	3.8691	5.07826	4.39769	2.54342	2.9827
ENSMUSG00000035168	765.547	690.477	1050.2	664.105	542.294	545.795	467.346	484.79	486.175	441.936	498.293	286.986	651.319	428.347	0.6	0.0109429	0.313958	Tanc1	2	59612042	59846149	+	14570	protein_coding	tetratricopeptide repeat, ankyrin repeat and coiled-coil containing 1 [Source:MGI Symbol;Acc:MGI:1914110]	-	885	804	945	879	618	546	497	585	442	361	388	238	2.231	2.01806	3.0787	1.95944	1.57669	1.59747	1.36051	1.40825	1.42243	1.28433	1.45216
ENSMUSG00000043664	241.342	236.171	214.485	463.136	160.582	165.938	203.112	282.587	193.59	143.231	120.721	190.52	245.919	162.015	0.6	0.0402137	0.532847	Tmem221	8	71554238	71558871	-	1604	protein_coding	transmembrane protein 221 [Source:MGI Symbol;Acc:MGI:3525074]	-	279	275	193	613	183	166	216	341	176	117	94	158	6.38875	6.26998	5.71148	12.4125	4.24095	4.41167	5.37098	7.45647	5.14488	3.78104	3.19569
ENSMUSG00000070044	367.635	223.289	267.828	338.475	258.862	324.878	237.905	208.833	203.489	164.043	241.441	126.612	278.463	183.896	0.6	0.00867275	0.291794	Fam149a	8	45336717	45382291	-	5954	protein_coding	family with sequence similarity 149, member A [Source:MGI Symbol;Acc:MGI:2387177]	-	425	260	241	448	295	325	253	252	185	134	188	105	2.62178	1.59699	1.92134	2.44384	1.84175	2.32688	1.69479	1.48448	1.4569	1.16661	1.72183
ENSMUSG00000027074	5199.66	3500.48	5154.3	4624.56	3341.51	2394.1	2190.98	2502.68	2627.76	2210.9	2989.76	1729.15	3613.54	2389.39	0.6	0.0192447	0.396636	Slc43a3	2	84936579	84958509	+	4464	protein_coding	solute carrier family 43, member 3 [Source:MGI Symbol;Acc:MGI:1931054]	-	6011	4076	4638	6121	3808	2395	2330	3020	2389	1806	2328	1434	49.4582	33.3924	49.3176	44.535	31.7095	22.8708	20.8178	23.7283	25.0934	20.9712	28.4381
ENSMUSG00000044037	763.817	895.731	721.247	682.238	907.333	947.645	629.084	793.067	486.175	541.096	467.471	601.707	792.52	524.112	0.6	4.8e-05	0.0239007	Als2cl	9	110879870	110900530	+	5883	protein_coding	ALS2 C-terminal like [Source:MGI Symbol;Acc:MGI:2447532]	-	883	1043	649	903	1034	948	669	957	442	442	364	499	5.51287	6.48371	5.23651	4.98531	6.53338	6.86924	4.53556	5.70554	3.52282	3.89451	3.37399
ENSMUSG00000040511	3710.09	2278.4	3658.47	3755.71	1833.09	1439.46	1465.98	1558.79	1676.31	1708.98	1727.33	1403.58	2462.5	1629.05	0.6	0.0379672	0.518446	Pvr	7	19903578	19921160	-	6122	protein_coding	poliovirus receptor [Source:MGI Symbol;Acc:MGI:107741]	-	4289	2653	3292	4971	2089	1440	1559	1881	1524	1396	1345	1164	25.7323	15.8483	25.5248	26.3726	12.6842	10.0269	10.1568	10.7765	11.6724	11.8201	11.9804
ENSMUSG00000051790	1909.97	1244.4	1660.31	1688.6	1207.44	590.778	790.821	1131.18	1033.95	882.647	901.551	564.326	1277.94	845.617	0.6	0.0341488	0.49603	Nlgn2	11	69823122	69837784	-	5785	protein_coding	neuroligin 2 [Source:MGI Symbol;Acc:MGI:2681835]	-	2208	1449	1494	2235	1376	591	841	1365	940	721	702	468	14.0188	9.16016	12.2587	12.5481	8.84162	4.35495	5.79824	8.27585	7.61888	6.46044	6.61721
ENSMUSG00000030064	809.663	939.53	917.951	644.462	601.086	485.818	581.127	488.105	448.777	525.181	538.105	297.839	683.468	452.475	0.6	0.0108152	0.312502	Frmd4b	6	97286867	97617541	-	14302	protein_coding	FERM domain containing 4B [Source:MGI Symbol;Acc:MGI:2141794]	-	936	1094	826	853	685	486	618	589	408	429	419	247	2.40378	2.79743	2.74144	1.93711	1.78037	1.44857	1.72344	1.44445	1.33761	1.55486	1.59757
ENSMUSG00000046879	5537.89	4999.09	9877.42	10359.7	4752.53	2781.96	4249.37	4649.02	3573.71	3935.8	5134.47	2986.83	5900.88	3907.7	0.6	0.0465493	0.562195	Irgm1	11	48861968	48871683	-	5810	protein_coding	immunity-related GTPase family M member 1 [Source:MGI Symbol;Acc:MGI:107567]	-	6402	5821	8888	13712	5416	2783	4519	5610	3249	3215	3998	2477	40.4721	36.6403	72.6145	76.6527	34.6513	20.4191	31.022	33.8665	26.2205	28.6837	37.5239
ENSMUSG00000074364	2005.99	1056.33	1328.03	1421.9	928.393	712.733	612.158	706.054	778.759	679.43	936.226	513.681	1096.45	727.024	0.6	0.0464213	0.561386	Ehd2	7	15946958	15967567	-	5119	protein_coding	EH-domain containing 2 [Source:MGI Symbol;Acc:MGI:2154274]	-	2319	1230	1195	1882	1058	713	651	852	708	555	729	426	16.6392	8.78735	11.081	11.9409	7.68276	5.9375	5.07224	5.83765	6.48507	5.62002	7.76576
ENSMUSG00000030960	176.465	186.36	66.6792	221.368	150.052	152.943	170.201	137.564	107.794	117.523	66.7816	126.612	157.704	104.678	0.6	0.0487174	0.569229	Eef1akmt2	7	132827457	132852673	-	1764	protein_coding	EEF1A lysine methyltransferase 2 [Source:MGI Symbol;Acc:MGI:1919346]	-	204	217	60	293	171	153	181	166	98	96	52	105	4.24764	4.49883	1.61454	5.39476	3.60341	3.69736	4.09245	3.3006	2.60492	2.821	1.60748
ENSMUSG00000052137	150.514	164.031	164.475	144.305	165.847	149.944	155.155	161.597	117.694	106.505	64.213	127.817	156.984	104.057	0.6	0.0029491	0.18463	Rbm12b2	4	12089439	12096243	+	3468	protein_coding	RNA binding motif protein 12 B2 [Source:MGI Symbol;Acc:MGI:1924854]	-	174	191	148	191	189	150	165	195	107	87	50	106	1.84283	2.01415	2.02571	1.78878	2.02581	1.84379	1.89762	1.97215	1.44668	1.30038	0.786199
ENSMUSG00000031355	488.739	358.979	376.738	429.893	277.29	230.913	222.859	345.569	298.084	226.477	173.375	213.431	341.372	227.842	0.6	0.0184426	0.388836	Arhgap6	X	168795099	169304435	+	12128	protein_coding	Rho GTPase activating protein 6 [Source:MGI Symbol;Acc:MGI:1196332]	-	565	418	339	569	316	231	237	417	271	185	135	177	1.7111	1.26045	1.3268	1.52379	0.968533	0.811937	0.779405	1.20595	1.04772	0.790701	0.606996
ENSMUSG00000039033	130.619	167.466	120.023	154.127	117.585	218.918	118.482	105.245	67.0965	148.128	64.213	98.8777	141.558	94.5788	0.6	0.0496057	0.569229	Tasp1	2	139833480	140066805	-	3652	protein_coding	taspase, threonine aspartase 1 [Source:MGI Symbol;Acc:MGI:1923062]	-	151	195	108	204	134	219	126	127	61	121	50	82	1.51867	1.95273	1.40375	1.81427	1.36393	2.55631	1.37608	1.21971	0.783188	1.71745	0.746587
ENSMUSG00000056938	294.973	274.817	225.598	197.192	227.272	190.928	136.349	219.606	172.691	133.438	127.142	156.757	220.842	147.507	0.6	0.00914943	0.298895	Acbd4	11	103101682	103112200	+	2937	protein_coding	acyl-Coenzyme A binding domain containing 4 [Source:MGI Symbol;Acc:MGI:1914381]	-	341	320	203	261	259	191	145	265	157	109	99	130	4.26449	3.98459	3.28086	2.88629	3.27803	2.77223	1.9691	3.16465	2.50647	1.92377	1.83811
ENSMUSG00000022074	985.263	690.477	842.381	720.77	503.684	459.828	398.702	398.605	461.976	397.864	434.08	377.423	624.964	417.836	0.6	0.0236111	0.4364	Tnfrsf10b	14	69767472	69784411	+	5451	protein_coding	tumor necrosis factor receptor superfamily, member 10b [Source:MGI Symbol;Acc:MGI:1341090]	-	1139	804	758	954	574	460	424	481	420	325	338	313	7.67474	5.39409	6.60068	5.68428	3.91428	3.59734	3.10237	3.09494	3.61277	3.09056	3.38129
ENSMUSG00000032333	526.8	662.995	791.26	1116.66	539.662	628.764	416.568	566.003	483.975	427.245	386.562	459.419	656.09	439.3	0.6	0.0134715	0.349728	Stoml1	9	58253164	58262520	+	3093	protein_coding	stomatin-like 1 [Source:MGI Symbol;Acc:MGI:1916356]	-	609	772	712	1478	615	629	443	683	440	349	301	381	7.23192	9.12799	10.9269	15.5202	7.39115	8.66902	5.71252	7.74505	6.67021	5.84892	5.30674
ENSMUSG00000055413	1883.16	1596.51	2334.88	2892.14	1404.88	886.667	1024.02	1833.92	1048.25	979.359	1370.31	1248.03	1732.02	1161.48	0.6	0.033549	0.494227	H2-Q5	17	35394126	35397800	+	1591	polymorphic_pseudogene	histocompatibility 2, Q region locus 5 [Source:MGI Symbol;Acc:MGI:95934]	-	2177	1859	2101	3828	1601	887	1089	2213	953	800	1067	1035	50.2579	42.7314	62.6833	78.1456	37.4057	23.7658	27.2999	48.7859	28.086	26.0645	36.5709
ENSMUSG00000032579	208.471	143.42	136.692	145.816	189.54	151.943	159.857	207.175	102.295	112.626	133.563	103.701	167.864	113.046	0.6	0.00451342	0.220942	Hemk1	9	107327084	107338350	-	3646	protein_coding	HemK methyltransferase family member 1 [Source:MGI Symbol;Acc:MGI:1916786]	-	241	167	123	193	216	152	170	250	93	92	104	86	2.42782	1.67509	1.60134	1.71927	2.20218	1.77716	1.85967	2.40495	1.19601	1.30798	1.55546
ENSMUSG00000012519	2204.08	2056.83	3530.67	3790.46	2021.76	1069.6	1806.38	1881.15	1517.92	1524.13	2093.34	1073.18	2295.12	1552.14	0.6	0.0475846	0.56595	Mlkl	8	111311797	111338177	-	2303	protein_coding	mixed lineage kinase domain-like [Source:MGI Symbol;Acc:MGI:1921818]	-	2548	2395	3177	5017	2304	1070	1921	2270	1380	1245	1630	890	40.637	38.032	65.4816	70.7543	37.1882	19.8057	33.2688	34.5713	28.0965	28.0224	38.5954
ENSMUSG00000031016	567.456	532.457	533.434	417.049	439.627	570.786	567.022	333.967	344.282	438.263	188.786	368.982	495.225	335.078	0.6	0.0125988	0.337545	Wee1	7	110122046	110143286	+	3419	protein_coding	WEE 1 homolog 1 (S. pombe) [Source:MGI Symbol;Acc:MGI:103075]	-	656	620	480	552	501	571	603	403	313	358	147	306	7.04727	6.63179	6.66404	5.24376	5.44697	7.11929	7.03432	4.13418	4.29252	5.42767	2.34455
ENSMUSG00000002227	1356.36	1679.82	2898.32	2561.98	1420.67	1290.52	1462.22	1829.77	1057.04	1410.28	1360.03	1093.68	1812.46	1230.26	0.6	0.0148901	0.36514	Mov10	3	104794836	104818563	-	5607	protein_coding	Moloney leukemia virus 10 [Source:MGI Symbol;Acc:MGI:97054]	-	1568	1956	2608	3391	1619	1291	1555	2208	961	1152	1059	907	10.2714	12.7578	22.0787	19.6427	10.7333	9.81511	11.0612	13.8119	8.03636	10.6501	10.2993
ENSMUSG00000001552	3627.05	3231.67	2777.19	3198.13	2234.99	2860.93	2296.3	2537.48	2089.89	1781.21	2156.27	1702.62	2845.47	1932.5	0.6	0.000198558	0.0500638	Jup	11	100368958	100397763	-	6436	protein_coding	junction plakoglobin [Source:MGI Symbol;Acc:MGI:96650]	-	4193	3763	2499	4233	2547	2862	2442	3062	1900	1455	1679	1412	23.929	21.3824	18.4309	21.3617	14.7106	18.9563	15.1333	16.6868	13.8422	11.7186	14.2258
ENSMUSG00000069793	1018.13	1175.7	2539.37	2042.94	1415.41	1237.54	1741.5	1499.95	798.558	1208.28	1443.51	856.136	1583.82	1076.62	0.6	0.0248385	0.443103	Slfn9	11	82978390	82991830	-	5965	protein_coding	schlafen 9 [Source:MGI Symbol;Acc:MGI:2445121]	-	1177	1369	2285	2704	1613	1238	1852	1810	726	987	1124	710	7.2474	8.39327	18.1832	14.7231	10.0517	8.84728	12.3832	10.6427	5.7068	8.57702	10.2754
ENSMUSG00000013584	1050.14	855.367	832.379	992.758	467.707	451.831	434.435	535.341	461.976	434.59	589.476	425.656	702.495	477.925	0.6	0.0407702	0.533909	Aldh1a2	9	71215789	71296243	+	2264	protein_coding	aldehyde dehydrogenase family 1, subfamily A2 [Source:MGI Symbol;Acc:MGI:107928]	-	1214	996	749	1314	533	452	462	646	420	355	459	353	19.6951	16.0887	15.7037	18.8505	8.75119	8.51062	8.13897	10.0078	8.69841	8.12796	11.0555
ENSMUSG00000098234	532.855	502.399	740.14	615.752	504.562	596.776	476.75	521.253	350.882	344	304.37	529.357	561.311	382.152	0.6	0.00230944	0.159803	Snhg6	1	9941959	9944118	-	1146	lincRNA	small nucleolar RNA host gene 6 [Source:MGI Symbol;Acc:MGI:1921074]	-	616	585	666	815	575	597	507	629	319	281	237	439	19.743	18.6685	27.5858	23.0981	18.6509	22.207	17.6452	19.2508	13.0519	12.7102	11.2773
ENSMUSG00000030465	145.324	158.02	187.813	125.417	120.217	193.927	159.857	110.217	125.393	93.0391	110.446	79.5845	150.099	102.116	0.6	0.017538	0.383732	Psd3	8	67689082	68212027	-	17632	protein_coding	pleckstrin and Sec7 domain containing 3 [Source:MGI Symbol;Acc:MGI:1918215]	-	168	184	169	166	137	194	170	133	114	76	86	66	0.349964	0.38164	0.454968	0.30578	0.288826	0.469029	0.384549	0.264566	0.303159	0.22343	0.265973
ENSMUSG00000009585	2140.94	2230.31	3359.52	3496.56	1928.74	1352.49	1583.52	1687.24	1201.14	1353.96	1602.76	1907.62	2222.42	1516.37	0.6	0.0289077	0.472256	Apobec3	15	79891659	79915906	+	9454	protein_coding	apolipoprotein B mRNA editing enzyme, catalytic polypeptide 3 [Source:MGI Symbol;Acc:MGI:1933111]	-	2475	2597	3023	4628	2198	1353	1684	2036	1092	1106	1248	1582	9.61559	10.046	15.1781	15.8994	8.64229	6.10073	7.10445	7.55345	5.41594	6.06414	7.19847
ENSMUSG00000031533	340.82	463.753	310.058	388.339	336.959	216.919	350.745	309.934	246.387	241.167	211.903	231.518	339.691	232.744	0.5	0.00461184	0.222314	Mrps31	8	22411361	22429665	+	3291	protein_coding	mitochondrial ribosomal protein S31 [Source:MGI Symbol;Acc:MGI:1913153]	-	394	540	279	514	384	217	373	374	224	197	165	192	4.39728	6.00073	4.02413	5.07269	4.3373	2.81081	4.52048	3.98591	3.19144	3.1029	2.73399
ENSMUSG00000022911	390.126	388.179	326.728	327.897	385.222	292.89	499.318	343.911	314.584	222.804	182.365	291.81	369.284	252.891	0.5	0.005481	0.237334	Arl13b	16	62793685	62847040	-	5087	protein_coding	ADP-ribosylation factor-like 13B [Source:MGI Symbol;Acc:MGI:1915396]	-	451	452	294	434	439	293	531	415	286	182	142	242	3.25635	3.24949	2.74335	2.77096	3.20789	2.4553	4.16329	2.86134	2.63616	1.85455	1.52219
ENSMUSG00000002578	219.716	188.078	336.73	233.457	243.067	242.909	184.306	140.051	164.991	94.2633	183.649	173.639	223.539	154.136	0.5	0.0386168	0.519956	Ikzf4	10	128630843	128645991	-	5995	protein_coding	IKAROS family zinc finger 4 [Source:MGI Symbol;Acc:MGI:1343139]	zf-C2H2	254	219	303	309	277	243	196	169	150	77	143	144	1.55618	1.33596	2.3991	1.67406	1.71754	1.72789	1.30398	0.988737	1.17319	0.665781	1.30073
ENSMUSG00000028565	210.201	381.308	286.721	261.411	281.677	398.85	231.322	292.532	171.591	210.562	186.218	241.165	293.003	202.384	0.5	0.0112668	0.317091	Nfia	4	97772734	98118874	+	10891	protein_coding	nuclear factor I/A [Source:MGI Symbol;Acc:MGI:108056]	CTF/NFI	243	444	258	346	321	399	246	353	156	172	145	200	0.819511	1.49092	1.12447	1.03184	1.0956	1.56172	0.900889	1.13682	0.67162	0.818635	0.726008
ENSMUSG00000018651	289.783	224.147	148.917	210.036	236.925	151.943	194.649	168.226	144.092	133.438	120.721	163.992	203.078	140.561	0.5	0.0176443	0.383732	Tada2a	11	84078920	84129600	-	2974	protein_coding	transcriptional adaptor 2A [Source:MGI Symbol;Acc:MGI:2144471]	MYB	335	261	134	278	270	152	207	203	131	109	94	136	4.13733	3.2095	2.13875	3.03604	3.37473	2.17872	2.77609	2.39408	2.06537	1.89983	1.72357
ENSMUSG00000090231	675.584	654.407	462.309	627.84	874.866	538.798	1018.38	1159.35	412.478	596.185	516.273	558.297	751.443	520.808	0.5	0.0290625	0.472606	Cfb	17	34856374	34862518	-	2825	protein_coding	complement factor B [Source:MGI Symbol;Acc:MGI:105975]	-	781	762	416	831	997	539	1083	1399	375	487	402	463	10.1543	9.86449	6.98989	9.55401	13.1188	8.13335	15.2902	17.3693	6.22414	8.93594	7.75977
ENSMUSG00000026181	1794.06	1465.98	1391.37	1647.8	1198.66	1465.45	1053.17	1049.96	986.648	984.255	705.059	1157.59	1383.31	958.389	0.5	0.00372305	0.200993	Ppm1f	16	16896469	16927364	+	4922	protein_coding	protein phosphatase 1F (PP2C domain containing) [Source:MGI Symbol;Acc:MGI:1918464]	-	2074	1707	1252	2181	1366	1466	1120	1267	897	804	549	960	15.4769	12.6832	12.0742	14.3919	10.3163	12.6967	9.0757	9.02856	8.54511	8.46729	6.08236
ENSMUSG00000001098	1691.99	1192.02	1398.04	1906.94	1119.69	1143.57	1026.85	1113.77	1033.95	886.32	748.724	1002.04	1324.11	917.758	0.5	0.00507805	0.233241	Kctd10	5	114363567	114380508	-	4039	protein_coding	potassium channel tetramerisation domain containing 10 [Source:MGI Symbol;Acc:MGI:2141207]	-	1956	1388	1258	2524	1276	1144	1092	1344	940	724	583	831	17.7873	12.5676	14.7844	20.2964	11.7434	12.074	10.7833	11.671	10.9124	9.29169	7.87111
ENSMUSG00000027784	128.889	144.279	122.245	120.884	121.095	108.959	140.11	73.7544	97.8949	107.729	70.6343	56.6738	120.027	83.2331	0.5	0.0408133	0.533909	Ppm1l	3	69316861	69560802	+	10496	protein_coding	protein phosphatase 1 (formerly 2C)-like [Source:MGI Symbol;Acc:MGI:2139740]	-	149	168	110	160	138	109	149	89	89	88	55	47	0.521409	0.585361	0.497467	0.495107	0.488733	0.442692	0.566195	0.297406	0.397588	0.434599	0.285746
ENSMUSG00000024743	492.199	358.979	493.426	398.917	395.752	331.876	210.635	269.328	306.884	265.651	231.167	223.078	368.889	256.695	0.5	0.0265593	0.450969	Syt7	19	10389090	10453181	+	7274	protein_coding	synaptotagmin VII [Source:MGI Symbol;Acc:MGI:1859545]	-	569	418	444	528	451	332	224	325	279	217	180	185	2.87313	2.10156	2.89738	2.35756	2.30473	1.94565	1.22823	1.56709	1.79845	1.54638	1.3494
ENSMUSG00000057409	472.303	541.904	820.155	775.167	381.712	514.807	435.375	523.739	262.886	345.224	436.649	510.064	558.145	388.706	0.5	0.0319749	0.488812	Zfp53	17	21488998	21510473	+	3065	protein_coding	zinc finger protein 53 [Source:MGI Symbol;Acc:MGI:99200]	zf-C2H2	546	631	738	1026	435	515	463	632	239	282	340	423	6.54302	7.52899	11.4294	10.8723	5.27564	7.16269	6.02496	7.23219	3.65624	4.76923	6.04909
ENSMUSG00000024561	4368.37	3266.02	4091.88	4080.58	2873.81	2179.18	1993.51	2320.36	2473.77	2158.26	2503.02	1641.13	3146.72	2194.05	0.5	0.0237274	0.4364	Mbd1	18	74267605	74282732	+	6616	protein_coding	methyl-CpG binding domain protein 1 [Source:MGI Symbol;Acc:MGI:1333811]	MBD	5050	3803	3682	5401	3275	2180	2120	2800	2249	1763	1949	1361	28.0357	21.0217	26.417	26.5144	18.4006	14.0462	12.7804	14.8438	15.939	13.813	16.0641
ENSMUSG00000024339	2480.89	2547.21	3924.07	5279.6	2295.54	1863.3	2113.87	2830.84	1792.91	1979.53	2264.15	2113.81	2916.92	2037.6	0.5	0.0361546	0.506439	Tap2	17	34203527	34216321	+	3781	protein_coding	transporter 2, ATP-binding cassette, sub-family B (MDR/TAP) [Source:MGI Symbol;Acc:MGI:98484]	-	2868	2966	3531	6988	2616	1864	2248	3416	1630	1617	1763	1753	27.8605	28.6881	44.3289	60.0274	25.7186	21.0154	23.7134	31.688	20.2138	22.1683	25.4265
ENSMUSG00000040220	195.496	212.983	155.585	218.346	237.802	260.902	204.993	287.559	167.191	224.028	102.741	127.817	221.708	155.444	0.5	0.03268	0.491734	Gas8	8	123518834	123536650	+	4012	protein_coding	growth arrest specific 8 [Source:MGI Symbol;Acc:MGI:1202386]	-	226	248	140	289	271	261	218	347	152	183	80	106	2.06902	2.26063	1.65639	2.33959	2.51087	2.77319	2.1672	3.03356	1.77644	2.36439	1.08735
ENSMUSG00000002980	1500.82	1319.12	981.296	1668.95	869.601	799.7	774.836	861.021	822.757	831.231	738.45	695.761	1096.92	772.05	0.5	0.0255108	0.44599	Bcam	7	19756131	19771016	-	3199	protein_coding	basal cell adhesion molecule [Source:MGI Symbol;Acc:MGI:1929940]	-	1735	1536	883	2209	991	800	824	1039	748	679	575	577	19.9206	17.5596	13.1021	22.4277	11.5153	10.6604	10.2735	11.3916	10.9636	11.0023	9.80156
ENSMUSG00000042099	941.147	786.663	740.14	673.927	598.454	512.808	420.33	455.786	553.271	321.964	455.913	475.095	641.157	451.561	0.5	0.0311107	0.484971	Kank3	17	33810520	33822918	+	3118	protein_coding	KN motif and ankyrin repeat domains 3 [Source:MGI Symbol;Acc:MGI:1098615]	-	1088	916	666	892	682	513	447	550	503	263	355	394	12.8165	10.7438	10.139	9.29163	8.13064	7.01359	5.71788	6.18685	7.56412	4.3723	6.2086
ENSMUSG00000029173	414.347	423.39	447.862	357.363	331.694	466.825	364.85	405.235	302.484	304.825	318.497	206.196	401.446	283.001	0.5	0.00177658	0.140947	Sepsecs	5	52640087	52669708	-	6982	protein_coding	Sep (O-phosphoserine) tRNA:Sec (selenocysteine) tRNA synthase [Source:MGI Symbol;Acc:MGI:1098791]	-	479	493	403	473	378	467	388	489	275	249	248	171	2.51983	2.58229	2.73981	2.20031	2.01247	2.85126	2.21644	2.45648	1.8468	1.84863	1.93693
ENSMUSG00000027111	1698.91	1365.5	1137.99	1189.95	888.028	1001.62	866.048	893.34	831.557	669.636	866.876	822.373	1130.17	797.61	0.5	0.00972039	0.300994	Itga6	2	71745616	71858416	+	9025	protein_coding	integrin alpha 6 [Source:MGI Symbol;Acc:MGI:96605]	-	1964	1590	1024	1575	1012	1002	921	1078	756	547	675	682	7.99301	6.443	5.38578	5.66808	4.16821	4.73282	4.0702	4.18943	3.92773	3.14174	4.07848
ENSMUSG00000027803	3306.99	2611.62	2748.3	3331.1	2269.21	2101.21	2083.78	2277.27	2316.48	1942.8	1925.11	1139.5	2591.19	1830.97	0.5	0.011058	0.315067	Wwtr1	3	57455649	57575910	-	4779	protein_coding	WW domain containing transcription regulator 1 [Source:MGI Symbol;Acc:MGI:1917649]	-	3823	3041	2473	4409	2586	2102	2216	2748	2106	1587	1499	945	29.3821	23.2711	24.5631	29.9644	20.1144	18.7497	18.4942	20.168	20.6627	17.2135	17.1043
ENSMUSG00000021481	617.628	430.26	515.653	566.643	359.774	376.859	291.504	375.402	332.183	323.188	295.38	300.25	441.715	312.75	0.5	0.0177839	0.383732	Zfp346	13	55105311	55134825	+	4176	protein_coding	zinc finger protein 346 [Source:MGI Symbol;Acc:MGI:1349417]	-	714	501	464	750	410	377	310	453	302	264	230	249	6.27992	4.38748	5.27416	5.83316	3.64956	3.8484	2.96077	3.80471	3.39089	3.27698	3.00337
ENSMUSG00000034292	230.097	255.923	400.075	241.012	372.937	514.807	299.026	347.226	199.09	275.445	206.766	260.458	332.638	235.44	0.5	0.0383356	0.518446	Traf3ip1	1	91494647	91529307	+	3712	protein_coding	TRAF3 interacting protein 1 [Source:MGI Symbol;Acc:MGI:1921269]	-	266	298	360	319	425	515	318	419	181	225	161	216	2.63202	2.93593	4.60352	2.79117	4.25596	5.91424	3.41683	3.95904	2.28632	3.14199	2.36515
ENSMUSG00000031953	173.005	175.196	220.041	167.726	142.155	146.945	148.573	99.4442	107.794	108.954	127.142	107.318	159.136	112.802	0.5	0.0268124	0.451762	Tmem170	8	111863038	111876750	-	3878	protein_coding	transmembrane protein 170 [Source:MGI Symbol;Acc:MGI:106426]	-	200	204	198	222	162	147	158	120	98	89	99	89	1.89425	1.9238	2.42356	1.85929	1.55283	1.61588	1.625	1.08532	1.18491	1.18963	1.39209
ENSMUSG00000021796	967.097	713.665	934.621	937.605	595.821	713.732	756.029	666.276	692.964	537.423	372.436	630.646	785.606	558.367	0.5	0.0113479	0.317176	Bmpr1a	14	34410734	34503341	-	6351	protein_coding	bone morphogenetic protein receptor, type 1A [Source:MGI Symbol;Acc:MGI:1338938]	-	1118	831	841	1241	679	714	804	804	630	439	290	523	6.4657	4.78516	6.28564	6.34648	3.97415	4.79243	5.04914	4.44015	4.6512	3.58305	2.48999
ENSMUSG00000031216	538.91	540.187	418.968	471.447	428.219	450.831	362.969	364.629	302.484	439.487	254.284	278.546	447.02	318.7	0.5	0.00913036	0.298895	Stard8	X	99003248	99074728	+	5499	protein_coding	START domain containing 8 [Source:MGI Symbol;Acc:MGI:2448556]	-	623	629	377	624	488	451	386	440	275	359	198	231	4.16122	4.18316	3.25427	3.68556	3.29877	3.49617	2.79967	2.80642	2.34485	3.38408	1.96346
ENSMUSG00000049502	4377.89	4810.15	8576.06	6573.81	4882.4	3237.79	4671.58	4590.18	3349.32	3650.56	4941.84	3025.41	5214.98	3741.78	0.5	0.0341283	0.49603	Dtx3l	16	35926511	35939151	-	5725	protein_coding	deltex 3-like, E3 ubiquitin ligase [Source:MGI Symbol;Acc:MGI:2656973]	-	5061	5601	7717	8701	5564	3239	4968	5539	3045	2982	3848	2509	32.4696	35.779	63.9836	49.3624	36.1267	24.1176	34.6107	33.9343	24.939	26.9999	36.6523
ENSMUSG00000022906	3649.54	3921.29	4974.27	5352.89	3777.63	2499.06	3445.39	4016.72	2711.36	2995.61	3377.61	2269.36	3954.6	2838.48	0.5	0.0101881	0.302944	Parp9	16	35938470	35972605	+	4872	protein_coding	poly (ADP-ribose) polymerase family, member 9 [Source:MGI Symbol;Acc:MGI:1933117]	-	4219	4566	4476	7085	4305	2500	3664	4847	2465	2447	2630	1882	31.8067	34.2741	43.6092	47.2319	32.846	21.8742	29.9952	34.8939	23.7234	26.0349	29.4367
[truncated: 128 more rows]
[truncated: 1 more columns]
